# Supplementary material for: The PTPN2/PTPN1 inhibitor ABBV-CLS-484 unleashes potent anti-tumour immunity
Source: Nature. 2023 Oct 4;622(7984):850–62. doi: 10.1038/s41586-023-06575-7 (PMC10599993; doi:10.1038/s41586-023-06575-7)
Supplement: Supplementary file 3 — AC484 kinase selectivity screen. [file 41586_2023_6575_MOESM3_ESM.xlsx]

## Sheet: Sheet
Kinases	IC50, mM	Kinases	IC50, mM
ACVR1	>10	MAP4K3	>10
ALK	>10	MAP4K4	>10
Abl	>10	MEK1	>10
Akt1	>10	MERTK	>10
Aurora 1	>10	MINK1	>10
Aurora 2	>10	MST1	>10
BMX	>10	Nek2	>10
BRAF	>10	PAK4KD	>10
BTK	>10	PDGFRB	>10
Blk	>10	PKA	>10
CAMK1D	>10	PKAc alpha	>10
CAMK2A	>10	PKAc beta	>10
CAMKK2	>10	PKC alpha-UBI	>10
CDK8/Cyclin C	>10	PKCbeta1	>10
CDK9/Cyclin K	>10	PKCbeta2	>10
CLK2	>10	PKCdelta	>10
CSF1R	>10	PKCepsilon	>10
CSK	>10	_PKCtheta	>10
Ck1alpha1	>10	PKCzeta	>10
DDR1	>10	PKG1A	>10
Dyrk1A	>10	Pim1	>10
EGFR	>10	Plk3	>10
ErbB2	>10	Plk4	>10
ErbB4	>10	Prkcn	>10
Erk2	>10	RET	>10
FAK	>10	RIPK2	>10
FGR	>10	Rock1	>10
Flt1	>10	Rsk2	>10
Fyn	>10	SGK1	>10
GRK5	>10	SIK1	>10
Gsk3b	>10	STK16	>10
IGF1R	>10	STK33	>10
IKKE	>10	Src	>10
IRAK4	>10	Syk	>10
ITK	>10	TAK1-TAB1	>10
JAK2	>10	TAOK2	>10
JAK3	>10	TBK1	>10
LTK	>10	TEC	>10
LYN-B	>10	TNK2	>10
Lck	>10	TXK	>10
MAP2K3	>10	TrkC	>10
MAP3K10	>10	Wee1	>10
MAP4K1	>10	Zap70	>10
MAP4K2	>10	Zipk	>10
