# Supplementary material for: The PTPN2/PTPN1 inhibitor ABBV-CLS-484 unleashes potent anti-tumour immunity
Source: Nature. 2023 Oct 4;622(7984):850–62. doi: 10.1038/s41586-023-06575-7 (PMC10599993; doi:10.1038/s41586-023-06575-7)
Supplement: Supplementary file 4 — AC484 receptor selectivity screen. [file 41586_2023_6575_MOESM4_ESM.xlsx]

## Sheet: Sheet
Assay	AC50, mM			Assay	AC50, mM
	Antagonist radioligand	Agonist radioligand			Antagonist radioligand	Agonist radioligand
A1 (h)	>10			5-HT1A		>10
A2A (h)		>10		5-HT1B	>10
A2B (h)	>10			5-HT2A	>10
A3 (h)		>10		5-HT2B		>10
a1A (h)	>10			5-HT2C	>10
a1B (h)	>10			5-HT3	>10
a2A (h)	>10			5-HT4e	>10
a2B (h)	>10			5-HT7		>10
b1 (h)		>10		Sigma (non-slective)		>10
b2 (h)	>10			GR		>10
AT1 (h)	>10			Estrogen ER alpha		>10
AT2 (h)		>10		AR		>10
BZD (central)		>10		UT		>10
BZD (peripheral)	>10			VPAC1 (VIP1)		>10
B2		>10		V1a		>10
CGRP		>10		Ca2+ channel (L. dihydropyridine site)	>10
CB1		>10		Ca2+ channel (L. diltiazem site)	>10
CB2		>10		KATP channel	>10
CCK1 (CCKA)		>10		SKCa channel	>10
D1	>10			Na+ channel (site 2)	>10
D2S	>10			Cl- channel (GABA-gated)	>10
ETA		>10		Norepinephrine transporter	>10
ETB		>10		Dopamine transporter	>10
GABAA1 (a1.b2.g2)		>10		GABA transporter	>10
NMDA	>10			5-HT transporter	>10
TNF-a		>10
H1	>10
H2	>10
MT2 (ML1B)		>10
MAO-A	>10
Motilin		>10
M1	>10
M2	>10
M3	>10
M4	>10
M5	>10
NK1		>10
NK2		>10
Y1		>10
d (DOP)		>10
Kappa (KOP)		>10
m (MOP)		>10
PPARg		>10
PCP		>10
EP2		>10
P2X		>10
