# Supplementary material for: The PTPN2/PTPN1 inhibitor ABBV-CLS-484 unleashes potent anti-tumour immunity
Source: Nature. 2023 Oct 4;622(7984):850–62. doi: 10.1038/s41586-023-06575-7 (PMC10599993; doi:10.1038/s41586-023-06575-7)
Supplement: Supplementary file 5 — GSEA results for AC484-treated and PTPN2/N1 dual deletion cells vs control untreated cells. [file 41586_2023_6575_MOESM5_ESM.xlsx]

## Sheet: ctrl_A484_vs_ctrl_NoTx.gsea
Term	es	nes	pval	fdr	geneset_size	matched_size	genes	ledge_genes
Interferon Gamma Response	0.989225	1.40311	0	0.500344	200	177	IFITM3;STAT1;IFIT3;PNP;B2M;HLA-A;LY6E;PARP12;PSMB8;DHX58;DDX58;XAF1;GBP6;IRF1;IFIH1;GBP4;ISG15;RSAD2;RNF213;IRF9;PTPN6;LGALS3BP;BTG1;PSMB9;TAP1;CD74;IRF7;RIPK2;CFB;IFIT2;IRF8;CD274;SOD2;BATF2;SLC25A28;C1R;STAT2;FGL2;TRAFD1;PSME2;TXNIP;ISG20;C1S;STAT3;TNFAIP3;TRIM26;ARID5B;TRIM25;CASP7;TAPBP;PTPN2;JAK2;PFKP;SERPING1;TNFAIP2;CMTR1;MTHFD2;PIM1;EIF2AK2;IFI35;PSME1;RIPK1;CMPK2;NFKBIA;CXCL10;CCL5;RBCK1…	IFITM3;STAT1;IFIT3;PNP;B2M;HLA-A;LY6E;PARP12;PSMB8;DHX58;DDX58;XAF1;GBP6;IRF1;IFIH1;GBP4;ISG15;RSAD2;RNF213;IRF9;PTPN6;LGALS3BP;BTG1;PSMB9;TAP1;CD74;IRF7
Interferon Alpha Response	0.975035	1.3632	0.025641	0.521649	97	85	IFITM3;GBP2;IFIT3;B2M;SAMD9;LY6E;PARP12;PSMB8;DHX58;IRF1;PARP9;IFIH1;GBP4;ISG15;RSAD2;IRF9;LGALS3BP;OAS1;PSMB9;TAP1;CD74;IRF7;RIPK2;IFIT2;CSF1;BATF2;SLC25A28;CD47;STAT2;TRAFD1;PSME2;TXNIP;ISG20;C1S;MOV10;TRIM26;GMPR;TRIM25;CMTR1;EIF2AK2;IFI35;PSME1;CMPK2;CXCL10;NMI;TDRD7;CASP8;ADAR;IFI44;HELZ2;UBE2L6;PROCR;UBA7;TRIM21;RTP4;ELF1;RNF31;SP110;BST2;IFITM2;IL4R;NUB1;LPAR6;TRIM14;IL7;IL15;CASP1;IFITM1;…	IFITM3;GBP2;IFIT3;B2M;SAMD9;LY6E;PARP12;PSMB8;DHX58;IRF1;PARP9;IFIH1;GBP4;ISG15;RSAD2;IRF9;LGALS3BP;OAS1;PSMB9;TAP1;CD74;IRF7
TNF-alpha Signaling via NF-kB	0.816173	1.19752	0.2	0.799366	200	180	DDX58;IRF1;IFIH1;FOS;BTG1;TAP1;RIPK2;IFIT2;ZFP36;LITAF;SOD2;VEGFA;NFE2L2;CSF1;B4GALT5;BTG3;CEBPB;SPSB1;SNN;IL18;IRS2;PHLDA2;RELA;NFAT5;HBEGF;MXD1;FOSB;IER3;TNFAIP3;IL6ST;PLAU;ATP2B1;CD44;KLF6;RELB;DUSP1;NR4A1;TNIP1;TNFAIP2;BTG2;SIK1;RCAN1;IFNGR2;ETS2;ID2;NFKBIA;CXCL10;CCL5;JAG1;CFLAR;NR4A2;PFKFB3;F3;CCNL1;SMAD3;GADD45A;SLC2A6;ICAM1;SERPINE1;GCH1;LDLR;BIRC3;ZBTB10;PLAUR;TNIP2;JUNB;JUN;IER2;TNFAIP6…	DDX58;IRF1;IFIH1;FOS;BTG1;TAP1

## Sheet: dko_NoTx_vs_ctrl_NoTx.gsea
Term	es	nes	pval	fdr	geneset_size	matched_size	genes	ledge_genes
Interferon Gamma Response	-0.507063	-0.980265	0.541667	0.914135	200	177	RBCK1;NFKB1;PFKP;LGALS3BP;CMTR1;B2M;MTHFD2;MT2A;ST3GAL5;SOD2;IFI30;HLA-A;HIF1A;ARID5B;TNFAIP3;CD40;EPSTI1;PELI1;IRF1;DHX58;RSAD2;CMPK2;UPP1;LCP2;TRIM25;PTPN6;STAT3;NFKBIA;PNP;LATS2;TNFAIP2;RIPK1;SOCS3;TNFAIP6;TRAFD1;RNF31;GPR18;C1R;SERPING1;IL15RA;GZMA;CIITA;EIF2AK2;PSMB8;TAPBP;PIM1;VCAM1;ADAR;NCOA3;IFI44;SAMHD1;GBP4;TRIM26;JAK2;FAS;IL6;CASP1;SECTM1;PTPN2;CD74;ISOC1;CASP7;CD86;LY6E;IFNAR2;IFITM3;…	CASP8;IFIT2;BST2;OGFR;PNPT1;SPPL2A;LAP3;IFITM2;PSME1;CASP3;PSME2;PLSCR1;PSMB2;BPGM;SRI;PSMA2;PSMA3;NAMPT;VAMP8
Interferon Alpha Response	-0.57953	-1.03703	0.408602	1	97	84	LGALS3BP;CMTR1;B2M;NUB1;IFI30;EPSTI1;IRF1;DHX58;RSAD2;CMPK2;TRIM25;CCRL2;OAS1;TRAFD1;RNF31;CD47;EIF2AK2;PSMB8;ADAR;IFI44;GBP4;TRIM26;CASP1;CD74;PARP9;LY6E;IFITM1;IFITM3;IRF7;CNP;IFI35;MOV10;IRF9;CSF1;SELL;NMI;PROCR;UBE2L6;IFIH1;HELZ2;IRF2;IL15;IL4R;TRIM21;CXCL10;RIPK2;TAP1;STAT2;OASL;SLC25A28;IL7;BATF2;NCOA7;TRIM14;ISG20;PARP12;C1S;TXNIP;PSMB9;SP110;SAMD9;IFIT3;UBA7;RTP4;LPAR6;ISG15;ELF1;TDRD7;TM…	CASP8;IFIT2;BST2;OGFR;MVB12A;PNPT1;GMPR;LAP3;IFITM2;PSME1;PSME2;PLSCR1;PSMA3
TNF-alpha Signaling via NF-kB	0.538728	1.33896	0	0.154063	200	181	LDLR;NFKB1;PDLIM5;BHLHE40;CD44;ATP2B1;TNIP1;MAP2K3;PHLDA1;LITAF;CCND1;DENND5A;NFE2L2;IFNGR2;SOD2;DUSP4;NINJ1;MARCKS;TRIP10;TNFAIP3;PLK2;IL6ST;DRAM1;REL;PLEK;IRF1;KDM6B;B4GALT5;SGK1;GFPT2;BTG2;RELB;KLF4;NFAT5;FOSB;IER3;IL7R;ICOSLG;STAT5A;NFKBIA;PER1;PLAU;EDN1;FOS;TNFAIP2;CCRL2;ZFP36;BCL3;JUN;JUNB;IER2;SOCS3;TNFAIP6;TGIF1;MAFF;ACKR3;ZC3H12A;GPR183;KLF2;FUT4;RHOB;IL15RA;MAP3K8;NR4A1;NFKBIE;VEGFA;BCL…	LDLR;NFKB1;PDLIM5;BHLHE40;CD44;ATP2B1;TNIP1;MAP2K3;PHLDA1;LITAF;CCND1;DENND5A;NFE2L2;IFNGR2;SOD2;DUSP4;NINJ1
