# Supplementary material for: The PTPN2/PTPN1 inhibitor ABBV-CLS-484 unleashes potent anti-tumour immunity
Source: Nature. 2023 Oct 4;622(7984):850–62. doi: 10.1038/s41586-023-06575-7 (PMC10599993; doi:10.1038/s41586-023-06575-7)
Supplement: Supplementary file 6 — Nanostring differential expression of AC484-treated human PBMCs isolated from whole blood. [file 41586_2023_6575_MOESM6_ESM.xlsx]

## Sheet: Nanostring DE results
Differential expression results in treated whole-blood derived PBMCs
Differential expression was evaluated by Nanostring nCounter immunology panel from whole-blood derived PBMCs stimulated with CytoStim and treated with ABBV-CLS-484. Differential expression was performed on adjusted counts between vehicle and drug treated samples via the limma method with dose as continuous covariate and blocking on donor. Log fold change (logFC) is 100mM relative to vehicle. Sign…
external_gene_name	ensembl_gene_id	description	logFC	Average Expression	t	B	P Value	adjusted P Value	sig_flag
IL18RAP	ENSG00000115607	interleukin 18 receptor accessory protein [Source:HGNC Symbol;Acc:HGNC:5989]	0.754729	7.8782	6.64749	4.25307	6.47372e-07	0.000156664	Highly significant
CD274	ENSG00000120217	CD274 molecule [Source:HGNC Symbol;Acc:HGNC:17635]	0.923323	9.45673	4.16559	-2.05302	0.000336083	0.00509623	Highly significant
CD4	ENSG00000010610	CD4 molecule [Source:HGNC Symbol;Acc:HGNC:1678]	-0.824468	7.50385	-4.8602	-0.27581	5.66501e-05	0.0029595	Highly significant
CTSL	ENSG00000135047	cathepsin L [Source:HGNC Symbol;Acc:HGNC:2537]	0.591411	11.9344	3.20452	-4.41443	0.00374332	0.0186726	Highly significant
FCGR1A	ENSG00000150337	Fc fragment of IgG receptor Ia [Source:HGNC Symbol;Acc:HGNC:3613]	0.644326	8.76682	5.56771	1.53983	9.35141e-06	0.00113152	Highly significant
CD59	ENSG00000085063	CD59 molecule (CD59 blood group) [Source:HGNC Symbol;Acc:HGNC:1689]	0.628232	8.31929	4.19681	-1.97382	0.0003103	0.00509623	Highly significant
ICOS	ENSG00000163600	inducible T cell costimulator [Source:HGNC Symbol;Acc:HGNC:5351]	0.993024	8.17024	4.75928	-0.535272	7.3376e-05	0.0029595	Highly significant
CCL2	ENSG00000108691	C-C motif chemokine ligand 2 [Source:HGNC Symbol;Acc:HGNC:10618]	-1.92141	11.4686	-7.12075	5.40606	2.09283e-07	0.000101293	Highly significant
TLR8	ENSG00000101916	toll like receptor 8 [Source:HGNC Symbol;Acc:HGNC:15632]	0.508278	8.60676	2.8622	-5.199	0.00849822	0.0331705	Highly significant
CD5	ENSG00000110448	CD5 molecule [Source:HGNC Symbol;Acc:HGNC:1685]	-0.604051	8.48963	-4.53296	-1.11615	0.00013113	0.00328667	Highly significant
CCR2	ENSG00000121807	C-C motif chemokine receptor 2 [Source:HGNC Symbol;Acc:HGNC:1603]	-1.77202	5.39947	-5.26127	0.755098	2.03349e-05	0.00185941	Highly significant
IFIH1	ENSG00000115267	interferon induced with helicase C domain 1 [Source:HGNC Symbol;Acc:HGNC:18873]	1.04551	10.1141	4.52441	-1.13807	0.00013404	0.00328667	Highly significant
CD14	ENSG00000170458	CD14 molecule [Source:HGNC Symbol;Acc:HGNC:1628]	-1.4256	9.16134	-4.1564	-2.0763	0.000344065	0.00509623	Highly significant
BATF	ENSG00000156127	basic leucine zipper ATF-like transcription factor [Source:HGNC Symbol;Acc:HGNC:958]	0.628614	7.8104	4.35893	-1.56122	0.000204897	0.00381424	Highly significant
IL16	ENSG00000172349	interleukin 16 [Source:HGNC Symbol;Acc:HGNC:5980]	-0.735254	9.43267	-3.58224	-3.50833	0.00147244	0.0097625	Highly significant
CTSH	ENSG00000103811	cathepsin H [Source:HGNC Symbol;Acc:HGNC:2535]	-1.44945	10.8183	-5.60259	1.62887	8.56378e-06	0.00113152	Highly significant
DDX58	ENSG00000107201	DExD/H-box helicase 58 [Source:HGNC Symbol;Acc:HGNC:19102]	1.59353	9.30746	5.1432	0.451866	2.74725e-05	0.00189953	Highly significant
TNFSF13B	ENSG00000102524	TNF superfamily member 13b [Source:HGNC Symbol;Acc:HGNC:11929]	1.05267	9.51638	4.63857	-0.845309	0.000100006	0.00322702	Highly significant
RELA	ENSG00000173039	RELA proto-oncogene, NF-kB subunit [Source:HGNC Symbol;Acc:HGNC:9955]	0.648868	7.75691	4.53226	-1.11795	0.000131366	0.00328667	Highly significant
MSR1	ENSG00000038945	macrophage scavenger receptor 1 [Source:HGNC Symbol;Acc:HGNC:7376]	0.766944	8.00158	4.05683	-2.32804	0.000443611	0.00522097	Highly significant
IRF7	ENSG00000185507	interferon regulatory factor 7 [Source:HGNC Symbol;Acc:HGNC:6122]	1.15773	9.2051	4.11664	-2.17697	0.000380843	0.00522097	Highly significant
TBX21	ENSG00000073861	T-box transcription factor 21 [Source:HGNC Symbol;Acc:HGNC:11599]	0.83012	8.89418	3.3345	-4.1068	0.00272308	0.0146441	Highly significant
SYK	ENSG00000165025	spleen associated tyrosine kinase [Source:HGNC Symbol;Acc:HGNC:11491]	-0.662835	8.72569	-3.16019	-4.51822	0.00416911	0.0195908	Highly significant
FPR2	ENSG00000171049	formyl peptide receptor 2 [Source:HGNC Symbol;Acc:HGNC:3827]	-0.692499	10.5292	-4.4157	-1.41624	0.000177146	0.00357244	Highly significant
CXCL11	ENSG00000169248	C-X-C motif chemokine ligand 11 [Source:HGNC Symbol;Acc:HGNC:10638]	2.74467	9.67895	3.68904	-3.24612	0.00112644	0.00813727	Highly significant
ISG20	ENSG00000172183	interferon stimulated exonuclease gene 20 [Source:HGNC Symbol;Acc:HGNC:6130]	1.13648	10.6332	3.87095	-2.79464	0.000711572	0.00620418	Highly significant
IL2RG	ENSG00000147168	interleukin 2 receptor subunit gamma [Source:HGNC Symbol;Acc:HGNC:6010]	-0.347613	12.6929	-4.04456	-2.35899	0.000457706	0.00522097	Moderately significant
MAPK1	ENSG00000100030	mitogen-activated protein kinase 1 [Source:HGNC Symbol;Acc:HGNC:6871]	-0.42829	10.4499	-2.9057	-5.1016	0.00767002	0.031359	Moderately significant
THBD	ENSG00000178726	thrombomodulin [Source:HGNC Symbol;Acc:HGNC:11784]	-2.04577	3.23055	-4.82586	-0.364107	6.18611e-05	0.0029595	Highly significant
RUNX1	ENSG00000159216	RUNX family transcription factor 1 [Source:HGNC Symbol;Acc:HGNC:10471]	-0.396461	7.65991	-4.17018	-2.04138	0.000332164	0.00509623	Moderately significant
TICAM1	ENSG00000127666	toll like receptor adaptor molecule 1 [Source:HGNC Symbol;Acc:HGNC:18348]	0.39044	7.29011	3.24305	-4.32376	0.00340761	0.0175456	Moderately significant
TAP2	ENSG00000204267	transporter 2, ATP binding cassette subfamily B member [Source:HGNC Symbol;Acc:HGNC:44]	0.686442	9.7829	3.7371	-3.12741	0.000998068	0.00750541	Highly significant
CCL22	ENSG00000102962	C-C motif chemokine ligand 22 [Source:HGNC Symbol;Acc:HGNC:10621]	-2.12636	6.287	-3.84025	-2.87123	0.000769113	0.00620418	Highly significant
LAMP3	ENSG00000078081	lysosomal associated membrane protein 3 [Source:HGNC Symbol;Acc:HGNC:14582]	1.28843	10.8233	3.32469	-4.13018	0.00278958	0.0148369	Highly significant
CCL5	ENSG00000271503	C-C motif chemokine ligand 5 [Source:HGNC Symbol;Acc:HGNC:10632]	-0.467515	9.89022	-2.64073	-5.68302	0.0141999	0.0464374	Moderately significant
LCK	ENSG00000182866	LCK proto-oncogene, Src family tyrosine kinase [Source:HGNC Symbol;Acc:HGNC:6524]	-0.590177	8.58708	-4.76903	-0.510206	7.15638e-05	0.0029595	Highly significant
CSF2RB	ENSG00000100368	colony stimulating factor 2 receptor beta common subunit [Source:HGNC Symbol;Acc:HGNC:2436]	0.226256	11.346	2.59561	-5.77903	0.0157356	0.049778	Moderately significant
ITGB1	ENSG00000150093	integrin subunit beta 1 [Source:HGNC Symbol;Acc:HGNC:6153]	-0.469392	9.72547	-3.19871	-4.42807	0.00379666	0.0186726	Moderately significant
IL18	ENSG00000150782	interleukin 18 [Source:HGNC Symbol;Acc:HGNC:5986]	-1.09145	4.02427	-3.19783	-4.43014	0.00380482	0.0186726	Highly significant
MX1	ENSG00000157601	MX dynamin like GTPase 1 [Source:HGNC Symbol;Acc:HGNC:7532]	1.6362	11.9897	3.47171	-3.77714	0.00193955	0.0114481	Highly significant
JAK2	ENSG00000096968	Janus kinase 2 [Source:HGNC Symbol;Acc:HGNC:6192]	0.572226	10.6479	4.06737	-2.30144	0.000431847	0.00522097	Highly significant
S100A8	ENSG00000143546	S100 calcium binding protein A8 [Source:HGNC Symbol;Acc:HGNC:10498]	-0.938121	10.6836	-3.8405	-2.87061	0.000768629	0.00620418	Highly significant
HLA-DMB	ENSG00000242574	major histocompatibility complex, class II, DM beta [Source:HGNC Symbol;Acc:HGNC:4935]	-0.830714	8.29004	-3.11663	-4.61962	0.0046328	0.0211535	Highly significant
IL18R1	ENSG00000115604	interleukin 18 receptor 1 [Source:HGNC Symbol;Acc:HGNC:5988]	0.388989	7.87111	3.93841	-2.62586	0.000599625	0.00617486	Moderately significant
IFI16	ENSG00000163565	interferon gamma inducible protein 16 [Source:HGNC Symbol;Acc:HGNC:5395]	0.587387	10.9722	3.81443	-2.93554	0.000821052	0.0064095	Highly significant
CCL18	ENSG00000275385	C-C motif chemokine ligand 18 [Source:HGNC Symbol;Acc:HGNC:10616]	-2.16492	9.02849	-4.45081	-1.32647	0.000161892	0.00357244	Highly significant
PRKCD	ENSG00000163932	protein kinase C delta [Source:HGNC Symbol;Acc:HGNC:9399]	-0.321615	9.84565	-2.77541	-5.39112	0.0104106	0.0378851	Moderately significant
IFI35	ENSG00000068079	interferon induced protein 35 [Source:HGNC Symbol;Acc:HGNC:5399]	0.778605	9.32521	4.08208	-2.26431	0.000415949	0.00522097	Highly significant
TNFSF10	ENSG00000121858	TNF superfamily member 10 [Source:HGNC Symbol;Acc:HGNC:11925]	1.36457	10.9472	4.1049	-2.20666	0.000392427	0.00522097	Highly significant
CLEC5A	ENSG00000258227	C-type lectin domain containing 5A [Source:HGNC Symbol;Acc:HGNC:2054]	-1.28325	6.17387	-3.88072	-2.77026	0.000694182	0.00620418	Highly significant
IRF8	ENSG00000140968	interferon regulatory factor 8 [Source:HGNC Symbol;Acc:HGNC:5358]	0.81801	8.40173	4.63886	-0.844578	9.99328e-05	0.00322702	Highly significant
SLAMF7	ENSG00000026751	SLAM family member 7 [Source:HGNC Symbol;Acc:HGNC:21394]	0.773999	11.1503	2.7322	-5.48562	0.0115079	0.0400707	Highly significant
LTB	ENSG00000227507	lymphotoxin beta [Source:HGNC Symbol;Acc:HGNC:6711]	-0.790789	9.19237	-4.85623	-0.286036	5.72302e-05	0.0029595	Highly significant
C1QB	ENSG00000173369	complement C1q B chain [Source:HGNC Symbol;Acc:HGNC:1242]	0.527989	7.12627	2.84733	-5.23213	0.00880027	0.0339301	Highly significant
IFIT2	ENSG00000119922	interferon induced protein with tetratricopeptide repeats 2 [Source:HGNC Symbol;Acc:HGNC:5409]	1.68907	10.12	4.21845	-1.9189	0.0002936	0.00509623	Highly significant
TLR4	ENSG00000136869	toll like receptor 4 [Source:HGNC Symbol;Acc:HGNC:11850]	0.4694	8.50859	3.92703	-2.65439	0.000617219	0.00620418	Moderately significant
CYBB	ENSG00000165168	cytochrome b-245 beta chain [Source:HGNC Symbol;Acc:HGNC:2578]	-0.464712	11.8019	-2.75242	-5.4415	0.0109816	0.0391897	Moderately significant
IL12RB2	ENSG00000081985	interleukin 12 receptor subunit beta 2 [Source:HGNC Symbol;Acc:HGNC:5972]	1.2785	6.72358	2.84187	-5.24427	0.00891377	0.0339706	Highly significant
ITGAM	ENSG00000169896	integrin subunit alpha M [Source:HGNC Symbol;Acc:HGNC:6149]	-0.360505	7.33456	-2.7756	-5.3907	0.010406	0.0378851	Moderately significant
IGF2R	ENSG00000197081	insulin like growth factor 2 receptor [Source:HGNC Symbol;Acc:HGNC:5467]	0.38206	8.71352	3.85356	-2.83805	0.000743629	0.00620418	Moderately significant
OAS3	ENSG00000111331	2'-5'-oligoadenylate synthetase 3 [Source:HGNC Symbol;Acc:HGNC:8088]	1.42015	10.0657	3.59963	-3.46579	0.00140975	0.0095776	Highly significant
TNFSF12	ENSG00000239697	TNF superfamily member 12 [Source:HGNC Symbol;Acc:HGNC:11927]	-0.399845	7.34002	-3.09664	-4.66595	0.00486179	0.0219916	Moderately significant
MAP2K1	ENSG00000169032	mitogen-activated protein kinase kinase 1 [Source:HGNC Symbol;Acc:HGNC:6840]	-0.535706	9.41691	-4.44717	-1.33579	0.000163413	0.00357244	Highly significant
IFIT1	ENSG00000185745	interferon induced protein with tetratricopeptide repeats 1 [Source:HGNC Symbol;Acc:HGNC:5407]	2.73194	7.66931	3.86511	-2.80924	0.000722192	0.00620418	Highly significant
BST2	ENSG00000130303	bone marrow stromal cell antigen 2 [Source:HGNC Symbol;Acc:HGNC:1119]	0.606998	9.11199	2.90349	-5.10656	0.00771017	0.031359	Highly significant
HLA-DPA1	ENSG00000231389	major histocompatibility complex, class II, DP alpha 1 [Source:HGNC Symbol;Acc:HGNC:4938]	-0.416618	11.6959	-3.33543	-4.10459	0.00271687	0.0146441	Moderately significant
CD27	ENSG00000139193	CD27 molecule [Source:HGNC Symbol;Acc:HGNC:11922]	-0.613227	8.12963	-3.49469	-3.7215	0.00183187	0.0111448	Highly significant
TXK	ENSG00000074966	TXK tyrosine kinase [Source:HGNC Symbol;Acc:HGNC:12434]	0.685938	6.14211	2.84575	-5.23565	0.00883305	0.0339301	Highly significant
ITK	ENSG00000113263	IL2 inducible T cell kinase [Source:HGNC Symbol;Acc:HGNC:6171]	0.426438	10.8396	3.46488	-3.79367	0.00197274	0.0115037	Moderately significant
ISG15	ENSG00000187608	ISG15 ubiquitin like modifier [Source:HGNC Symbol;Acc:HGNC:4053]	1.66551	10.1773	3.2769	-4.24371	0.00313675	0.0163246	Highly significant
CASP3	ENSG00000164305	caspase 3 [Source:HGNC Symbol;Acc:HGNC:1504]	0.430666	7.77897	2.99766	-4.89339	0.00616509	0.0261867	Moderately significant
HLA-DPB1	ENSG00000223865	major histocompatibility complex, class II, DP beta 1 [Source:HGNC Symbol;Acc:HGNC:4940]	-0.630652	11.6732	-3.61627	-3.42504	0.00135221	0.00940594	Highly significant
TCF7	ENSG00000081059	transcription factor 7 [Source:HGNC Symbol;Acc:HGNC:11639]	-0.592755	8.30352	-3.63325	-3.38339	0.00129588	0.00922359	Highly significant
TBK1	ENSG00000183735	TANK binding kinase 1 [Source:HGNC Symbol;Acc:HGNC:11584]	0.591615	8.72197	5.21204	0.628702	2.30506e-05	0.00185941	Highly significant
CD3G	ENSG00000160654	CD3g molecule [Source:HGNC Symbol;Acc:HGNC:1675]	-0.587711	7.39656	-4.51929	-1.15119	0.000135813	0.00328667	Highly significant
NOD1	ENSG00000106100	nucleotide binding oligomerization domain containing 1 [Source:HGNC Symbol;Acc:HGNC:16390]	1.00763	5.87007	3.61387	-3.43092	0.00136036	0.00940594	Highly significant
STAT2	ENSG00000170581	signal transducer and activator of transcription 2 [Source:HGNC Symbol;Acc:HGNC:11363]	0.790263	10.8382	4.03933	-2.37217	0.000463846	0.00522097	Highly significant
CD36	ENSG00000135218	CD36 molecule [Source:HGNC Symbol;Acc:HGNC:1663]	-0.743363	7.70096	-2.78412	-5.37196	0.0102016	0.0378851	Highly significant
SPP1	ENSG00000118785	secreted phosphoprotein 1 [Source:HGNC Symbol;Acc:HGNC:11255]	-1.01731	11.9489	-3.18907	-4.45067	0.00388673	0.0186726	Highly significant
CD44	ENSG00000026508	CD44 molecule (Indian blood group) [Source:HGNC Symbol;Acc:HGNC:1681]	-0.526876	12.4093	-3.82276	-2.91479	0.000803923	0.00637867	Highly significant
CD38	ENSG00000004468	CD38 molecule [Source:HGNC Symbol;Acc:HGNC:1667]	0.682896	8.74202	2.74778	-5.45164	0.0111003	0.0392157	Highly significant
CYFIP2	ENSG00000055163	cytoplasmic FMR1 interacting protein 2 [Source:HGNC Symbol;Acc:HGNC:13760]	-0.47853	9.20029	-3.34323	-4.08597	0.0026652	0.0146441	Moderately significant
ITGB2	ENSG00000160255	integrin subunit beta 2 [Source:HGNC Symbol;Acc:HGNC:6155]	-0.965107	9.23737	-4.15255	-2.08606	0.00034747	0.00509623	Highly significant
CD3E	ENSG00000198851	CD3e molecule [Source:HGNC Symbol;Acc:HGNC:1674]	-0.478863	9.56999	-3.90566	-2.70788	0.000651614	0.00620418	Moderately significant
CHUK	ENSG00000213341	component of inhibitor of nuclear factor kappa B kinase complex [Source:HGNC Symbol;Acc:HGNC:1974]	0.503316	7.37457	4.42078	-1.40325	0.000174851	0.00357244	Highly significant
NRP1	ENSG00000099250	neuropilin 1 [Source:HGNC Symbol;Acc:HGNC:8004]	-1.32141	6.32548	-4.20425	-1.95494	0.000304454	0.00509623	Highly significant
BLNK	ENSG00000095585	B cell linker [Source:HGNC Symbol;Acc:HGNC:14211]	1.63761	4.68948	3.36421	-4.03583	0.00253089	0.0142436	Highly significant
MRC1	ENSG00000260314	mannose receptor C-type 1 [Source:HGNC Symbol;Acc:HGNC:7228]	-1.29748	8.80326	-3.86787	-2.80236	0.000717165	0.00620418	Highly significant
FOS	ENSG00000170345	Fos proto-oncogene, AP-1 transcription factor subunit [Source:HGNC Symbol;Acc:HGNC:3796]	-0.646825	7.36316	-3.1944	-4.43819	0.00383671	0.0186726	Highly significant
PIK3CD	ENSG00000171608	phosphatidylinositol-4,5-bisphosphate 3-kinase catalytic subunit delta [Source:HGNC Symbol;Acc:HGNC:8977]	-0.40741	8.19406	-2.9837	-4.9252	0.00637384	0.0268255	Moderately significant
IFI27	ENSG00000165949	interferon alpha inducible protein 27 [Source:HGNC Symbol;Acc:HGNC:5397]	1.00025	6.61489	2.87506	-5.17027	0.00824484	0.032709	Highly significant
CEACAM1	ENSG00000079385	carcinoembryonic antigen related cell adhesion molecule 1 [Source:HGNC Symbol;Acc:HGNC:1814]	0.590367	7.33802	4.5856	-0.981214	0.000114564	0.00328667	Highly significant
RELB	ENSG00000104856	RELB proto-oncogene, NF-kB subunit [Source:HGNC Symbol;Acc:HGNC:9956]	0.429866	8.47883	4.02976	-2.39628	0.000475291	0.0052282	Moderately significant
HLA-DOB	ENSG00000241106	major histocompatibility complex, class II, DO beta [Source:HGNC Symbol;Acc:HGNC:4937]	0.564681	6.87562	3.74198	-3.11534	0.000985873	0.00750541	Highly significant
CXCR5	ENSG00000160683	C-X-C motif chemokine receptor 5 [Source:HGNC Symbol;Acc:HGNC:1060]	1.02821	5.84012	3.48238	-3.75133	0.00188883	0.0112863	Highly significant
MEFV	ENSG00000103313	MEFV innate immuity regulator, pyrin [Source:HGNC Symbol;Acc:HGNC:6998]	0.370255	7.32611	2.76276	-5.41885	0.010721	0.0387237	Moderately significant
ITGA6	ENSG00000091409	integrin subunit alpha 6 [Source:HGNC Symbol;Acc:HGNC:6142]	0.653366	6.31152	2.90694	-5.0988	0.00764752	0.031359	Highly significant
BCL6	ENSG00000113916	BCL6 transcription repressor [Source:HGNC Symbol;Acc:HGNC:1001]	0.358687	9.25572	3.16755	-4.50103	0.00409532	0.0194327	Moderately significant
CD164	ENSG00000135535	CD164 molecule [Source:HGNC Symbol;Acc:HGNC:1632]	0.255517	11.3558	3.00288	-4.88148	0.00608869	0.0261867	Moderately significant
CD3D	ENSG00000167286	CD3d molecule [Source:HGNC Symbol;Acc:HGNC:1673]	-0.56623	10.201	-3.49245	-3.72693	0.00184212	0.0111448	Highly significant
SH2B2	ENSG00000160999	SH2B adaptor protein 2 [Source:HGNC Symbol;Acc:HGNC:17381]	0.812556	5.42198	2.89219	-5.13193	0.00791868	0.0319387	Highly significant
ENG	ENSG00000106991	endoglin [Source:HGNC Symbol;Acc:HGNC:3349]	-0.663935	6.48096	-4.08763	-2.2503	0.000410104	0.00522097	Highly significant
CD19	ENSG00000177455	CD19 molecule [Source:HGNC Symbol;Acc:HGNC:1633]	0.795691	5.46242	3.00987	-4.8655	0.00598777	0.0261088	Highly significant
CD80	ENSG00000121594	CD80 molecule [Source:HGNC Symbol;Acc:HGNC:1700]	0.850946	6.75062	3.13628	-4.57396	0.00441783	0.0205599	Highly significant
IRF5	ENSG00000128604	interferon regulatory factor 5 [Source:HGNC Symbol;Acc:HGNC:6120]	0.507947	6.44021	3.86007	-2.82182	0.000731477	0.00620418	Highly significant
PTPRC	ENSG00000081237	protein tyrosine phosphatase receptor type C [Source:HGNC Symbol;Acc:HGNC:9666]	0.360204	12.4393	3.88712	-2.75427	0.000683005	0.00620418	Moderately significant
CD247	ENSG00000198821	CD247 molecule [Source:HGNC Symbol;Acc:HGNC:1677]	-0.424478	10.1395	-3.5954	-3.47615	0.00142477	0.0095776	Moderately significant
CARD11	ENSG00000198286	caspase recruitment domain family member 11 [Source:HGNC Symbol;Acc:HGNC:16393]	0.459451	7.68541	3.51181	-3.67994	0.00175543	0.0108926	Moderately significant
HLA-DRB3	NA	NA	-0.586455	11.8925	-3.22279	-4.37148	0.0035803	0.0182407	Highly significant
TANK	ENSG00000136560	TRAF family member associated NFKB activator [Source:HGNC Symbol;Acc:HGNC:11562]	0.312353	12.6433	3.87652	-2.78074	0.000701601	0.00620418	Moderately significant
ATF2	ENSG00000115966	activating transcription factor 2 [Source:HGNC Symbol;Acc:HGNC:784]	0.377601	8.92747	4.63855	-0.845361	0.000100011	0.00322702	Moderately significant
SERPINB2	ENSG00000197632	serpin family B member 2 [Source:HGNC Symbol;Acc:HGNC:8584]	-1.2229	5.97172	-3.73319	-3.13709	0.00100796	0.00750541	Highly significant
NCAM1	ENSG00000149294	neural cell adhesion molecule 1 [Source:HGNC Symbol;Acc:HGNC:7656]	1.03113	4.66222	3.42266	-3.89555	0.00219052	0.0124731	Highly significant
CD24	ENSG00000272398	CD24 molecule [Source:HGNC Symbol;Acc:HGNC:1645]	0.606749	7.02317	3.51804	-3.66482	0.00172842	0.0108926	Highly significant
IL4R	ENSG00000077238	interleukin 4 receptor [Source:HGNC Symbol;Acc:HGNC:6015]	-0.327032	9.13632	-2.74255	-5.46304	0.0112354	0.0394053	Moderately significant
IL15RA	ENSG00000134470	interleukin 15 receptor subunit alpha [Source:HGNC Symbol;Acc:HGNC:5978]	0.482879	9.53261	3.51513	-3.67189	0.00174099	0.0108926	Moderately significant
RORA	ENSG00000069667	RAR related orphan receptor A [Source:HGNC Symbol;Acc:HGNC:10258]	0.34747	8.51301	4.08826	-2.2487	0.000409445	0.00522097	Moderately significant
TFRC	ENSG00000072274	transferrin receptor [Source:HGNC Symbol;Acc:HGNC:11763]	0.432948	9.86061	3.57127	-3.53515	0.00151342	0.00989856	Moderately significant
BCL2	ENSG00000171791	BCL2 apoptosis regulator [Source:HGNC Symbol;Acc:HGNC:990]	0.35275	7.28912	2.61461	-5.73872	0.015071	0.0483071	Moderately significant
LYN	ENSG00000254087	LYN proto-oncogene, Src family tyrosine kinase [Source:HGNC Symbol;Acc:HGNC:6735]	0.360703	9.74408	3.12242	-4.60618	0.00456844	0.0210583	Moderately significant
GPI	ENSG00000105220	glucose-6-phosphate isomerase [Source:HGNC Symbol;Acc:HGNC:4458]	-0.473639	9.70458	-2.70938	-5.5352	0.0121305	0.0413462	Moderately significant
IFNL1	ENSG00000182393	interferon lambda 1 [Source:HGNC Symbol;Acc:HGNC:18363]	0.729281	4.16095	3.28563	-4.22303	0.00307038	0.0161529	Highly significant
CASP1	ENSG00000137752	caspase 1 [Source:HGNC Symbol;Acc:HGNC:1499]	0.501329	10.2806	3.69923	-3.22099	0.00109794	0.00805156	Highly significant
MR1	ENSG00000153029	major histocompatibility complex, class I-related [Source:HGNC Symbol;Acc:HGNC:4975]	0.34337	7.10791	2.6411	-5.68223	0.0141879	0.0464374	Moderately significant
CXCR3	ENSG00000186810	C-X-C motif chemokine receptor 3 [Source:HGNC Symbol;Acc:HGNC:4540]	-0.627031	6.25967	-3.94752	-2.60302	0.000585907	0.00616476	Highly significant
IRAK4	ENSG00000198001	interleukin 1 receptor associated kinase 4 [Source:HGNC Symbol;Acc:HGNC:17967]	0.390968	6.9273	3.34472	-4.08242	0.00265546	0.0146441	Moderately significant
CD22	ENSG00000012124	CD22 molecule [Source:HGNC Symbol;Acc:HGNC:1643]	0.625339	7.07625	2.7106	-5.53256	0.0120964	0.0413462	Highly significant
SIGIRR	ENSG00000185187	single Ig and TIR domain containing [Source:HGNC Symbol;Acc:HGNC:30575]	-0.58576	5.37249	-2.64941	-5.66446	0.0139212	0.0461498	Highly significant
MICA	ENSG00000204520	MHC class I polypeptide-related sequence A [Source:HGNC Symbol;Acc:HGNC:7090]	0.661426	5.05677	2.7803	-5.38037	0.0102928	0.0378851	Highly significant
TRAF6	ENSG00000175104	TNF receptor associated factor 6 [Source:HGNC Symbol;Acc:HGNC:12036]	0.340668	7.39598	3.03488	-4.80824	0.00563985	0.0248153	Moderately significant
SLAMF6	ENSG00000162739	SLAM family member 6 [Source:HGNC Symbol;Acc:HGNC:21392]	0.46197	5.48463	2.60858	-5.75153	0.015279	0.0486517	Moderately significant
CD37	ENSG00000104894	CD37 molecule [Source:HGNC Symbol;Acc:HGNC:1666]	0.620149	6.29904	4.39726	-1.46336	0.000185723	0.00359559	Highly significant
FAS	ENSG00000026103	Fas cell surface death receptor [Source:HGNC Symbol;Acc:HGNC:11920]	0.768926	5.70406	3.44196	-3.84902	0.00208819	0.0120319	Highly significant
MICB	ENSG00000204516	MHC class I polypeptide-related sequence B [Source:HGNC Symbol;Acc:HGNC:7091]	0.37214	8.5962	4.06214	-2.31465	0.000437648	0.00522097	Moderately significant
FCER1G	ENSG00000158869	Fc fragment of IgE receptor Ig [Source:HGNC Symbol;Acc:HGNC:3611]	-0.340135	12.5601	-2.83394	-5.26188	0.00908098	0.0343374	Moderately significant
LTF	ENSG00000012223	lactotransferrin [Source:HGNC Symbol;Acc:HGNC:6720]	0.611834	5.89108	2.71426	-5.52463	0.0119948	0.0413462	Highly significant
CD40LG	ENSG00000102245	CD40 ligand [Source:HGNC Symbol;Acc:HGNC:11935]	-0.348362	7.99281	-2.70097	-5.55342	0.0123678	0.0418603	Moderately significant
CD200	ENSG00000091972	CD200 molecule [Source:HGNC Symbol;Acc:HGNC:7203]	0.413933	6.40829	2.88118	-5.15659	0.00812694	0.0325078	Moderately significant
IRF2	ENSG00000168310	interferon regulatory factor 2 [Source:HGNC Symbol;Acc:HGNC:6117]	0.281074	11.1841	2.69088	-5.57524	0.0126583	0.042546	Moderately significant
CD48	ENSG00000117091	CD48 molecule [Source:HGNC Symbol;Acc:HGNC:1683]	0.588043	10.0762	3.51405	-3.6745	0.00174565	0.0108926	Highly significant
CD81	ENSG00000110651	CD81 molecule [Source:HGNC Symbol;Acc:HGNC:1701]	-0.434115	12.2359	-2.61677	-5.73412	0.0149971	0.0483071	Moderately significant
CD99	ENSG00000002586	CD99 molecule (Xg blood group) [Source:HGNC Symbol;Acc:HGNC:7082]	-0.45996	9.52034	-4.01383	-2.43641	0.000494975	0.00532373	Moderately significant
TNFRSF10B	ENSG00000120889	TNF receptor superfamily member 10b [Source:HGNC Symbol;Acc:HGNC:11905]	0.478122	6.16594	3.04861	-4.77673	0.00545724	0.0242321	Moderately significant
CTSW	ENSG00000172543	cathepsin W [Source:HGNC Symbol;Acc:HGNC:2546]	-0.328806	7.03343	-3.06727	-4.73378	0.00521806	0.0233846	Moderately significant
SH2D1A	ENSG00000183918	SH2 domain containing 1A [Source:HGNC Symbol;Acc:HGNC:10820]	0.45349	7.06933	3.86276	-2.8151	0.000726502	0.00620418	Moderately significant
EGR2	ENSG00000122877	early growth response 2 [Source:HGNC Symbol;Acc:HGNC:3239]	-0.294769	7.63003	-2.80738	-5.32069	0.00966297	0.0362549	Moderately significant
PLA2G6	ENSG00000184381	phospholipase A2 group VI [Source:HGNC Symbol;Acc:HGNC:9039]	0.597473	5.08769	2.68113	-5.59629	0.0129453	0.0432105	Highly significant
CD7	ENSG00000173762	CD7 molecule [Source:HGNC Symbol;Acc:HGNC:1695]	-0.418998	8.16273	-2.99746	-4.89383	0.00616793	0.0261867	Moderately significant
ABCB1	ENSG00000085563	ATP binding cassette subfamily B member 1 [Source:HGNC Symbol;Acc:HGNC:40]	0.480599	6.24924	2.91963	-5.07026	0.00742148	0.0309655	Moderately significant
GZMK	ENSG00000113088	granzyme K [Source:HGNC Symbol;Acc:HGNC:4711]	0.304268	7.49116	2.86943	-5.18285	0.00835485	0.032876	Moderately significant
TNFAIP3	ENSG00000118503	TNF alpha induced protein 3 [Source:HGNC Symbol;Acc:HGNC:11896]	0.31147	12.3569	3.18803	-4.4531	0.00389655	0.0186726	Moderately significant
FCER1A	ENSG00000179639	Fc fragment of IgE receptor Ia [Source:HGNC Symbol;Acc:HGNC:3609]	1.47702	3.14581	2.75122	-5.44411	0.011012	0.0391897	Highly significant
CCR5	ENSG00000160791	C-C motif chemokine receptor 5 (gene/pseudogene) [Source:HGNC Symbol;Acc:HGNC:1606]	-0.281431	7.25951	-2.63127	-5.70323	0.0145098	0.0471325	Moderately significant
