# Supplementary material for: The PTPN2/PTPN1 inhibitor ABBV-CLS-484 unleashes potent anti-tumour immunity
Source: Nature. 2023 Oct 4;622(7984):850–62. doi: 10.1038/s41586-023-06575-7 (PMC10599993; doi:10.1038/s41586-023-06575-7)
Supplement: Supplementary file 7 — scRNA-seq analysis of CD45+ cells from B16 tumours and KPC tumours. [file 41586_2023_6575_MOESM7_ESM.xlsx]

## Sheet: Table_3_marker_genes_for_all_ce
Subset	0	1	2	3	4	5	6	7	8	9	10	11	12	13	14
CD4+ Tcells	Icos	Ets1	Tnfrsf4	H2-K1	Cd3e	Cd3d	Rora	Tnfrsf18	Ly6a	Cd3g	Il2rb	Tnfaip3	Stk17b	Cd28	Dgat1
CD8+ Effector Tcells	Nkg7	Cd3d	Cd3e	Cd3g	Thy1	AW112010	Rps15a	Cd8a	Il2rb	Ccl5	Ms4a4b	Cd8b1	Ptprcap	Trac	Trbc2
NK Cells	Gzma	AW112010	Il2rb	Nkg7	Ccl5	Rps24	Tmsb10	Irf8	Vps37b	Ifngr1	Rps15a	Rpl36	Serpinb9	Rps27	Ctla2a
Progenitor Tcells	Cd3d	Ccl5	Rpl30	Rpl37a	Nkg7	Cd3e	Rpsa	Hcst	Ms4a4b	Rpl38	Rpl39	Rps15a	Il2rb	Ets1	Rps24
MDSCs	Lgmn	Psap	Arg1	Ctsb	Ctsl	Ctss	Plin2	Pf4	Lgals3	Mafb	Basp1	Thbs1	Fabp5	Pgk1	Cstb
Ccr2 high Mac	Cd74	H2-Aa	H2-Ab1	H2-Eb1	Tgfbi	Il1b	Lyz2	Psap	Ctss	Thbs1	Cebpb	Ctsc	Ccr2	H2-DMa	Tyrobp
M2	Lgmn	Ctsb	Selenop	Apoe	Lyz2	Ccl6	Ccl8	C1qc	Wfdc17	Mrc1	C1qa	C1qb	Psap	Folr2	Timp2
IFN Sensing Monocyte	Fcer1g	Ctss	Ifitm3	Cstb	Tyrobp	Ftl1	Ly6a	Npc2	Cyba	Fcgr1	Fth1	Isg15	Lgals3	Aif1	Ms4a6c
MoDCs	Psap	Crip1	H2-Ab1	H2-Aa	Ccl6	Ccl9	Cd74	Fn1	Gpx1	H2-Eb1	Lyz2	Lpl	Sdc3	Anxa2	Actb
Neutrophils	Cxcl2	Il1b	S100a8	S100a9	Srgn	G0s2	Malat1	Il1rn	Ptgs2	Il1r2	Egr1	Hdc	Hcar2	Ier3	Cd9
Resident Monocytes	Plac8	Lyz2	Ifitm3	Tyrobp	Ifitm6	Msrb1	Cybb	Alox5ap	Fcer1g	Chil3	Cebpb	Psap	Cst3	Lst1	Samhd1
DCs	Cd74	H2-Aa	H2-Ab1	H2-Eb1	Cst3	Crip1	H2-DMa	Plbd1	H2afz	Atox1	Syngr2	Lsp1	H2-DMb1	Napsa	Gm2a
M1	C1qb	C1qc	Lgmn	Ctsb	C1qa	Fcer1g	Ftl1	Psap	Fth1	Tyrobp	Itm2b	Wfdc17	Ctss	Grn	Aif1
Migratory DCs	Ccr7	Cst3	Tmem123	Lsp1	Syngr2	Tbc1d4	Fscn1	Crip1	Samsn1	Cytip	Tmsb4x	Cd83	Calm1	Rps27l	Cacnb3
Inflammatory Monocyte	Il1b	Srgn	Cxcl2	Cebpb	Tyrobp	Plac8	Ier3	Fcer1g	Nfkbia	Pim1	Cd14	Ifitm3	Lst1	Lyz2	S100a8
Tumor Cells	Hmgn1	Rps2	Hspe1	Rpl31	Pebp1	Hint1	Tpm1	Slc25a4	Nedd4	Mtdh	Uqcrq	Ran	Serbp1	Rpl32	Eif2s2
pDCs	Ighm	Cd74	Ly6d	mt-Co1	mt-Atp6	mt-Co2	Siglech	Mef2c	Iglc3	Tcf4	Rps24	Igkc	mt-Co3	Rpl18a	Ccr9
Fibroblasts	Sparc	Col3a1	Col1a2	Col1a1	Fstl1	Serpinh1	Dcn	Serping1	Col5a2	Col6a2	Gpx3	Bgn	Aebp1	Fn1	S100a6
MAST Cells	Ccl4	Ccl3	Hdc	Ifitm1	Srgn	Ier3	Nfkbiz	H3f3b	Il6	Plek	Cd9	Jund	Cyp11a1	Ccl6	Lilr4b
