# Supplementary material for: The PTPN2/PTPN1 inhibitor ABBV-CLS-484 unleashes potent anti-tumour immunity
Source: Nature. 2023 Oct 4;622(7984):850–62. doi: 10.1038/s41586-023-06575-7 (PMC10599993; doi:10.1038/s41586-023-06575-7)
Supplement: Supplementary file 8 — Pseudobulk differential expression of key anti-inflammatory, proinflammatory and antigen-processing genes from scRNA-seq of CD45+ TILs from B16 tumours and KPC tumours. [file 41586_2023_6575_MOESM8_ESM.xlsx]

## Sheet: final_lfc_tables
B16					KPC
gene	logfc	pvals	fdr	comparison	gene	logfc	pvals	fdr	comparison
Ccl22	0.0771148	1.59633e-15	7.93407e-15	NTX vs PD1	Ccl22	0.071788	2.10911e-11	1.50544e-09	NTX vs PD1
Ccl22	-0.0903082	1.14054e-45	1.18984e-44	A484 vs PD1	Ccl22	-0.0988865	1.64185e-38	5.24477e-37	A484 vs NTX
Ccl22	-0.167423	5.05573e-102	2.86229e-100	A484 vs NTX	Ccl22	-0.0270985	8.08114e-06	4.06386e-05	A484 vs PD1
Ccl17	-0.0194586	0.00584681	0.0157598	NTX vs PD1	Ccl17	0.181741	1.28114e-52	1.1945e-49	NTX vs PD1
Ccl17	-0.0864729	4.42063e-63	5.80009e-62	A484 vs PD1	Ccl17	-0.194874	1.01559e-105	1.20722e-103	A484 vs NTX
Ccl17	-0.0670144	8.08073e-47	1.86752e-45	A484 vs NTX	Ccl17	-0.0131329	0.0128935	0.0437298	A484 vs PD1
Ccr2	-0.00606871	0.790368	1	NTX vs PD1	Ccr2	-0.349558	8.30749e-28	1.87774e-25	NTX vs PD1
Ccr2	0.598738	6.18166e-138	1.48979e-136	A484 vs PD1	Ccr2	0.131734	1.1928e-07	9.081e-07	A484 vs NTX
Ccr2	0.604807	4.77757e-143	4.11976e-141	A484 vs NTX	Ccr2	-0.217825	7.21583e-17	7.67802e-16	A484 vs PD1
Ccl2	0.887846	1.63955e-207	5.69473e-206	NTX vs PD1	Ccl2	-0.376688	3.16889e-41	1.50075e-38	NTX vs PD1
Ccl2	1.53887	0	0	A484 vs PD1	Ccl2	0.0643762	0.00242281	0.0107522	A484 vs NTX
Ccl2	0.651023	2.53537e-86	1.1602e-84	A484 vs NTX	Ccl2	-0.312312	3.47268e-41	8.41681e-40	A484 vs PD1
Cxcr1	0.00151581	0.048045	0.113524	NTX vs PD1	Cxcr1	-9.64068e-05	0.975252	1	NTX vs PD1
Cxcr1	0.000621059	0.302394	0.58605	A484 vs PD1	Cxcr1	0.00310607	0.259386	0.604732	A484 vs NTX
Cxcr1	-0.000894747	0.338924	0.665832	A484 vs NTX	Cxcr1	0.00300966	0.278411	0.612135	A484 vs PD1
Cxcr2	0.0181847	1.16619e-09	4.78734e-09	NTX vs PD1	Cxcr2	0.0990732	6.6632e-16	7.36308e-14	NTX vs PD1
Cxcr2	0.0100349	0.000114113	0.000384491	A484 vs PD1	Cxcr2	0.0579127	4.91603e-06	3.16382e-05	A484 vs NTX
Cxcr2	-0.00814984	0.0251693	0.0743296	A484 vs NTX	Cxcr2	0.156986	4.56216e-45	1.21316e-43	A484 vs PD1
Cxcl1	-0.191769	1.97457e-43	1.74248e-42	NTX vs PD1	Cxcl1	0.0313433	0.00856862	0.0906572	NTX vs PD1
Cxcl1	-0.317882	9.33878e-140	2.28013e-138	A484 vs PD1	Cxcl1	-0.0309262	0.00186258	0.00844045	A484 vs NTX
Cxcl1	-0.126114	2.63253e-29	3.87681e-28	A484 vs NTX	Cxcl1	0.000417143	0.964575	1	A484 vs PD1
Cxcl2	-0.304036	2.2833e-20	1.29539e-19	NTX vs PD1	Cxcl2	0.332865	3.64761e-12	2.81944e-10	NTX vs PD1
Cxcl2	-0.455698	7.05175e-46	7.3849e-45	A484 vs PD1	Cxcl2	-0.269727	8.2449e-11	8.1753e-10	A484 vs NTX
Cxcl2	-0.151662	1.27476e-05	5.88029e-05	A484 vs NTX	Cxcl2	0.063138	0.118895	0.317607	A484 vs PD1
Cxcl5	0.00347965	0.210138	0.421292	NTX vs PD1	Cxcl5	-0.00158361	0.627401	1	NTX vs PD1
Cxcl5	0.0102668	0.000828624	0.00257986	A484 vs PD1	Cxcl5	0.00104026	0.692266	1	A484 vs NTX
Cxcl5	0.00678715	0.0426615	0.119404	A484 vs NTX	Cxcl5	-0.000543346	0.844307	1	A484 vs PD1
Tgfb1	0.168619	2.1112e-14	1.01827e-13	NTX vs PD1	Tgfb1	0.155736	1.18066e-08	5.90051e-07	NTX vs PD1
Tgfb1	0.256688	3.96174e-31	3.27794e-30	A484 vs PD1	Tgfb1	0.463162	2.00822e-79	1.50925e-77	A484 vs NTX
Tgfb1	0.0880691	7.90947e-05	0.000337365	A484 vs NTX	Tgfb1	0.618898	8.94063e-147	1.12554e-144	A484 vs PD1
Gdf15	0.0472794	0.000165753	0.000517681	NTX vs PD1	Gdf15	-0.00560497	0.542301	1	NTX vs PD1
Gdf15	-0.142463	6.98396e-41	6.80292e-40	A484 vs PD1	Gdf15	-0.00571526	0.428067	0.870297	A484 vs NTX
Gdf15	-0.189742	4.81337e-64	1.55592e-62	A484 vs NTX	Gdf15	-0.0113202	0.120892	0.321926	A484 vs PD1
Vegfa	-0.510282	4.89139e-148	1.17315e-146	NTX vs PD1	Vegfa	0.45881	5.87963e-51	4.87291e-48	NTX vs PD1
Vegfa	-0.747653	0	0	A484 vs PD1	Vegfa	-0.308303	7.02389e-34	1.94763e-32	A484 vs NTX
Vegfa	-0.237371	4.24285e-48	1.01029e-46	A484 vs NTX	Vegfa	0.150507	1.43192e-10	1.05567e-09	A484 vs PD1
Cxcr3	-0.00867689	0.187986	0.381313	NTX vs PD1	Cxcr3	-0.0126	0.0471421	0.313608	NTX vs PD1
Cxcr3	0.0554994	2.37327e-13	1.25815e-12	A484 vs PD1	Cxcr3	0.0773129	1.50506e-29	3.60103e-28	A484 vs NTX
Cxcr3	0.0641763	2.31879e-18	2.29922e-17	A484 vs NTX	Cxcr3	0.0647129	1.16558e-19	1.41539e-18	A484 vs PD1
Cxcr4	-0.314737	4.51378e-58	4.90792e-57	NTX vs PD1	Cxcr4	0.205358	6.48144e-09	3.39264e-07	NTX vs PD1
Cxcr4	-0.297857	2.37245e-51	2.67818e-50	A484 vs PD1	Cxcr4	-0.0399377	0.166732	0.427505	A484 vs NTX
Cxcr4	0.0168804	0.354996	0.685988	A484 vs NTX	Cxcr4	0.16542	4.92294e-09	3.25246e-08	A484 vs PD1
Cxcl9	0.429102	4.89554e-107	8.58691e-106	NTX vs PD1	Cxcl9	0.0486749	0.0195686	0.168402	NTX vs PD1
Cxcl9	1.24084	0	0	A484 vs PD1	Cxcl9	0.312962	5.53908e-50	2.34417e-48	A484 vs NTX
Cxcl9	0.811735	2.75246e-211	4.25505e-209	A484 vs NTX	Cxcl9	0.361637	9.2889e-69	4.06369e-67	A484 vs PD1
Ccr5	-0.471464	5.74143e-96	9.18014e-95	NTX vs PD1	Ccr5	-0.284312	1.71236e-17	2.16483e-15	NTX vs PD1
Ccr5	0.519998	2.67859e-105	5.16602e-104	A484 vs PD1	Ccr5	0.061047	0.01857	0.0678654	A484 vs NTX
Ccr5	0.991462	0	0	A484 vs NTX	Ccr5	-0.223265	6.56642e-17	7.0045e-16	A484 vs PD1
Xcl1	0.0591651	7.31625e-09	2.90818e-08	NTX vs PD1	Xcl1	0.106916	4.30565e-16	4.88454e-14	NTX vs PD1
Xcl1	-0.0150425	0.101893	0.232015	A484 vs PD1	Xcl1	0.0426948	0.0012269	0.00572773	A484 vs NTX
Xcl1	-0.0742076	3.21462e-13	2.49834e-12	A484 vs NTX	Xcl1	0.149611	1.17911e-37	2.58867e-36	A484 vs PD1
Xcr1	8.42921e-05	0.986753	1	NTX vs PD1	Xcr1	0.0025847	0.570591	1	NTX vs PD1
Xcr1	-0.0408766	1.84724e-25	1.36692e-24	A484 vs PD1	Xcr1	-0.0144241	2.79742e-06	1.85764e-05	A484 vs NTX
Xcr1	-0.0409608	1.08664e-27	1.515e-26	A484 vs NTX	Xcr1	-0.0118394	5.92656e-05	0.000274402	A484 vs PD1
Cxcl10	0.668659	1.26159e-228	4.93972e-227	NTX vs PD1	Cxcl10	0.0337178	0.145689	0.626793	NTX vs PD1
Cxcl10	1.49565	0	0	A484 vs PD1	Cxcl10	0.302969	1.21387e-41	4.25582e-40	A484 vs NTX
Cxcl10	0.82699	6.89673e-188	8.94656e-186	A484 vs NTX	Cxcl10	0.336686	1.02932e-52	3.2881e-51	A484 vs PD1
Cxcl12	-0.0105393	0.0240141	0.0596078	NTX vs PD1	Cxcl12	-0.0169368	0.000737	0.0124162	NTX vs PD1
Cxcl12	0.023187	4.34919e-05	0.000151485	A484 vs PD1	Cxcl12	0.0150879	0.000243695	0.00126671	A484 vs NTX
Cxcl12	0.0337263	5.59124e-10	3.63601e-09	A484 vs NTX	Cxcl12	-0.00184895	0.699184	1	A484 vs PD1
Ccr6	0.00618411	6.89068e-06	2.36067e-05	NTX vs PD1	Ccr6	0.00915923	0.0002881	0.00552071	NTX vs PD1
Ccr6	0.000953605	0.304839	0.589332	A484 vs PD1	Ccr6	-0.00804649	0.000128918	0.000697646	A484 vs NTX
Ccr6	-0.0052305	0.000608674	0.00234509	A484 vs NTX	Ccr6	0.00111274	0.425051	0.835246	A484 vs PD1
Ccl5	0.417342	2.66819e-43	2.34901e-42	NTX vs PD1	Ccl5	-0.197975	8.64267e-09	4.43063e-07	NTX vs PD1
Ccl5	1.32769	0	0	A484 vs PD1	Ccl5	2.18839	0	0	A484 vs NTX
Ccl5	0.910347	1.14289e-144	9.9998e-143	A484 vs NTX	Ccl5	1.99041	0	0	A484 vs PD1
Il15	0.14893	3.41648e-48	3.21153e-47	NTX vs PD1	Il15	-0.0202294	0.0324552	0.241863	NTX vs PD1
Il15	0.196668	4.35035e-75	6.38764e-74	A484 vs PD1	Il15	0.0325671	4.15925e-05	0.000239705	A484 vs NTX
Il15	0.0477374	0.000119724	0.000500292	A484 vs NTX	Il15	0.0123377	0.137492	0.352205	A484 vs PD1
Il18	0.222881	1.06742e-124	2.15477e-123	NTX vs PD1	Il18	-0.0182556	0.0472933	0.314156	NTX vs PD1
Il18	0.544319	0	0	A484 vs PD1	Il18	0.0828258	1.24721e-21	2.20449e-20	A484 vs NTX
Il18	0.321438	5.29425e-113	3.44889e-111	A484 vs NTX	Il18	0.0645702	7.13719e-13	6.03929e-12	A484 vs PD1
Ifng	0.0469802	7.80022e-10	3.22293e-09	NTX vs PD1	Ifng	0.00915805	0.409217	0.994412	NTX vs PD1
Ifng	0.0637875	1.67997e-15	9.55645e-15	A484 vs PD1	Ifng	0.170483	2.21603e-46	8.65411e-45	A484 vs NTX
Ifng	0.0168072	0.0485707	0.134034	A484 vs NTX	Ifng	0.179641	1.62177e-52	5.15306e-51	A484 vs PD1
Tnf	0.178316	5.11804e-27	3.3414e-26	NTX vs PD1	Tnf	0.117699	1.06333e-06	3.82697e-05	NTX vs PD1
Tnf	0.371751	9.40355e-103	1.7859e-101	A484 vs PD1	Tnf	0.0648899	0.00207938	0.00933521	A484 vs NTX
Tnf	0.193435	6.37458e-25	8.05557e-24	A484 vs NTX	Tnf	0.182589	1.10304e-19	1.33999e-18	A484 vs PD1
Tnfsf13	-0.153627	3.13938e-47	2.91614e-46	NTX vs PD1	Tnfsf13	0.00673568	0.17933	0.710941	NTX vs PD1
Tnfsf13	-0.103823	9.56744e-21	6.32796e-20	A484 vs PD1	Tnfsf13	0.090062	8.10794e-42	2.85606e-40	A484 vs NTX
Tnfsf13	0.049804	1.61118e-07	8.7833e-07	A484 vs NTX	Tnfsf13	0.0967977	4.2564e-51	1.30117e-49	A484 vs PD1
H2-K1	-0.780518	0	0	NTX vs PD1	H2-K1	-0.130526	2.45701e-05	0.000641713	NTX vs PD1
H2-K1	0.0884366	2.00207e-10	9.45451e-10	A484 vs PD1	H2-K1	0.753395	1.51284e-276	1.28963e-273	A484 vs NTX
H2-K1	0.868954	0	0	A484 vs NTX	H2-K1	0.622869	5.15699e-198	1.11496e-195	A484 vs PD1
H2-D1	-0.475185	3.39199e-184	1.01203e-182	NTX vs PD1	H2-D1	-0.255655	1.73618e-13	1.54629e-11	NTX vs PD1
H2-D1	0.312332	3.62127e-106	7.03412e-105	A484 vs PD1	H2-D1	1.06444	0	0	A484 vs NTX
H2-D1	0.787517	0	0	A484 vs NTX	H2-D1	0.80879	2.44762e-245	8.79846e-243	A484 vs PD1
B2m	-0.0179219	0.204435	0.410881	NTX vs PD1	B2m	-0.203975	1.09217e-11	8.04589e-10	NTX vs PD1
B2m	0.519757	0	0	A484 vs PD1	B2m	0.847389	0	0	A484 vs NTX
B2m	0.537679	0	0	A484 vs NTX	B2m	0.643414	3.65844e-243	1.25464e-240	A484 vs PD1
Tap1	0.23802	1.02935e-29	7.1389e-29	NTX vs PD1	Tap1	-0.0917244	0.00101266	0.0162004	NTX vs PD1
Tap1	0.883701	0	0	A484 vs PD1	Tap1	0.398492	9.8743e-64	5.55867e-62	A484 vs NTX
Tap1	0.645681	1.68719e-186	2.16978e-184	A484 vs NTX	Tap1	0.306767	1.3609e-37	2.98339e-36	A484 vs PD1
Tap2	-0.0717692	7.94851e-05	0.00025385	NTX vs PD1	Tap2	-0.0332358	0.172235	0.695077	NTX vs PD1
Tap2	0.352343	2.77879e-72	3.9764e-71	A484 vs PD1	Tap2	0.329157	3.01624e-54	1.40394e-52	A484 vs NTX
Tap2	0.424112	2.57816e-109	1.60254e-107	A484 vs NTX	Tap2	0.295922	1.32914e-43	3.40689e-42	A484 vs PD1
Tapbp	-0.339673	3.5852e-50	3.4843e-49	NTX vs PD1	Tapbp	-0.0948504	0.00283422	0.03765	NTX vs PD1
Tapbp	0.417728	2.04611e-72	2.93357e-71	A484 vs PD1	Tapbp	0.404037	2.02246e-53	9.28341e-52	A484 vs NTX
Tapbp	0.7574	3.42882e-248	7.20438e-246	A484 vs NTX	Tapbp	0.309186	1.70703e-31	3.13035e-30	A484 vs PD1
Pdia3	-0.0274749	0.226946	0.451622	NTX vs PD1	Pdia3	-0.0369937	0.194479	0.75142	NTX vs PD1
Pdia3	0.217222	8.82354e-21	5.84112e-20	A484 vs PD1	Pdia3	0.411615	3.01148e-64	1.71798e-62	A484 vs NTX
Pdia3	0.244697	2.60039e-27	3.58693e-26	A484 vs NTX	Pdia3	0.374621	5.24811e-53	1.69333e-51	A484 vs PD1
Calr	0.285043	4.24903e-33	3.13487e-32	NTX vs PD1	Calr	-0.032709	0.311867	0.861801	NTX vs PD1
Calr	0.483008	4.68658e-90	8.04538e-89	A484 vs PD1	Calr	0.202082	1.31148e-14	1.64409e-13	A484 vs NTX
Calr	0.197964	4.61145e-17	4.31985e-16	A484 vs NTX	Calr	0.169373	1.29859e-10	9.60426e-10	A484 vs PD1
Erap1	-0.132196	4.95571e-27	3.23612e-26	NTX vs PD1	Erap1	-0.00135826	0.92423	1	NTX vs PD1
Erap1	-0.146322	1.99376e-32	1.68039e-31	A484 vs PD1	Erap1	0.0758893	7.20229e-10	6.64463e-09	A484 vs NTX
Erap1	-0.0141261	0.197959	0.443982	A484 vs NTX	Erap1	0.0745311	1.53563e-09	1.05205e-08	A484 vs PD1
Nlrc5	0.0172963	0.187942	0.381252	NTX vs PD1	Nlrc5	-0.0311773	0.0583951	0.356221	NTX vs PD1
Nlrc5	0.292506	8.5666e-87	1.41524e-85	A484 vs PD1	Nlrc5	0.186006	6.77896e-36	1.99859e-34	A484 vs NTX
Nlrc5	0.27521	2.00104e-77	7.93925e-76	A484 vs NTX	Nlrc5	0.154828	1.56455e-24	2.29385e-23	A484 vs PD1
