# Supplementary material for: The PTPN2/PTPN1 inhibitor ABBV-CLS-484 unleashes potent anti-tumour immunity
Source: Nature. 2023 Oct 4;622(7984):850–62. doi: 10.1038/s41586-023-06575-7 (PMC10599993; doi:10.1038/s41586-023-06575-7)
Supplement: Supplementary file 9 — scRNA-seq analysis on re-clustered lymphoid cells isolated from B16 tumours and KPC tumours. [file 41586_2023_6575_MOESM9_ESM.xlsx]

## Sheet: Table_4_marker_genes_for_t_nk_h
Subset	0	1	2	3	4	5	6	7	8	9	10	11	12	13	14
Gzmb low NK Cells	Tyrobp	Fcer1g	Irf8	Rpl38	Gzma	Ugcg	Rps29	Il2rb	Klrb1c	Serpinb9	Car2	Txk	Rps28	Rpl13a	Klra8
Gzmb High NK Cells	Tyrobp	Fcer1g	Gzma	Irf8	AW112010	Ccl5	Klrb1c	Klra4	Klra8	Klra7	Klre1	Klra9	Tmsb10	Ncr1	Sell
CD4+	Junb	Rora	Hif1a	Cd4	Ramp3	Tnfaip3	Nfkbiz	Gadd45b	Ly6a	Cd40lg	Nfkbia	Tnfrsf4	Bhlhe40	Emb	Pim1
Foxp3+CD4+	Tnfrsf4	Ikzf2	Ifi27l2a	Ly6a	Odc1	Ctla4	Tnfrsf18	Tnfrsf9	Maf	Foxp3	Il2ra	Icos	Srgn	Sdf4	Izumo1r
CD8+	mt-Co1	Gm42418	Rpl37a	Lyz2	H2-Aa	Lgmn	H2-Ab1	Cd74	Jund	Tgfbi	Ccl6	Il1b	Thbs1	H2-Eb1	Rpl38
Progenitor CD8+	Rps24	Ly6c2	Emb	Ikzf2	Rplp1	Rps20	mt-Atp6	Cd7	Tcf7	Rps27	Rpl30	Rpl13	mt-Co1	Rps16	Rpl23
Early Effector CD8+	Cd3d	Cd8b1	Ccl5	Cd3e	Cd8a	S100a6	Ly6c2	Cd3g	Nkg7	Cd52	Trbc2	Plac8	Ms4a4b	Fau	Icos
Effector CD8+	Cd3g	Cd3d	Cd8a	Cd3e	Nkg7	Cd8b1	Cd52	Gzmb	Thy1	Ccl5	Gapdh	Fxyd5	Pfn1	Ly6a	Lag3
Mki67+CD8+	Gapdh	Cd3d	Cd3e	Hmgb2	Cd3g	Lgals1	Vim	Thy1	Cfl1	Cox5b	Hmgb1	Stmn1	Calm1	Tubb5	Ppia
Mki67+CD8+Tox	Cd8a	Dut	Cd3e	Rpsa	Stmn1	Cd3d	Pclaf	Nap1l1	Rps26	Hmgb2	Ran	Gapdh	Hsp90ab1	Snrpe	Ptma
