# Supplementary material for: The PTPN2/PTPN1 inhibitor ABBV-CLS-484 unleashes potent anti-tumour immunity
Source: Nature. 2023 Oct 4;622(7984):850–62. doi: 10.1038/s41586-023-06575-7 (PMC10599993; doi:10.1038/s41586-023-06575-7)
Supplement: Supplementary file 10 — Differentially accessible peaks in ATAC–seq of tumour-infiltrating CD8+ T cells. [file 41586_2023_6575_MOESM10_ESM.xlsx]

## Sheet: peak_clusters
peak_id	cluster	associated_genes
chr1:4256517-4258750	M1	['Xkr4', 'Rp1']
chr1:4559676-4561054	M1	['Sox17', 'Mrpl15']
chr1:5072002-5072965	M1	['Rgs20']
chr1:5109595-5114820	M1	['Oprk1', 'Atp6v1h']
chr1:6282569-6283566	M1	['Alkal1', 'Rb1cc1']
chr1:6663067-6664478	M1	['Pcmtd1', 'St18']
chr1:8688353-8689408	M1	['Sntg1']
chr1:8797909-8798750	M1	['Sntg1']
chr1:10100551-10101991	M1	['Cspp1', 'Arfgef1']
chr1:12657451-12657900	M1	['Sulf1']
chr1:13154404-13156343	M1	['Prdm14', 'Ncoa2']
chr1:13158489-13158717	M1	['Prdm14', 'Ncoa2']
chr1:13219505-13220128	M1	['Prdm14', 'Ncoa2']
chr1:13521313-13522270	M1	['Ncoa2', 'Tram1']
chr1:13615458-13616570	M1	['Tram1', 'Lactb2']
chr1:13639208-13640331	M1	['Tram1', 'Lactb2']
chr1:13993876-13994607	M1	['Eya1', 'Xkr9']
chr1:14090778-14092485	M1	['Eya1', 'Xkr9']
chr1:14484284-14484899	M1	['Eya1', 'Msc']
chr1:14740161-14740462	M1	['Eya1', 'Msc']
chr1:14746929-14747941	M1	['Eya1', 'Msc']
chr1:14750012-14750454	M1	['Eya1', 'Msc']
chr1:14755078-14756332	M1	['Msc']
chr1:14756928-14757614	M1	['Msc']
chr1:14762379-14763208	M1	['Msc', 'Trpa1']
chr1:14858299-14859038	M1	['Msc', 'Trpa1']
chr1:15705772-15706134	M1	['Terf1', 'Kcnb2']
chr1:15742519-15743455	M1	['Terf1', 'Kcnb2']
chr1:16070564-16074761	M1	['Sbspon', '4930444P10Rik']
chr1:18078105-18079083	M1	['Crisp4', 'Crispld1']
chr1:18478404-18480048	M1	['Tfap2d', 'Defb41']
chr1:20392960-20394539	M1	['Pkhd1']
chr1:20486486-20487489	M1	['Pkhd1']
chr1:20759676-20760180	M1	['Il17f', 'Il17a']
chr1:20766468-20767387	M1	['Il17f', 'Il17a']
chr1:21014644-21014943	M1	['Efhc1', 'Tram2']
chr1:21425731-21426000	M1	['Khdc1b', 'Kcnq5']
chr1:21632739-21633004	M1	['Khdc1b', 'Kcnq5']
chr1:23556127-23557172	M1	['B3gat2', 'Ogfrl1']
chr1:23928918-23929814	M1	['Smap1', 'Sdhaf4']
chr1:23958662-23959980	M1	['Smap1', 'Sdhaf4']
chr1:23999176-23999689	M1	['Smap1', 'Sdhaf4']
chr1:26686461-26688307	M1	['4931408C20Rik']
chr1:30042054-30043402	M1	['Phf3']
chr1:30310331-30311261	M1	['Phf3']
chr1:30370958-30371692	M1	['Phf3']
chr1:30675048-30676562	M1	['Phf3']
chr1:30893638-30895315	M1	['Phf3', 'Ptp4a1']
chr1:31169922-31171046	M1	['Ptp4a1', 'Lgsn']
chr1:31957851-31965141	M1	['Khdrbs2', 'Pih1d3']
chr1:32485307-32486810	M1	['Gm5415', 'Khdrbs2']
chr1:33407582-33408874	M1	['Gm5415', 'Prim2']
chr1:33452717-33453521	M1	['Gm5415', 'Prim2']
chr1:33600104-33601710	M1	['Prim2']
chr1:34656525-34656813	M1	['Arhgef4', 'Amer3']
chr1:34850804-34853107	M1	['Plekhb2']
chr1:35489884-35491640	M1	['Hs6st1', 'Plekhb2']
chr1:35867527-35869190	M1	['Hs6st1']
chr1:36234822-36236099	M1	['Uggt1', 'Hs6st1']
chr1:36302089-36302604	M1	['Neurl3', 'Arid5a']
chr1:36722390-36723858	M1	['Zap70', '4933424G06Rik']
chr1:36750092-36751783	M1	['Zap70', '4933424G06Rik']
chr1:36778504-36778799	M1	['Zap70', 'Tmem131']
chr1:36965626-36966046	M1	['Vwa3b', 'Tmem131']
chr1:36999974-37000951	M1	['Tmem131', 'Vwa3b']
chr1:37326505-37327977	M1	['Inpp4a', 'Cnga3']
chr1:37401656-37402406	M1	['Coa5', 'Inpp4a']
chr1:37604104-37605648	M1	['Mgat4a', '2010300C02Rik']
chr1:37678164-37678738	M1	['Mgat4a', '2010300C02Rik']
chr1:38808974-38810590	M1	['Aff3', 'Lonrf2']
chr1:39024708-39026123	M1	['Npas2', 'Pdcl3']
chr1:39755493-39756899	M1	['Rfx8', 'Gm3646']
chr1:39986160-39987629	M1	['Il1r2', 'Map4k4']
chr1:40002187-40002650	M1	['Il1r2', 'Map4k4']
chr1:40022338-40023638	M1	['Il1r2', 'Map4k4']
chr1:40046597-40048625	M1	['Il1r2', 'Map4k4']
chr1:40049820-40050797	M1	['Il1r2', 'Map4k4']
chr1:40052029-40053648	M1	['Il1r2', 'Map4k4']
chr1:40058786-40059943	M1	['Il1r2', 'Map4k4']
chr1:40084492-40087413	M1	['Il1r1', 'Il1r2']
chr1:40115390-40116718	M1	['Il1r1', 'Il1r2']
chr1:40385714-40386835	M1	['Il1rl1', 'Il1rl2']
chr1:40392665-40394221	M1	['Il1rl1', 'Il1rl2']
chr1:40412501-40413599	M1	['Il1rl1', 'Il1rl2']
chr1:40444469-40445376	M1	['Il18r1', 'Il1rl1']
chr1:40466906-40467784	M1	['Il18rap', 'Il18r1']
chr1:40522301-40523440	M1	['Slc9a4', 'Il18rap']
chr1:40523719-40524568	M1	['Slc9a4', 'Il18rap']
chr1:40552929-40554594	M1	['Slc9a4', 'Il18rap']
chr1:40780029-40780265	M1	['Mfsd9', 'Slc9a2']
chr1:40841353-40841652	M1	['Tmem182']
chr1:40847536-40848209	M1	['Tmem182']
chr1:40915864-40916886	M1	['Tmem182']
chr1:42646323-42647774	M1	['Pou3f3']
chr1:43127644-43128669	M1	['AI597479', 'Fhl2']
chr1:43138013-43138963	M1	['Fhl2', 'AI597479']
chr1:43168385-43169706	M1	['Nck2', 'Fhl2']
chr1:43182545-43183533	M1	['Nck2', 'Fhl2']
chr1:43191045-43191464	M1	['Nck2', 'Fhl2']
chr1:43430829-43431937	M1	['Fhl2', 'Nck2']
chr1:43450599-43451647	M1	['1500015O10Rik', 'Nck2']
chr1:43766169-43767097	M1	['1500015O10Rik', 'Uxs1']
chr1:43777625-43778933	M1	['1500015O10Rik', 'Uxs1']
chr1:43914555-43915436	M1	['Uxs1', 'Tpp2']
chr1:43996879-43998030	M1	['Mettl21c', 'Tpp2']
chr1:44032099-44033768	M1	['Mettl21c', 'Gm8251']
chr1:44374655-44375434	M1	['Gulp1', 'Mettl21e']
chr1:45204898-45205931	M1	['Col3a1', 'Gulp1']
chr1:46700379-46703126	M1	['Slc39a10', 'Dnah7c']
chr1:46863543-46865463	M1	['Slc39a10']
chr1:47133871-47135052	M1	['Slc39a10']
chr1:48545868-48547438	M1	[]
chr1:49972050-49973591	M1	['Tmeff2']
chr1:51448322-51450132	M1	['Nabp1', 'Cavin2']
chr1:51503164-51503544	M1	['Nabp1', 'Myo1b']
chr1:52129125-52129513	M1	['Stat1', 'Gls']
chr1:52138594-52138874	M1	['Stat1', 'Gls']
chr1:52157838-52158852	M1	['Stat1', 'Gls']
chr1:52331360-52331716	M1	['Gls', 'Nab1']
chr1:52366056-52366954	M1	['Gls', 'Nab1']
chr1:52370682-52372227	M1	['Gls', 'Nab1']
chr1:52454128-52455295	M1	['Gls', 'Nab1']
chr1:52622952-52623171	M1	['Nab1', 'Nemp2']
chr1:52638657-52639624	M1	['Nemp2', 'Mfsd6']
chr1:52644319-52644660	M1	['Nemp2', 'Mfsd6']
chr1:52802429-52802998	M1	['Mfsd6', 'Inpp1']
chr1:52851927-52854443	M1	['Hibch', '1700019D03Rik']
chr1:53298938-53299475	M1	['Pms1', 'Gm28778']
chr1:53908354-53908627	M1	['Stk17b', 'Hecw2']
chr1:54934874-54935922	M1	['Ankrd44', 'Sf3b1']
chr1:55410746-55411394	M1	['Plcl1']
chr1:55488377-55488986	M1	['Plcl1']
chr1:55489346-55489920	M1	['Plcl1']
chr1:55528490-55529457	M1	['Plcl1']
chr1:56030411-56031955	M1	['Hsfy2', 'Plcl1']
chr1:57566773-57566982	M1	['Spats2l', 'Tyw5']
chr1:58725893-58728351	M1	['Casp8', 'Cflar']
chr1:58739249-58740022	M1	['Casp8', 'Cflar']
chr1:58741986-58743388	M1	['Casp8', 'Cflar']
chr1:58856635-58857968	M1	['Casp8', 'Trak2']
chr1:59031427-59032653	M1	['Stradb', 'C2cd6']
chr1:59162635-59163813	M1	['Mpp4']
chr1:59177925-59178481	M1	['Mpp4', 'Als2']
chr1:59214242-59215182	M1	['Mpp4', 'Als2']
chr1:59400359-59401321	M1	['Fzd7', 'Cdk15']
chr1:59914843-59915180	M1	['Fam117b', 'Ica1l']
chr1:60677222-60677935	M1	['Raph1', 'Cd28']
chr1:60681137-60681699	M1	['Raph1', 'Cd28']
chr1:60874425-60876088	M1	['Ctla4', 'Cd28']
chr1:60908622-60909538	M1	['Ctla4']
chr1:60912813-60913909	M1	['Icos', 'Ctla4']
chr1:60930424-60930926	M1	['Icos', 'Ctla4']
chr1:60936579-60937608	M1	['Icos', 'Ctla4']
chr1:60996327-60997690	M1	['Pard3b', 'Icos']
chr1:61026602-61027883	M1	['Pard3b', 'Icos']
chr1:61038872-61040211	M1	['Pard3b', 'Icos']
chr1:61049820-61051023	M1	['Pard3b', 'Icos']
chr1:61054191-61055915	M1	['Pard3b', 'Icos']
chr1:61203134-61203603	M1	['Pard3b', 'Icos']
chr1:61421774-61424115	M1	['Pard3b', 'Icos']
chr1:61497825-61499540	M1	['Pard3b', 'Icos']
chr1:62200692-62201351	M1	['Nrp2', 'Pard3b']
chr1:63629812-63630889	M1	['Dytn', 'Adam23']
chr1:64102062-64102644	M1	['4933402D24Rik', 'Klf7']
chr1:64304977-64306204	M1	['Creb1', 'Klf7']
chr1:64407326-64407855	M1	['Klf7', 'Creb1']
chr1:64507166-64509147	M1	['Klf7', 'Creb1']
chr1:64600928-64601706	M1	['Mettl21a', 'Creb1']
chr1:64796905-64800403	M1	['Fzd5', 'Plekhm3']
chr1:64933078-64933351	M1	['Fzd5', 'Plekhm3']
chr1:65093463-65094842	M1	['Crygb', 'Cryga']
chr1:65948163-65949961	M1	['Map2', 'Crygf']
chr1:66649426-66650578	M1	['Rpe', 'Unc80']
chr1:66668882-66669324	M1	['Rpe', 'Unc80']
chr1:66841339-66843170	M1	['Kansl1l', 'Acadl']
chr1:66845739-66846362	M1	['Kansl1l', 'Acadl']
chr1:66878397-66878756	M1	['Acadl', 'Myl1']
chr1:69106699-69108063	M1	['Erbb4']
chr1:69461279-69461624	M1	['Erbb4', 'Ikzf2']
chr1:69565003-69566286	M1	['Erbb4', 'Ikzf2']
chr1:71014079-71014585	M1	['Bard1', 'Vwc2l']
chr1:71093144-71093649	M1	['Bard1', 'Vwc2l']
chr1:71576170-71577572	M1	['Atic', 'Fn1']
chr1:72320735-72321402	M1	['Xrcc5', 'March4']
chr1:72502053-72502260	M1	['March4', 'Xrcc5']
chr1:72712933-72713257	M1	['Igfbp2', 'Rpl37a']
chr1:72873673-72874296	M1	['Igfbp5']
chr1:73826146-73826874	M1	['Tnp1', 'Tns1']
chr1:73935374-73937711	M1	['Tnp1', 'Tns1']
chr1:73995823-73996524	M1	['Tnp1', 'Tns1']
chr1:74200779-74201750	M1	['Arpc2', 'Cxcr1']
chr1:74262097-74263320	M1	['Gpbar1', 'Arpc2']
chr1:74359759-74360885	M1	['Catip']
chr1:74372593-74373809	M1	['Slc11a1']
chr1:74379240-74380062	M1	['Ctdsp1', 'Slc11a1']
chr1:74381368-74382259	M1	['Ctdsp1', 'Slc11a1']
chr1:74429071-74430213	M1	['Cnot9', 'Vil1']
chr1:74437725-74438687	M1	['Cnot9', 'Vil1']
chr1:74513092-74514123	M1	['Cnot9', 'Usp37']
chr1:74531215-74532523	M1	['Usp37', 'Cnot9']
chr1:74542065-74542573	M1	['Plcd4', 'Usp37']
chr1:74550733-74551480	M1	['Plcd4', 'Zfp142']
chr1:74554335-74555005	M1	['Plcd4', 'Zfp142']
chr1:74569826-74571254	M1	['Zfp142', 'Plcd4']
chr1:75262968-75263508	M1	['Ptprn']
chr1:75460624-75462704	M1	['Asic4', 'Chpf']
chr1:75713660-75715379	M1	['Slc4a3']
chr1:76570492-76570743	M1	['Epha4']
chr1:78199287-78199635	M1	['Pax3']
chr1:78419531-78420010	M1	['Farsb', 'Sgpp2']
chr1:78477278-78478295	M1	['Farsb', 'Sgpp2']
chr1:78510072-78510460	M1	['Mogat1']
chr1:78511689-78512107	M1	['BC035947', 'Mogat1']
chr1:78622229-78623011	M1	['BC035947', 'Acsl3']
chr1:79340568-79341847	M1	['Scg2', 'Kcne4']
chr1:79701574-79702193	M1	['Ap1s3', 'Wdfy1']
chr1:79765460-79766409	M1	['Wdfy1']
chr1:79999258-79999722	M1	['Serpine2', 'Fam124b']
chr1:80008321-80008945	M1	['Serpine2', 'Fam124b']
chr1:80015057-80016873	M1	['Serpine2', 'Fam124b']
chr1:80018157-80018751	M1	['Serpine2', 'Fam124b']
chr1:80025896-80026946	M1	['Serpine2', 'Fam124b']
chr1:80095730-80095959	M1	['Serpine2', 'Fam124b']
chr1:80361567-80363192	M1	['Cul3', 'Dock10']
chr1:80512021-80512330	M1	['Cul3', 'Dock10']
chr1:80556639-80557436	M1	['Cul3', 'Dock10']
chr1:80557789-80558216	M1	['Cul3', 'Dock10']
chr1:80629965-80631241	M1	['Cul3', 'Dock10']
chr1:80641419-80642512	M1	['Cul3', 'Dock10']
chr1:80663354-80663959	M1	['Cul3', 'Dock10']
chr1:80670088-80672144	M1	['Cul3', 'Dock10']
chr1:80745767-80747446	M1	['Cul3', 'Dock10']
chr1:80749239-80749686	M1	['Cul3', 'Dock10']
chr1:82477352-82478045	M1	['Col4a4', 'Rhbdd1']
chr1:82791893-82792384	M1	['Agfg1', 'Tm4sf20']
chr1:82834485-82834853	M1	['Agfg1']
chr1:82836224-82837069	M1	['Agfg1']
chr1:84263639-84264822	M1	['Sphkap', 'Pid1']
chr1:84373485-84373779	M1	['Pid1', 'Dner']
chr1:84962671-84964705	M1	['Slc16a14', 'A530032D15Rik']
chr1:84975974-84977053	M1	['Slc16a14', 'A530032D15Rik']
chr1:84979070-84980074	M1	['Slc16a14', 'A530032D15Rik']
chr1:84994144-84994807	M1	['Slc16a14', 'A530032D15Rik']
chr1:85007272-85007780	M1	['Slc16a14', 'A530032D15Rik']
chr1:85009736-85010189	M1	['Slc16a14', 'A530032D15Rik']
chr1:85028766-85029848	M1	['Slc16a14', 'A530032D15Rik']
chr1:85071195-85071428	M1	['Slc16a14', 'A530032D15Rik']
chr1:85074946-85075376	M1	['Slc16a14', 'A530032D15Rik']
chr1:85086259-85086708	M1	['Slc16a14', 'A530032D15Rik']
chr1:85089994-85090480	M1	['Slc16a14', 'A530032D15Rik']
chr1:85105294-85106651	M1	['Slc16a14', 'A530032D15Rik']
chr1:85110818-85112555	M1	['A530032D15Rik']
chr1:85112908-85113357	M1	['A530032D15Rik']
chr1:85114203-85114514	M1	['A530032D15Rik']
chr1:85124661-85125020	M1	['A530032D15Rik', 'C130026I21Rik']
chr1:85128325-85128619	M1	['A530032D15Rik', 'C130026I21Rik']
chr1:85130927-85131214	M1	['A530032D15Rik', 'C130026I21Rik']
chr1:85155068-85155284	M1	['A530032D15Rik', 'C130026I21Rik']
chr1:85181945-85182341	M1	['A530032D15Rik', 'C130026I21Rik']
chr1:85182721-85183702	M1	['A530032D15Rik', 'C130026I21Rik']
chr1:85198404-85199985	M1	['A530032D15Rik', 'C130026I21Rik']
chr1:85212032-85212385	M1	['A530032D15Rik', 'C130026I21Rik']
chr1:85220725-85223671	M1	['A530032D15Rik', 'C130026I21Rik']
chr1:85236342-85236683	M1	['A530032D15Rik', 'C130026I21Rik']
chr1:85254587-85254919	M1	['A530032D15Rik', 'C130026I21Rik']
chr1:85258689-85258962	M1	['A530032D15Rik', 'C130026I21Rik']
chr1:85265602-85266198	M1	['A530032D15Rik', 'C130026I21Rik']
chr1:85270116-85270841	M1	['C130026I21Rik']
chr1:85270936-85272241	M1	['C130026I21Rik']
chr1:85344170-85345207	M1	['C130026I21Rik', 'Sp110']
chr1:85345943-85346765	M1	['C130026I21Rik', 'Sp110']
chr1:85447573-85448717	M1	['C130026I21Rik', 'Sp110']
chr1:85460193-85460569	M1	['C130026I21Rik', 'Sp110']
chr1:85465007-85465332	M1	['C130026I21Rik', 'Sp110']
chr1:85478953-85479714	M1	['C130026I21Rik', 'Sp110']
chr1:85484793-85485262	M1	['C130026I21Rik', 'Sp110']
chr1:85502773-85503335	M1	['C130026I21Rik', 'Sp110']
chr1:85503798-85504212	M1	['C130026I21Rik', 'Sp110']
chr1:85525838-85527391	M1	['C130026I21Rik', 'Sp110']
chr1:85542699-85543286	M1	['C130026I21Rik', 'Sp110']
chr1:85543744-85544547	M1	['C130026I21Rik', 'Sp110']
chr1:85565291-85565936	M1	['C130026I21Rik', 'Sp110']
chr1:85588608-85589120	M1	['C130026I21Rik', 'Sp110']
chr1:85609738-85610879	M1	['Sp100', 'Sp140']
chr1:85620650-85621063	M1	['Sp100', 'Sp140']
chr1:85624860-85625655	M1	['Sp100', 'Sp140']
chr1:85632070-85632461	M1	['Sp100', 'Sp140']
chr1:85638029-85638374	M1	['Sp100', 'Sp140']
chr1:85657391-85658494	M1	['Sp100', 'A630001G21Rik']
chr1:85705909-85706420	M1	['Sp100', 'A630001G21Rik']
chr1:85750450-85752805	M1	['A630001G21Rik', 'Sp100']
chr1:85845102-85846558	M1	['Itm2c', 'Cab39']
chr1:85942180-85943129	M1	['4933407L21Rik', 'Gpr55']
chr1:86186680-86187285	M1	['B3gnt7', 'Armc9']
chr1:86378803-86380041	M1	['Ncl', 'Nmur1']
chr1:86394189-86395122	M1	['Tex44', 'Nmur1']
chr1:86733171-86733862	M1	['Dis3l2', 'Alppl2']
chr1:86885069-86885454	M1	['Dis3l2', 'Alppl2']
chr1:87174083-87174897	M1	['Ecel1', 'Prss56']
chr1:87180457-87181636	M1	['Prss56']
chr1:87205052-87205522	M1	['Chrng']
chr1:87718018-87718290	M1	['Atg16l1', 'Inpp5d']
chr1:88144174-88144537	M1	['Ugt1a5', 'Ugt1a6a']
chr1:88211813-88214941	M1	['Mroh2a', 'Ugt1a1']
chr1:88229682-88229963	M1	['Mroh2a', 'Hjurp']
chr1:88234861-88235539	M1	['Mroh2a', 'Hjurp']
chr1:88239289-88239535	M1	['Mroh2a', 'Hjurp']
chr1:88243002-88243319	M1	['Mroh2a', 'Hjurp']
chr1:88245391-88245793	M1	['Mroh2a', 'Hjurp']
chr1:88247858-88248552	M1	['Mroh2a', 'Hjurp']
chr1:88250040-88250280	M1	['Mroh2a', 'Hjurp']
chr1:88255578-88256815	M1	['Hjurp', 'Mroh2a']
chr1:88264408-88265600	M1	['Hjurp', 'Mroh2a']
chr1:88268767-88269263	M1	['Hjurp', 'Mroh2a']
chr1:88296119-88296477	M1	['Hjurp', 'Trpm8']
chr1:88298322-88298751	M1	['Hjurp', 'Trpm8']
chr1:88300260-88302142	M1	['Hjurp', 'Trpm8']
chr1:88306610-88306887	M1	['Trpm8']
chr1:88309294-88310604	M1	['Spp2', 'Trpm8']
chr1:88331029-88331687	M1	['Spp2', 'Trpm8']
chr1:88357596-88358007	M1	['Spp2', 'Trpm8']
chr1:88450414-88451667	M1	['Spp2', 'Glrp1']
chr1:89216719-89217514	M1	['Agap1', 'Sh3bp4']
chr1:89501704-89503476	M1	['Agap1', 'Gbx2']
chr1:90445483-90448725	M1	['Cops8', 'Ackr3']
chr1:90587986-90588524	M1	['Cops8', 'Ackr3']
chr1:90633558-90634367	M1	['Cops8', 'Col6a3']
chr1:90650257-90651434	M1	['Cops8', 'Col6a3']
chr1:90676314-90678415	M1	['Cops8', 'Col6a3']
chr1:90738045-90739181	M1	['Col6a3', 'Cops8']
chr1:90740523-90741492	M1	['Col6a3', 'Cops8']
chr1:90742589-90743471	M1	['Col6a3', 'Cops8']
chr1:90771258-90773415	M1	['Col6a3', 'Cops8']
chr1:90775523-90776134	M1	['Col6a3', 'Cops8']
chr1:90956675-90957293	M1	['Prlh', 'Rab17']
chr1:91010048-91010946	M1	['Lrrfip1', 'Rab17']
chr1:91023785-91024612	M1	['Rab17', 'Lrrfip1']
chr1:91125946-91126564	M1	['Rbm44', 'Lrrfip1']
chr1:91192021-91194349	M1	['Ube2f', 'Ramp1']
chr1:91259367-91260085	M1	['Scly', 'Ube2f']
chr1:91346691-91347487	M1	['Klhl30']
chr1:91350970-91351685	M1	['Klhl30']
chr1:91352242-91353231	M1	['Erfe', 'Klhl30']
chr1:91380155-91382201	M1	['Erfe', 'Ilkap']
chr1:91422027-91422739	M1	['Hes6', 'Per2']
chr1:91874811-91875237	M1	['Twist2', 'Hdac4']
chr1:91983579-91985070	M1	['Twist2', 'Hdac4']
chr1:92083006-92083412	M1	['Hdac4', 'Twist2']
chr1:92086000-92087725	M1	['Hdac4', 'Twist2']
chr1:92352442-92353948	M1	['Hdac4', 'Ndufa10']
chr1:92652450-92652887	M1	['Otos']
chr1:92799431-92800532	M1	['Otos', 'Gpc1']
chr1:92805199-92807411	M1	['Otos', 'Gpc1']
chr1:92953107-92953557	M1	['Gpr35', 'Capn10']
chr1:93014219-93015882	M1	['Aqp12', 'Kif1a']
chr1:93071235-93071799	M1	['Kif1a', 'Aqp12']
chr1:93080862-93081342	M1	['Kif1a', 'Aqp12']
chr1:93101040-93101429	M1	['Kif1a']
chr1:93173677-93175131	M1	['Sned1', 'Crocc2']
chr1:93224068-93224578	M1	['Sned1', 'Crocc2']
chr1:93289781-93290225	M1	['Mterf4', 'Sned1']
chr1:93388976-93389295	M1	['Ano7', 'Hdlbp']
chr1:93391137-93392432	M1	['Ano7', 'Hdlbp']
chr1:93859470-93860586	M1	['Gal3st2b', 'D2hgdh']
chr1:93944233-93945746	M1	['Gal3st2c', 'Gal3st2b']
chr1:94032856-94033655	M1	['Neu4', 'Pdcd1']
chr1:94047999-94048939	M1	['Pdcd1', 'Neu4']
chr1:94051176-94056832	M1	['Pdcd1']
chr1:94496603-94497356	M1	['Fam174a', 'Pdcd1']
chr1:94635032-94635455	M1	['Fam174a', 'Pdcd1']
chr1:95238494-95239219	M1	['Fam174a']
chr1:95267320-95269011	M1	['Fam174a']
chr1:95426051-95426378	M1	['Fam174a', 'St8sia4']
chr1:95830850-95831066	M1	['St8sia4']
chr1:97191487-97192969	M1	['Slco6c1', 'D1Ertd622e']
chr1:97739570-97740063	M1	['D1Ertd622e', 'Gin1']
chr1:97745606-97747255	M1	['D1Ertd622e', 'Gin1']
chr1:98642501-98643820	M1	['Slco6d1']
chr1:100754477-100755238	M1	['Cntnap5b']
chr1:101103377-101108371	M1	[]
chr1:104968541-104969449	M1	['Cdh20', 'Rnf152']
chr1:105019769-105020881	M1	['Cdh20', 'Rnf152']
chr1:105442359-105444208	M1	['Rnf152', 'Pign']
chr1:105524874-105525373	M1	['Rnf152', 'Pign']
chr1:105874323-105875178	M1	['Zcchc2', 'Tnfrsf11a']
chr1:105922257-105923262	M1	['Zcchc2', 'Tnfrsf11a']
chr1:106230176-106230582	M1	['Phlpp1', 'Bcl2']
chr1:106261811-106262337	M1	['Phlpp1', 'Bcl2']
chr1:106307411-106308436	M1	['Phlpp1', 'Bcl2']
chr1:106407873-106408661	M1	['Phlpp1', 'Bcl2']
chr1:106410672-106411084	M1	['Phlpp1', 'Bcl2']
chr1:106522618-106523604	M1	['Bcl2', 'Phlpp1']
chr1:106746678-106747837	M1	['Bcl2', 'Kdsr']
chr1:108038979-108040653	M1	['Serpinb8']
chr1:108327320-108328439	M1	['Serpinb8']
chr1:115804736-115806399	M1	['Gm19965', 'Cntnap5a']
chr1:118328153-118328528	M1	['Clasp1', 'Nifk']
chr1:118398556-118400385	M1	['Tfcp2l1', 'Clasp1']
chr1:118425347-118426299	M1	['Tfcp2l1', 'Clasp1']
chr1:118452529-118452796	M1	['Tfcp2l1', 'Clasp1']
chr1:118489618-118492601	M1	['Tfcp2l1', 'Clasp1']
chr1:118645794-118647176	M1	['Tfcp2l1', 'Gli2']
chr1:118719768-118720169	M1	['Tfcp2l1', 'Gli2']
chr1:118759397-118760118	M1	['Tfcp2l1', 'Gli2']
chr1:119118176-119118734	M1	['Gli2', 'Inhbb']
chr1:120236449-120236761	M1	['Steap3', '3110009E18Rik']
chr1:120574569-120575027	M1	['Marco', 'En1']
chr1:120843737-120844335	M1	['En1', 'Insig2']
chr1:120846029-120846534	M1	['En1', 'Insig2']
chr1:121202694-121205031	M1	['Insig2', 'En1']
chr1:121240521-121242198	M1	['Insig2', 'En1']
chr1:121277448-121279247	M1	['Insig2', 'En1']
chr1:121440502-121442174	M1	['Ccdc93', 'Htr5b']
chr1:121462199-121462625	M1	['Ccdc93', 'Htr5b']
chr1:121483603-121485068	M1	['Htr5b', 'Ccdc93']
chr1:122772077-122773654	M1	[]
chr1:125361540-125362707	M1	['Actr3']
chr1:125389577-125390754	M1	['Actr3']
chr1:125419603-125421237	M1	['Actr3']
chr1:125466267-125468665	M1	['Slc35f5', 'Actr3']
chr1:125568754-125569318	M1	['Gpr39', 'Slc35f5']
chr1:126736470-126737105	M1	['Lypd1', 'Nckap5']
chr1:126746815-126748233	M1	['Lypd1', 'Nckap5']
chr1:126748492-126749161	M1	['Lypd1', 'Nckap5']
chr1:126755518-126756456	M1	['Lypd1', 'Nckap5']
chr1:126763046-126764867	M1	['Lypd1', 'Nckap5']
chr1:126817197-126818598	M1	['Lypd1', 'Nckap5']
chr1:127443829-127444099	M1	['Tmem163', 'Mgat5']
chr1:127500004-127501122	M1	['Tmem163', 'Mgat5']
chr1:127506929-127507416	M1	['Tmem163', 'Mgat5']
chr1:127514616-127515091	M1	['Tmem163', 'Mgat5']
chr1:127569304-127570130	M1	['Tmem163', 'Mgat5']
chr1:127597484-127597757	M1	['Tmem163', 'Mgat5']
chr1:127608361-127608647	M1	['Tmem163', 'Mgat5']
chr1:127609078-127609721	M1	['Tmem163', 'Mgat5']
chr1:127611310-127612311	M1	['Tmem163', 'Mgat5']
chr1:127618981-127620312	M1	['Tmem163', 'Mgat5']
chr1:127624925-127628138	M1	['Tmem163', 'Mgat5']
chr1:127637290-127639064	M1	['Tmem163', 'Mgat5']
chr1:127645628-127646994	M1	['Tmem163', 'Mgat5']
chr1:127651265-127654186	M1	['Tmem163', 'Mgat5']
chr1:127659911-127661152	M1	['Tmem163', 'Mgat5']
chr1:127693006-127694293	M1	['Acmsd', 'Tmem163']
chr1:128013100-128013525	M1	['Zranb3', 'Rab3gap1']
chr1:128058566-128058902	M1	['Zranb3', 'Rab3gap1']
chr1:128065050-128066840	M1	['Zranb3', 'Rab3gap1']
chr1:128124242-128125051	M1	['Ubxn4', 'R3hdm1']
chr1:128197021-128197485	M1	['Ubxn4', 'R3hdm1']
chr1:128315735-128317829	M1	['Lct', 'Ubxn4']
chr1:128435413-128436567	M1	['Dars', 'Cxcr4']
chr1:128446663-128448102	M1	['Dars', 'Cxcr4']
chr1:128518126-128519658	M1	['Dars', 'Cxcr4']
chr1:128529703-128530412	M1	['Dars', 'Cxcr4']
chr1:128538771-128539131	M1	['Dars', 'Cxcr4']
chr1:128539716-128540498	M1	['Dars', 'Cxcr4']
chr1:128701425-128701909	M1	['Thsd7b', 'Cxcr4']
chr1:128770760-128771237	M1	['Thsd7b', 'Cxcr4']
chr1:128830568-128833387	M1	['Thsd7b', 'Cxcr4']
chr1:129839726-129841157	M1	['Thsd7b', 'Cd55b']
chr1:130230333-130231759	M1	['Cd55b', 'Thsd7b']
chr1:130405492-130407070	M1	['Cd55b']
chr1:130599971-130601318	M1	['Cd55', 'Zp3r']
chr1:130760960-130761559	M1	['Fcamr', 'AA986860']
chr1:130987219-130988550	M1	['Il19', 'Il10']
chr1:130993126-130994613	M1	['Il19', 'Il10']
chr1:130996269-130996690	M1	['Il19', 'Il10']
chr1:130998886-131001047	M1	['Il19', 'Il10']
chr1:131010096-131011492	M1	['Il19', 'Il10']
chr1:131012450-131012995	M1	['Il19', 'Il10']
chr1:131021207-131023384	M1	['Il10', 'Mapkapk2']
chr1:131025649-131026478	M1	['Il10', 'Mapkapk2']
chr1:131037922-131039037	M1	['Il10', 'Mapkapk2']
chr1:131048886-131050027	M1	['Il10', 'Mapkapk2']
chr1:131050721-131052103	M1	['Il10', 'Mapkapk2']
chr1:131064411-131064819	M1	['Mapkapk2', 'Il10']
chr1:131089255-131090583	M1	['Mapkapk2', 'Il10']
chr1:131092154-131092620	M1	['Mapkapk2', 'Il10']
chr1:131108534-131109170	M1	['Mapkapk2', 'Dyrk3']
chr1:131110193-131111657	M1	['Mapkapk2', 'Dyrk3']
chr1:131142633-131143008	M1	['Dyrk3']
chr1:131145097-131145430	M1	['Eif2d', 'Dyrk3']
chr1:131160002-131160231	M1	['Eif2d', 'Rassf5']
chr1:131183208-131185117	M1	['Eif2d', 'Rassf5']
chr1:131260304-131261285	M1	['Rassf5', 'Ikbke']
chr1:131446216-131447547	M1	['Ikbke', 'Srgap2']
chr1:131698718-131699163	M1	['Slc26a9', 'Rab7b']
chr1:131702329-131704135	M1	['Slc26a9', 'Rab7b']
chr1:131836883-131837659	M1	['Rab29', 'Slc41a1']
chr1:131854774-131855479	M1	['Rab29', 'Slc41a1']
chr1:132264249-132265571	M1	['Gm10188', 'Klhdc8a']
chr1:132298503-132299261	M1	['Klhdc8a']
chr1:132311187-132312880	M1	['Nuak2']
chr1:132509839-132510599	M1	['Tmem81', 'Cntn2']
chr1:132525582-132526531	M1	['Cntn2', 'Tmem81']
chr1:132645060-132645834	M1	['Cntn2', 'Nfasc']
chr1:132758585-132759118	M1	['Lrrn2', 'Nfasc']
chr1:133019960-133020548	M1	['Mdm4', 'Lrrn2']
chr1:133033136-133034368	M1	['Pik3c2b', 'Mdm4']
chr1:133771739-133772507	M1	['Lax1', 'Atp2b4']
chr1:133777514-133777923	M1	['Lax1', 'Atp2b4']
chr1:133778875-133779440	M1	['Lax1', 'Atp2b4']
chr1:133787411-133788873	M1	['Lax1', 'Atp2b4']
chr1:133885903-133886552	M1	['Atp2b4', 'Optc']
chr1:133893529-133894474	M1	['Atp2b4', 'Optc']
chr1:134082713-134083588	M1	['Btg2']
chr1:134097890-134099857	M1	['Btg2', 'Chit1']
chr1:134110461-134111648	M1	['Chit1']
chr1:134151609-134152269	M1	['Chil1', 'Chit1']
chr1:134162501-134162852	M1	['Chil1', 'Chit1']
chr1:134244130-134244590	M1	['Myog', 'Adora1']
chr1:134257084-134258412	M1	['Myog', 'Adora1']
chr1:135172291-135172664	M1	['Gpr37l1']
chr1:135267664-135269038	M1	['Elf3', 'Rnpep']
chr1:135419855-135420645	M1	['Shisa4', 'Ipo9']
chr1:135739862-135741133	M1	['Phlda3', 'Csrp1']
chr1:136675013-136675449	M1	['Zfp281', 'Nr5a2']
chr1:136707517-136707972	M1	['Zfp281', 'Nr5a2']
chr1:137337732-137340069	M1	['Nr5a2', 'Ptprc']
chr1:138077361-138078408	M1	['Ptprc']
chr1:138187903-138188707	M1	['Atp6v1g3', 'Ptprc']
chr1:138258775-138259416	M1	['Ptprc', 'Atp6v1g3']
chr1:138609890-138611548	M1	['Nek7', 'Atp6v1g3']
chr1:138871891-138872180	M1	['Dennd1b', '2310009B15Rik']
chr1:138912163-138912563	M1	['2310009B15Rik', 'Dennd1b']
chr1:138930190-138931450	M1	['2310009B15Rik', 'Dennd1b']
chr1:138937961-138938323	M1	['2310009B15Rik', 'Dennd1b']
chr1:138939089-138940530	M1	['2310009B15Rik', 'Dennd1b']
chr1:138952118-138953162	M1	['2310009B15Rik', 'Dennd1b']
chr1:138953738-138955417	M1	['2310009B15Rik', 'Dennd1b']
chr1:138972450-138974088	M1	['Dennd1b', 'Crb1']
chr1:138982419-138982863	M1	['Dennd1b', 'Crb1']
chr1:138994797-138996409	M1	['Dennd1b', 'Crb1']
chr1:139018957-139019329	M1	['Dennd1b', 'Crb1']
chr1:139160428-139160694	M1	['Dennd1b', 'Crb1']
chr1:139179499-139181393	M1	['Crb1', 'Dennd1b']
chr1:141372195-141373881	M1	[]
chr1:143319215-143320188	M1	['B3galt2']
chr1:143464878-143466729	M1	['B3galt2']
chr1:144032940-144034412	M1	['Rgs2', 'Rgs13']
chr1:144075779-144077364	M1	['Rgs2', 'Rgs13']
chr1:144140228-144141711	M1	['Rgs2', 'Rgs13']
chr1:144202625-144203914	M1	['Rgs13', 'Rgs1']
chr1:144214574-144216194	M1	['Rgs13', 'Rgs1']
chr1:144239192-144239879	M1	['Rgs13', 'Rgs1']
chr1:144299002-144299490	M1	['Rgs1', 'Rgs21']
chr1:144306267-144308839	M1	['Rgs1', 'Rgs21']
chr1:144313483-144315006	M1	['Rgs1', 'Rgs21']
chr1:144316203-144316765	M1	['Rgs1', 'Rgs21']
chr1:144319013-144320523	M1	['Rgs1', 'Rgs21']
chr1:144335062-144336230	M1	['Rgs1', 'Rgs21']
chr1:144380895-144381898	M1	['Rgs1', 'Rgs21']
chr1:144857373-144857731	M1	['Rgs18']
chr1:147042088-147045542	M1	['Brinp3']
chr1:147491704-147492115	M1	['Brinp3']
chr1:148378799-148379878	M1	[]
chr1:150099769-150100160	M1	['Ptgs2']
chr1:150164651-150165597	M1	['Pdc', 'Ptgs2']
chr1:150232671-150233385	M1	['Pdc', 'Ptgs2']
chr1:150251682-150252570	M1	['Pdc', 'Ptgs2']
chr1:150278175-150280547	M1	['Pdc', 'Ptgs2']
chr1:150409641-150410314	M1	['BC003331', 'Prg4']
chr1:150746227-150746594	M1	['Prg4', 'Hmcn1']
chr1:151198989-151199784	M1	['Hmcn1', 'Ivns1abp']
chr1:151204021-151205354	M1	['Hmcn1', 'Ivns1abp']
chr1:151209064-151211326	M1	['Hmcn1', 'Ivns1abp']
chr1:151581466-151582259	M1	['Edem3', 'Fam129a']
chr1:151610625-151610961	M1	['Edem3', 'Fam129a']
chr1:151612820-151614080	M1	['Edem3', 'Fam129a']
chr1:151614758-151615183	M1	['Edem3', 'Fam129a']
chr1:151620871-151621135	M1	['Edem3', 'Fam129a']
chr1:151651106-151651895	M1	['Edem3', 'Fam129a']
chr1:151660324-151661954	M1	['Edem3', 'Fam129a']
chr1:151662727-151663692	M1	['Edem3', 'Fam129a']
chr1:151688391-151689833	M1	['Edem3', 'Fam129a']
chr1:151700068-151700332	M1	['Edem3', 'Fam129a']
chr1:151800160-151803141	M1	['Edem3', '1700025G04Rik']
chr1:152819034-152819958	M1	['Ncf2', 'Smg7']
chr1:152820594-152821050	M1	['Ncf2', 'Smg7']
chr1:152830553-152831175	M1	['Ncf2', 'Smg7']
chr1:152841006-152841712	M1	['Smg7', 'Ncf2']
chr1:153129438-153130800	M1	['Lamc2', 'Nmnat2']
chr1:153197415-153197738	M1	['Lamc2', 'Lamc1']
chr1:153207040-153207773	M1	['Lamc2', 'Lamc1']
chr1:153215508-153215957	M1	['Lamc2', 'Lamc1']
chr1:153287649-153288345	M1	['Lamc2', 'Lamc1']
chr1:153299431-153301285	M1	['Lamc2', 'Lamc1']
chr1:153303993-153305360	M1	['Lamc2', 'Lamc1']
chr1:153307293-153308757	M1	['Lamc2', 'Lamc1']
chr1:153317400-153318182	M1	['Lamc2', 'Lamc1']
chr1:153331761-153334150	M1	['Lamc1']
chr1:153346907-153347467	M1	['Shcbp1l', 'Lamc1']
chr1:153566253-153566723	M1	['Rgs8', 'Npl']
chr1:153579972-153580245	M1	['Rgs8', 'Npl']
chr1:153585507-153586383	M1	['Rgs8', 'Npl']
chr1:153602325-153604575	M1	['Npl', 'Rgs8']
chr1:153645350-153645639	M1	['Npl', 'Rgs8']
chr1:153684664-153685378	M1	['Rgs16', 'Rgs8']
chr1:153689885-153690431	M1	['Rgs16', 'Rgs8']
chr1:153690493-153691698	M1	['Rgs16', 'Rgs8']
chr1:153710972-153711382	M1	['Rgs16', 'Rgs8']
chr1:153742928-153743287	M1	['Rnasel', 'Rgs16']
chr1:153745382-153746986	M1	['Rnasel']
chr1:153769777-153770411	M1	['Rnasel', 'Rgsl1']
chr1:154207041-154208428	M1	['Zfp648', 'Cacna1e']
chr1:154823246-154823511	M1	['Cacna1e', 'Ier5']
chr1:155107900-155109393	M1	['Ier5', 'Mr1']
chr1:155138556-155140862	M1	['Ier5', 'Mr1']
chr1:155167483-155168154	M1	['Stx6', 'BC034090']
chr1:155200779-155202146	M1	['BC034090', 'Stx6']
chr1:155215195-155215782	M1	['BC034090', 'Stx6']
chr1:155383519-155384356	M1	['BC034090', 'Xpr1']
chr1:155472574-155472844	M1	['Acbd6', 'Xpr1']
chr1:155523254-155523714	M1	['Xpr1', 'Acbd6']
chr1:155640107-155640477	M1	['Acbd6', 'Lhx4']
chr1:155644975-155648100	M1	['Acbd6', 'Lhx4']
chr1:155721242-155722605	M1	['Lhx4', 'Acbd6']
chr1:155835976-155836363	M1	['Qsox1', 'Cep350']
chr1:155998324-155999265	M1	['Tor1aip2', 'Cep350']
chr1:156003609-156003902	M1	['Tor1aip2', 'Cep350']
chr1:156008510-156010848	M1	['Cep350', 'Tor1aip2']
chr1:156087808-156088159	M1	['Tor1aip1', 'Fam163a']
chr1:156413171-156413531	M1	['Axdnd1', 'Gm2000']
chr1:156454201-156455197	M1	['Axdnd1', 'Soat1']
chr1:156456189-156456968	M1	['Axdnd1', 'Soat1']
chr1:156604961-156606553	M1	['Abl2', 'Tor3a']
chr1:156667086-156668027	M1	['Tor3a', 'Abl2']
chr1:157066988-157067804	M1	['Ralgps2', 'Tex35']
chr1:157127171-157128076	M1	['Tex35', 'Rasal2']
chr1:157232504-157232919	M1	['Tex35', 'Rasal2']
chr1:157260143-157261431	M1	['Tex35', 'Rasal2']
chr1:157435452-157436400	M1	['Rasal2', 'BC026585']
chr1:157439791-157440748	M1	['Rasal2', 'BC026585']
chr1:157446493-157446797	M1	['Rasal2', 'BC026585']
chr1:158331792-158332517	M1	['Brinp2', 'Sec16b']
chr1:158805898-158807402	M1	['Pappa2', 'Astn1']
chr1:159725340-159725718	M1	['4930523C07Rik', 'Tnr']
chr1:160297126-160298123	M1	['Cacybp', 'Rabgap1l']
chr1:160645859-160646387	M1	['Cacybp', 'Rabgap1l']
chr1:161076179-161076620	M1	['Cenpl', 'Klhl20']
chr1:161183111-161184246	M1	['Ankrd45', 'Prdx6']
chr1:161692842-161694497	M1	['Fasl', 'Tnfsf18']
chr1:161744199-161745293	M1	['Fasl', 'Tnfsf18']
chr1:161785982-161786884	M1	['Fasl', 'Tnfsf18']
chr1:161793219-161795290	M1	['Fasl', 'Suco']
chr1:161921817-161922365	M1	['Pigc', 'Suco']
chr1:162188306-162189158	M1	['4930558K02Rik', 'Dnm3']
chr1:162215487-162216794	M1	['4930558K02Rik', 'Dnm3']
chr1:162508814-162510164	M1	['Dnm3', 'Mettl13']
chr1:162950235-162951789	M1	['Fmo6', 'Fmo3']
chr1:163382176-163382993	M1	['Prrx1', 'Gorab']
chr1:163394026-163394382	M1	['Prrx1', 'Gorab']
chr1:163909949-163911405	M1	['Scyl3', 'Kifap3']
chr1:163937504-163937931	M1	['Scyl3', 'BC055324']
chr1:164328622-164329361	M1	['Nme7', 'Atp1b1']
chr1:164329938-164330784	M1	['Nme7', 'Atp1b1']
chr1:165205688-165206353	M1	['Sft2d2', 'Tiprl']
chr1:165328829-165329142	M1	['Gpr161', 'Dcaf6']
chr1:165603241-165603907	M1	['Mpzl1', 'Adcy10']
chr1:165679551-165682128	M1	['Mpzl1', 'Rcsd1']
chr1:165800903-165804139	M1	['Cd247', 'Pou2f1']
chr1:165878613-165879119	M1	['Cd247', 'Pou2f1']
chr1:166132361-166132644	M1	['Dusp27', 'Gpa33']
chr1:166169608-166170415	M1	['Gpa33', 'Mael']
chr1:166600994-166601992	M1	['Gm4846', 'Gm4847']
chr1:167004653-167005234	M1	['Fam78b', 'Uck2']
chr1:167241692-167243221	M1	['Uck2', 'Fam78b']
chr1:167254367-167256028	M1	['Uck2', 'Fam78b']
chr1:167320012-167320459	M1	['Aldh9a1', 'Tmco1']
chr1:170136015-170137459	M1	['Ddr2', 'Uap1']
chr1:170185065-170185746	M1	['Uap1', 'Uhmk1']
chr1:170632279-170633617	M1	['Nos1ap', 'Olfml2b']
chr1:170702268-170702844	M1	['Olfml2b', 'Atf6']
chr1:170729302-170730271	M1	['Olfml2b', 'Atf6']
chr1:170844410-170846354	M1	['Atf6', 'Olfml2b']
chr1:170853092-170854392	M1	['Atf6', 'Olfml2b']
chr1:170856165-170856654	M1	['Atf6', 'Olfml2b']
chr1:170859429-170859853	M1	['Atf6', 'Olfml2b']
chr1:170896669-170897945	M1	['Dusp12', 'Fcrlb']
chr1:170978346-170979046	M1	['Fcgr2b']
chr1:171063832-171066315	M1	['Cfap126', 'Fcgr3']
chr1:171070462-171073735	M1	['Cfap126', 'Fcgr3']
chr1:171077993-171081453	M1	['Cfap126', 'Fcgr3']
chr1:171081659-171082167	M1	['Cfap126', 'Fcgr3']
chr1:171113821-171114348	M1	['Fcgr3', 'Cfap126']
chr1:171117928-171119964	M1	['Cfap126']
chr1:171122684-171123526	M1	['Cfap126', 'Sdhc']
chr1:171183742-171184923	M1	['Pcp4l1', 'Mpz']
chr1:171240539-171241790	M1	['Fcer1g', 'Ndufs2']
chr1:171311851-171312190	M1	['Dedd', 'Ufc1']
chr1:171469879-171471535	M1	['Alyref2', 'F11r']
chr1:171558609-171560800	M1	['Cd244']
chr1:171627858-171630382	M1	['Ly9', 'Slamf7']
chr1:171636771-171637767	M1	['Ly9', 'Slamf7']
chr1:171677231-171677994	M1	['Cd48']
chr1:171761532-171763371	M1	['Slamf1']
chr1:172246467-172246716	M1	['Casq1', 'Atp1a4']
chr1:172390473-172392040	M1	['Slamf9', 'Pigm']
chr1:172506874-172507536	M1	['Cfap45', 'Tagln2']
chr1:172535878-172536800	M1	['Vsig8', 'Cfap45']
chr1:172590393-172590836	M1	['Slamf8']
chr1:172601932-172602929	M1	['Fcrl6']
chr1:172612563-172613178	M1	['Fcrl6', 'Dusp23']
chr1:172615447-172615851	M1	['Fcrl6', 'Dusp23']
chr1:172664922-172665238	M1	['Crp', 'Dusp23']
chr1:173361509-173361928	M1	['Cadm3', 'Aim2']
chr1:173520630-173521369	M1	['Ifi206', 'Ifi213']
chr1:173910632-173911072	M1	['Mndal', 'Ifi211']
chr1:173912112-173914529	M1	['Ifi211']
chr1:174053019-174053422	M1	['Olfr430', 'Olfr432']
chr1:175014216-175015270	M1	['Grem2', 'Rgs7']
chr1:175889850-175891454	M1	['Gm38100', 'Exo1']
chr1:176823716-176824652	M1	['Sdccag8', 'Akt3']
chr1:176827169-176828059	M1	['Sdccag8', 'Akt3']
chr1:176831655-176832974	M1	['Sdccag8', 'Akt3']
chr1:176939812-176940336	M1	['Sdccag8', 'Akt3']
chr1:177792723-177793497	M1	['Adss', '1700016C15Rik']
chr1:177804968-177805286	M1	['Gm16432', 'Adss']
chr1:178181849-178182911	M1	['Desi2', 'Gm16432']
chr1:178471647-178473350	M1	['Kif26b', 'Efcab2']
chr1:178629224-178630422	M1	['Kif26b', 'Smyd3']
chr1:179602389-179603538	M1	['Sccpdh', 'Cnst']
chr1:179634293-179634627	M1	['Sccpdh', 'Cnst']
chr1:179734397-179735278	M1	['Gm10518', 'Sccpdh']
chr1:179828644-179829615	M1	['Cdc42bpa', 'Ahctf1']
chr1:180172323-180172613	M1	['Coq8a', 'Cdc42bpa']
chr1:180241582-180244711	M1	['Coq8a', 'Psen2']
chr1:180292917-180293343	M1	['Psen2', 'Itpkb']
chr1:180449415-180449969	M1	['Stum', 'Itpkb']
chr1:180472638-180473374	M1	['Stum', 'Itpkb']
chr1:180487335-180487976	M1	['Stum']
chr1:180514125-180514534	M1	['Parp1', 'Stum']
chr1:180790442-180791535	M1	['H3f3a', 'Acbd3']
chr1:180826555-180826787	M1	['Sde2', 'H3f3a']
chr1:181125940-181126369	M1	['Nvl', '9130409I23Rik']
chr1:181130324-181130917	M1	['Nvl', '9130409I23Rik']
chr1:181131863-181132258	M1	['Nvl', '9130409I23Rik']
chr1:181138541-181139253	M1	['Nvl', '9130409I23Rik']
chr1:181379439-181380074	M1	['Cnih3', 'Ccdc121']
chr1:181393445-181393800	M1	['Cnih3', 'Ccdc121']
chr1:181395300-181395848	M1	['Cnih3', 'Ccdc121']
chr1:181445854-181446131	M1	['Ccdc121', 'Cnih3']
chr1:181545250-181546051	M1	['Ccdc121', 'Dnah14']
chr1:181742987-181744013	M1	['Lbr', 'Dnah14']
chr1:181751514-181751871	M1	['Lbr', 'Dnah14']
chr1:181828435-181830484	M1	['Lbr', 'Dnah14']
chr1:181876871-181877659	M1	['Lbr', 'Enah']
chr1:181950455-181951432	M1	['Lbr', 'Enah']
chr1:182063682-182064141	M1	['Srp9', 'Enah']
chr1:182101625-182102024	M1	['Enah', 'Srp9']
chr1:182111853-182112662	M1	['Enah', 'Srp9']
chr1:182140015-182141553	M1	['Srp9', 'Vmn1r1']
chr1:182142673-182143793	M1	['Vmn1r1', 'Srp9']
chr1:182373550-182374053	M1	['Trp53bp2', 'Fbxo28']
chr1:182503980-182505220	M1	['Capn2', 'Trp53bp2']
chr1:182505884-182507195	M1	['Capn2', 'Trp53bp2']
chr1:182527434-182529321	M1	['Capn8', 'Capn2']
chr1:182542998-182543704	M1	['Capn2', 'Capn8']
chr1:182892779-182894568	M1	['Tlr5', 'Susd4']
chr1:182944692-182945276	M1	['Tlr5', 'Susd4']
chr1:183103255-183104091	M1	['Disp1', 'Tlr5']
chr1:183138361-183138972	M1	['Disp1', 'Tlr5']
chr1:183215400-183216236	M1	['Disp1', 'Tlr5']
chr1:183597825-183599029	M1	['Hhipl2', '1700056E22Rik']
chr1:183933354-183934640	M1	['1700056E22Rik', 'Hhipl2']
chr1:183963131-183964780	M1	['1700056E22Rik', 'Hhipl2']
chr1:184012689-184014875	M1	['1700056E22Rik', 'Hhipl2']
chr1:184441023-184442088	M1	['Hlx', 'Dusp10']
chr1:184447526-184448524	M1	['Hlx', 'Dusp10']
chr1:184471396-184472052	M1	['Hlx', 'Dusp10']
chr1:184473200-184474792	M1	['Hlx', 'Dusp10']
chr1:184480868-184481289	M1	['Hlx', 'Dusp10']
chr1:184492054-184492474	M1	['Hlx', 'Dusp10']
chr1:184510839-184511652	M1	['Hlx', 'Dusp10']
chr1:184526064-184526824	M1	['Hlx', 'Dusp10']
chr1:184533880-184537185	M1	['Hlx', 'Dusp10']
chr1:184572985-184574056	M1	['Hlx', 'Dusp10']
chr1:184575709-184577625	M1	['Hlx', 'Dusp10']
chr1:184593988-184595227	M1	['Hlx', 'Dusp10']
chr1:184656931-184657880	M1	['Hlx', 'Dusp10']
chr1:184659737-184660171	M1	['Hlx', 'Dusp10']
chr1:184692556-184693249	M1	['Hlx', 'Dusp10']
chr1:184717458-184719092	M1	['Hlx', 'Dusp10']
chr1:184720434-184720889	M1	['Hlx', 'Dusp10']
chr1:184731545-184734768	M1	['Hlx']
chr1:184741221-184741585	M1	['Hlx', 'Marc1']
chr1:184814191-184815845	M1	['Marc1']
chr1:185319160-185319881	M1	['Iars2', 'Rab3gap2']
chr1:185376340-185376723	M1	['Slc30a10', 'Eprs']
chr1:187199163-187199665	M1	['Spata17', 'D1Pas1']
chr1:187216698-187217682	M1	['Spata17', 'Gpatch2']
chr1:187227830-187229305	M1	['Esrrg', 'Gpatch2']
chr1:187619348-187619982	M1	['Esrrg', 'Gpatch2']
chr1:188793630-188794319	M1	['Kctd3', 'Ush2a']
chr1:189534418-189535757	M1	['Kcnk2', 'Cenpf']
chr1:189657109-189658005	M1	['Kcnk2', 'Cenpf']
chr1:189694482-189694771	M1	['Ptpn14', 'Cenpf']
chr1:189702331-189704130	M1	['Ptpn14', 'Cenpf']
chr1:189716338-189716768	M1	['Cenpf', 'Ptpn14']
chr1:189717891-189719450	M1	['Cenpf', 'Ptpn14']
chr1:189727751-189728888	M1	['Ptpn14']
chr1:189734087-189734826	M1	['Ptpn14', 'Smyd2']
chr1:189816417-189817482	M1	['Ptpn14', 'Smyd2']
chr1:189818956-189819954	M1	['Ptpn14', 'Smyd2']
chr1:190780294-190782233	M1	['Prox1', 'Rps6kc1']
chr1:190830426-190831138	M1	['Prox1', 'Rps6kc1']
chr1:190951299-190952496	M1	['Angel2', 'Vash2']
chr1:191035316-191035961	M1	['Spata45']
chr1:191050635-191052572	M1	['Tatdn3', 'Spata45']
chr1:191084474-191086876	M1	['Batf3', 'Nsl1']
chr1:191095192-191095608	M1	['Batf3']
chr1:191100244-191100782	M1	['Batf3', 'Fam71a']
chr1:191102575-191103444	M1	['Batf3', 'Fam71a']
chr1:191104547-191105252	M1	['Batf3', 'Fam71a']
chr1:191114843-191115723	M1	['Batf3', 'Fam71a']
chr1:191147278-191148393	M1	['Fam71a', 'Batf3']
chr1:191609095-191610176	M1	['Lpgat1', 'Ints7']
chr1:191662179-191662829	M1	['Lpgat1', 'Ints7']
chr1:191738003-191739594	M1	['Nek2', 'Lpgat1']
chr1:191758218-191759016	M1	['Nek2', 'Lpgat1']
chr1:191802338-191803893	M1	['Nek2', 'Lpgat1']
chr1:191804453-191805989	M1	['Nek2', 'Lpgat1']
chr1:191831025-191832198	M1	['Slc30a1', 'Nek2']
chr1:191841075-191841485	M1	['Slc30a1', 'Nek2']
chr1:191850388-191850761	M1	['Slc30a1', 'Nek2']
chr1:191870266-191871904	M1	['Slc30a1', 'Nek2']
chr1:192076004-192076473	M1	['Traf5', 'Rd3']
chr1:192188143-192188402	M1	['Kcnh1']
chr1:192202162-192202739	M1	['Kcnh1', 'Hhat']
chr1:192229723-192231818	M1	['Kcnh1', 'Hhat']
chr1:192471286-192471991	M1	['Kcnh1', 'Hhat']
chr1:192669826-192671201	M1	['Hhat', 'Kcnh1']
chr1:192700300-192701103	M1	['Hhat', 'Kcnh1']
chr1:192730254-192731298	M1	['Hhat', 'Kcnh1']
chr1:192733171-192733560	M1	['Hhat', 'Kcnh1']
chr1:192735133-192737006	M1	['Hhat', 'Kcnh1']
chr1:192740488-192743309	M1	['Hhat', 'Kcnh1']
chr1:192745052-192747068	M1	['Hhat', 'Kcnh1']
chr1:192834327-192835163	M1	['Hhat', 'Sertad4']
chr1:192841192-192841568	M1	['Hhat', 'Sertad4']
chr1:192856092-192856582	M1	['Sertad4']
chr1:192918315-192919311	M1	['Sertad4', 'Syt14']
chr1:193138644-193139283	M1	['Irf6', 'Diexf']
chr1:193198321-193198850	M1	['Traf3ip3', 'A130010J15Rik']
chr1:193328667-193330905	M1	['G0s2', 'Camk1g']
chr1:193698709-193699663	M1	['Plxna2', 'Camk1g']
chr1:194749651-194749988	M1	['Cd34', 'Plxna2']
chr1:194992818-194995968	M1	['Cd34', 'Cd46']
chr1:195036932-195037770	M1	['Cd46', 'Cd34']
chr1:195055778-195056595	M1	['Cd46', 'Cd34']
chr10:3236866-3237710	M1	['H60c']
chr10:3238033-3239114	M1	['H60c']
chr10:3280711-3281594	M1	['Ppp1r14c', 'H60c']
chr10:3365856-3367513	M1	['Ppp1r14c']
chr10:3466341-3466555	M1	['Iyd', 'Ppp1r14c']
chr10:3509581-3511730	M1	['Iyd', 'Ppp1r14c']
chr10:3518969-3519466	M1	['Iyd', 'Ppp1r14c']
chr10:4000748-4002983	M1	['Akap12', 'Mthfd1l']
chr10:4052366-4052631	M1	['Akap12', 'Mthfd1l']
chr10:4384817-4385122	M1	['Zbtb2', 'Akap12']
chr10:4597195-4597756	M1	['Esr1', 'Ccdc170']
chr10:4761472-4763594	M1	['Gm10097', 'Esr1']
chr10:5049664-5049992	M1	['Gm10097', 'Esr1']
chr10:7482797-7484710	M1	['Lrp11', 'Ulbp1']
chr10:7633784-7636457	M1	['Pcmt1', 'Lrp11']
chr10:7816077-7817420	M1	['Zc3h12d', 'Ppil4']
chr10:7841621-7842264	M1	['Zc3h12d', 'Tab2']
chr10:8136058-8137542	M1	['Tab2', 'Ust']
chr10:8414937-8416450	M1	['Tab2', 'Ust']
chr10:8431865-8432626	M1	['Tab2', 'Ust']
chr10:10224205-10225331	M1	['Stxbp5', 'Adgb']
chr10:11023412-11025057	M1	['Grm1', 'Gm10944']
chr10:11352671-11353152	M1	['Epm2a']
chr10:11523984-11526105	M1	['Epm2a']
chr10:12903697-12904447	M1	['Utrn', 'Stx11']
chr10:12935823-12936539	M1	['Utrn', 'Stx11']
chr10:12993372-12994259	M1	['Stx11', 'Sf3b5']
chr10:13831344-13831667	M1	['Pex3', 'Aig1']
chr10:13832039-13833770	M1	['Pex3', 'Aig1']
chr10:13893072-13895537	M1	['Hivep2', 'Aig1']
chr10:17499914-17501328	M1	['Cited2']
chr10:17565062-17567532	M1	['Cited2']
chr10:17582811-17583412	M1	['Cited2']
chr10:17584758-17585970	M1	['Cited2']
chr10:17683515-17684657	M1	['Cited2']
chr10:17860341-17861659	M1	['Txlnb', 'Heca']
chr10:18892139-18892567	M1	['Perp', 'Tnfaip3']
chr10:18946624-18947601	M1	['Tnfaip3', 'Perp']
chr10:18949220-18949960	M1	['Tnfaip3', 'Perp']
chr10:19209286-19210790	M1	['Tnfaip3', 'Olig3']
chr10:19716762-19717001	M1	['Il20ra', 'Slc35d3']
chr10:20004619-20006154	M1	['Map7', 'Map3k5']
chr10:20076901-20077869	M1	['Map7', 'Map3k5']
chr10:20852557-20853204	M1	['Pde7b', 'Ahi1']
chr10:20854886-20855675	M1	['Pde7b', 'Ahi1']
chr10:20864451-20865570	M1	['Pde7b', 'Ahi1']
chr10:21028929-21029737	M1	['Ahi1', 'Myb']
chr10:21087018-21087300	M1	['Myb', 'Ahi1']
chr10:21105315-21105630	M1	['Myb', 'Ahi1']
chr10:21115182-21116081	M1	['Myb', 'Ahi1']
chr10:21203932-21206039	M1	['Hbs1l', 'Myb']
chr10:21334520-21337344	M1	['Aldh8a1', 'Hbs1l']
chr10:21353957-21355235	M1	['Aldh8a1', 'Hbs1l']
chr10:21357957-21358798	M1	['Aldh8a1', 'Hbs1l']
chr10:21427280-21427610	M1	['1700020N01Rik', 'Aldh8a1']
chr10:21773623-21774035	M1	['Sgk1', '1700020N01Rik']
chr10:21798225-21798855	M1	['Sgk1', '1700020N01Rik']
chr10:21800110-21800584	M1	['Sgk1', '1700020N01Rik']
chr10:22314431-22316795	M1	['Raet1d', 'H60b']
chr10:22391457-22393690	M1	['Slc2a12', 'Raet1d']
chr10:22470412-22471562	M1	['Slc2a12', 'Raet1d']
chr10:23928124-23928693	M1	['Taar2', 'Taar1']
chr10:24458126-24459440	M1	['Ctgf', 'Moxd1']
chr10:24650578-24652110	M1	['Ctgf', 'Enpp1']
chr10:25091797-25092687	M1	['Arg1', 'Akap7']
chr10:25396094-25396496	M1	['Epb41l2', 'Smlr1']
chr10:25473832-25475783	M1	['Smlr1', 'Epb41l2']
chr10:26334687-26335091	M1	['L3mbtl3', 'Samd3']
chr10:26499776-26501416	M1	['Arhgap18', 'L3mbtl3']
chr10:26782113-26782740	M1	['Arhgap18', 'Lama2']
chr10:26962460-26963619	M1	['Arhgap18', 'Lama2']
chr10:27818611-27825614	M1	['Ptprk', 'Lama2']
chr10:28860229-28860900	M1	['2310057J18Rik', 'Themis']
chr10:28909107-28909463	M1	['2310057J18Rik', 'Themis']
chr10:34029211-34031425	M1	['Rwdd1', 'Trappc3l']
chr10:35676494-35678333	M1	['Amd2']
chr10:36595196-36596640	M1	['Hdac2', 'Hs3st5']
chr10:38899832-38901165	M1	['Rfpl4b', 'Lama4']
chr10:39430303-39431287	M1	['Traf3ip2', 'Fyn']
chr10:39433659-39436908	M1	['Traf3ip2', 'Fyn']
chr10:39815291-39815753	M1	['Rev3l', 'Mfsd4b4']
chr10:40240810-40241303	M1	['Slc16a10', 'Rpf2']
chr10:40646017-40647103	M1	['Mettl24', 'Ddo']
chr10:40829687-40830275	M1	['Cdc40', 'Mettl24']
chr10:41192075-41195129	M1	['Gpr6', 'Fig4']
chr10:41224581-41226557	M1	['Gpr6', 'Fig4']
chr10:42207887-42208130	M1	['Armc2', 'Foxo3']
chr10:42374898-42375898	M1	['Foxo3', 'Afg1l']
chr10:42401599-42403510	M1	['Foxo3', 'Afg1l']
chr10:42701428-42702210	M1	['Sec63', 'Ostm1']
chr10:43004341-43005332	M1	['Scml4', 'Sobp']
chr10:43217315-43217691	M1	['Pdss2']
chr10:43934050-43935413	M1	['Rtn4ip1', 'Crybg1']
chr10:43943371-43944683	M1	['Rtn4ip1', 'Crybg1']
chr10:44360440-44360947	M1	['Atg5', 'Prdm1']
chr10:44361676-44362811	M1	['Atg5', 'Prdm1']
chr10:44366562-44367989	M1	['Prdm1', 'Atg5']
chr10:44368386-44369058	M1	['Prdm1', 'Atg5']
chr10:44379804-44381828	M1	['Prdm1', 'Atg5']
chr10:44400027-44401650	M1	['Prdm1', 'Atg5']
chr10:44402848-44404000	M1	['Prdm1', 'Atg5']
chr10:44409297-44410860	M1	['Prdm1', 'Atg5']
chr10:44419469-44420603	M1	['Prdm1', 'Atg5']
chr10:44431805-44432590	M1	['Prdm1', 'Atg5']
chr10:44434634-44435166	M1	['Prdm1', 'Atg5']
chr10:44439678-44440235	M1	['Prdm1', 'Atg5']
chr10:44440505-44440814	M1	['Prdm1', 'Atg5']
chr10:44449777-44451115	M1	['Prdm1', 'Atg5']
chr10:44564757-44566632	M1	['Prep', 'Prdm1']
chr10:44598830-44599842	M1	['Prep', 'Prdm1']
chr10:44601558-44602385	M1	['Prep', 'Prdm1']
chr10:44609167-44609493	M1	['Prep', 'Prdm1']
chr10:44615499-44616245	M1	['Prep', 'Prdm1']
chr10:44663259-44663747	M1	['Prep', 'Prdm1']
chr10:44701788-44703102	M1	['Prep', 'Prdm1']
chr10:44704018-44704920	M1	['Prep', 'Prdm1']
chr10:44708241-44709651	M1	['Prep', 'Prdm1']
chr10:45019208-45021136	M1	['Prdm1', 'Prep']
chr10:45071157-45071700	M1	['Popdc3', 'Prep']
chr10:45085060-45085956	M1	['Popdc3', 'Prep']
chr10:45091152-45092432	M1	['Popdc3', 'Prep']
chr10:45522206-45525730	M1	['Hace1', 'Lin28b']
chr10:45567520-45569115	M1	['Lin28b', 'Hace1']
chr10:45625207-45627976	M1	['Hace1']
chr10:46586111-46587769	M1	[]
chr10:46972708-46974624	M1	[]
chr10:49823681-49824953	M1	['Ascc3', 'Grik2']
chr10:50333644-50335137	M1	['Grik2', 'Ascc3']
chr10:51480130-51481957	M1	['Lilrb4a', 'Lilr4b']
chr10:51490497-51492165	M1	['Lilrb4a']
chr10:51497156-51497825	M1	['Lilrb4a', 'Fam162b']
chr10:52493667-52498115	M1	['Slc35f1', 'Nus1']
chr10:53466819-53468151	M1	['Asf1a', 'Cep85l']
chr10:53621045-53622119	M1	['Mcm9', 'Asf1a']
chr10:53888515-53888814	M1	['Fam184a', 'Man1a']
chr10:54026333-54027280	M1	['Fam184a', 'Man1a']
chr10:57437809-57438768	M1	['Hsf2']
chr10:58221479-58222107	M1	['AW822073', 'Smpdl3a']
chr10:58226015-58226599	M1	['AW822073']
chr10:58230868-58234023	M1	['Duxf3']
chr10:58238429-58239753	M1	['Gm4981']
chr10:58760627-58761502	M1	['Edar', 'Sh3rf3']
chr10:58925178-58925800	M1	['Sh3rf3', 'Sept10']
chr10:59033299-59034973	M1	['Sept10', 'Sh3rf3']
chr10:59399671-59400288	M1	['Pla2g12b']
chr10:59430505-59431781	M1	['Oit3', 'Pla2g12b']
chr10:59577611-59579175	M1	['Oit3', 'Gm10322']
chr10:59580616-59581177	M1	['Oit3', 'Gm10322']
chr10:59918200-59918486	M1	['Ddit4', 'Dnajb12']
chr10:60170706-60171823	M1	['Chst3', 'Spock2']
chr10:60395466-60397394	M1	['Gm17455']
chr10:60419623-60420143	M1	['Gm17455', 'Cdh23']
chr10:60487644-60487885	M1	['Gm17455', 'Cdh23']
chr10:60573281-60573993	M1	['Cdh23', 'Gm17455']
chr10:60808080-60809178	M1	['Slc29a3', 'Unc5b']
chr10:60816622-60817648	M1	['Slc29a3', 'Unc5b']
chr10:60853842-60854339	M1	['Pcbd1', 'Unc5b']
chr10:61187466-61188593	M1	['Tbata', 'Adamts14']
chr10:61272679-61276411	M1	['Adamts14']
chr10:61281148-61282462	M1	['Prf1', 'Adamts14']
chr10:61296492-61298322	M1	['Prf1']
chr10:61317302-61318277	M1	['Prf1', 'Pald1']
chr10:61334147-61335134	M1	['Prf1', 'Pald1']
chr10:61722198-61722782	M1	['Aifm2', 'H2afy2']
chr10:61979741-61980871	M1	['Col13a1']
chr10:62034627-62035071	M1	['Col13a1', '2010107G23Rik']
chr10:62047870-62048546	M1	['Col13a1', '2010107G23Rik']
chr10:62049720-62050413	M1	['Col13a1', '2010107G23Rik']
chr10:62055162-62055727	M1	['Col13a1', '2010107G23Rik']
chr10:62065616-62066781	M1	['Col13a1', '2010107G23Rik']
chr10:62101659-62102676	M1	['Col13a1', '2010107G23Rik']
chr10:62104784-62105618	M1	['Col13a1', '2010107G23Rik']
chr10:62247379-62248428	M1	['Tacr2']
chr10:62320031-62320896	M1	['Hk1', 'Tacr2']
chr10:62863499-62864053	M1	['Ccar1', 'Tet1']
chr10:63346757-63347821	M1	['Sirt1', 'Herc4']
chr10:66511583-66512027	M1	['Reep3']
chr10:66864041-66865594	M1	['Reep3']
chr10:66870782-66871290	M1	['Reep3']
chr10:67048928-67049851	M1	['Reep3']
chr10:67482870-67484440	M1	['Nrbf2', 'Egr2']
chr10:67487430-67488008	M1	['Nrbf2', 'Egr2']
chr10:67623256-67623809	M1	['Ado', 'Zfp365']
chr10:67727190-67729689	M1	['Ado', 'Zfp365']
chr10:68012537-68013547	M1	['Rtkn2', 'Arid5b']
chr10:68035834-68037112	M1	['Rtkn2', 'Arid5b']
chr10:68039423-68040677	M1	['Rtkn2', 'Arid5b']
chr10:68066031-68066833	M1	['Rtkn2', 'Arid5b']
chr10:68137379-68137761	M1	['Arid5b', 'Rtkn2']
chr10:68198566-68200615	M1	['Arid5b', 'Rtkn2']
chr10:68511830-68513640	M1	['Arid5b', '1700040L02Rik']
chr10:69533661-69534326	M1	['Ank3']
chr10:69777177-69777882	M1	['Ccdc6', 'Ank3']
chr10:69796437-69796684	M1	['Ccdc6', 'Ank3']
chr10:72618058-72618905	M1	['Zwint']
chr10:72620113-72621150	M1	['Zwint']
chr10:73582480-73582933	M1	['Pcdh15', 'Zwint']
chr10:74892586-74892950	M1	['Gnaz']
chr10:74981102-74981834	M1	['Gnaz', 'Rsph14']
chr10:75000742-75001241	M1	['Rsph14', 'Gnaz']
chr10:75078909-75079350	M1	['Specc1l', 'Bcr']
chr10:75097558-75098074	M1	['Specc1l', 'Bcr']
chr10:75111500-75111863	M1	['Specc1l', 'Bcr']
chr10:75124986-75126197	M1	['Specc1l', 'Bcr']
chr10:75145461-75146975	M1	['Specc1l', 'Bcr']
chr10:75160104-75160662	M1	['Specc1l', 'Bcr']
chr10:75179755-75180037	M1	['Specc1l', 'Bcr']
chr10:75222003-75224388	M1	['Adora2a', 'Specc1l']
chr10:75252330-75252761	M1	['Adora2a', 'Specc1l']
chr10:75336203-75336947	M1	['Upb1', 'Adora2a']
chr10:75503703-75504336	M1	['Gucd1', 'Upb1']
chr10:75504873-75505253	M1	['Gucd1', 'Upb1']
chr10:75696584-75698098	M1	['Susd2', 'Cabin1']
chr10:75702360-75703901	M1	['Susd2', 'Cabin1']
chr10:75824357-75824946	M1	['Gstt4']
chr10:75939561-75940401	M1	['Gm867']
chr10:76269692-76272073	M1	['S100b', 'Dip2a']
chr10:76292595-76293846	M1	['S100b', 'Dip2a']
chr10:76306194-76307533	M1	['Dip2a', 'S100b']
chr10:76310458-76312394	M1	['Dip2a', 'S100b']
chr10:76354604-76355902	M1	['Dip2a', 'Pcnt']
chr10:76357092-76358717	M1	['Dip2a', 'Pcnt']
chr10:76541174-76543907	M1	['Spatc1l', 'Lss']
chr10:76801922-76802742	M1	['Col6a1', 'Pcbp3']
chr10:77022747-77023184	M1	['Pcbp3', 'Slc19a1']
chr10:77130240-77131318	M1	['Pofut2', 'Col18a1']
chr10:77205960-77206360	M1	['Col18a1', 'Pofut2']
chr10:77210968-77211513	M1	['Col18a1', 'Pofut2']
chr10:77225151-77226636	M1	['Col18a1', 'Pofut2']
chr10:77230044-77230400	M1	['Col18a1', 'Pofut2']
chr10:77264165-77264898	M1	['Pofut2', 'Adarb1']
chr10:77353015-77354158	M1	['Adarb1', 'Pofut2']
chr10:77366298-77367541	M1	['Adarb1', 'Pofut2']
chr10:77371403-77372478	M1	['Adarb1', 'Pofut2']
chr10:77386977-77388080	M1	['Adarb1', 'Pofut2']
chr10:77540234-77541209	M1	['Pttg1ip', 'Itgb2']
chr10:77560518-77560772	M1	['Pttg1ip', 'Itgb2']
chr10:77673548-77675004	M1	['Tspear', 'Ube2g2']
chr10:77675275-77675575	M1	['Tspear', 'Ube2g2']
chr10:77727141-77727445	M1	['Gm10100']
chr10:77939100-77940080	M1	['Lrrc3', 'Trpm2']
chr10:77962536-77963441	M1	['Lrrc3', 'Trpm2']
chr10:77991746-77992062	M1	['1810043G02Rik', 'Pfkl']
chr10:78066161-78067028	M1	['Icosl']
chr10:78092423-78093152	M1	['Icosl', 'D10Jhu81e']
chr10:78284597-78286267	M1	['Trappc10', 'Agpat3']
chr10:78406092-78407127	M1	['Agpat3', 'Rrp1']
chr10:78429241-78429707	M1	['Cstb', 'Pdxk']
chr10:78457288-78459320	M1	['Pdxk', 'Cstb']
chr10:79613367-79614444	M1	['C2cd4c']
chr10:79625859-79626096	M1	['C2cd4c', 'Shc2']
chr10:79649527-79649952	M1	['Odf3l2']
chr10:79788209-79789162	M1	['Palm', 'Prss57']
chr10:79881648-79882351	M1	['Elane']
chr10:79971738-79972077	M1	['Grin3b', 'Tmem259']
chr10:80128657-80130124	M1	['Cbarp', 'Stk11']
chr10:80335875-80336929	M1	['Reep6', 'Adamtsl5']
chr10:80341801-80343776	M1	['Adamtsl5', 'Reep6']
chr10:80616177-80616575	M1	['Csnk1g2', 'Adat3']
chr10:80646441-80646745	M1	['Btbd2', 'Csnk1g2']
chr10:80751205-80752569	M1	['Dot1l']
chr10:80757287-80759172	M1	['Sf3a2', 'Dot1l']
chr10:80762989-80764488	M1	['Sf3a2', 'Dot1l']
chr10:80878192-80878893	M1	['Tmprss9', 'Timm13']
chr10:81146129-81146875	M1	['Zbtb7a', 'Pias4']
chr10:81340881-81342144	M1	['Gipc3', 'Tbxa2r']
chr10:81407271-81409551	M1	['Smim24', 'Nfic']
chr10:81461338-81462401	M1	['Nfic', 'Celf5']
chr10:81463740-81465451	M1	['Nfic', 'Celf5']
chr10:81472632-81473623	M1	['Nfic', 'Celf5']
chr10:81505197-81505988	M1	['S1pr4', 'Gna15']
chr10:81612703-81613067	M1	['BC025920', 'Sirt6']
chr10:81870058-81870378	M1	['ENSMUSG00000112640', 'Zfp781']
chr10:82669735-82670588	M1	['Glt8d2', 'Tdg']
chr10:82780010-82781356	M1	['Txnrd1', 'Nfyb']
chr10:82788922-82789842	M1	['Txnrd1', 'Nfyb']
chr10:82851462-82851971	M1	['Nfyb', 'Txnrd1']
chr10:82961198-82963033	M1	['Chst11', 'Eid3']
chr10:83005756-83006167	M1	['Chst11', 'Slc41a2']
chr10:83014998-83015317	M1	['Chst11', 'Slc41a2']
chr10:83051190-83051642	M1	['Chst11', 'Slc41a2']
chr10:83068722-83070578	M1	['Chst11', 'Slc41a2']
chr10:83093338-83095112	M1	['Chst11', 'Slc41a2']
chr10:83121486-83121842	M1	['Chst11', 'Slc41a2']
chr10:83128906-83130207	M1	['Chst11', 'Slc41a2']
chr10:83329692-83331257	M1	['Slc41a2', 'Chst11']
chr10:83336303-83336730	M1	['Slc41a2', 'Chst11']
chr10:83343220-83343562	M1	['D10Wsu102e', 'Slc41a2']
chr10:84471881-84473499	M1	['Nuak1', 'Ckap4']
chr10:84547810-84548719	M1	['Tcp11l2', 'Ckap4']
chr10:84700553-84702317	M1	['Rfx4', 'Polr3b']
chr10:84726480-84728084	M1	['Rfx4', 'Polr3b']
chr10:84943923-84945852	M1	['Ric8b', 'Fhl4']
chr10:84955784-84956466	M1	['Ric8b', 'Fhl4']
chr10:84984688-84984893	M1	['Ric8b', 'Fhl4']
chr10:85137896-85138630	M1	['Mterf2', 'Cry1']
chr10:85366807-85367127	M1	['Cry1', 'Btbd11']
chr10:85953363-85953805	M1	['Rtcb', 'Ascl4']
chr10:85955859-85956279	M1	['Rtcb', 'Ascl4']
chr10:86295824-86296601	M1	['Timp3']
chr10:86771964-86772815	M1	['Nt5dc3', 'ENSMUSG00000112743']
chr10:86853133-86853503	M1	['Nt5dc3', 'Stab2']
chr10:87440696-87442860	M1	['Ascl1', '1700113H08Rik']
chr10:87467691-87469631	M1	['Ascl1', '1700113H08Rik']
chr10:88050004-88051453	M1	['Pmch', 'Igf1']
chr10:88072311-88073909	M1	['Pmch', 'Igf1']
chr10:88356186-88358004	M1	['Dram1']
chr10:88388933-88391465	M1	['Sycp3', 'Gnptab']
chr10:88404161-88406524	M1	['Sycp3', 'Gnptab']
chr10:88407442-88407914	M1	['Sycp3', 'Gnptab']
chr10:88417518-88418816	M1	['Sycp3', 'Gnptab']
chr10:88420125-88421599	M1	['Sycp3', 'Gnptab']
chr10:88426574-88428809	M1	['Sycp3', 'Gnptab']
chr10:88444091-88444728	M1	['Sycp3', 'Gnptab']
chr10:88490669-88491987	M1	['Chpt1', 'Sycp3']
chr10:88584016-88585316	M1	['Chpt1', 'Mybpc1']
chr10:88647992-88649412	M1	['Mybpc1', 'Spic']
chr10:88708167-88708951	M1	['Spic', 'Arl1']
chr10:88867591-88869082	M1	['Utp20', 'Slc5a8']
chr10:89326728-89327643	M1	['Ano4', 'Gas2l3']
chr10:89407255-89408138	M1	['Ano4', 'Gas2l3']
chr10:89415092-89416317	M1	['Ano4', 'Gas2l3']
chr10:89570131-89571109	M1	['Nr1h4', 'Slc17a8']
chr10:89589244-89590590	M1	['Nr1h4', 'Slc17a8']
chr10:89599351-89600084	M1	['Nr1h4', 'Slc17a8']
chr10:89635040-89635637	M1	['Slc17a8', 'Scyl2']
chr10:89670570-89670913	M1	['Slc17a8', 'Scyl2']
chr10:89680124-89680969	M1	['Slc17a8', 'Scyl2']
chr10:89813101-89814040	M1	['Anks1b', 'Uhrf1bp1l']
chr10:91028947-91029610	M1	['Apaf1', 'Anks1b']
chr10:91076497-91077702	M1	['Apaf1', 'Anks1b']
chr10:91138143-91139041	M1	['Slc25a3', 'Tmpo']
chr10:91146142-91147514	M1	['Slc25a3', 'Tmpo']
chr10:91153617-91155081	M1	['Slc25a3', 'Tmpo']
chr10:93049483-93050031	M1	['Nedd1', 'Cfap54']
chr10:93138185-93138951	M1	['Cfap54', 'Cdk17']
chr10:93179247-93181022	M1	['Cdk17', 'Elk3']
chr10:93233278-93233717	M1	['Cdk17', 'Elk3']
chr10:93251748-93252332	M1	['Elk3', 'Cdk17']
chr10:93305994-93306329	M1	['Elk3', 'Cdk17']
chr10:93319641-93320450	M1	['Lta4h', 'Elk3']
chr10:93345100-93345944	M1	['Lta4h', 'Elk3']
chr10:93353677-93354250	M1	['Lta4h', 'Elk3']
chr10:93355726-93357977	M1	['Lta4h', 'Elk3']
chr10:93370130-93371172	M1	['Lta4h', 'Elk3']
chr10:93402406-93403773	M1	['Elk3', 'Lta4h']
chr10:93404949-93405682	M1	['Elk3', 'Lta4h']
chr10:93945294-93947063	M1	['Metap2', 'Vezt']
chr10:94125183-94125692	M1	['Nr2c1', 'Fgd6']
chr10:94545074-94546405	M1	['Cep83', 'Tmcc3']
chr10:94553748-94554385	M1	['Cep83', 'Tmcc3']
chr10:94608853-94609732	M1	['Cep83', 'Tmcc3']
chr10:94846644-94847610	M1	['Plxnc1', 'Cep83']
chr10:94848162-94849602	M1	['Plxnc1', 'Cep83']
chr10:94860494-94861399	M1	['Plxnc1', 'Cep83']
chr10:94919332-94920509	M1	['Plxnc1', 'Cep83']
chr10:94938603-94939257	M1	['Plxnc1', 'Cep83']
chr10:95193958-95194339	M1	['Plxnc1', 'Cradd']
chr10:95297747-95298145	M1	['Plxnc1', 'Cradd']
chr10:95298952-95300753	M1	['Plxnc1', 'Cradd']
chr10:95371974-95372434	M1	['Cradd', 'Socs2']
chr10:95442399-95442660	M1	['Socs2', 'Mrpl42']
chr10:95614914-95615277	M1	['Nudt4', 'Anapc15-ps']
chr10:95997724-95998984	M1	['Gm5426', 'Eea1']
chr10:96015175-96016701	M1	['Gm5426', 'Eea1']
chr10:96053904-96054713	M1	['Gm5426', 'Eea1']
chr10:96180281-96182151	M1	['Btg1', 'Gm5426']
chr10:96236872-96239132	M1	['Btg1', 'Gm5426']
chr10:96328367-96329027	M1	['Btg1', 'Gm5426']
chr10:96337851-96339264	M1	['Btg1', 'Gm5426']
chr10:96587980-96590179	M1	['Btg1', 'Gm5426']
chr10:96597849-96600585	M1	['Btg1', 'Gm5426']
chr10:96655711-96656869	M1	['Dcn', 'Btg1']
chr10:98605216-98607517	M1	['C030005K15Rik', 'Atp2b1']
chr10:98795882-98797094	M1	['Atp2b1']
chr10:98879902-98881116	M1	['Atp2b1']
chr10:99210711-99211952	M1	['Phxr2', 'Dusp6']
chr10:99221365-99222454	M1	['Phxr2', 'Dusp6']
chr10:99387667-99388505	M1	['Dusp6', 'Csl']
chr10:100015521-100016851	M1	['Kitl']
chr10:100030485-100030965	M1	['Gm4301', 'Kitl']
chr10:100032703-100033121	M1	['Gm4301', 'Kitl']
chr10:102885641-102885898	M1	['Alx1', 'Rassf9']
chr10:106390702-106391886	M1	['Mettl25', 'Ppfia2']
chr10:106402202-106402621	M1	['Mettl25', 'Ppfia2']
chr10:107941059-107942321	M1	['Ppp1r12a', 'Otogl']
chr10:107947666-107948367	M1	['Ppp1r12a', 'Otogl']
chr10:107951552-107954503	M1	['Ppp1r12a', 'Otogl']
chr10:108222926-108224500	M1	['Pawr', 'Ppp1r12a']
chr10:110762149-110762985	M1	['Csrp2', 'E2f7']
chr10:111127353-111127951	M1	['Zdhhc17', 'Osbpl8']
chr10:111232309-111235311	M1	['Bbs10', 'Osbpl8']
chr10:111515551-111517445	M1	['Krr1', 'Phlda1']
chr10:111543423-111544948	M1	['Krr1', 'Phlda1']
chr10:111555194-111555784	M1	['Krr1', 'Phlda1']
chr10:111581616-111584584	M1	['Krr1', 'Phlda1']
chr10:111617273-111617713	M1	['Krr1', 'Phlda1']
chr10:111619503-111620519	M1	['Krr1', 'Phlda1']
chr10:111635378-111637860	M1	['Krr1', 'Phlda1']
chr10:111995692-111997635	M1	['Glipr1', 'Krr1']
chr10:112000138-112000941	M1	['Glipr1', 'Krr1']
chr10:112001559-112003160	M1	['Glipr1']
chr10:112050860-112052107	M1	['Glipr1', 'Glipr1l1']
chr10:113316491-113317053	M1	['Atxn7l3b']
chr10:115227350-115228122	M1	['Tph2', 'Tbc1d15']
chr10:115988793-115989396	M1	['Ptprr', 'Tspan8']
chr10:116177444-116177962	M1	['Ptprb', '4933416C03Rik']
chr10:116336528-116337908	M1	['Ptprb', 'Kcnmb4']
chr10:116422169-116423056	M1	['Kcnmb4', 'Ptprb']
chr10:116425919-116427156	M1	['Kcnmb4', 'Ptprb']
chr10:116433793-116435128	M1	['Kcnmb4', 'Ptprb']
chr10:116486701-116488162	M1	['Kcnmb4', 'Cnot2']
chr10:116878382-116879592	M1	['Cnot2', 'Myrfl']
chr10:116965572-116965913	M1	['Rab3ip', 'Gm10271']
chr10:117022364-117024438	M1	['Lrrc10', 'Best3']
chr10:117026408-117026883	M1	['Lrrc10', 'Best3']
chr10:117033790-117034574	M1	['Lrrc10', 'Best3']
chr10:117049842-117050812	M1	['Lrrc10', 'Cct2']
chr10:117081666-117082725	M1	['Cct2', 'Frs2']
chr10:117094446-117095848	M1	['Cct2', 'Frs2']
chr10:117111002-117111983	M1	['Cct2', 'Frs2']
chr10:117521505-117523004	M1	['Cpsf6', 'Cpm']
chr10:117720756-117722051	M1	['Mdm2', 'Slc35e3']
chr10:117768758-117769602	M1	['Slc35e3', 'Nup107']
chr10:117872679-117873622	M1	['Mdm1', 'Rap1b']
chr10:117897891-117899205	M1	['Mdm1', 'Rap1b']
chr10:117909398-117910909	M1	['Mdm1', 'Rap1b']
chr10:117916439-117916776	M1	['Mdm1', 'Rap1b']
chr10:118049933-118050928	M1	['Rap1b', 'Mdm1']
chr10:118153056-118153631	M1	['Il22', 'Mdm1']
chr10:118171889-118174112	M1	['Il22', 'Mdm1']
chr10:118178824-118179089	M1	['Il22', 'Mdm1']
chr10:118216286-118217278	M1	['Il22', 'ENSMUSG00000112216']
chr10:118282291-118282933	M1	['Iltifb', 'ENSMUSG00000112252']
chr10:118374235-118374511	M1	['Ifng', 'ENSMUSG00000112919']
chr10:118404318-118404933	M1	['ENSMUSG00000112919', 'Ifng']
chr10:118406353-118407377	M1	['ENSMUSG00000112919', 'Ifng']
chr10:118440298-118443392	M1	['Ifng']
chr10:118447419-118448519	M1	['Ifng', 'Dyrk2']
chr10:118448779-118449192	M1	['Ifng', 'Dyrk2']
chr10:118458575-118462063	M1	['Ifng', 'Dyrk2']
chr10:118466782-118467162	M1	['Ifng', 'Dyrk2']
chr10:118468554-118469722	M1	['Ifng', 'Dyrk2']
chr10:118470315-118471153	M1	['Ifng', 'Dyrk2']
chr10:118476895-118478052	M1	['Ifng', 'Dyrk2']
chr10:118486220-118488195	M1	['Ifng', 'Dyrk2']
chr10:118494344-118496221	M1	['Ifng', 'Dyrk2']
chr10:118506242-118508423	M1	['Ifng', 'Dyrk2']
chr10:118516841-118517586	M1	['Ifng', 'Dyrk2']
chr10:118561121-118562267	M1	['Ifng', 'Dyrk2']
chr10:118627819-118628617	M1	['Ifng', 'Dyrk2']
chr10:119248058-119248557	M1	['Grip1', 'Cand1']
chr10:119893508-119894993	M1	['Grip1', 'Helb']
chr10:120141083-120141488	M1	['Helb', 'Irak3']
chr10:120216845-120217767	M1	['Llph', 'Tmbim4']
chr10:121374292-121376398	M1	['Gns', 'Rassf3']
chr10:121520335-121521659	M1	['Rassf3', 'Tbk1']
chr10:121576660-121577583	M1	['Rassf3', 'Tbk1']
chr10:121578848-121580817	M1	['Rassf3', 'Tbk1']
chr10:121582831-121583366	M1	['Rassf3', 'Tbk1']
chr10:121611487-121612359	M1	['Tbk1', 'Xpot']
chr10:121712039-121714364	M1	['Xpot', 'BC048403']
chr10:122533365-122533638	M1	['Ppm1h', 'Avpr1a']
chr10:122699235-122700318	M1	['Ppm1h', 'Mon2']
chr10:122736913-122740381	M1	['Ppm1h', 'Mon2']
chr10:122753352-122755819	M1	['Ppm1h', 'Mon2']
chr10:122817704-122818263	M1	['Ppm1h', 'Mon2']
chr10:122894733-122895850	M1	['Mon2', 'Ppm1h']
chr10:123011378-123011981	M1	['Mon2', 'Ppm1h']
chr10:123091561-123092523	M1	['Mon2', 'Usp15']
chr10:125588281-125589388	M1	['Lrig3', 'Slc16a7']
chr10:125903846-125904366	M1	['Slc16a7', 'Lrig3']
chr10:126744511-126746390	M1	['Atp23', 'Lrig3']
chr10:127110894-127111635	M1	['Os9', 'Agap2']
chr10:127114447-127115484	M1	['Os9', 'Agap2']
chr10:127569272-127569715	M1	['Nxph4', 'Lrp1']
chr10:127591263-127591800	M1	['Nxph4', 'Lrp1']
chr10:127717343-127717644	M1	['Tac2', 'Myo1a']
chr10:127758863-127761071	M1	['Rdh16f1', 'Rdh1']
chr10:128140334-128140952	M1	['Rbms2', 'Baz2a']
chr10:128297533-128298299	M1	['Il23a']
chr10:128487616-128487989	M1	['Myl6', 'Smarcc2']
chr10:128577677-128578563	M1	['Pa2g4', 'Erbb3']
chr10:128645073-128646847	M1	['Ikzf4']
chr10:128656483-128657457	M1	['Ikzf4', 'Suox']
chr10:128663046-128664533	M1	['Ikzf4', 'Suox']
chr10:128710606-128711013	M1	['Pmel', 'Dgka']
chr10:128778935-128781321	M1	['Mmp19', 'Pym1']
chr10:128810836-128812376	M1	['Dnajc14', 'Ormdl2']
chr10:128866075-128867017	M1	['Gdf11', 'Sarnp']
chr10:128884738-128885434	M1	['Gdf11', 'Sarnp']
chr10:128972946-128973247	M1	['Olfr9', 'Mettl7b']
chr10:128977332-128978360	M1	['Mettl7b', 'Olfr9']
chr10:129026179-129026831	M1	['Olfr763', 'Olfr765']
chr11:3113702-3115470	M1	['Sfi1']
chr11:3173494-3174184	M1	['Sfi1']
chr11:3246868-3247670	M1	['Drg1', 'Eif4enif1']
chr11:3464185-3464439	M1	['Pla2g3', 'Rnf185']
chr11:3472490-3473245	M1	['Rnf185', 'Pla2g3']
chr11:3477375-3477948	M1	['Rnf185', 'Pla2g3']
chr11:3482001-3482578	M1	['Rnf185', 'Pla2g3']
chr11:3507303-3507908	M1	['Inpp5j']
chr11:3514299-3515594	M1	['Selenom']
chr11:3538571-3539890	M1	['Smtn']
chr11:3714260-3715011	M1	['Morc2a', 'Osbp2']
chr11:3787381-3787966	M1	['Osbp2', 'Morc2a']
chr11:3809475-3809829	M1	['Osbp2', 'Morc2a']
chr11:3824548-3825207	M1	['Osbp2', 'Morc2a']
chr11:4045222-4046144	M1	['Sec14l3', 'Sec14l4']
chr11:4071837-4072686	M1	['Sec14l3', 'Mtfp1']
chr11:4083453-4084149	M1	['Mtfp1', 'Sec14l3']
chr11:4164642-4165124	M1	['Ccdc157', 'Sf3a1']
chr11:4335214-4337206	M1	['Lif', 'Hormad2']
chr11:4572734-4574315	M1	['Hormad2', 'Mtmr3']
chr11:4661387-4661646	M1	['Ascc2', 'Uqcr10']
chr11:4823435-4824572	M1	['Cabp7', 'Nf2']
chr11:4826303-4826817	M1	['Cabp7', 'Nf2']
chr11:4979670-4980036	M1	['Nefh', 'Ap1b1']
chr11:4999919-5000356	M1	['Rasl10a', 'Ap1b1']
chr11:5021042-5021900	M1	['Rasl10a', 'Ap1b1']
chr11:5294981-5295378	M1	['Kremen1', 'Znrf3']
chr11:5336447-5337390	M1	['Kremen1', 'Znrf3']
chr11:5714705-5715621	M1	['Mrps24', 'Urgcp']
chr11:5737131-5737412	M1	['Mrps24', 'Urgcp']
chr11:5834978-5835654	M1	['Pgam2', 'Polm']
chr11:6159017-6159941	M1	['Camk2b', 'Nudcd3']
chr11:6503609-6504331	M1	['Purb', 'Myo1g']
chr11:6637685-6638137	M1	['Wap']
chr11:6644469-6644685	M1	['Ramp3', 'Wap']
chr11:8524041-8524422	M1	['Tns3']
chr11:8685293-8686141	M1	['Tns3', 'Pkd1l1']
chr11:8688584-8689798	M1	['Tns3', 'Pkd1l1']
chr11:8927146-8927563	M1	['Tns3', 'Pkd1l1']
chr11:8980820-8981767	M1	['Pkd1l1', 'Hus1']
chr11:8983370-8984210	M1	['Pkd1l1', 'Hus1']
chr11:9048148-9049296	M1	['Gm11992']
chr11:9055071-9056019	M1	['Upp1', 'Gm11992']
chr11:9060175-9060644	M1	['Upp1', 'Gm11992']
chr11:9117527-9119347	M1	['Upp1']
chr11:9126216-9127007	M1	['Abca13', 'Upp1']
chr11:9135713-9137214	M1	['Abca13', 'Upp1']
chr11:10196367-10197390	M1	['Vwc2']
chr11:11287415-11288551	M1	['Vwc2', 'Zpbp']
chr11:11748714-11749533	M1	['Fignl1', 'Ikzf1']
chr11:12145431-12147045	M1	['Grb10', 'Cobl']
chr11:13821510-13824101	M1	[]
chr11:16383085-16384600	M1	['Sec61g', 'Vstm2a']
chr11:16879097-16880070	M1	['Fbxo48', 'Egfr']
chr11:17000414-17001725	M1	['Plek', 'Fbxo48']
chr11:17006950-17009085	M1	['Plek']
chr11:17216636-17217743	M1	['C1d', 'Wdr92']
chr11:18331687-18332315	M1	['Etaa1', 'Meis1']
chr11:19984382-19984770	M1	['Spred2', 'Actr2']
chr11:19998027-19998749	M1	['Spred2', 'Actr2']
chr11:20310327-20311632	M1	['Cep68', 'Slc1a4']
chr11:20378737-20379584	M1	['Sertad2', 'Slc1a4']
chr11:20558212-20558515	M1	['Sertad2', 'Aftph']
chr11:20711591-20712934	M1	['Aftph', 'Sertad2']
chr11:21209942-21210398	M1	['Vps54', 'Peli1']
chr11:21220052-21221807	M1	['Vps54', 'Peli1']
chr11:21332482-21333691	M1	['Ugp2', 'Vps54']
chr11:22535017-22536700	M1	['Tmem17', 'B3gnt2']
chr11:23864047-23864766	M1	['Rel', 'Papolg']
chr11:24401247-24402339	M1	['Bcl11a']
chr11:26183667-26183942	M1	['5730522E02Rik']
chr11:29560089-29561270	M1	['Rtn4', 'Rps27a']
chr11:29645570-29645836	M1	['Rps27a', 'Rtn4']
chr11:30630387-30631004	M1	['4930505A04Rik', 'Acyp2']
chr11:31343873-31345437	M1	['Gm17332', 'Stc2']
chr11:31646037-31646500	M1	['Stc2', 'Bod1']
chr11:31662832-31664537	M1	['Stc2', 'Bod1']
chr11:31725965-31726207	M1	['Cpeb4', 'Bod1']
chr11:31732441-31733555	M1	['Cpeb4', 'Bod1']
chr11:31807405-31808807	M1	['Bod1', 'Cpeb4']
chr11:31820545-31822049	M1	['Bod1', 'Cpeb4']
chr11:32251053-32251545	M1	['Nprl3', 'Mpg']
chr11:32259711-32260216	M1	['Nprl3', 'Mpg']
chr11:32320793-32321472	M1	['Sh3pxd2b', 'Hbq1a']
chr11:32357240-32358046	M1	['Ubtd2', 'Sh3pxd2b']
chr11:32427597-32427854	M1	['Ubtd2', 'Sh3pxd2b']
chr11:32435234-32435945	M1	['Ubtd2', 'Sh3pxd2b']
chr11:32706220-32706838	M1	['Fbxw11', 'Smim23']
chr11:32708477-32710422	M1	['Fbxw11', 'Smim23']
chr11:32723205-32724339	M1	['Fbxw11', 'Smim23']
chr11:32725601-32726906	M1	['Fbxw11', 'Smim23']
chr11:33071039-33071268	M1	['Smim23', 'Fgf18']
chr11:33623239-33623713	M1	['D130052B06Rik', 'Kcnip1']
chr11:34036221-34036742	M1	['Lcp2', 'Kcnmb1']
chr11:34228761-34229730	M1	['Fam196b', 'Foxi1']
chr11:34532145-34532777	M1	['Fam196b', 'Dock2']
chr11:34812622-34813133	M1	['Dock2', 'Spdl1']
chr11:34916833-34917155	M1	['Slit3', 'Spdl1']
chr11:35747011-35747668	M1	['Pank3', 'Slit3']
chr11:35763721-35765499	M1	['Pank3']
chr11:35776436-35777094	M1	['Pank3', 'Fbll1']
chr11:35841691-35842331	M1	['Rars', 'Wwc1']
chr11:35943861-35944273	M1	['Rars', 'Wwc1']
chr11:40348061-40349250	M1	['Mat2b']
chr11:40796746-40798808	M1	['Ccng1']
chr11:43173463-43175314	M1	['Atp10b', 'Pttg1']
chr11:43183184-43184026	M1	['Atp10b', 'Pttg1']
chr11:43213264-43214379	M1	['Atp10b', 'Pttg1']
chr11:43223353-43223804	M1	['Atp10b', 'Pttg1']
chr11:43237515-43239208	M1	['Atp10b', 'Pttg1']
chr11:43263323-43264334	M1	['Atp10b', 'Pttg1']
chr11:43357831-43359430	M1	['Pttg1', 'Atp10b']
chr11:43365663-43366304	M1	['Pttg1', 'Atp10b']
chr11:43369389-43369771	M1	['Pttg1', 'Atp10b']
chr11:43376750-43378085	M1	['Pttg1', 'Atp10b']
chr11:43379753-43380563	M1	['Pttg1', 'Atp10b']
chr11:43386467-43389120	M1	['Pttg1', 'Atp10b']
chr11:43402064-43403359	M1	['Pttg1', 'Atp10b']
chr11:43727778-43729568	M1	['Ttc1', 'Pwwp2a']
chr11:44292628-44293451	M1	['Adra1b', 'Il12b']
chr11:44462559-44462921	M1	['Ublcp1', 'Il12b']
chr11:45631239-45631797	M1	['Clint1']
chr11:45724528-45726406	M1	['Clint1']
chr11:45757009-45757869	M1	['Clint1']
chr11:45769681-45771102	M1	['Clint1']
chr11:46073338-46076649	M1	['Adam19', 'Nipal4']
chr11:46120372-46121710	M1	['Nipal4', 'Adam19']
chr11:46125222-46128917	M1	['Nipal4', 'Adam19']
chr11:46134236-46135778	M1	['Nipal4', 'Adam19']
chr11:46393102-46393984	M1	['Itk']
chr11:46443129-46443756	M1	['Havcr2', 'Med7']
chr11:46446254-46448801	M1	['Havcr2', 'Med7']
chr11:46453002-46455385	M1	['Havcr2']
chr11:46456046-46456330	M1	['Gm12169', 'Havcr2']
chr11:46461395-46462505	M1	['Gm12169', 'Havcr2']
chr11:46473858-46475069	M1	['Gm12169', 'Havcr2']
chr11:46483890-46484166	M1	['Gm12169', 'Havcr2']
chr11:46488180-46488648	M1	['Gm12169', 'Havcr2']
chr11:46503736-46504861	M1	['Gm12169', 'Havcr2']
chr11:46510007-46510297	M1	['Gm12169', 'Havcr2']
chr11:47428045-47428886	M1	['Sgcd']
chr11:47856027-47858044	M1	['Rack1', 'Sgcd']
chr11:48669526-48670936	M1	['Rack1']
chr11:49176909-49178149	M1	['Btnl9', 'Olfr1394']
chr11:49185908-49187364	M1	['Btnl9']
chr11:49337340-49337602	M1	['Olfr1389', 'Olfr1390']
chr11:49697746-49698281	M1	['Cnot6', 'Scgb3a1']
chr11:49854805-49855636	M1	['Rasgef1c', 'Mapk9']
chr11:49955176-49956482	M1	['Rnf130', 'Rasgef1c']
chr11:49960678-49961849	M1	['Rnf130', 'Rasgef1c']
chr11:49977986-49979954	M1	['Rnf130', 'Rasgef1c']
chr11:49980797-49981744	M1	['Rnf130', 'Rasgef1c']
chr11:49996348-49996692	M1	['Rnf130', 'Rasgef1c']
chr11:50102481-50103071	M1	['Tbc1d9b', 'Rnf130']
chr11:50161187-50163173	M1	['Mrnip', 'Tbc1d9b']
chr11:50349396-50350913	M1	['Cby3']
chr11:50432529-50433756	M1	['Rufy1']
chr11:50439742-50440231	M1	['Adamts2', 'Rufy1']
chr11:50559270-50559658	M1	['Rufy1', 'Adamts2']
chr11:51464850-51465556	M1	['Phykpl', 'Col23a1']
chr11:51513019-51513457	M1	['Phykpl', 'Col23a1']
chr11:51760021-51761476	M1	['Sec24a', 'Sar1b']
chr11:51812135-51812711	M1	['Jade2', 'Sar1b']
chr11:51837269-51838374	M1	['Jade2', 'Sar1b']
chr11:51866027-51866303	M1	['Cdkn2aipnl', 'Jade2']
chr11:51874149-51875355	M1	['Cdkn2aipnl', 'Jade2']
chr11:51880819-51881788	M1	['Cdkn2aipnl', 'Jade2']
chr11:52005692-52006558	M1	['Ppp2ca', 'Cdkl3']
chr11:52011013-52011553	M1	['Ppp2ca', 'Cdkl3']
chr11:52015497-52016027	M1	['Ppp2ca', 'Cdkl3']
chr11:52030105-52030968	M1	['Ppp2ca', 'Cdkl3']
chr11:52045936-52047369	M1	['Ppp2ca', 'Cdkl3']
chr11:52075654-52077051	M1	['Ppp2ca', 'Cdkl3']
chr11:52080069-52080351	M1	['Ppp2ca', 'Cdkl3']
chr11:52384515-52385083	M1	['9530068E07Rik', 'Vdac1']
chr11:52553706-52555234	M1	['Fstl4', '9530068E07Rik']
chr11:52764683-52765739	M1	['Fstl4']
chr11:53128301-53129248	M1	['Hspa4', 'Fstl4']
chr11:53175248-53176226	M1	['Hspa4', 'Fstl4']
chr11:53656302-53658140	M1	['Il13', 'Rad50']
chr11:53805859-53806094	M1	['Irf1', 'Gm12216']
chr11:53926936-53928641	M1	['Slc22a5', 'Slc22a21']
chr11:54031799-54032764	M1	['Slc22a4']
chr11:54326252-54327015	M1	['Meikin', 'Acsl6']
chr11:54387222-54388450	M1	['Fnip1', 'Meikin']
chr11:54491752-54492865	M1	['Rapgef6', 'Fnip1']
chr11:54748964-54749516	M1	['Cdc42se2', 'Rapgef6']
chr11:55113187-55114406	M1	['Gm2a', 'Slc36a3']
chr11:55164405-55165158	M1	['Slc36a3', 'Slc36a2']
chr11:55197062-55198366	M1	['Slc36a2', 'Slc36a1']
chr11:55239020-55239362	M1	['Slc36a1', 'Fat2']
chr11:55444865-55445569	M1	['Sparc', 'Atox1']
chr11:56203866-56205385	M1	['Gria1', 'Nmur2']
chr11:57911430-57912926	M1	['Larp1', 'Hand1']
chr11:58126502-58127032	M1	['Cnot8', 'Gemin5']
chr11:58222220-58222559	M1	['4930438A08Rik', 'Irgm2']
chr11:58673917-58674829	M1	['Olfr320', 'Olfr322']
chr11:59004058-59006137	M1	['Trim11', 'Obscn']
chr11:59054949-59055586	M1	['Trim11', 'Obscn']
chr11:59076910-59077166	M1	['Obscn', 'Trim11']
chr11:59171019-59171575	M1	['Iba57', 'Gjc2']
chr11:59176832-59177328	M1	['Iba57', 'Gjc2']
chr11:59183600-59184527	M1	['Gjc2']
chr11:59333807-59334251	M1	['Wnt9a', 'Prss38']
chr11:59404037-59404776	M1	['Prss38', 'Snap47']
chr11:59418434-59419340	M1	['Prss38', 'Snap47']
chr11:59756382-59756782	M1	['Pld6', 'Mprip']
chr11:59778613-59779177	M1	['Pld6', 'Mprip']
chr11:59849592-59850183	M1	['Med9', 'Nt5m']
chr11:60509140-60510018	M1	['Alkbh5', 'Myo15']
chr11:60769246-60770123	M1	['Top3a', 'Mief2']
chr11:60935135-60936138	M1	['Kcnj12', 'Map2k3']
chr11:60937480-60938061	M1	['Kcnj12', 'Map2k3']
chr11:60953190-60954275	M1	['Kcnj12', 'Map2k3']
chr11:60959737-60960044	M1	['Kcnj12', 'Map2k3']
chr11:61099595-61100295	M1	['Tnfrsf13b', 'Kcnj12']
chr11:61112278-61113030	M1	['Tnfrsf13b', 'Kcnj12']
chr11:61160213-61160867	M1	['Usp22', 'Tnfrsf13b']
chr11:61387330-61387806	M1	['Slc47a1', 'Rnf112']
chr11:61597498-61598389	M1	['Grap', 'Epn2']
chr11:61713272-61715411	M1	['Slc5a10', 'Fam83g']
chr11:62004977-62006888	M1	['Akap10', 'Specc1']
chr11:62184607-62185619	M1	['Adora2b', 'Specc1']
chr11:62221922-62222646	M1	['Adora2b', 'Specc1']
chr11:62223499-62224427	M1	['Adora2b', 'Specc1']
chr11:62233689-62234641	M1	['Adora2b', 'Specc1']
chr11:62237959-62238553	M1	['Adora2b', 'Specc1']
chr11:62248012-62249815	M1	['Adora2b']
chr11:62387483-62387893	M1	['Ncor1', 'Ttc19']
chr11:62514879-62515610	M1	['Cenpv', 'Pigl']
chr11:62587115-62587451	M1	['Trpv2', 'Lrrc75a']
chr11:62675586-62676231	M1	['Mmgt2', 'Zfp287']
chr11:62719235-62719753	M1	['Zfp287', 'Mmgt2']
chr11:62730728-62732893	M1	['Zfp287']
chr11:62814939-62815881	M1	['Trim16']
chr11:62921284-62921948	M1	['Cdrt4', 'Tvp23b']
chr11:62957628-62958049	M1	['Tekt3', 'Cdrt4']
chr11:63334468-63335676	M1	['Pmp22', 'Hs3st3b1']
chr11:64898924-64899395	M1	['Elac2', 'Hs3st3a1']
chr11:65429183-65429948	M1	['Myocd', 'Map2k4']
chr11:65697918-65698335	M1	['Myocd', 'Map2k4']
chr11:65740152-65740932	M1	['Myocd', 'Map2k4']
chr11:65794142-65795373	M1	['Zkscan6', 'Map2k4']
chr11:66961088-66962057	M1	['Tmem220', '9130409J20Rik']
chr11:67020790-67021591	M1	['Tmem220']
chr11:67024575-67025935	M1	['Tmem220']
chr11:67048583-67049425	M1	['Sco1', 'Adprm']
chr11:67054261-67055519	M1	['Adprm', 'Sco1']
chr11:67080174-67081017	M1	['Myh2', 'Myh3']
chr11:67099993-67100410	M1	['Myh2', 'Myh3']
chr11:67111585-67113109	M1	['Myh2', 'Myh3']
chr11:67121492-67122317	M1	['Myh2', 'Myh3']
chr11:67479456-67481223	M1	['Gas7', 'Myh13']
chr11:67512361-67512881	M1	['Gas7', 'Myh13']
chr11:67515358-67516267	M1	['Gas7', 'Myh13']
chr11:67522458-67522981	M1	['Gas7', 'Myh13']
chr11:67525255-67527608	M1	['Gas7', 'Myh13']
chr11:67562685-67564891	M1	['Gas7', 'Myh13']
chr11:67570883-67571351	M1	['Gas7', 'Myh13']
chr11:67578160-67578872	M1	['Gas7', 'Myh13']
chr11:67588551-67589148	M1	['Rcvrn', 'Gas7']
chr11:67607947-67609171	M1	['Rcvrn', 'Gas7']
chr11:67633008-67634365	M1	['Rcvrn', 'Gas7']
chr11:67647556-67648351	M1	['Rcvrn', 'Gas7']
chr11:67657247-67658340	M1	['Rcvrn', 'Gas7']
chr11:67678094-67678931	M1	['Rcvrn', 'Gas7']
chr11:67897084-67897474	M1	['Usp43', 'Dhrs7c']
chr11:68445722-68447586	M1	['Pik3r6', 'Pik3r5']
chr11:68458214-68458850	M1	['Pik3r6', 'Pik3r5']
chr11:68681711-68682129	M1	['Myh10', 'Ccdc42']
chr11:68863611-68864461	M1	['Rnf222', 'Ndel1']
chr11:69257923-69260331	M1	['Gucy2e', 'Cntrob']
chr11:69266960-69268602	M1	['Gucy2e', 'Cntrob']
chr11:69482845-69483368	M1	['Kdm6b', 'Dnah2']
chr11:69665666-69666633	M1	['Mpdu1', 'Cd68']
chr11:69724626-69724967	M1	['Tnfsfm13', 'Polr2a']
chr11:69876242-69877240	M1	['Tnk1', 'Tmem95']
chr11:70113477-70114934	M1	['Mgl2', 'Asgr2']
chr11:70201704-70202022	M1	['Slc16a11', 'Clec10a']
chr11:70245513-70245832	M1	['Rnasek', 'Alox12']
chr11:70375837-70376523	M1	['Alox15', 'Pelp1']
chr11:70506506-70507640	M1	['Tm4sf5', 'Vmo1']
chr11:70533919-70534956	M1	['Pld2', 'Psmb6']
chr11:70586452-70586746	M1	['4930544D05Rik', 'Mink1']
chr11:70588190-70589148	M1	['4930544D05Rik', 'Mink1']
chr11:70591863-70592249	M1	['4930544D05Rik', 'Mink1']
chr11:70596855-70597969	M1	['4930544D05Rik', 'Mink1']
chr11:70622269-70622651	M1	['Chrne']
chr11:70648407-70649115	M1	['Slc25a11', 'Rnf167']
chr11:70720155-70721290	M1	['Zfp3', 'Kif1c']
chr11:70774559-70774959	M1	['Zfp3', 'Scimp']
chr11:70812354-70813302	M1	['Scimp']
chr11:71144484-71144862	M1	['Nlrp1a']
chr11:71230621-71230987	M1	['Wscd1', 'Nlrp1b']
chr11:71266085-71267603	M1	['Wscd1', 'Nlrp1b']
chr11:71382736-71384821	M1	['Wscd1', 'Nlrp1b']
chr11:71666906-71667321	M1	['Nlrp1b', 'Wscd1']
chr11:71845269-71845712	M1	['Wscd1', 'Aipl1']
chr11:71995689-71996611	M1	['Aipl1', 'Wscd1']
chr11:71999900-72001133	M1	['Aipl1', 'Wscd1']
chr11:72023904-72025284	M1	['Aipl1', 'Wscd1']
chr11:72041551-72042832	M1	['Aipl1', 'Pimreg']
chr11:72052343-72053243	M1	['Pimreg', 'Pitpnm3']
chr11:72066526-72066901	M1	['Pimreg', 'Pitpnm3']
chr11:72196373-72197308	M1	['Pitpnm3', 'Txndc17']
chr11:72300864-72302829	M1	['Xaf1']
chr11:72311005-72311707	M1	['Fbxo39']
chr11:72314219-72314514	M1	['Fbxo39']
chr11:72341804-72342942	M1	['Tekt1', 'Fbxo39']
chr11:72411055-72412021	M1	['Smtnl2']
chr11:72488806-72489169	M1	['Spns2']
chr11:72489934-72491799	M1	['Spns2']
chr11:72764920-72767232	M1	['Cyb5d2', 'Ankfy1']
chr11:72781047-72782692	M1	['Cyb5d2', 'Ankfy1']
chr11:72803514-72804447	M1	['Atp2a3', 'Zzef1']
chr11:72848002-72848568	M1	['Atp2a3', 'Zzef1']
chr11:72849532-72850137	M1	['Atp2a3', 'Zzef1']
chr11:73065712-73066431	M1	['Itgae', 'Ncbp3']
chr11:73616794-73618068	M1	['Zfp735', 'Olfr384']
chr11:74401986-74402318	M1	['Olfr412', 'Rap1gap2']
chr11:74560214-74561060	M1	['Rap1gap2', 'Olfr412']
chr11:74568149-74569131	M1	['Rap1gap2', 'Olfr412']
chr11:74670016-74671119	M1	['Cluh', 'Pafah1b1']
chr11:75087342-75088589	M1	['Hic1', 'Smg6']
chr11:75199342-75200772	M1	['Rtn4rl1', 'Rpa1']
chr11:75409886-75411307	M1	['Serpinf1', 'Smyd4']
chr11:75414899-75416748	M1	['Serpinf1', 'Smyd4']
chr11:75493698-75494814	M1	['Rilp', 'Prpf8']
chr11:75571035-75571760	M1	['Pitpna', 'Slc43a2']
chr11:75598150-75598606	M1	['Inpp5k', 'Pitpna']
chr11:75727539-75728365	M1	['Ywhae']
chr11:75852714-75852955	M1	['Doc2b', 'Rph3al']
chr11:75877292-75878986	M1	['Doc2b', 'Rph3al']
chr11:76483507-76484509	M1	['Abr', 'Timm22']
chr11:76506626-76507427	M1	['Abr', 'Timm22']
chr11:76540876-76541573	M1	['Bhlha9', 'Abr']
chr11:76570941-76571878	M1	['Bhlha9', 'Abr']
chr11:76577689-76578229	M1	['Bhlha9', 'Abr']
chr11:76587242-76590065	M1	['Bhlha9', 'Abr']
chr11:76600634-76601007	M1	['Abr', 'Bhlha9']
chr11:76622034-76624017	M1	['Abr', 'Bhlha9']
chr11:76990792-76991118	M1	['Slc6a4', 'Blmh']
chr11:77255325-77256845	M1	['Ssh2', 'Efcab5']
chr11:78060136-78062095	M1	['Eral1', 'Flot2']
chr11:78153979-78154503	M1	['Traf4', 'Fam222b']
chr11:78702875-78703493	M1	['Nlk', 'Fam58b']
chr11:79071109-79071881	M1	['Lgals9', 'Ksr1']
chr11:79652505-79654678	M1	['Rab11fip4', 'Utp6']
chr11:79762759-79763832	M1	['Rab11fip4', 'Utp6']
chr11:79790150-79791064	M1	['Utp6', 'Rab11fip4']
chr11:79793260-79794489	M1	['Utp6', 'Rab11fip4']
chr11:79833854-79834108	M1	['Utp6', 'Rab11fip4']
chr11:79871744-79872388	M1	['Utp6', 'Rab11fip4']
chr11:79917479-79919079	M1	['Utp6', 'Rab11fip4']
chr11:80145732-80146257	M1	['Tefm']
chr11:80353748-80354092	M1	['5730455P16Rik', 'Rhbdl3']
chr11:80354093-80354371	M1	['5730455P16Rik', 'Rhbdl3']
chr11:80484011-80484254	M1	['Cdk5r1', 'Myo1d']
chr11:80488855-80491218	M1	['Cdk5r1', 'Myo1d']
chr11:81612580-81613638	M1	['Asic2', '5530401A14Rik']
chr11:82177544-82178501	M1	['Ccl1', 'Ccl8']
chr11:82194745-82195486	M1	['Tmem132e', 'Ccl1']
chr11:82235159-82236129	M1	['Tmem132e', 'Ccl1']
chr11:82239257-82239899	M1	['Tmem132e', 'Ccl1']
chr11:82399960-82400195	M1	['Tmem132e', 'Cct6b']
chr11:82920518-82921011	M1	['Slfn5', 'Unc45b']
chr11:83010595-83011679	M1	['Slfn9', 'Slfn8']
chr11:83039041-83040734	M1	['Slfn2', 'Slfn8']
chr11:83421089-83421955	M1	['Gas2l2', 'Rasl10b']
chr11:83527245-83528449	M1	['Heatr9', 'Ccl5']
chr11:83529566-83530748	M1	['Ccl5']
chr11:83540921-83541423	M1	['Ccl5', 'Ccl9']
chr11:83555372-83559639	M1	['Ccl5', 'Ccl9']
chr11:83568736-83570459	M1	['Ccl5', 'Ccl9']
chr11:83618409-83618728	M1	['Ccl6', 'Rpl9-ps1']
chr11:83628406-83630264	M1	['Ccl6', 'Rpl9-ps1']
chr11:83636855-83637336	M1	['Ccl6', 'Rpl9-ps1']
chr11:83648520-83649904	M1	['Rpl9-ps1', 'Ccl3']
chr11:83657161-83658263	M1	['Ccl4']
chr11:83665578-83666477	M1	['Wfdc17', 'Ccl4']
chr11:83746254-83746824	M1	['Wfdc21']
chr11:83788802-83790124	M1	['Hnf1b', 'Heatr6']
chr11:83808262-83809094	M1	['Hnf1b', 'Heatr6']
chr11:83832388-83832956	M1	['Hnf1b', 'Heatr6']
chr11:83994337-83996003	M1	['Synrg', 'Dusp14']
chr11:84031985-84032822	M1	['Dusp14', 'Synrg']
chr11:84042723-84044021	M1	['Dusp14', 'Synrg']
chr11:84055564-84056272	M1	['Dusp14', 'Synrg']
chr11:84813700-84814435	M1	['Lhx1', 'Mrm1']
chr11:84913309-84913552	M1	['Pigw', 'Znhit3']
chr11:85323616-85324721	M1	['Bcas3', 'Ppm1d']
chr11:85490679-85492999	M1	['Tbx2', 'Bcas3']
chr11:85555075-85555817	M1	['Tbx2', 'Bcas3']
chr11:85674084-85674485	M1	['Tbx2', 'Bcas3']
chr11:85909696-85909961	M1	['Tbx4', 'Brip1']
chr11:85929460-85930245	M1	['Tbx4', 'Brip1']
chr11:86369380-86370316	M1	['Rnft1', 'Med13']
chr11:86380509-86380988	M1	['Rnft1', 'Med13']
chr11:86381597-86381858	M1	['Rnft1', 'Med13']
chr11:86385365-86386439	M1	['Rnft1', 'Med13']
chr11:86430355-86430796	M1	['Med13', 'Rnft1']
chr11:86472629-86474149	M1	['Med13', 'Rnft1']
chr11:86475117-86475869	M1	['Med13', 'Rnft1']
chr11:86506719-86507175	M1	['Rnft1', 'Rps6kb1']
chr11:86595505-86596439	M1	['Tubd1', 'Vmp1']
chr11:86610032-86610502	M1	['Tubd1', 'Vmp1']
chr11:86621241-86621778	M1	['Vmp1', 'Tubd1']
chr11:86646112-86647316	M1	['Vmp1', 'Tubd1']
chr11:86647861-86649061	M1	['Vmp1', 'Tubd1']
chr11:86652187-86653888	M1	['Vmp1', 'Tubd1']
chr11:87574561-87575058	M1	['Sept4', 'Gm11492']
chr11:87583626-87584096	M1	['Mtmr4', 'Sept4']
chr11:87638942-87639610	M1	['Rnf43', 'Hsf5']
chr11:88213848-88216517	M1	['Ccdc182', 'Mrps23']
chr11:88541731-88542666	M1	['Msi2', 'Ccdc182']
chr11:88588900-88590319	M1	['Msi2', 'Ccdc182']
chr11:88618790-88620648	M1	['Msi2', 'Ccdc182']
chr11:88822850-88823637	M1	['Msi2', 'Akap1']
chr11:89081692-89082137	M1	['Gm525', 'Nog']
chr11:89088555-89089046	M1	['Gm525', 'Nog']
chr11:89092685-89094191	M1	['Gm525', 'Nog']
chr11:89110924-89111264	M1	['Gm525', 'Nog']
chr11:89144531-89145049	M1	['Gm525', 'Nog']
chr11:89965920-89967804	M1	['Ankfn1', 'Pctp']
chr11:90167722-90168149	M1	['Gm45716', 'Tmem100']
chr11:90183194-90183780	M1	['Gm45716']
chr11:90242009-90242908	M1	['Mmd', 'Gm45716']
chr11:90270397-90270799	M1	['Mmd', 'Hlf']
chr11:90271157-90271434	M1	['Mmd', 'Hlf']
chr11:90279215-90279785	M1	['Mmd', 'Hlf']
chr11:90283180-90283643	M1	['Mmd', 'Hlf']
chr11:90355581-90356015	M1	['Hlf', 'Mmd']
chr11:90363550-90363900	M1	['Hlf', 'Mmd']
chr11:90387288-90391201	M1	['Hlf', 'Mmd']
chr11:90419042-90420318	M1	['Hlf', 'Stxbp4']
chr11:90512682-90513166	M1	['Hlf', 'Stxbp4']
chr11:90575896-90576916	M1	['Hlf', 'Stxbp4']
chr11:90616252-90617028	M1	['Hlf', 'Stxbp4']
chr11:90692137-90692466	M1	['Tom1l1']
chr11:91642938-91643754	M1	['Kif2b']
chr11:92594779-92595563	M1	['Car10']
chr11:92824248-92825648	M1	['Car10']
chr11:93987113-93988657	M1	['Nme1', 'Spag9']
chr11:94013906-94014984	M1	['Tob1', 'Spag9']
chr11:94109234-94110018	M1	['Tob1', 'Spag9']
chr11:94141165-94142211	M1	['Tob1', 'Spag9']
chr11:94170725-94171448	M1	['Tob1', 'Spag9']
chr11:94259265-94260487	M1	['Wfikkn2', 'Luc7l3']
chr11:94344457-94345130	M1	['Ankrd40', 'Abcc3']
chr11:94346755-94347037	M1	['Ankrd40', 'Abcc3']
chr11:94369903-94371407	M1	['Abcc3', 'Ankrd40']
chr11:94661185-94661467	M1	['Eme1', 'Xylt2']
chr11:94747463-94747738	M1	['Cdc34b', 'Tmem92']
chr11:94785385-94786772	M1	['Tmem92']
chr11:94832748-94832975	M1	['Col1a1', 'Tmem92']
chr11:94941903-94942824	M1	['Hils1', 'Col1a1']
chr11:95082608-95083276	M1	['Dlx3', 'Itga3']
chr11:95085994-95086545	M1	['Dlx3', 'Itga3']
chr11:95116742-95117732	M1	['Dlx3']
chr11:95300044-95300366	M1	['Kat7', 'Tac4']
chr11:95509344-95509758	M1	['Nxph3', 'Spop']
chr11:95676243-95676742	M1	['Zfp652', 'Phb']
chr11:95685992-95686469	M1	['Zfp652', 'Phb']
chr11:95734381-95734906	M1	['Phospho1', 'B130006D01Rik']
chr11:95747986-95749058	M1	['Phospho1', 'B130006D01Rik']
chr11:95777316-95778182	M1	['Phospho1', 'B130006D01Rik']
chr11:95876050-95876874	M1	['Gngt2', 'B4galnt2']
chr11:95905905-95906583	M1	['B4galnt2', 'Gngt2']
chr11:95907320-95908357	M1	['B4galnt2', 'Gngt2']
chr11:96099924-96100306	M1	['Atp5g1', 'Calcoco2']
chr11:96194149-96194803	M1	['Hoxb13']
chr11:96234709-96235368	M1	['Hoxb9', 'Hoxb13']
chr11:96501952-96502313	M1	['Skap1', 'Snx11']
chr11:96507346-96508278	M1	['Skap1', 'Snx11']
chr11:97103195-97104919	M1	['Tbx21', 'Osbpl7']
chr11:97112342-97113420	M1	['Tbx21', 'Osbpl7']
chr11:97123501-97123822	M1	['Tbx21', 'Tbkbp1']
chr11:97124733-97125528	M1	['Tbx21', 'Tbkbp1']
chr11:97126619-97127772	M1	['Tbx21', 'Tbkbp1']
chr11:97128818-97129217	M1	['Tbx21', 'Tbkbp1']
chr11:97158972-97159583	M1	['Tbkbp1', 'Kpnb1']
chr11:97621085-97622024	M1	['Srcin1', 'Epop']
chr11:97639096-97641457	M1	['Mllt6', 'Epop']
chr11:97683595-97686228	M1	['Cisd3']
chr11:97718385-97719975	M1	['Psmb3', 'Pip4k2b']
chr11:97821436-97822510	M1	['B230217C12Rik', 'Lasp1']
chr11:97829495-97830678	M1	['B230217C12Rik', 'Lasp1']
chr11:97908234-97909139	M1	['Fbxo47', 'Plxdc1']
chr11:97945988-97947671	M1	['Fbxo47', 'Plxdc1']
chr11:97953961-97956271	M1	['Fbxo47', 'Plxdc1']
chr11:98264901-98265418	M1	['Cdk12', 'Neurod2']
chr11:98371732-98372808	M1	['Tcap', 'Stard3']
chr11:98449756-98451091	M1	['Grb7', 'Ikzf3']
chr11:98595155-98596372	M1	['Lrrc3c']
chr11:98599171-98599569	M1	['Lrrc3c', 'Gm12355']
chr11:98660175-98661011	M1	['Gsdma']
chr11:99424243-99424843	M1	['Krt12']
chr11:99824916-99826775	M1	['Gm11564', '2300003K06Rik']
chr11:99888826-99890039	M1	['Krtap31-1', 'Gm11567']
chr11:100162989-100163429	M1	['Krt19', 'Krt9']
chr11:100168876-100169729	M1	['Krt19', 'Krt9']
chr11:100281677-100282878	M1	['Eif1', 'Krt42']
chr11:100393526-100394236	M1	['Hap1', 'Jup']
chr11:100721668-100722966	M1	['Hspb9', 'Rab5c']
chr11:100797740-100798255	M1	['Ghdc', 'Stat5b']
chr11:100872387-100872798	M1	['Stat5a', 'Stat3']
chr11:100873833-100875765	M1	['Stat5a', 'Stat3']
chr11:100879029-100880629	M1	['Stat5a', 'Stat3']
chr11:100881245-100884416	M1	['Stat5a', 'Stat3']
chr11:100893372-100894321	M1	['Stat5a', 'Stat3']
chr11:100904553-100905817	M1	['Stat3', 'Stat5a']
chr11:100910607-100911752	M1	['Stat3', 'Stat5a']
chr11:100921064-100922473	M1	['Stat3', 'Stat5a']
chr11:100956268-100956531	M1	['Stat3', 'Cavin1']
chr11:101543600-101544324	M1	['Brca1', 'Rnd2']
chr11:101562097-101562893	M1	['Tmem106a', 'Nbr1']
chr11:101739933-101740630	M1	['Dhx8', 'Etv4']
chr11:101911991-101912352	M1	['Meox1', 'Sost']
chr11:101919608-101920031	M1	['Meox1', 'Sost']
chr11:102060976-102061708	M1	['Cd300lg', 'Mpp2']
chr11:102086602-102089594	M1	['Mpp2']
chr11:102096657-102097650	M1	['Mpp2', 'Ppy']
chr11:102172282-102172814	M1	['Tmem101', 'Lsm12']
chr11:102200390-102200958	M1	['G6pc3', 'Hdac5']
chr11:102201205-102201746	M1	['G6pc3', 'Hdac5']
chr11:102208267-102210147	M1	['G6pc3', 'Hdac5']
chr11:102248532-102249620	M1	['BC030867']
chr11:102338689-102339199	M1	['Ubtf', 'Slc4a1']
chr11:102432181-102433021	M1	['Grn', 'Fam171a2']
chr11:102872767-102873587	M1	['Eftud2', 'Higd1b']
chr11:102992886-102993665	M1	['C1ql1', 'Dcakd']
chr11:103013836-103014645	M1	['C1ql1', 'Dcakd']
chr11:103047908-103049714	M1	['Nmt1', 'Plcd3']
chr11:103051510-103052272	M1	['Nmt1', 'Plcd3']
chr11:103144082-103144825	M1	['Fmnl1', 'Hexim2']
chr11:103177860-103178839	M1	['Fmnl1', '1700023F06Rik']
chr11:103675379-103676339	M1	['Gosr2', 'Rprml']
chr11:103964065-103964387	M1	['Arf2']
chr11:103987396-103988366	M1	['Crhr1', 'Arf2']
chr11:103997340-103997699	M1	['Crhr1', 'Arf2']
chr11:104000728-104002067	M1	['Crhr1', 'Arf2']
chr11:104025049-104025330	M1	['Crhr1', 'Arf2']
chr11:104028309-104028806	M1	['Crhr1', 'Arf2']
chr11:104056064-104057574	M1	['Crhr1', 'Arf2']
chr11:104116645-104116887	M1	['Crhr1', 'Arf2']
chr11:104171508-104172243	M1	['Sppl2c', 'Crhr1']
chr11:104320267-104320944	M1	['Mapt', 'Kansl1']
chr11:104364040-104364411	M1	['Kansl1', 'Mapt']
chr11:104538167-104538592	M1	['Kansl1', 'Cdc27']
chr11:104629501-104631639	M1	['Gm11639', 'Itgb3']
chr11:104688297-104688969	M1	['Efcab3', 'Gm11639']
chr11:104692353-104692643	M1	['Efcab3', 'Gm11639']
chr11:105153367-105153714	M1	['Tlk2', 'Gm10842']
chr11:105289807-105290338	M1	['Mrc2']
chr11:105290625-105291035	M1	['Mrc2']
chr11:105704432-105706604	M1	['Tanc2', 'Cyb561']
chr11:105927172-105928071	M1	['Cyb561', 'Tanc2']
chr11:106165066-106166225	M1	['Gm10840', 'Strada']
chr11:106180629-106181182	M1	['Strada', 'Gm10840']
chr11:106365275-106367126	M1	['Scn4a', 'Prr29']
chr11:106374655-106375128	M1	['Prr29']
chr11:106397879-106398210	M1	['Icam2', 'Ern1']
chr11:106405456-106405726	M1	['Icam2', 'Ern1']
chr11:106418586-106419323	M1	['Icam2', 'Ern1']
chr11:106438691-106439251	M1	['Icam2', 'Ern1']
chr11:106479901-106480998	M1	['Icam2', 'Ern1']
chr11:106493003-106493896	M1	['Ern1', 'Tex2']
chr11:106507435-106507939	M1	['Ern1', 'Tex2']
chr11:106545907-106546377	M1	['Ern1', 'Tex2']
chr11:106563621-106564896	M1	['Ern1', 'Tex2']
chr11:106587928-106588752	M1	['Ern1', 'Tex2']
chr11:106704536-106704888	M1	['Tex2', 'Pecam1']
chr11:106707974-106708374	M1	['Tex2', 'Pecam1']
chr11:106738227-106738931	M1	['Pecam1', 'Milr1']
chr11:106740146-106740487	M1	['Pecam1', 'Milr1']
chr11:106943789-106949990	M1	['Smurf2', 'Kpna2']
chr11:107457911-107459429	M1	['Nol11', 'Pitpnc1']
chr11:107693249-107694232	M1	['Cacng1', 'Helz']
chr11:108010144-108010985	M1	['Cacng5', 'Prkca']
chr11:108068061-108069355	M1	['Cacng5', 'Prkca']
chr11:108115975-108117040	M1	['Cacng5', 'Prkca']
chr11:108213513-108214028	M1	['Cacng5', 'Prkca']
chr11:108214330-108217361	M1	['Cacng5', 'Prkca']
chr11:108261522-108262572	M1	['Cacng5', 'Prkca']
chr11:108267448-108269445	M1	['Cacng5', 'Prkca']
chr11:108319083-108319443	M1	['Cacng5', 'Prkca']
chr11:108410609-108411486	M1	['Cep112', 'Apoh']
chr11:108525596-108527026	M1	['Axin2', 'Cep112']
chr11:109149164-109150289	M1	['E030025P04Rik', 'Rgs9']
chr11:109192775-109193835	M1	['E030025P04Rik', 'Rgs9']
chr11:109220500-109221425	M1	['E030025P04Rik', 'Rgs9']
chr11:109226882-109227266	M1	['E030025P04Rik', 'Rgs9']
chr11:109244339-109245424	M1	['E030025P04Rik', 'Rgs9']
chr11:109246575-109247563	M1	['E030025P04Rik', 'Rgs9']
chr11:109271065-109271868	M1	['E030025P04Rik', 'Rgs9']
chr11:109356738-109357205	M1	['Rgs9', 'Gna13']
chr11:109401932-109404652	M1	['9930022D16Rik', 'Gna13']
chr11:109417479-109418104	M1	['Amz2', '9930022D16Rik']
chr11:109494608-109497626	M1	['Slc16a6', 'Wipi1']
chr11:109584513-109585840	M1	['Slc16a6', 'Wipi1']
chr11:109670169-109674297	M1	['Prkar1a', 'Fam20a']
chr11:109684241-109684664	M1	['Prkar1a', 'Fam20a']
chr11:109697543-109697848	M1	['Fam20a', 'Prkar1a']
chr11:109698861-109699253	M1	['Fam20a', 'Prkar1a']
chr11:109712810-109713525	M1	['Fam20a', 'Prkar1a']
chr11:109721137-109723019	M1	['Fam20a']
chr11:109743910-109745590	M1	['Fam20a', '1700012B07Rik']
chr11:109757574-109759578	M1	['Fam20a', '1700012B07Rik']
chr11:109764872-109765635	M1	['Fam20a', '1700012B07Rik']
chr11:109768476-109769215	M1	['Fam20a', '1700012B07Rik']
chr11:109780320-109781882	M1	['Fam20a', '1700012B07Rik']
chr11:109789963-109791090	M1	['Fam20a', '1700012B07Rik']
chr11:109795629-109795923	M1	['Fam20a', '1700012B07Rik']
chr11:109859591-109861184	M1	['1700012B07Rik', 'Abca8b']
chr11:110467636-110468778	M1	['Kcnj16', 'Map2k6']
chr11:110482692-110483837	M1	['Kcnj16', 'Map2k6']
chr11:110498475-110499377	M1	['Kcnj16', 'Map2k6']
chr11:110896593-110897702	M1	['Kcnj16', 'Map2k6']
chr11:110941419-110943181	M1	['Kcnj16', 'Map2k6']
chr11:111053617-111055436	M1	['Kcnj2', 'Kcnj16']
chr11:111064767-111066719	M1	['Kcnj2']
chr11:112782539-112782937	M1	['Sox9']
chr11:113383904-113384175	M1	['Slc39a11', 'Sox9']
chr11:113510636-113511065	M1	['Slc39a11', 'Sox9']
chr11:113516488-113516832	M1	['Slc39a11', 'Sox9']
chr11:113762088-113762687	M1	['Cdc42ep4', 'Sdk2']
chr11:113782931-113783873	M1	['Cdc42ep4', 'Sdk2']
chr11:114205166-114205442	M1	['Rpl38', 'Sdk2']
chr11:114321203-114323375	M1	['Rpl38', 'Sdk2']
chr11:114571041-114571601	M1	['Sdk2', 'Rpl38']
chr11:114635977-114637069	M1	['Sdk2', 'Rpl38']
chr11:114655275-114655573	M1	['Sdk2', 'Rpl38']
chr11:114675070-114676761	M1	['Ttyh2']
chr11:114683900-114684279	M1	['Dnaic2', 'Ttyh2']
chr11:114783990-114784329	M1	['Btbd17', 'Kif19a']
chr11:114897733-114898315	M1	['Cd300a', 'Cd300lb']
chr11:114911672-114912115	M1	['Cd300a', 'Cd300lb']
chr11:115042600-115042850	M1	['Cd300ld5']
chr11:115083335-115084058	M1	['Cd300e', 'Cd300lf']
chr11:115127964-115129206	M1	['Cd300e', 'Cd300lf']
chr11:115477120-115478479	M1	['Armc7', 'Nt5c']
chr11:115578123-115578509	M1	['Mrps7', 'Nup85']
chr11:115579110-115579451	M1	['Mrps7', 'Nup85']
chr11:115629808-115630369	M1	['Slc25a19']
chr11:115630894-115631686	M1	['Slc25a19']
chr11:115660418-115660961	M1	['Slc25a19', 'Grb2']
chr11:115677725-115678177	M1	['Slc25a19', 'Grb2']
chr11:115728472-115728747	M1	['Tmem94', 'Grb2']
chr11:115869056-115869968	M1	['Smim5', 'Myo15b']
chr11:115881020-115881739	M1	['Smim5', 'Myo15b']
chr11:116056983-116057285	M1	['Unc13d', 'Unk']
chr11:116071258-116072173	M1	['Unc13d', 'Unk']
chr11:116136219-116136924	M1	['Trim65', 'Mrpl38']
chr11:116286699-116287209	M1	['Galr2', 'Exoc7']
chr11:116456806-116457407	M1	['Qrich2']
chr11:116463408-116464295	M1	['Qrich2', 'Prpsap1']
[truncated: 37,813 more rows]

## Sheet: AC484_Slamf6+_vs_PD1_Slamf6+
peak_id	baseMean	log2FoldChange	lfcSE	stat	pvalue	padj	associated_genes
chr16:84477063-84478651	1010.63	-2.09775	0.254001	-8.25885	1.47e-16	9.75e-12	['Mrpl39']
chr1:159673618-159674756	650.381	-2.41274	0.307602	-7.84372	4.37e-15	9.67e-11	['4930523C07Rik', 'Tnr']
chr7:89146159-89147655	846.765	-2.2051	0.279576	-7.8873	3.09e-15	9.67e-11	['Tmem135', 'Rab38']
chr10:45376500-45377487	345.373	-2.41314	0.342636	-7.04288	1.88e-12	3.12e-08	['Bves', 'Lin28b']
chr1:83005883-83007410	485.158	-1.99845	0.288397	-6.92952	4.22e-12	5.6e-08	['Slc19a3', 'Agfg1']
chr10:12980867-12981732	535.386	-1.93691	0.281809	-6.87314	6.28e-12	6.7e-08	['Sf3b5', 'Stx11']
chr5:151251732-151252919	881.305	-1.84321	0.269593	-6.837	8.09e-12	6.7e-08	['Stard13', 'Vmn2r18']
chr9:52261317-52262401	302.607	-2.39112	0.348965	-6.85203	7.28e-12	6.7e-08	['Zc3h12c', 'AI593442']
chr9:67813363-67814599	309.49	-2.20005	0.330707	-6.65257	2.88e-11	2.12e-07	['C2cd4a', 'C2cd4b']
chr2:166398800-166400182	762.479	-1.84381	0.27819	-6.62786	3.41e-11	2.26e-07	['Sulf2', 'Prex1']
chr4:107601958-107603257	493.237	-1.93102	0.296647	-6.50946	7.54e-11	4.55e-07	['Dmrtb1', 'Glis1']
chr10:95913797-95915475	948.733	-1.72319	0.265753	-6.4842	8.92e-11	4.93e-07	['Anapc15-ps', 'Eea1']
chr12:98444666-98445995	383.055	-1.9106	0.299437	-6.38066	1.76e-10	7.67e-07	['Kcnk10', 'Gpr65']
chr12:110332359-110333564	441.335	-2.00343	0.314805	-6.36402	1.97e-10	7.67e-07	['Ppp2r5c', 'Dio3']
chr13:35814827-35815543	204.552	-2.41205	0.378608	-6.37085	1.88e-10	7.67e-07	['Rpp40', 'Cdyl']
chr17:8189515-8191092	665.23	-1.90312	0.298179	-6.3825	1.74e-10	7.67e-07	['Ccr6', 'Fgfr1op']
chr6:125467051-125469105	1213.45	-1.7337	0.271401	-6.38795	1.68e-10	7.67e-07	['Plekhg6', 'Cd9']
chr6:54494521-54495711	574.518	-1.78376	0.280952	-6.34898	2.17e-10	7.98e-07	['Wipf3', 'Scrn1']
chr10:89677726-89678629	668.988	-1.72573	0.273095	-6.31915	2.63e-10	9.18e-07	['Slc17a8', 'Scyl2']
chr2:12976939-12977953	226.902	-2.12878	0.34739	-6.12792	8.9e-10	2.95e-06	['C1ql3', 'Pter']
chr12:110389135-110390194	692.874	-1.90047	0.310839	-6.11399	9.72e-10	3.07e-06	['Ppp2r5c', 'Dio3']
chr2:80461734-80462742	403.75	-1.79456	0.296543	-6.0516	1.43e-09	4.32e-06	['Frzb', 'Nckap1']
chr2:159133115-159134671	312.045	-2.04945	0.340447	-6.01988	1.75e-09	5.03e-06	['Dhx35']
chr1:78590704-78592291	891.136	-1.69433	0.282217	-6.00365	1.93e-09	5.12e-06	['BC035947', 'Acsl3']
chr7:112917348-112919107	426.448	-1.88822	0.314172	-6.01013	1.85e-09	5.12e-06	['Rassf10', 'Tead1']
chr13:104762810-104764169	432.319	-1.73217	0.290499	-5.96272	2.48e-09	6.33e-06	['Cwc27', 'Adamts6']
chr5:117480912-117482450	482.679	-1.98326	0.333007	-5.9556	2.59e-09	6.36e-06	['Nos1', 'Ksr2']
chr5:32243872-32245102	235.833	-2.0816	0.350691	-5.93571	2.93e-09	6.93e-06	['Ppp1cb', 'Plb1']
chr6:86977308-86978983	415.987	-1.88794	0.318501	-5.9276	3.07e-09	7.03e-06	['Nfu1', 'Aak1']
chr16:25484723-25486047	521.028	-1.67436	0.283322	-5.90974	3.43e-09	7.33e-06	['Trp63', 'Tprg']
chr7:133734327-133734850	185.325	-2.21326	0.374391	-5.91164	3.39e-09	7.33e-06	['Bccip', 'Dhx32']
chr17:8195504-8196654	624.599	-1.64192	0.280877	-5.84569	5.04e-09	9.86e-06	['Ccr6', 'Fgfr1op']
chr19:30118350-30119599	462.255	-1.71457	0.293562	-5.84057	5.2e-09	9.86e-06	['Gldc', 'Uhrf2']
chr2:169589405-169590936	870.275	-1.49753	0.256337	-5.84204	5.16e-09	9.86e-06	['Gm11011']
chr3:153645366-153646306	762.072	-1.53666	0.262856	-5.84604	5.03e-09	9.86e-06	['St6galnac5', 'St6galnac3']
chr1:105341990-105343438	508.828	-1.66573	0.28586	-5.8271	5.64e-09	1.01e-05	['Rnf152', 'Cdh20']
chr13:36405609-36406595	327.148	-1.95057	0.334532	-5.83074	5.52e-09	1.01e-05	['Lyrm4', 'Nrn1']
chr12:110380764-110382311	1392.01	-1.56571	0.269266	-5.81472	6.07e-09	1.03e-05	['Ppp2r5c', 'Dio3']
chr14:106026360-106028214	1629.75	-1.48723	0.255594	-5.81874	5.93e-09	1.03e-05	['Spry2', 'Gm4775']
chr4:59682109-59683573	821.039	-1.58069	0.272565	-5.79931	6.66e-09	1.1e-05	['E130308A19Rik', 'Inip']
chr6:108337366-108338901	1091.17	-1.43009	0.249335	-5.73559	9.72e-09	1.57e-05	['Bhlhe40', 'Itpr1']
chr4:102393080-102394730	679.066	-1.55335	0.271573	-5.71982	1.07e-08	1.61e-05	['Sgip1', 'Pde4b']
chr6:51287148-51288658	695.624	-1.611	0.281613	-5.72063	1.06e-08	1.61e-05	['Npvf', 'Nfe2l3']
chr7:98727922-98729782	768.117	-1.78786	0.31222	-5.72627	1.03e-08	1.61e-05	['Wnt11', 'Thap12']
chr4:44841256-44841999	237.277	-1.97821	0.347102	-5.69923	1.2e-08	1.77e-05	['Grhpr', 'Zcchc7']
chr5:124241333-124242227	354.498	-1.92113	0.337429	-5.69345	1.25e-08	1.79e-05	['Pitpnm2', 'Mphosph9']
chr12:105536989-105538419	448.162	-1.98681	0.351514	-5.65215	1.58e-08	2.24e-05	['Bdkrb2', 'D430019H16Rik']
chr16:90329694-90331719	986.971	-1.52209	0.273191	-5.57151	2.53e-08	3.49e-05	['Hunk', 'Scaf4']
chr10:54254429-54255892	459.177	-1.65813	0.297988	-5.56441	2.63e-08	3.55e-05	['Man1a']
chr11:79676980-79679454	850.126	-1.49587	0.26898	-5.56127	2.68e-08	3.55e-05	['Rab11fip4', 'Utp6']
chr6:72396632-72397385	394.69	-1.81663	0.327373	-5.54911	2.87e-08	3.73e-05	['Ggcx', 'Vamp8']
chr5:77114616-77115433	293.466	-1.76126	0.318994	-5.52128	3.37e-08	4.21e-05	['Hopx']
chr5:113974370-113975897	699.937	-1.75277	0.317463	-5.52119	3.37e-08	4.21e-05	['Coro1c', 'Ssh1']
chr6:136547031-136547428	253.21	-1.86698	0.338615	-5.51358	3.52e-08	4.32e-05	['Atf7ip', 'Plbd1']
chr4:62776342-62777737	492.389	-1.59028	0.289397	-5.49516	3.9e-08	4.71e-05	['Zfp618', 'Rgs3']
chr11:70198039-70199119	311.068	-2.07063	0.377352	-5.48727	4.08e-08	4.83e-05	['Slc16a11', 'Clec10a']
chr1:105564704-105565503	357.234	-1.65753	0.303316	-5.4647	4.64e-08	5.39e-05	['Rnf152', 'Pign']
chr8:79154853-79156009	327.809	-1.7349	0.318496	-5.44716	5.12e-08	5.85e-05	['1700011L22Rik', 'Zfp827']
chr14:121136378-121138419	867.511	-1.41696	0.260705	-5.4351	5.48e-08	6.16e-05	['Farp1', 'Stk24']
chr13:86010483-86011101	185.148	-2.27072	0.419043	-5.41881	6e-08	6.63e-05	['Rasa1', 'Cox7c']
chr2:68288708-68290092	732.759	-1.45955	0.269668	-5.41238	6.22e-08	6.76e-05	['B3galt1', 'Stk39']
chr10:13424043-13425358	821.2	-1.44957	0.268141	-5.40601	6.44e-08	6.89e-05	['Phactr2', 'Fuca2']
chr2:80717617-80718621	181.686	-2.08254	0.38549	-5.40233	6.58e-08	6.92e-05	['Nup35']
chr16:84495376-84497899	1036.4	-1.47667	0.274268	-5.38407	7.28e-08	7.19e-05	['Mrpl39']
chr17:5330516-5332396	551.743	-1.51663	0.281281	-5.39185	6.97e-08	7.19e-05	['Ldhal6b', 'Arid1b']
chr2:59042324-59043464	511.366	-1.54193	0.286243	-5.38677	7.17e-08	7.19e-05	['Ccdc148', 'Gm11099']
chr3:109747604-109748137	195.564	-2.48841	0.462608	-5.37909	7.49e-08	7.19e-05	['Ntng1', 'Vav3']
chr5:32430164-32431275	269.42	-1.75344	0.325601	-5.38525	7.23e-08	7.19e-05	['Ppp1cb', 'Plb1']
chr8:56443162-56444712	642.519	-1.55782	0.289482	-5.38141	7.39e-08	7.19e-05	['Cep44', 'Hpgd']
chr5:150262062-150263326	666.451	-1.49082	0.27732	-5.3758	7.62e-08	7.22e-05	['Fry', 'Zar1l']
chr19:30923925-30924974	354.031	-1.6447	0.306842	-5.36011	8.32e-08	7.77e-05	['Dkk1', 'Cstf2t']
chr6:108447317-108448928	774.99	-1.39354	0.260404	-5.35146	8.72e-08	8.04e-05	['Bhlhe40', 'Itpr1']
chr2:59052712-59054395	931.545	-1.40487	0.263386	-5.33388	9.61e-08	8.73e-05	['Ccdc148', 'Gm11099']
chr16:45331737-45333256	448.209	-1.57674	0.296187	-5.32347	1.02e-07	9.12e-05	['Cd200', 'Btla']
chr19:58629222-58629946	218.817	-1.97758	0.372043	-5.31546	1.06e-07	9.41e-05	['Pnlip', 'Ccdc172']
chr14:105700201-105701015	174.035	-2.2338	0.422262	-5.29007	1.22e-07	0.000107	['Gm10076', 'Spry2']
chr2:60369509-60371030	808.008	-1.41885	0.268438	-5.28559	1.25e-07	0.000108	['Cd302', 'Ly75']
chr1:127309032-127309397	184.691	-1.95864	0.375186	-5.22046	1.78e-07	0.000152	['Mgat5', 'Tmem163']
chr13:83596814-83598250	539.187	-1.5073	0.288981	-5.2159	1.83e-07	0.000152	['Tmem161b', 'Mef2c']
chr4:32130560-32130941	119.971	-2.40734	0.461764	-5.21336	1.85e-07	0.000152	['Bach2', 'Map3k7']
chr9:120090494-120092721	1536.77	-1.39505	0.26753	-5.21454	1.84e-07	0.000152	['Ccr8']
chr18:60393564-60394250	160.399	2.01439	0.387372	5.20016	1.99e-07	0.000161	['Iigp1', 'Smim3']
chr1:165241989-165242896	398.027	-1.59963	0.308397	-5.18691	2.14e-07	0.000169	['Gpr161', 'Tiprl']
chr12:51566666-51567985	409.516	-1.53373	0.295664	-5.18741	2.13e-07	0.000169	['Coch', 'Scfd1']
chr15:36491162-36492419	582.047	-1.4243	0.275382	-5.17209	2.31e-07	0.000181	['Rpl7a-ps3', 'Ankrd46']
chr11:85407412-85408358	316.931	-1.71887	0.335487	-5.1235	3e-07	0.000231	['Tbx2', 'Bcas3']
chr10:127130829-127132310	403.06	-1.51652	0.296361	-5.11715	3.1e-07	0.000234	['B4galnt1', 'Os9']
chr9:105368462-105369209	267.407	-1.67804	0.327857	-5.11821	3.08e-07	0.000234	['1700080E11Rik', 'Aste1']
chr14:71257202-71258375	327.054	-1.85433	0.364118	-5.09268	3.53e-07	0.000263	['Gfra2']
chr15:58194271-58195449	883.37	-1.40346	0.275822	-5.08828	3.61e-07	0.000263	['Fbxo32', 'Wdyhv1']
chr16:22632394-22633894	374.104	-1.84159	0.361907	-5.08856	3.61e-07	0.000263	['Etv5', 'Dgkg']
chr3:153570878-153572076	348.489	-1.60502	0.315688	-5.08421	3.69e-07	0.000265	['St6galnac5', 'St6galnac3']
chr9:114451545-114452193	294.002	-1.62438	0.319592	-5.08267	3.72e-07	0.000265	['Ccr4', 'Tmppe']
chr2:31303192-31303830	283.767	-1.64867	0.325217	-5.06945	3.99e-07	0.000281	['Hmcn2', 'Ncs1']
chr5:134878027-134879703	785.224	-1.61724	0.319122	-5.06776	4.03e-07	0.000281	['Eln', 'Wbscr28']
chr4:89478396-89479716	445.297	-1.47825	0.292122	-5.06039	4.18e-07	0.000289	['Dmrta1', 'Cdkn2b']
chr1:80855076-80855709	263.944	-1.86208	0.368598	-5.05178	4.38e-07	0.000299	['Nyap2', 'Dock10']
chr2:140100741-140101693	561.846	-1.64911	0.327161	-5.04068	4.64e-07	0.000314	['Tasp1', 'Esf1']
chr6:108482108-108483147	323.288	-1.6818	0.334016	-5.03508	4.78e-07	0.00032	['Bhlhe40', 'Itpr1']
chr12:36467795-36469180	456.798	-1.48172	0.295211	-5.01919	5.19e-07	0.00034	['Meox2', 'D630036H23Rik']
chr13:35815819-35817639	514.265	-1.41647	0.282261	-5.01829	5.21e-07	0.00034	['Rpp40', 'Cdyl']
chr13:43777892-43778654	399.97	-1.49394	0.297743	-5.01754	5.23e-07	0.00034	['Cd83', 'Rnf182']
chr2:6591766-6594351	1044.05	-1.25315	0.250034	-5.01193	5.39e-07	0.000347	['Usp6nl', 'Celf2']
chr1:161375167-161376959	885.059	-1.37194	0.274442	-4.99901	5.76e-07	0.000367	['Prdx6', 'Tnfsf4']
chr10:42701428-42702210	284.247	2.03245	0.406945	4.99441	5.9e-07	0.000371	['Sec63', 'Ostm1']
chr17:31301791-31302187	153.377	-1.94504	0.39018	-4.98499	6.2e-07	0.000371	['Pde9a', 'Slc37a1']
chr2:4380480-4381431	227.02	-1.70865	0.342858	-4.98356	6.24e-07	0.000371	['Frmd4a', 'Prpf18']
chr2:24929088-24930174	397.466	-1.60001	0.321003	-4.98439	6.22e-07	0.000371	['Ehmt1', 'Arrdc1']
chr2:146628725-146629606	247.745	-1.8039	0.362027	-4.98278	6.27e-07	0.000371	['Kiz', 'Ralgapa2']
chr5:100199172-100201310	662.048	-1.74041	0.348679	-4.99144	5.99e-07	0.000371	['Tmem150c', 'Sec31a']
chr7:73636864-73638288	541.744	-1.52017	0.304796	-4.9875	6.12e-07	0.000371	['Fam174b', 'Chd2']
chr9:103133855-103135486	1990.98	-1.20073	0.240787	-4.98668	6.14e-07	0.000371	['Rab6b', 'Srprb']
chr19:36902845-36903679	303.276	-1.58371	0.318368	-4.97446	6.54e-07	0.000384	['Fgfbp3', 'Tnks2']
chr19:56857849-56858875	650.362	-1.77231	0.356777	-4.96756	6.78e-07	0.000394	['Vwa2', 'Tdrd1']
chr16:45124258-45125561	558.35	-1.36148	0.274195	-4.96538	6.86e-07	0.000395	['Ccdc80', 'Slc35a5']
chr14:45004955-45006674	874.121	-1.27912	0.257733	-4.96295	6.94e-07	0.000397	['Gpr137c', 'Ptger2']
chr8:34625519-34626354	258.664	-1.65575	0.334248	-4.95366	7.28e-07	0.000413	['Dusp4', 'Saraf']
chr7:98615873-98616772	269.06	-1.66631	0.336544	-4.95124	7.37e-07	0.000414	['Emsy', 'Lrrc32']
chr10:84815413-84816851	681.102	-1.51251	0.305943	-4.94376	7.66e-07	0.000427	['Ric8b', 'Rfx4']
chr7:117126157-117126805	125.803	-2.15304	0.437956	-4.91612	8.83e-07	0.000488	['Xylt1', 'Nucb2']
chr1:180303330-180304107	418.028	-1.54636	0.315113	-4.9073	9.23e-07	0.000502	['Psen2', 'Itpkb']
chr9:42896581-42897996	557.519	-1.47873	0.301302	-4.9078	9.21e-07	0.000502	['Tbcel', 'Grik4']
chr13:36287694-36288781	432.355	-1.48477	0.303666	-4.88947	1.01e-06	0.000545	['Lyrm4', 'Nrn1']
chr10:74920500-74921495	552.78	-1.4904	0.305173	-4.88378	1.04e-06	0.000557	['Gnaz']
chr12:35462350-35463580	313.734	-1.6014	0.328643	-4.87278	1.1e-06	0.000579	['Ahr', 'Snx13']
chr16:24193066-24193963	264.822	-2.0395	0.418493	-4.87344	1.1e-06	0.000579	['Bcl6', 'Lpp']
chr2:128162638-128163370	237.324	1.64452	0.337748	4.86906	1.12e-06	0.000585	['Spdye4c', 'Bcl2l11']
chr6:145992467-145993830	710.126	-1.30423	0.268055	-4.86553	1.14e-06	0.000591	['Sspn', 'Itpr2']
chr11:90349413-90351089	755.952	-1.30538	0.268734	-4.85752	1.19e-06	0.000611	['Hlf', 'Mmd']
chr8:46566272-46567759	406.516	-1.57583	0.325353	-4.84343	1.28e-06	0.000651	['Cenpu', 'Primpol']
chr11:86966481-86967771	316.525	-1.57125	0.324713	-4.83888	1.31e-06	0.000661	['Dhx40', 'Ypel2']
chr15:91572661-91573572	365.522	-1.48665	0.308157	-4.82434	1.4e-06	0.000706	['Slc2a13']
chr13:111248809-111250023	295.405	-1.7345	0.359869	-4.81981	1.44e-06	0.000716	['Actbl2', 'Plk2']
chr10:67840481-67841815	404.312	-1.47971	0.307209	-4.81664	1.46e-06	0.000722	['Ado', 'Zfp365']
chr16:94815522-94816897	947.303	-1.21892	0.2532	-4.81406	1.48e-06	0.000726	['Kcnj6', 'Dyrk1a']
chr3:68927504-68928331	180.573	-1.93654	0.402529	-4.81094	1.5e-06	0.000732	['1110032F04Rik', 'Ift80']
chr12:98573590-98575426	735.849	-1.31039	0.273116	-4.79794	1.6e-06	0.000776	['Kcnk10', 'Gpr65']
chr2:57275982-57277353	546.513	-1.3492	0.281588	-4.79141	1.66e-06	0.000796	['Galnt5', 'Gpd2']
chr5:77383662-77385014	390.682	-1.53805	0.321815	-4.7793	1.76e-06	0.000839	['Igfbp7', 'Polr2b']
chr3:123191420-123192775	388.139	-1.41932	0.297106	-4.77715	1.78e-06	0.000842	['Myoz2', 'Synpo2']
chr11:52578909-52580292	306.685	-1.49162	0.312905	-4.76703	1.87e-06	0.000879	['Fstl4', '9530068E07Rik']
chr10:13059794-13060662	578.201	-1.2979	0.272691	-4.7596	1.94e-06	0.000906	['Plagl1', 'Sf3b5']
chr13:83608071-83610139	1059.82	-1.21638	0.255888	-4.75355	2e-06	0.000927	['Tmem161b', 'Mef2c']
chr2:122020442-122021238	369.606	-1.56009	0.328668	-4.7467	2.07e-06	0.000952	['Mageb3', 'Eif3j1']
chr7:117981648-117982901	323.755	-1.65405	0.348801	-4.74209	2.12e-06	0.000967	['Rps15a', 'Xylt1']
chr12:98572297-98573048	290.547	-1.56422	0.330815	-4.72839	2.26e-06	0.001028	['Kcnk10', 'Gpr65']
chr13:104619831-104620960	673.91	-1.26361	0.26777	-4.71901	2.37e-06	0.001069	['Cwc27', 'Adamts6']
chr16:32379291-32380232	246.338	-2.02876	0.430101	-4.71694	2.39e-06	0.001073	['Tm4sf19', 'Ubxn7']
chr13:84791076-84791855	258.577	-1.64913	0.349762	-4.71502	2.42e-06	0.001076	['Ccnh', 'Tmem161b']
chr19:34119272-34120541	463.299	-1.36726	0.290201	-4.71143	2.46e-06	0.001087	['Lipm', 'Ankrd22']
chr1:78452199-78454921	1206.21	-1.18849	0.252336	-4.70995	2.48e-06	0.001088	['Farsb', 'Sgpp2']
chr16:31898668-31899193	214.479	-2.05352	0.436737	-4.70197	2.58e-06	0.001124	['Pigz', 'Meltf']
chr13:73305494-73306602	389.58	-1.51504	0.323153	-4.68832	2.75e-06	0.001194	['Ndufs6', 'Irx4']
chr14:101504437-101505545	471.07	-1.43983	0.307314	-4.68521	2.8e-06	0.001204	['Prr30', 'Tbc1d4']
chr11:117092231-117093810	866.106	-1.22456	0.262024	-4.67348	2.96e-06	0.001267	['Sec14l1', 'Mgat5b']
chr3:138333858-138334974	1057	-1.18968	0.254661	-4.67164	2.99e-06	0.00127	['Adh6b', 'Adh6a']
chr10:28074234-28076207	540.02	-1.38006	0.295626	-4.66825	3.04e-06	0.001283	['Ptprk']
chr1:184575709-184577625	1069.96	1.18225	0.254275	4.64949	3.33e-06	0.001397	['Hlx', 'Dusp10']
chr3:116199568-116201085	1077.45	-1.20931	0.260447	-4.6432	3.43e-06	0.001422	['Vcam1', 'Gpr88']
chr5:111124530-111125525	327.941	-1.46397	0.315277	-4.64345	3.43e-06	0.001422	['Pitpnb', 'Ttc28']
chr5:138754462-138755366	199.501	-1.78845	0.385366	-4.64093	3.47e-06	0.001429	['Fam20c']
chr9:61778601-61780037	727.044	-1.40146	0.30239	-4.63461	3.58e-06	0.001464	['Rplp1', 'Tle3']
chr4:43171026-43173571	604.805	-1.28417	0.277204	-4.63261	3.61e-06	0.001469	['Atp8b5', 'Unc13b']
chr16:24186001-24188114	756.737	-1.20931	0.261176	-4.63023	3.65e-06	0.001477	['Lpp', 'Bcl6']
chr6:115574000-115574491	262.488	-1.57364	0.340082	-4.62725	3.71e-06	0.001489	['Mkrn2os', 'Tsen2']
chr8:25905763-25907692	610.388	-1.28397	0.277575	-4.62565	3.73e-06	0.001492	['Kcnu1', 'Hgsnat']
chr1:161378429-161379223	323.204	-1.43438	0.310206	-4.62396	3.76e-06	0.001495	['Prdx6', 'Tnfsf4']
chr10:106614086-106614763	211.844	-1.61915	0.35112	-4.61138	4e-06	0.001576	['Ppfia2', 'Acss3']
chr9:52273722-52274285	121.216	-2.22085	0.48169	-4.61054	4.02e-06	0.001576	['Zc3h12c', 'AI593442']
chr15:78328651-78329274	102.822	-2.16428	0.469731	-4.6075	4.08e-06	0.00159	['Csf2rb', 'Tex33']
chr13:111825919-111827599	623.463	-1.37508	0.29856	-4.6057	4.11e-06	0.001594	['Ankrd55', 'Map3k1']
chr9:62637815-62638620	225.89	-1.64248	0.357331	-4.59652	4.3e-06	0.001656	['Coro2b', 'Itga11']
chr18:19524108-19524838	255.234	-1.7203	0.375399	-4.5826	4.59e-06	0.00176	['Dsc3']
chr2:163130619-163131772	435.576	-1.32881	0.290086	-4.58075	4.63e-06	0.001766	['Tox2', 'Gtsf1l']
chr6:125433409-125434597	414.908	-1.53118	0.334471	-4.57791	4.7e-06	0.00178	['Plekhg6', 'Cd9']
chr15:100018314-100019467	493.937	-1.30671	0.286875	-4.55498	5.24e-06	0.001968	['Dip2b', 'Larp4']
chr3:54617033-54618295	392.384	-1.35931	0.298529	-4.55336	5.28e-06	0.001968	['Supt20', 'Postn']
chr4:128844477-128845039	152.433	-1.78221	0.391622	-4.55085	5.34e-06	0.001968	['Trim62', 'Zfp362']
chr6:30656648-30657890	810.176	-1.40118	0.30787	-4.5512	5.33e-06	0.001968	['Cpa1', 'Cep41']
chr6:90781728-90783678	916.633	-1.17318	0.25775	-4.5516	5.32e-06	0.001968	['Iqsec1', 'Slc41a3']
chr10:13056526-13057560	504.245	-1.3098	0.288354	-4.54233	5.56e-06	0.002033	['Plagl1', 'Sf3b5']
chr3:132790911-132791858	405.806	-1.37056	0.30177	-4.54174	5.58e-06	0.002033	['Tbck', 'Npnt']
chr16:84487125-84488501	331.924	-1.45603	0.321664	-4.52656	6e-06	0.002172	['Mrpl39']
chr10:48432979-48433737	216.243	-1.57782	0.348738	-4.52438	6.06e-06	0.002174	[]
chr11:70189301-70190256	193.218	-1.74364	0.385412	-4.5241	6.07e-06	0.002174	['Slc16a11', 'Clec10a']
chr4:107605788-107606665	306.719	-1.76985	0.391644	-4.51904	6.21e-06	0.002207	['Dmrtb1', 'Glis1']
chr9:53344218-53346751	470.847	-1.36771	0.302682	-4.51863	6.22e-06	0.002207	['Kdelc2', 'Exph5']
chr14:31569518-31571095	675.412	-1.2804	0.28396	-4.50909	6.51e-06	0.002296	['Colq', 'Eaf1']
chr4:59395463-59396029	150.31	-1.85231	0.411611	-4.50016	6.79e-06	0.002382	['Susd1', 'Ugcg']
chr17:15106920-15108125	390.286	-1.49415	0.332312	-4.49622	6.92e-06	0.002414	['Ermard', 'Dll1']
chr13:41670886-41671879	320.587	-1.49173	0.332105	-4.49175	7.06e-06	0.00244	['Tmem170b', 'Adtrp']
chr3:101947730-101949219	800.877	-1.24076	0.276172	-4.49272	7.03e-06	0.00244	['Nhlh2', 'Slc22a15']
chr6:94663978-94664324	225.042	-1.55508	0.346867	-4.48322	7.35e-06	0.002526	['Lrig1', 'Slc25a26']
chr7:133740182-133741652	571.148	-1.34106	0.299217	-4.4819	7.4e-06	0.002529	['Bccip', 'Dhx32']
chr18:60373063-60376786	2217.44	1.09865	0.245259	4.47956	7.48e-06	0.002544	['Iigp1']
chr8:34224776-34225911	365.67	-1.34836	0.301137	-4.47754	7.55e-06	0.002555	['Dusp4', 'Saraf']
chr13:104626848-104627872	373.333	-1.34099	0.299909	-4.47133	7.77e-06	0.002608	['Cwc27', 'Adamts6']
chr2:124633939-124635182	506.303	-1.37733	0.308061	-4.47096	7.79e-06	0.002608	['Slc24a5', 'Sema6d']
chr19:24173509-24175330	956.928	-1.14758	0.2568	-4.46876	7.87e-06	0.002622	['Fam189a2', 'Tjp2']
chr1:91069248-91070362	398.575	-1.38225	0.310116	-4.4572	8.3e-06	0.002743	['Rbm44', 'Lrrfip1']
chr11:108039009-108039826	190.407	-1.7139	0.384545	-4.45695	8.31e-06	0.002743	['Cacng5', 'Prkca']
chr7:106031355-106032091	232.625	1.5497	0.348635	4.44506	8.79e-06	0.002884	['Gm4070', 'Olfr693']
chr5:140206874-140207801	209.661	-1.81934	0.410228	-4.43494	9.21e-06	0.003008	['Mad1l1', 'Elfn1']
chr4:95096836-95097191	193.364	-1.57858	0.357401	-4.41681	1e-05	0.003256	['Fggy', 'Jun']
chr10:74918633-74919718	430.749	-1.46198	0.33111	-4.4154	1.01e-05	0.003261	['Gnaz']
chr1:30891339-30892368	251.815	-1.51505	0.343553	-4.40995	1.03e-05	0.003299	['Phf3', 'Ptp4a1']
chr1:78682084-78683030	356.623	-1.33149	0.301939	-4.4098	1.03e-05	0.003299	['Kcne4', 'Utp14b']
chr5:124190130-124191226	397.742	-1.48391	0.336491	-4.40995	1.03e-05	0.003299	['Pitpnm2']
chr2:70118119-70119789	893.577	-1.20295	0.272908	-4.40787	1.04e-05	0.003312	['Sp5', 'Myo3b']
chr7:126619369-126620708	294.532	-1.43023	0.324925	-4.40171	1.07e-05	0.003391	['Il27', 'Nupr1']
chr10:83032185-83033355	506.089	-1.30326	0.296493	-4.3956	1.1e-05	0.00346	['Chst11', 'Slc41a2']
chr11:58192644-58194231	435.264	1.30709	0.297451	4.3943	1.11e-05	0.00346	['Igtp', 'Mrpl22']
chr13:52976318-52977016	582.077	-1.24789	0.283928	-4.39508	1.11e-05	0.00346	['Auh', 'Nfil3']
chr17:83148268-83149361	239.989	-1.50716	0.34398	-4.38154	1.18e-05	0.003652	['Pkdcc', 'Gm6594']
chr14:74880571-74881610	365.812	-1.36943	0.312866	-4.37705	1.2e-05	0.00371	['Lrch1', 'Esd']
chr4:136106476-136107369	673.218	-1.21613	0.277907	-4.37604	1.21e-05	0.00371	['Rpl11', 'Id3']
chr10:12976985-12978312	613.578	-1.20367	0.275172	-4.37423	1.22e-05	0.003724	['Sf3b5', 'Stx11']
chr15:66285612-66287582	789.45	-1.162	0.266152	-4.36593	1.27e-05	0.00385	['Kcnq3']
chr5:125051901-125053276	520.317	-1.21986	0.279485	-4.36469	1.27e-05	0.003855	['Rflna', 'Ncor2']
chr14:101487940-101488783	210.211	-1.67062	0.383117	-4.36059	1.3e-05	0.00391	['Prr30', 'Tbc1d4']
chr14:45101895-45103105	654.281	-1.28324	0.294496	-4.35742	1.32e-05	0.003949	['Gpr137c', 'Ptger2']
chr8:93863723-93865538	680.769	-1.1767	0.270112	-4.35633	1.32e-05	0.003951	['Gnao1', 'Amfr']
chr10:86793713-86795871	784.213	-1.22656	0.282024	-4.34915	1.37e-05	0.004046	['Nt5dc3', 'Stab2']
chr5:121178837-121180142	567.885	-1.26152	0.290004	-4.35002	1.36e-05	0.004046	['Rph3a', 'Ptpn11']
chr4:124927815-124928755	268.212	-1.48841	0.342342	-4.34772	1.38e-05	0.004054	['Cdca8', 'Epha10']
chr5:30679110-30680501	348.309	-1.36136	0.313738	-4.33917	1.43e-05	0.004193	['Dpysl5', 'Cenpa']
chr7:47030562-47031924	293.016	-1.40101	0.322932	-4.3384	1.44e-05	0.004193	['Spty2d1', 'Tmem86a']
chr7:47110476-47112803	1312.31	-1.0684	0.246366	-4.33664	1.45e-05	0.004208	['Ptpn5', 'Tmem86a']
chr9:52348779-52349746	426.227	-1.27649	0.294787	-4.33023	1.49e-05	0.004313	['Zc3h12c', 'AI593442']
chr14:7989354-7990279	569.504	-1.20774	0.278985	-4.32907	1.5e-05	0.004317	['Dnase1l3', 'Flnb']
chr19:24983650-24985300	545.059	-1.20112	0.277516	-4.3281	1.5e-05	0.004317	['Cbwd1', 'Dock8']
chr3:127704889-127706536	494.826	-1.35656	0.313604	-4.32572	1.52e-05	0.004346	['Neurog2', 'Alpk1']
chr16:21671751-21672376	152.094	-1.80532	0.417873	-4.32026	1.56e-05	0.004435	['2510009E07Rik', 'Vps8']
chr1:161635508-161637148	447.162	-1.25829	0.291361	-4.31866	1.57e-05	0.004449	['Tnfsf18', 'Fasl']
chr17:26550442-26551797	592.033	-1.31621	0.304914	-4.31666	1.58e-05	0.00447	['Ergic1', 'Gm8225']
chr1:43143213-43145087	1210.69	-1.16071	0.269461	-4.30753	1.65e-05	0.004639	['Fhl2', 'AI597479']
chr1:127732341-127733530	409.563	-1.54724	0.360423	-4.29284	1.76e-05	0.004936	['Ccnt2', 'Acmsd']
chr4:120058590-120060114	674.927	-1.15359	0.26891	-4.28988	1.79e-05	0.004981	['Edn2', 'Hivep3']
chr5:110300413-110301271	410.139	-1.33478	0.3116	-4.28362	1.84e-05	0.005102	['Pole', 'P2rx2']
chr8:94826924-94828516	655.519	-1.32174	0.308996	-4.27755	1.89e-05	0.005221	['Coq9', 'Ccl17']
chr5:99202115-99203749	563.813	-1.22105	0.285853	-4.2716	1.94e-05	0.00534	['Prkg2', 'Rasgef1b']
chr6:49586264-49587430	286.671	-1.68739	0.395515	-4.26631	1.99e-05	0.005446	['Npy', 'Stk31']
chr5:150406447-150407318	308.507	-1.49924	0.351628	-4.26372	2.01e-05	0.005486	['Zar1l', 'Fry']
chr13:36391924-36392866	282.339	-1.35954	0.319653	-4.25319	2.11e-05	0.005728	['Lyrm4', 'Nrn1']
chr2:6598044-6599487	608.637	-1.22652	0.289101	-4.24254	2.21e-05	0.005982	['Usp6nl', 'Celf2']
chr7:79759443-79760430	316.236	-1.61352	0.380704	-4.23826	2.25e-05	0.006072	['Wdr93', 'Mesp1']
chr13:91768531-91770054	414.317	-1.35257	0.319403	-4.23468	2.29e-05	0.006145	['Acot12', 'Zcchc9']
chr16:76248938-76250369	705.293	-1.13802	0.268847	-4.23296	2.31e-05	0.006167	['Samsn1', 'Nrip1']
chr12:8829242-8830294	278.846	-1.48289	0.350419	-4.23175	2.32e-05	0.006175	['Laptm4a', 'Sdc1']
chr12:119203999-119205183	319.142	-1.41677	0.335058	-4.22845	2.35e-05	0.006242	['Abcb5', 'Itgb8']
chr7:96920234-96921107	308.785	-1.39001	0.328889	-4.22638	2.37e-05	0.006274	['Nars2', 'Tenm4']
chr10:42712543-42713564	281.279	1.39536	0.330243	4.22525	2.39e-05	0.00628	['Sec63', 'Ostm1']
chr18:60211418-60212781	377.354	1.56938	0.371809	4.22093	2.43e-05	0.006377	['Gm4951']
chr1:36645771-36647128	628.967	-1.30416	0.309058	-4.21978	2.45e-05	0.006377	['Sema4c', 'Fam178b']
chr9:33010920-33011559	249.652	-1.62279	0.384626	-4.21913	2.45e-05	0.006377	['Ets1']
chr2:124609719-124611094	906.911	-1.077	0.2557	-4.21198	2.53e-05	0.006557	['Sema6d']
chr15:80223693-80224212	162.202	-1.72323	0.409308	-4.2101	2.55e-05	0.006586	['Mief1', 'Mgat3']
chr2:106984624-106985640	290.108	-1.3728	0.326249	-4.20783	2.58e-05	0.006627	['Arl14ep', 'Fshb']
chr1:66931318-66933044	700.419	-1.14028	0.271308	-4.20292	2.63e-05	0.006734	['Acadl', 'Myl1']
chr12:103549765-103550746	379.837	-1.27338	0.303008	-4.20247	2.64e-05	0.006734	['Ppp4r4', 'Serpina10']
chr13:43765123-43765774	235.838	-1.63379	0.388927	-4.20076	2.66e-05	0.006759	['Cd83', 'Rnf182']
chr18:47153371-47155147	321.485	-1.44161	0.343458	-4.19733	2.7e-05	0.006832	['Commd10', 'Sema6a']
chr7:118135306-118136552	320.996	-1.30332	0.310567	-4.19658	2.71e-05	0.006832	['Arl6ip1', 'Smg1']
chr1:138037592-138039700	695.262	-1.15335	0.275234	-4.19045	2.78e-05	0.006968	['Ptprc']
chr12:98600504-98601863	408.42	-1.24479	0.297111	-4.18964	2.79e-05	0.006968	['Spata7', 'Kcnk10']
chr19:43193151-43194343	347.214	-1.42018	0.339117	-4.18786	2.82e-05	0.006968	['Hps1', 'Hpse2']
chr2:66101763-66103354	1017.33	-1.10537	0.263911	-4.18842	2.81e-05	0.006968	['Galnt3', 'Csrnp3']
chr5:108246031-108246863	254.899	-1.42777	0.340814	-4.18929	2.8e-05	0.006968	['Dr1', 'Ccdc18']
chr11:51872681-51873691	259.844	-1.39111	0.332691	-4.18139	2.9e-05	0.007116	['Cdkn2aipnl', 'Jade2']
chr18:53858216-53858562	225.945	-1.46071	0.349313	-4.18167	2.89e-05	0.007116	['Csnk1g3']
chr11:118731390-118732772	452.7	-1.27533	0.305313	-4.17712	2.95e-05	0.007224	['Rbfox3', 'Engase']
chr6:52801886-52802578	217.453	1.55268	0.371991	4.17397	2.99e-05	0.007298	['Tax1bp1', 'Jazf1']
chr18:19511313-19511868	121.935	-1.97875	0.474191	-4.1729	3.01e-05	0.007305	['Dsc3']
chr6:140784372-140784706	89.3112	2.01409	0.48277	4.17195	3.02e-05	0.007309	['Pde3a', 'Gm11077']
chr5:75661837-75663092	835.678	-1.19302	0.286087	-4.17012	3.04e-05	0.007341	['Kit', 'Kdr']
chr12:99609945-99611403	519.683	-1.25596	0.301832	-4.16112	3.17e-05	0.007584	['Foxn3', 'Efcab11']
chr8:80742774-80743531	589.289	-1.13196	0.272038	-4.16104	3.17e-05	0.007584	['Smarca5']
chr1:156107336-156109044	445.343	-1.4518	0.349836	-4.14995	3.33e-05	0.007904	['Tor1aip1', 'Fam163a']
chr4:128786705-128788109	317.315	-1.43272	0.34524	-4.14994	3.33e-05	0.007904	['Zfp362', 'A3galt2']
chr10:44699947-44700778	325.751	-1.36674	0.329407	-4.1491	3.34e-05	0.007905	['Prep', 'Prdm1']
chr4:118078089-118079192	294.608	-1.39906	0.337575	-4.14446	3.41e-05	0.008038	['Artn', 'St3gal3']
chr2:39376905-39377882	340.421	-1.33716	0.322741	-4.14314	3.43e-05	0.008056	['Ppp6c']
chr2:124751312-124752370	933.66	-1.05203	0.254087	-4.14045	3.47e-05	0.008122	['Slc24a5', 'Sema6d']
chr13:41614454-41615662	529.606	-1.22253	0.29537	-4.13898	3.49e-05	0.008145	['Tmem170b', 'Adtrp']
chr11:86957598-86959482	388.189	-1.44564	0.350367	-4.12607	3.69e-05	0.008586	['Dhx40', 'Ypel2']
chr5:102481102-102482258	509.494	-1.28323	0.311069	-4.12521	3.7e-05	0.008588	['Arhgap24']
chr1:94074132-94075628	1793.88	-0.99044	0.240288	-4.12188	3.76e-05	0.008656	['Pdcd1']
chr2:49578671-49579681	228.745	-1.57663	0.382584	-4.121	3.77e-05	0.008656	['Kif5c', 'Epc2']
chr5:92233831-92234662	460.151	-1.26719	0.307443	-4.1217	3.76e-05	0.008656	['Ppef2', 'Uso1']
chr6:114049270-114050590	315.516	-1.5786	0.383335	-4.11807	3.82e-05	0.008706	['Atp2b2', 'Slc6a11']
chr9:61826077-61828191	680.674	-1.12702	0.27363	-4.11877	3.81e-05	0.008706	['Rplp1', 'Tle3']
chr5:114024524-114024915	85.9089	-2.27387	0.552476	-4.11579	3.86e-05	0.008763	['Dao', 'Svop']
chr4:6940608-6941875	533.876	-1.19672	0.290979	-4.11273	3.91e-05	0.008849	['Nsmaf', 'Tox']
chr18:13013632-13014285	153.534	-1.74194	0.423816	-4.11013	3.95e-05	0.008866	['Hrh4', 'Zfp521']
chr18:39729869-39730454	197.882	-1.49372	0.363324	-4.11124	3.94e-05	0.008866	['Nr3c1', 'Pabpc2']
chr6:114055384-114055799	90.4002	-2.12194	0.516295	-4.10993	3.96e-05	0.008866	['Atp2b2', 'Slc6a11']
chr13:28551435-28552552	637.497	-1.10699	0.269424	-4.10872	3.98e-05	0.008883	['Sox4', 'Prl5a1']
chr1:74294967-74296285	644.453	-1.32512	0.322864	-4.10425	4.06e-05	0.009026	['Tmbim1', 'Pnkd']
chr2:27077839-27079754	871.769	-1.42883	0.348506	-4.09989	4.13e-05	0.009167	['Adamtsl2']
chr19:36136669-36137723	200.881	-1.54121	0.376022	-4.09873	4.15e-05	0.009182	['Pcgf5', 'Ankrd1']
chr1:74569826-74571254	1071.24	-1.06063	0.258822	-4.0979	4.17e-05	0.009185	['Zfp142', 'Plcd4']
chr10:13468338-13469511	422.272	-1.20341	0.293725	-4.09707	4.18e-05	0.009187	['Phactr2', 'Fuca2']
chr11:68545541-68546703	1103.87	-1.11695	0.272844	-4.09373	4.24e-05	0.00927	['Mfsd6l', 'Pik3r6']
chr4:144985948-144986740	358.833	-1.32586	0.323897	-4.09345	4.25e-05	0.00927	['Dhrs3', 'Vps13d']
chr9:118750131-118751644	573.35	-1.17851	0.288013	-4.09187	4.28e-05	0.009304	['Ctdspl', 'Itga9']
chr10:108406829-108407345	94.6967	-2.05711	0.503045	-4.08932	4.33e-05	0.009345	['Pawr', 'Gm5136']
chr12:77603667-77604782	351.205	-1.35808	0.332075	-4.08969	4.32e-05	0.009345	['Gm6657', 'Fut8']
chr1:153632382-153633110	263.408	-1.36952	0.335209	-4.08558	4.4e-05	0.009466	['Npl', 'Rgs8']
chr2:52524502-52526466	893.83	1.04641	0.256365	4.08171	4.47e-05	0.009594	['Arl5a', 'Cacnb4']
chr5:105003797-105005389	789.22	1.06013	0.259833	4.08003	4.5e-05	0.009632	['Abcg3', 'Gbp9']
chr5:36679860-36680717	235.473	-1.38978	0.340836	-4.07756	4.55e-05	0.009704	['Tbc1d14', 'D5Ertd579e']
chr1:165183307-165184636	740.841	-1.139	0.279678	-4.07255	4.65e-05	0.009883	['Tbx19', 'Sft2d2']
chr14:45037706-45038387	178.23	-1.49134	0.366455	-4.06964	4.71e-05	0.009976	['Gpr137c', 'Ptger2']
chr3:37259147-37260085	544.015	-1.12788	0.27723	-4.0684	4.73e-05	0.009997	['Il21', 'Cetn4']
chr9:78220874-78223269	721.162	-1.13412	0.278989	-4.06512	4.8e-05	0.010106	['Gsta1', 'Gsta4']
chr10:115332056-115333555	994.867	-1.03434	0.25469	-4.06118	4.88e-05	0.010246	['Rab21', 'Tmem19']
chr3:127689048-127689486	147.103	-1.67297	0.41214	-4.05923	4.92e-05	0.010299	['Neurog2', 'Alpk1']
chr11:94113342-94114378	226.416	-1.47965	0.364634	-4.05791	4.95e-05	0.010325	['Tob1', 'Spag9']
chr11:54126641-54127638	253.812	-1.37766	0.340283	-4.04857	5.15e-05	0.010679	['P4ha2', 'Csf2']
chr2:8964814-8965650	207.212	-1.46656	0.362207	-4.04897	5.14e-05	0.010679	['Gata3']
chr8:40992529-40993067	114.538	-1.82503	0.451789	-4.03956	5.36e-05	0.011063	['Pdgfrl', 'Mtus1']
chr9:115487267-115487836	144.824	-1.64681	0.407775	-4.03852	5.38e-05	0.011077	['Gadl1', 'Stt3b']
chr9:66988747-66989476	190.364	-1.62116	0.40205	-4.03223	5.52e-05	0.011343	['Lactb', 'Tpm1']
chr5:120322556-120324199	344.098	-1.30676	0.324247	-4.03012	5.57e-05	0.01141	['Lhx5', 'Rbm19']
chr1:40055820-40056404	303.734	-1.52666	0.379597	-4.02178	5.78e-05	0.011765	['Il1r2', 'Map4k4']
chr13:20370856-20372857	943.18	-1.07998	0.268649	-4.02003	5.82e-05	0.011765	['Aoah', 'Elmo1']
chr6:59315002-59316341	596.918	-1.09203	0.271636	-4.02019	5.82e-05	0.011765	['Tigd2', 'Gprin3']
chr9:66666705-66667525	264.876	-1.31051	0.325983	-4.02017	5.82e-05	0.011765	['Usp3', 'Car12']
chr4:132610727-132612239	619.758	-1.12359	0.279631	-4.01812	5.87e-05	0.011789	['Eya3', 'Ptafr']
chr6:121341453-121342124	208.519	-1.55228	0.386294	-4.01838	5.86e-05	0.011789	['Slc6a12']
chr17:35758502-35759335	490.057	-1.16304	0.289606	-4.01593	5.92e-05	0.011862	['Ier3', 'Ddr1']
chr16:25587114-25588506	321.322	-1.23797	0.308391	-4.01427	5.96e-05	0.011875	['Trp63', 'Tprg']
chr2:83694050-83696406	1917.59	-0.95847	0.238738	-4.01473	5.95e-05	0.011875	['Itgav', 'Zc3h15']
chr2:73604771-73605565	224.841	-1.45834	0.363706	-4.00967	6.08e-05	0.012072	['Chrna1', 'Chn1']
chr11:20281912-20283305	404.251	-1.29573	0.323413	-4.00644	6.16e-05	0.012129	['Cep68', 'Slc1a4']
chr17:44765950-44767460	626.4	-1.09459	0.273158	-4.00715	6.15e-05	0.012129	['Supt3', 'Clic5']
chr2:121569954-121570646	252.132	-1.42314	0.355184	-4.00675	6.16e-05	0.012129	['Wdr76', 'Frmd5']
chr13:44320430-44321679	1175.18	-1.02956	0.257045	-4.00536	6.19e-05	0.012149	['Jarid2', 'Cd83']
chr11:88566508-88567459	331.695	-1.35939	0.339561	-4.00338	6.24e-05	0.012215	['Msi2', 'Ccdc182']
chr12:110386127-110386671	326.764	-1.43965	0.359973	-3.99933	6.35e-05	0.012389	['Ppp2r5c', 'Dio3']
chr6:115945182-115946700	412.433	-1.1987	0.300208	-3.99289	6.53e-05	0.012693	['H1foo', 'Plxnd1']
chr12:110393189-110393912	325.392	-1.34337	0.336698	-3.98983	6.61e-05	0.01282	['Ppp2r5c', 'Dio3']
chr9:69339796-69340925	436.913	-1.21247	0.304054	-3.98769	6.67e-05	0.012887	['Ice2', 'Rora']
chr9:119155974-119157167	636.876	-1.15874	0.290613	-3.98721	6.69e-05	0.012887	['Acaa1b']
chr5:96824451-96825973	506.331	-1.18275	0.29678	-3.98525	6.74e-05	0.012956	['Bmp2k', 'Anxa3']
chr5:105353153-105354757	875.31	1.15177	0.289412	3.97969	6.9e-05	0.013225	['Lrrc8b', 'Gbp6']
chr14:106034910-106035783	252.799	-1.37197	0.345443	-3.97161	7.14e-05	0.013603	['Spry2', 'Gm4775']
chr18:61206625-61207505	742.154	-1.04664	0.263495	-3.97215	7.12e-05	0.013603	['Hmgxb3', 'Slc26a2']
chr11:76434512-76436007	566.077	-1.33732	0.336781	-3.9709	7.16e-05	0.013605	['Timm22', 'Abr']
chr10:96080433-96081514	1187.89	-1.0614	0.267764	-3.96394	7.37e-05	0.013968	['Gm5426', 'Eea1']
chr7:92180346-92182521	925.126	-1.12953	0.285043	-3.96266	7.41e-05	0.014003	['Ccdc90b']
chr14:59051242-59051938	109.376	-1.81339	0.457963	-3.95969	7.5e-05	0.014138	['1700129C05Rik', 'Fgf9']
chr14:57103458-57105447	509.254	-1.16377	0.294095	-3.95712	7.59e-05	0.01425	['Gjb2']
chr10:70088679-70089345	239.97	-1.35824	0.343475	-3.9544	7.67e-05	0.014373	['Ccdc6', 'Ank3']
chr12:84933754-84934447	172.481	-1.47713	0.373646	-3.9533	7.71e-05	0.014398	['Ltbp2', 'Fcf1']
chr6:145979648-145981763	734.404	-1.13714	0.288027	-3.94802	7.88e-05	0.014637	['Sspn', 'Itpr2']
chrX:42480165-42482645	715.379	-1.09414	0.277116	-3.94832	7.87e-05	0.014637	['Tex13c2', 'Stag2']
chr11:70873750-70874486	159.341	-1.67705	0.424892	-3.947	7.91e-05	0.014659	['Rabep1', 'Nup88']
chr18:61481570-61482505	315.543	-1.22337	0.310137	-3.94462	7.99e-05	0.014763	['Ppargc1b', 'Arhgef37']
chr13:43767419-43769378	623.814	-1.07982	0.274193	-3.93817	8.21e-05	0.015124	['Cd83', 'Rnf182']
chr13:114878362-114879505	1042.2	1.01965	0.25916	3.93445	8.34e-05	0.015318	['Itga2', 'Mocs2']
chr10:118310533-118312181	533.101	-1.11883	0.284434	-3.93353	8.37e-05	0.015334	['Iltifb', 'ENSMUSG00000112814']
chr10:86846662-86848068	648.787	-1.16797	0.297074	-3.9316	8.44e-05	0.015415	['Nt5dc3', 'Stab2']
chr1:192308462-192308754	113.876	-1.7492	0.445125	-3.92968	8.51e-05	0.015496	['Kcnh1', 'Hhat']
chr6:115577091-115578441	1611.57	-0.94592	0.24093	-3.92614	8.63e-05	0.015682	['Mkrn2os', 'Tsen2']
chr10:17548458-17550827	1336.03	-1.01277	0.258285	-3.92114	8.81e-05	0.015968	['Cited2']
chr2:50415920-50416619	134.043	-1.65949	0.423373	-3.9197	8.87e-05	0.015976	['Mmadhc', 'Rnd3']
chr9:69666867-69667365	142.277	-1.59463	0.406781	-3.92012	8.85e-05	0.015976	['Foxb1', 'Anxa2']
chr17:73453552-73453887	83.8387	-2.02223	0.516109	-3.91823	8.92e-05	0.01603	['Capn13', 'Galnt14']
chr5:52617844-52619095	584.368	-1.28275	0.328035	-3.91042	9.21e-05	0.016513	['Lgi2', 'Sepsecs']
chr18:60272823-60273788	279.974	1.2576	0.321907	3.90672	9.36e-05	0.016722	['Gm4841']
chr6:48507875-48508653	293.499	-1.23221	0.315622	-3.90407	9.46e-05	0.016861	['Atp6v0e2', 'Sspo']
chr4:111455440-111456729	463.774	-1.15881	0.297003	-3.90168	9.55e-05	0.016983	['Spata6', 'Bend5']
chr7:92133640-92134901	336.845	-1.3877	0.35574	-3.90087	9.58e-05	0.016994	['Ccdc90b']
chr2:83700403-83701413	706.076	-1.08252	0.277554	-3.90019	9.61e-05	0.016996	['Itgav', 'Zc3h15']
chr14:118481974-118483556	442.431	-1.13126	0.290172	-3.89859	9.68e-05	0.017064	['Gm9376', 'Abcc4']
chr13:41662601-41664039	456.007	-1.20957	0.310481	-3.89579	9.79e-05	0.017216	['Tmem170b', 'Adtrp']
chr11:33791491-33792122	175.38	-1.89844	0.487434	-3.89477	9.83e-05	0.017243	['Kcnip1', 'D130052B06Rik']
chr13:52821499-52823047	298.347	-1.39291	0.358425	-3.8862	0.000102	0.017816	['Auh', 'Syk']
chr9:77430343-77431350	360.128	-1.20753	0.310944	-3.88344	0.000103	0.017972	['Mlip', 'Lrrc1']
chr3:101883843-101884783	177.43	-1.42438	0.3669	-3.88221	0.000104	0.018016	['Mab21l3', 'Slc22a15']
chr8:46832560-46833110	139.926	-1.61024	0.415085	-3.87931	0.000105	0.018184	['Enpp6', 'Irf2']
chr3:84388170-84389773	782.911	-1.05602	0.27243	-3.8763	0.000106	0.018315	['Trim2', 'Fhdc1']
chr7:109334029-109335503	212.935	-1.54713	0.399076	-3.87679	0.000106	0.018315	['Lmo1', 'Stk33']
chr5:105262698-105263927	361.413	1.22225	0.315476	3.87431	0.000107	0.018417	['Gbp10', 'Gm43302']
chr3:116157501-116157860	102.163	-1.83089	0.472972	-3.87103	0.000108	0.018618	['Vcam1', 'Gpr88']
chr6:134258643-134259247	257.488	-1.38158	0.357033	-3.8696	0.000109	0.018679	['Bcl2l14', 'Etv6']
chr8:93862636-93863362	256.116	-1.37913	0.35754	-3.85727	0.000115	0.019596	['Gnao1', 'Amfr']
chr1:153702636-153704655	648.229	-1.08631	0.281683	-3.85648	0.000115	0.019609	['Rgs16', 'Rgs8']
chr1:136608142-136609256	690.725	1.02312	0.265437	3.85447	0.000116	0.019672	['Zfp281', 'Kif14']
chr6:134342481-134343962	752.736	-1.11557	0.289423	-3.85445	0.000116	0.019672	['Bcl2l14', 'Etv6']
chr16:44496475-44498081	311.508	-1.27232	0.331074	-3.843	0.000122	0.02056	['Boc', 'Cfap44']
chr14:106011958-106012494	134.342	-1.70122	0.442796	-3.84199	0.000122	0.020592	['Spry2', 'Gm4775']
chr16:36531347-36532191	226.761	1.33388	0.34726	3.84115	0.000122	0.02061	['Stfa3', 'Casr']
chr2:6622091-6622886	230.798	-1.33525	0.347809	-3.83902	0.000124	0.020737	['Celf2', 'Usp6nl']
chr9:15103345-15104557	701.051	-1.06934	0.278698	-3.8369	0.000125	0.020864	['Panx1', 'Hephl1']
chr5:96171349-96172664	385.11	-1.24373	0.324218	-3.83609	0.000125	0.02088	['Mrpl1', 'Cnot6l']
chr3:101913037-101914843	412.562	-1.22509	0.319494	-3.83447	0.000126	0.020946	['Mab21l3', 'Slc22a15']
chr7:106152254-106155841	998.716	1.14777	0.29936	3.83409	0.000126	0.020946	['Gm4070', 'Olfr693']
chr1:165075353-165076184	334.596	-1.24996	0.32619	-3.83201	0.000127	0.021071	['Xcl1', 'Tbx19']
chr4:102741158-102741725	158.354	-1.55473	0.40624	-3.82712	0.00013	0.021334	['Sgip1', 'Pde4b']
chr7:115494175-115495799	962.59	-0.96624	0.252441	-3.82759	0.000129	0.021334	['Sox6', 'Insc']
chrX:100475822-100477195	443.228	-1.1559	0.301986	-3.82766	0.000129	0.021334	['Igbp1', 'Otud6a']
chr16:35102825-35104017	331.172	-1.54398	0.403595	-3.82557	0.00013	0.021415	['Adcy5', 'Hacd2']
chr13:32428176-32429072	166.229	-1.56916	0.410791	-3.81985	0.000134	0.021863	['Gmds', 'Mylk4']
chr13:94389465-94390952	446.832	-1.1798	0.308961	-3.81859	0.000134	0.021922	['Tbca', 'Ap3b1']
chr6:121345223-121345936	125.988	-1.62487	0.425739	-3.81659	0.000135	0.022045	['Slc6a12']
chrX:122396585-122398058	573.899	-1.11094	0.291359	-3.81294	0.000137	0.022319	['Nap1l3']
chr15:10599419-10601087	451.202	-1.10584	0.290108	-3.81183	0.000138	0.022365	['Ttc23l', 'Rai14']
chr17:31305242-31306697	827.564	-1.05254	0.276306	-3.80932	0.000139	0.022538	['Pde9a', 'Slc37a1']
chr7:35773964-35774576	153.673	-1.63827	0.430268	-3.80757	0.00014	0.022643	['Dpy19l3', 'Zfp507']
chr1:40052029-40053648	577.94	-1.05908	0.278387	-3.80434	0.000142	0.02283	['Il1r2', 'Map4k4']
chr13:42113578-42114389	425.548	-1.16908	0.307286	-3.80452	0.000142	0.02283	['Edn1', 'Hivep1']
chr6:61225477-61226062	150.369	-1.53607	0.403835	-3.8037	0.000143	0.022833	['Ccser1']
chr11:61563690-61564875	408.751	-1.17109	0.308092	-3.8011	0.000144	0.023018	['Epn2', 'B9d1']
chr1:184572985-184574056	696.805	1.10044	0.28967	3.79894	0.000145	0.023097	['Hlx', 'Dusp10']
chr10:13384947-13385492	122.688	-1.75473	0.461845	-3.79939	0.000145	0.023097	['Fuca2', 'Phactr2']
chr2:70129623-70129943	148.731	-1.56114	0.41099	-3.79847	0.000146	0.023097	['Sp5', 'Myo3b']
chr7:47093466-47095407	410.78	-1.42163	0.374872	-3.7923	0.000149	0.023582	['Ptpn5', 'Tmem86a']
chrX:11845332-11846315	368.877	-1.34564	0.35485	-3.79213	0.000149	0.023582	['Bcor', 'H2al1j']
chr9:70241676-70242925	302.863	-1.44099	0.380284	-3.78926	0.000151	0.0238	['Myo1e', 'Ccnb2']
chr17:85908275-85909542	558.265	-1.32812	0.350864	-3.78529	0.000154	0.024126	['Six2', 'Srbd1']
chr2:49719950-49720888	227.155	-1.32372	0.349901	-3.78313	0.000155	0.024278	['Lypd6b', 'Kif5c']
chr16:83845377-83846530	186.03	-1.39841	0.369935	-3.78016	0.000157	0.024512	['Mrpl39']
chr10:18860673-18861486	256.857	-1.27147	0.336502	-3.77849	0.000158	0.024618	['Perp', 'Tnfaip3']
chr5:115938812-115939593	184.25	-1.46393	0.387609	-3.77682	0.000159	0.024726	['Prkab1', 'Cit']
chr19:21507314-21508582	281.168	-1.33092	0.352483	-3.77583	0.000159	0.024766	['Gm3443', 'Gda']
chr1:181456538-181457711	259.372	-1.37167	0.363677	-3.77166	0.000162	0.025125	['Ccdc121', 'Cnih3']
chr16:97401362-97402930	990.476	-0.99076	0.262735	-3.77096	0.000163	0.025136	['Bace2', 'Mx1']
chr18:65099136-65099651	148.371	-1.55751	0.413258	-3.76885	0.000164	0.025291	['Nedd4l', 'Alpk2']
chr15:77938409-77939170	227.036	-1.46757	0.389904	-3.76392	0.000167	0.025676	['Txn2', 'Foxred2']
chr9:61756489-61757072	142.49	-1.4898	0.395801	-3.76401	0.000167	0.025676	['Rplp1', 'Tle3']
chr8:111813419-111814648	549.088	1.04994	0.279228	3.76014	0.00017	0.026007	['Bcar1', 'Cfdp1']
chr9:120073900-120075315	543.109	-1.10783	0.29475	-3.75853	0.000171	0.026114	['Cx3cr1']
chr7:118799783-118800852	535.19	-1.07542	0.286674	-3.75137	0.000176	0.02681	['Iqck', '9030624J02Rik']
chr13:84697412-84698640	252.316	-1.43447	0.382497	-3.75028	0.000177	0.026865	['Ccnh', 'Tmem161b']
chr3:51767942-51769092	406.842	-1.17003	0.312305	-3.74642	0.000179	0.027157	['Mgst2', 'Maml3']
chr6:37400775-37401289	174.032	-1.59858	0.426685	-3.74652	0.000179	0.027157	['Dgki', 'Creb3l2']
chr5:65486019-65486737	176.78	-1.38377	0.369546	-3.74453	0.000181	0.0273	['Ugdh', 'Gm43552']
chr12:99509996-99510515	184.483	1.42407	0.380822	3.73945	0.000184	0.027794	['Foxn3', 'Efcab11']
chr6:31803082-31804788	522.894	1.05406	0.282111	3.73632	0.000187	0.028078	['1700012A03Rik', 'Podxl']
chr2:166226894-166228237	804.687	-0.96663	0.258992	-3.73228	0.00019	0.028468	['Sulf2', 'Prex1']
chr16:34573481-34574135	227.686	-1.51041	0.404792	-3.73131	0.00019	0.028514	['Ropn1', 'Kalrn']
chr12:70697543-70699287	538.917	-1.03604	0.277877	-3.72843	0.000193	0.02869	['Frmd6', 'Tmx1']
chr12:113180912-113181327	111.1	-1.87141	0.50198	-3.72806	0.000193	0.02869	['Tmem121']
chr7:98698454-98699051	292.124	-1.29265	0.346634	-3.72914	0.000192	0.02869	['Thap12']
chr17:71073989-71075255	311.881	-1.17248	0.314768	-3.72491	0.000195	0.02892	['Lpin2', 'Myom1']
chr5:52810882-52811654	178.391	-1.50455	0.403893	-3.72511	0.000195	0.02892	['Anapc4', 'Zcchc4']
chr11:72952915-72954786	1130.31	-0.94703	0.254301	-3.72407	0.000196	0.028952	['Atp2a3', 'Zzef1']
chr9:67795246-67795592	102.781	-1.68617	0.452993	-3.72229	0.000197	0.029092	['C2cd4b', 'C2cd4a']
chr13:47030283-47031166	243.813	-1.29228	0.347274	-3.72122	0.000198	0.029123	['Nhlrc1', 'Tpmt']
chr2:18518512-18519990	593.747	-1.07508	0.288931	-3.7209	0.000199	0.029123	['Commd3', 'Dnajc1']
chr16:92443131-92444422	442.477	-1.1406	0.306889	-3.71667	0.000202	0.029549	['Kcne1', 'Rcan1']
chr17:73246496-73247460	786.358	-0.97502	0.262525	-3.71401	0.000204	0.029797	['Lclat1', 'Capn13']
chr11:108087779-108088913	384.76	-1.16751	0.314615	-3.71093	0.000207	0.030095	['Cacng5', 'Prkca']
chr3:39390043-39390783	166.456	-1.38747	0.373946	-3.71034	0.000207	0.030099	['Fat4']
chr17:47234187-47235145	190.73	-1.47382	0.397411	-3.70856	0.000208	0.030246	['Gm16494', 'Mrps10']
chr14:40999564-41001082	1570.73	-0.91571	0.247181	-3.70461	0.000212	0.030654	['Tspan14', 'Fam213a']
chr14:76760499-76761055	263.869	-1.30487	0.352477	-3.70199	0.000214	0.030905	['Serp2', 'Lacc1']
chr5:143682521-143684939	1281.01	-1.14816	0.310699	-3.69541	0.00022	0.031647	['Usp42', 'Cyth3']
chr10:13437831-13439058	629.211	-1.08162	0.292757	-3.69458	0.00022	0.031681	['Phactr2', 'Fuca2']
chr10:96119243-96120967	662.069	-0.99421	0.269151	-3.69389	0.000221	0.031699	['Gm5426', 'Eea1']
chr13:86022759-86023611	367.826	-1.22548	0.331819	-3.69322	0.000221	0.031714	['Rasa1', 'Cox7c']
chr15:88757536-88759300	613.189	-1.11082	0.300904	-3.6916	0.000223	0.031823	['Zbed4', 'Alg12']
chr2:29683388-29684137	203.631	-1.52387	0.412833	-3.69125	0.000223	0.031823	['Rapgef1', 'Gm13420']
chr6:22385014-22385942	287.946	-1.34841	0.365372	-3.6905	0.000224	0.031849	['Ptprz1', 'Fam3c']
chr9:54550555-54551510	166.962	-1.37692	0.373294	-3.68856	0.000226	0.032023	['Cib2', 'Sh2d7']
chr11:34888578-34889943	253.713	-1.45268	0.394568	-3.6817	0.000232	0.032757	['Slit3', 'Spdl1']
chr18:65725575-65726778	307.96	-1.20141	0.326303	-3.68189	0.000232	0.032757	['Sec11c', 'Oacyl']
chr3:138331718-138332263	223.001	-1.31502	0.35733	-3.68011	0.000233	0.032892	['Adh6b', 'Adh6a']
chr9:114476177-114477608	564.657	-1.0049	0.273175	-3.67861	0.000235	0.033017	['Ccr4', 'Tmppe']
chr10:67891039-67891503	125.496	-1.56339	0.425495	-3.67428	0.000239	0.03351	['Ado', 'Zfp365']
chr18:50064594-50066607	891.211	-0.95169	0.259076	-3.6734	0.000239	0.033512	['Hsd17b4', 'Tnfaip8']
chr2:31612048-31613985	669.241	-1.32101	0.35976	-3.67192	0.000241	0.033512	['Prdm12', 'Fubp3']
chr2:32179716-32180823	679.064	-1.1222	0.305646	-3.67157	0.000241	0.033512	['Pomt1', 'Prrc2b']
chr3:135640107-135641442	749.273	-0.96431	0.262566	-3.67264	0.00024	0.033512	['Nfkb1', 'Manba']
chr9:113797051-113797738	180.3	-1.4325	0.390096	-3.67217	0.00024	0.033512	['Pdcd6ip', 'Clasp2']
chr15:81353227-81353791	102.655	-1.63992	0.447343	-3.66591	0.000246	0.034191	['Slc25a17', 'Mchr1']
chr2:9359879-9360425	198.832	-1.35577	0.370014	-3.66412	0.000248	0.034359	['Gata3']
chr10:68293706-68295091	314.474	-1.16337	0.3176	-3.66301	0.000249	0.034437	['Arid5b', '1700040L02Rik']
chr5:72792793-72794238	583.229	-1.1181	0.305685	-3.65769	0.000254	0.035086	['Txk', 'Tec']
chr2:114059363-114060273	302.459	-1.20712	0.330168	-3.65608	0.000256	0.035234	['Actc1', 'Aqr']
chr9:105366907-105367657	226.618	-1.42195	0.389054	-3.6549	0.000257	0.035323	['1700080E11Rik', 'Aste1']
chr12:79579706-79581891	676.824	-1.04606	0.286409	-3.65231	0.00026	0.035538	['Rad51b', 'Zfp36l1']
chr14:45089420-45090259	178.019	-1.36905	0.374849	-3.65228	0.00026	0.035538	['Gpr137c', 'Ptger2']
chr11:34101600-34102267	185.195	-1.34842	0.369267	-3.6516	0.000261	0.035559	['Lcp2', 'Foxi1']
chr16:92400062-92400472	118.531	-1.74882	0.479843	-3.64456	0.000268	0.036471	['Kcne1', 'Rcan1']
chr9:44554926-44555840	236.038	-1.2854	0.352969	-3.64168	0.000271	0.036806	['Cxcr5', 'Bcl9l']
chr13:63689488-63690810	421.437	-1.20054	0.329731	-3.64096	0.000272	0.036834	['Ercc6l2', 'Ptch1']
chr18:14493945-14494594	216.494	-1.29473	0.355843	-3.6385	0.000274	0.037077	['Gm5160', 'Ss18']
chr9:67758619-67760723	435.324	-1.35073	0.37126	-3.63822	0.000275	0.037077	['C2cd4b']
chr2:128143768-128144771	362.846	1.10791	0.30457	3.63761	0.000275	0.037089	['Spdye4c', 'Bcl2l11']
chr16:22601149-22602886	471.784	-1.24898	0.343737	-3.63353	0.00028	0.037605	['Etv5', 'Dgkg']
chr4:83380261-83380812	274.629	-1.19472	0.328967	-3.63174	0.000282	0.037713	['Ttc39b', 'Snapc3']
chr9:123060224-123060609	120.561	1.57927	0.43482	3.632	0.000281	0.037713	['Tgm4', 'Zdhhc3']
chr1:69692049-69692901	827.706	-0.94427	0.26021	-3.62887	0.000285	0.038057	['Spag16', 'Ikzf2']
chr2:124732295-124733505	1171.19	-1.05266	0.290269	-3.62652	0.000287	0.038329	['Slc24a5', 'Sema6d']
chr17:50097672-50098384	274.91	1.22865	0.338891	3.62551	0.000288	0.038401	['Rftn1', 'Kif6']
chr14:78329812-78330715	230.81	-1.27646	0.352776	-3.61833	0.000297	0.039403	['Tnfsf11', 'Akap11']
chr6:86562941-86563359	140.644	1.46387	0.404638	3.61773	0.000297	0.039415	['Asprv1', 'Pcbp1']
chr12:4433186-4433976	181.544	-1.41079	0.390207	-3.61548	0.0003	0.03968	['Cenpo', 'Ncoa1']
chr12:51568315-51568900	159.859	-1.58637	0.43895	-3.61401	0.000302	0.039748	['Coch', 'Scfd1']
chr12:80176170-80177641	277.796	-1.2746	0.35268	-3.61404	0.000301	0.039748	['Zfp36l1', 'Actn1']
chr9:67828169-67829724	558.416	-1.01805	0.281753	-3.61327	0.000302	0.039782	['C2cd4a', 'C2cd4b']
chr13:19517510-19518877	214.109	-1.29904	0.359953	-3.60891	0.000307	0.040298	['Stard3nl', 'Epdr1']
chr13:84749087-84749589	124.737	-1.54766	0.428968	-3.60787	0.000309	0.040298	['Ccnh', 'Tmem161b']
chr17:47177505-47178519	301.199	1.17921	0.326829	3.60802	0.000309	0.040298	['Mrps10', 'Gm16494']
chr7:132798028-132798921	383.825	-1.06626	0.295499	-3.60832	0.000308	0.040298	['Fam53b', 'Lhpp']
chr5:73222968-73223615	554.937	-1.04049	0.288547	-3.60598	0.000311	0.040514	['Fryl', 'Slc10a4']
chr19:38271043-38272008	217.962	-1.32094	0.366375	-3.60545	0.000312	0.040518	['Slc35g1', 'Lgi1']
chr1:52856047-52857009	221.025	-1.27649	0.354292	-3.60293	0.000315	0.040832	['Hibch', '1700019D03Rik']
chr2:27084582-27085551	394.334	-1.29956	0.360971	-3.60017	0.000318	0.041187	['Adamtsl2', 'Fam163b']
chr5:151376524-151377700	306.245	1.16468	0.323652	3.59856	0.00032	0.041362	['Stard13', 'Vmn2r18']
chr3:100236574-100237283	168.793	-1.57342	0.437516	-3.59625	0.000323	0.041651	['Wdr3', 'Fam46c']
chr3:127887529-127888156	355.782	1.10876	0.30915	3.58648	0.000335	0.043158	['Ap1ar', '5730508B09Rik']
chr6:38120173-38121271	799.716	-0.92942	0.259189	-3.5859	0.000336	0.04317	['Atp6v0a4', 'D630045J12Rik']
chr10:80967171-80968313	273.572	-1.1667	0.325436	-3.58505	0.000337	0.043207	['Gng7', 'Gadd45b']
chr13:41453142-41453917	246.788	-1.32952	0.370943	-3.58416	0.000338	0.043207	['Nedd9', 'Smim13']
chr5:38566524-38567455	388.855	-1.18379	0.330247	-3.58456	0.000338	0.043207	['Wdr1', 'Zfp518b']
chr8:33435146-33435849	151.806	-1.6991	0.474347	-3.58198	0.000341	0.043485	['Tex15', '5930422O12Rik']
chr4:89503542-89505873	721.496	-0.97845	0.273333	-3.5797	0.000344	0.043783	['Cdkn2b', 'Dmrta1']
chr9:65018582-65019550	594.106	-1.02065	0.285235	-3.57826	0.000346	0.043939	['Hacd3', 'Ints14']
chr15:35304004-35305344	589.483	-1.05132	0.294063	-3.57515	0.00035	0.044368	['Vps13b', 'Osr2']
chr2:167395463-167396523	232.019	-1.48506	0.41555	-3.57373	0.000352	0.044368	['B4galt5', 'Slc9a8']
chr6:108340587-108341486	476.867	-1.04582	0.292639	-3.57375	0.000352	0.044368	['Bhlhe40', 'Itpr1']
chr9:7509607-7510688	640.106	-0.98671	0.276098	-3.57377	0.000352	0.044368	['Mmp8', 'Mmp10']
chr11:88552649-88553714	537.942	-1.13058	0.316639	-3.57057	0.000356	0.044821	['Msi2', 'Ccdc182']
chr2:73546829-73549161	742.928	-0.9577	0.268715	-3.56401	0.000365	0.045871	['Wipf1', 'Chrna1']
chr18:61830462-61831344	236.238	-1.19187	0.334628	-3.56178	0.000368	0.046074	['Afap1l1', 'Ablim3']
chr2:72841293-72841821	353.956	-1.07163	0.300903	-3.56136	0.000369	0.046074	['Sp3', 'Cdca7']
chr2:102700847-102702053	448.814	-1.02731	0.288407	-3.56202	0.000368	0.046074	['Slc1a2', 'Cd44']
chr7:82810691-82811880	450.865	-1.21193	0.340419	-3.56011	0.000371	0.046207	['Mex3b', 'Efl1']
chr6:52990776-52991435	167.954	-1.35845	0.381642	-3.55949	0.000372	0.046228	['Jazf1', 'Tax1bp1']
chr13:30585811-30586509	135.752	-1.43029	0.402145	-3.55665	0.000376	0.046469	['Dusp22', 'Uqcrfs1']
chr17:84055894-84057572	433.532	-1.02174	0.287272	-3.55672	0.000376	0.046469	['Haao', 'Zfp36l2']
chr7:75133486-75135899	563.345	-1.07647	0.302582	-3.55761	0.000374	0.046469	['Slco3a1', 'Sv2b']
chr12:73961754-73962527	319.782	-1.09705	0.308549	-3.55551	0.000377	0.046584	['Snapc1']
chr9:14185585-14186547	341.156	-1.1474	0.323079	-3.55144	0.000383	0.047223	['Sesn3', 'Fam76b']
chr2:155867470-155868989	378.651	-1.18857	0.334765	-3.55045	0.000385	0.047258	['Fam83c', 'Uqcc1']
chr6:17654548-17656066	492.036	1.00637	0.283462	3.55027	0.000385	0.047258	['St7', 'Capza2']
chr5:150222917-150224117	1168.46	-1.06723	0.300701	-3.54914	0.000386	0.047373	['Fry', 'Rxfp2']
chr17:31830604-31831816	976.201	-1.02847	0.289867	-3.54809	0.000388	0.047475	['Sik1', 'Cryaa']
chr19:30124909-30125897	266.483	-1.42921	0.402999	-3.54645	0.00039	0.047597	['Gldc', 'Uhrf2']
chr7:25707058-25708560	1396.65	-1.10224	0.310778	-3.5467	0.00039	0.047597	['Ccdc97', 'Tgfb1']
chr10:13376725-13378048	260.929	-1.33489	0.37678	-3.54288	0.000396	0.048157	['Fuca2', 'Phactr2']
chr14:64649889-64651304	372.604	-1.11231	0.314089	-3.54139	0.000398	0.04834	['Kif13b']
chr16:5392872-5394185	477.251	-1.03127	0.291252	-3.54082	0.000399	0.048355	['Eef2kmt']
chr2:3791459-3791829	92.332	1.75248	0.495184	3.53905	0.000402	0.048593	['Frmd4a', 'Fam107b']
chr15:98066131-98068102	574.112	-0.97122	0.274652	-3.53618	0.000406	0.048945	['Col2a1', 'Senp1']
chr16:38406544-38408052	769.7	-0.92765	0.262312	-3.53645	0.000406	0.048945	['Pla1a', 'Popdc2']
chr13:98205640-98206773	430.072	-1.1473	0.324561	-3.53493	0.000408	0.049088	['Arhgef28']
chr19:16327623-16331075	1225.89	-0.86881	0.245937	-3.53264	0.000411	0.049336	['Gna14', 'Gnaq']
chr2:170321546-170322655	857.224	-0.94511	0.267509	-3.53301	0.000411	0.049336	['Zfp217', 'Bcas1']
chr7:51742825-51744779	615.711	-0.94798	0.268403	-3.53192	0.000413	0.049382	['Fancf', 'Slc17a6']
chr13:20162787-20164184	391.036	-1.07057	0.303422	-3.52833	0.000418	0.049787	['Aoah', 'Elmo1']
chr6:61065487-61066879	385.035	-1.08577	0.307718	-3.52844	0.000418	0.049787	['Ccser1', 'Mmrn1']
chr7:106279653-106280374	215.667	1.268	0.359284	3.52924	0.000417	0.049787	['Gm4070', 'Olfr693']
chr5:124393672-124394287	108.401	1.57471	0.446404	3.52755	0.000419	0.049844	['Cdk2ap1', 'Sbno1']
chr11:86872313-86873341	331.266	-1.1207	0.317761	-3.52685	0.000421	0.049886	['Dhx40', 'Ypel2']
chr13:63540915-63542372	420.243	-1.05128	0.298159	-3.52591	0.000422	0.049975	['Fancc', 'Ptch1']

## Sheet: AC484_Tim3+_vs_PD1_Tim3+
peak_id	baseMean	log2FoldChange	lfcSE	stat	pvalue	padj	associated_genes
chr5:150262062-150263326	1508.64	-1.96456	0.144228	-13.6212	2.99758e-42	1.85973e-37	['Fry', 'Zar1l']
chr2:104360624-104361695	1121.93	-1.90504	0.16443	-11.5858	4.86626e-31	1.50954e-26	['D430041D05Rik', 'A930018P22Rik']
chr2:155867470-155868989	669.475	-2.0158	0.184909	-10.9016	1.1325e-27	2.34204e-23	['Fam83c', 'Uqcc1']
chr7:98830986-98832473	728.316	-1.84446	0.170775	-10.8005	3.42328e-27	5.30959e-23	['Wnt11']
chr4:116745690-116746776	573.795	-2.15402	0.210068	-10.2539	1.13662e-24	1.41034e-20	['Tesk2', 'Toe1']
chr5:117480912-117482450	882.103	-1.65136	0.162418	-10.1673	2.77413e-24	2.8685e-20	['Nos1', 'Ksr2']
chr7:112917348-112919107	828.938	-1.97692	0.196027	-10.0849	6.44192e-24	5.70948e-20	['Rassf10', 'Tead1']
chr5:150327909-150329251	606.294	-2.04048	0.203167	-10.0434	9.824e-24	7.61864e-20	['Fry', 'Zar1l']
chr9:79927064-79927927	410.389	2.19201	0.224723	9.75424	1.76913e-22	1.21954e-18	['Tmem30a', 'Filip1']
chr3:133626274-133627392	508.022	2.20097	0.241552	9.11179	8.10324e-20	5.02733e-16	['Cxxc4', 'Tet2']
chr5:91014917-91016103	1064.5	-1.82364	0.202231	-9.0176	1.92254e-19	1.08433e-15	['Epgn', 'Mthfd2l']
chr2:101855868-101857074	747.572	-1.57255	0.174759	-8.9984	2.29029e-19	1.1841e-15	['Prr5l', 'Commd9']
chr6:54494521-54495711	525.706	-1.75942	0.196394	-8.95864	3.28715e-19	1.56875e-15	['Wipf3', 'Scrn1']
chr17:27102607-27103683	748.038	-1.50087	0.168411	-8.91196	5.01375e-19	2.22184e-15	['Uqcc2', 'Itpr3']
chr17:50097672-50098384	431.318	1.94062	0.219967	8.82235	1.12083e-18	4.63581e-15	['Rftn1', 'Kif6']
chr5:34500709-34502437	732.507	1.61379	0.184727	8.73609	2.41309e-18	9.3569e-15	['Tnip2', 'Fam193a']
chr1:130516514-130517666	652.006	-1.83004	0.210223	-8.70522	3.16955e-18	1.15672e-14	['Cd55', 'Zp3r']
chr17:52168080-52169118	1247.2	1.51394	0.177378	8.5351	1.40036e-17	4.82666e-14	['Kcnh8', 'Satb1']
chr1:184575709-184577625	1779.38	1.18776	0.139287	8.52743	1.4963e-17	4.8859e-14	['Hlx', 'Dusp10']
chr2:168491490-168492955	1171.47	1.33893	0.157453	8.50363	1.83751e-17	5.70006e-14	['Kcng1', 'Nfatc2']
chr2:52524502-52526466	978.462	1.44412	0.170425	8.47363	2.37861e-17	7.02722e-14	['Arl5a', 'Cacnb4']
chr12:51543413-51544382	427.078	-1.94938	0.230413	-8.46038	2.66504e-17	7.51554e-14	['Coch', 'Scfd1']
chr10:95298952-95300753	2705.19	1.16618	0.13862	8.41274	4.00532e-17	1.08041e-13	['Plxnc1', 'Cradd']
chr9:111001182-111002612	1415.25	-1.41555	0.168553	-8.39825	4.53194e-17	1.17153e-13	['Ltf', 'Rtp3']
chr10:68293706-68295091	733.858	-1.55764	0.1875	-8.30742	9.78067e-17	2.42721e-13	['Arid5b', '1700040L02Rik']
chr3:100438244-100439502	1282.45	1.54347	0.190327	8.10959	5.07929e-16	1.21202e-12	['Wdr3', 'Fam46c']
chr17:15106920-15108125	1249.49	-1.28966	0.159982	-8.06132	7.54762e-16	1.7343e-12	['Ermard', 'Dll1']
chr10:96236872-96239132	1285.97	1.16036	0.145393	7.98084	1.45342e-15	3.22041e-12	['Btg1', 'Gm5426']
chr1:160042232-160042918	672.732	1.43678	0.181128	7.93242	2.14919e-15	4.59786e-12	['4930523C07Rik', 'Tnr']
chr10:94377749-94379126	798.442	-1.35764	0.174209	-7.79314	6.53643e-15	1.31145e-11	['Tmcc3', 'Ndufa12']
chr16:32379291-32380232	871.159	-1.26844	0.16277	-7.79282	6.5529e-15	1.31145e-11	['Tm4sf19', 'Ubxn7']
chr2:39376905-39377882	1144.14	-1.38833	0.181202	-7.66177	1.83393e-14	3.55559e-11	['Ppp6c']
chr4:145312313-145313224	700.397	1.35694	0.178127	7.61783	2.57977e-14	4.85004e-11	['Tnfrsf1b', 'Tnfrsf8']
chr3:14958311-14960576	731.699	-1.32874	0.175937	-7.55237	4.27406e-14	7.79902e-11	['Car2', 'Gm9733']
chr5:150281300-150282396	746.068	-1.55814	0.207886	-7.49515	6.62217e-14	1.17385e-10	['Fry', 'Zar1l']
chr2:155900452-155902061	544.15	-1.7021	0.227546	-7.48026	7.41777e-14	1.27835e-10	['Fam83c', 'Uqcc1']
chr12:98243534-98245226	1265.28	1.18216	0.159701	7.40229	1.3386e-13	2.24454e-10	['Galc']
chr14:66185902-66187011	561.086	-1.37936	0.186612	-7.39159	1.45085e-13	2.30801e-10	['Chrna2', 'Ptk2b']
chr4:107601958-107603257	2547.73	-0.989269	0.133803	-7.39346	1.43058e-13	2.30801e-10	['Dmrtb1', 'Glis1']
chr11:120050904-120051883	433.601	-1.67972	0.227975	-7.36801	1.73196e-13	2.68632e-10	['Aatk']
chr5:105003797-105005389	1043.71	1.1856	0.161115	7.3587	1.85711e-13	2.74326e-10	['Abcg3', 'Gbp9']
chr6:137581676-137582974	1666.91	1.02998	0.139948	7.35976	1.84241e-13	2.74326e-10	['Eps8', 'Ptpro']
chr17:50524402-50526131	1278.01	1.25947	0.17158	7.34043	2.12909e-13	3.07189e-10	['Gm7334', 'Plcl2']
chr4:99099742-99100890	385.524	-1.78761	0.243735	-7.33424	2.22978e-13	3.14404e-10	['Dock7', 'Angptl3']
chr4:145341312-145342782	1461.07	1.15531	0.158441	7.29173	3.0599e-13	4.21865e-10	['Zfp990', 'Tnfrsf8']
chr1:165183307-165184636	1207.27	-1.26697	0.173949	-7.28355	3.25151e-13	4.38537e-10	['Tbx19', 'Sft2d2']
chr13:97567036-97568266	456.869	-1.44321	0.198278	-7.27874	3.36948e-13	4.44778e-10	['Gm10260', 'Enc1']
chr2:104388716-104389565	247.352	-2.10503	0.289463	-7.27221	3.5365e-13	4.571e-10	['D430041D05Rik', 'A930018P22Rik']
chr5:108523982-108524872	487.824	-1.78076	0.245165	-7.26351	3.7717e-13	4.77551e-10	['Cplx1', 'Pcgf3']
chr19:40639467-40640998	1042.61	1.15105	0.158733	7.2515	4.12173e-13	5.11432e-10	['Cc2d2b', 'Entpd1']
chr4:145310791-145311393	398.066	1.90249	0.263175	7.22899	4.86593e-13	5.91935e-10	['Tnfrsf1b', 'Tnfrsf8']
chr8:26683100-26683984	408.622	-1.66167	0.2304	-7.21211	5.50912e-13	6.57291e-10	['Zfp703', 'Thap1']
chr10:10343693-10344530	373.067	-2.0043	0.278014	-7.20936	5.62162e-13	6.58059e-10	['Stxbp5', 'Adgb']
chr7:132803348-132805241	1138.56	1.29561	0.180825	7.16503	7.77693e-13	8.93497e-10	['Fam53b', 'Lhpp']
chr10:111619503-111620519	910.365	1.15926	0.162874	7.11749	1.09908e-12	1.23978e-09	['Krr1', 'Phlda1']
chr14:71257202-71258375	860.062	-1.16564	0.164685	-7.07799	1.46257e-12	1.62035e-09	['Gfra2']
chrX:113178367-113179322	402.534	1.50378	0.213953	7.02858	2.08651e-12	2.27104e-09	['Pof1b', 'Chm']
chr10:93353677-93354250	369.77	1.48454	0.212029	7.00158	2.53095e-12	2.66141e-09	['Lta4h', 'Elk3']
chr4:102886532-102887454	326.001	1.68738	0.240929	7.00362	2.49436e-12	2.66141e-09	['Tctex1d1', 'Sgip1']
chr5:100199172-100201310	715.666	-1.38157	0.197779	-6.9854	2.8405e-12	2.93712e-09	['Tmem150c', 'Sec31a']
chr17:83214125-83215285	818.038	-1.15068	0.165455	-6.95465	3.53443e-12	3.59475e-09	['Pkdcc']
chr1:130996269-130996690	587.89	1.29551	0.186417	6.94952	3.66527e-12	3.60261e-09	['Il19', 'Il10']
chr1:155644975-155648100	1355.67	1.08245	0.155803	6.94757	3.71636e-12	3.60261e-09	['Acbd6', 'Lhx4']
chr6:144901706-144903639	3324.87	0.960828	0.138242	6.95035	3.64373e-12	3.60261e-09	['Sox5', 'Bcat1']
chr17:52124607-52126113	584.367	1.32504	0.190802	6.9446	3.79548e-12	3.62269e-09	['Kcnh8', 'Satb1']
chr6:134372718-134373811	542.169	1.42927	0.206137	6.93359	4.10301e-12	3.85689e-09	['Bcl2l14', 'Etv6']
chr13:35963775-35964246	154.638	-2.13793	0.308497	-6.93014	4.20437e-12	3.89319e-09	['Fars2', 'Ppp1r3g']
chr11:108025683-108026782	578.159	-1.31042	0.189462	-6.91652	4.62862e-12	4.223e-09	['Cacng5', 'Prkca']
chr5:151376524-151377700	728.668	1.65342	0.241086	6.85821	6.97274e-12	6.2695e-09	['Stard13', 'Vmn2r18']
chr12:34989983-34991275	1109.61	-1.16609	0.170148	-6.85336	7.21342e-12	6.39325e-09	['Snx13', 'Prps1l1']
chr10:116746042-116747094	524.469	-1.49414	0.21827	-6.84535	7.62884e-12	6.66621e-09	['Cnot2', 'Myrfl']
chr8:70338543-70339821	1718.36	-1.21385	0.177406	-6.84224	7.79649e-12	6.71809e-09	['Gdf1', 'Upf1']
chr4:32130560-32130941	263.248	-1.75329	0.256707	-6.82994	8.49489e-12	7.21961e-09	['Bach2', 'Map3k7']
chr2:104331062-104331923	639.354	-1.27965	0.187974	-6.80758	9.92508e-12	8.3211e-09	['D430041D05Rik', 'A930018P22Rik']
chr2:11623109-11623990	326.59	1.50167	0.221532	6.77854	1.21392e-11	1.00417e-08	['Rbm17', 'Il2ra']
chr15:9569476-9570918	1050.11	1.21265	0.178971	6.77569	1.23811e-11	1.0107e-08	['Il7r', 'Spef2']
chr2:168594781-168596514	1074.51	1.03106	0.152636	6.755	1.42835e-11	1.15086e-08	['Nfatc2', 'Atp9a']
chr3:103384737-103387175	2088.45	0.945237	0.14046	6.72958	1.70152e-11	1.3225e-08	['Syt6', 'Trim33']
chr6:137556766-137559500	1147.47	1.26421	0.187772	6.73267	1.66579e-11	1.3225e-08	['Eps8', 'Ptpro']
chr9:54681356-54681622	121.741	-2.80571	0.416942	-6.72926	1.70533e-11	1.3225e-08	['Acsbg1', 'Dnaja4']
chr4:145322057-145323901	652.768	1.32577	0.197777	6.70335	2.03695e-11	1.56018e-08	['Zfp990', 'Tnfrsf8']
chr4:101276433-101277284	435.416	1.36478	0.204033	6.68903	2.24649e-11	1.65922e-08	['Ak4', 'Jak1']
chr5:140206874-140207801	359.654	-1.55667	0.23267	-6.69046	2.22476e-11	1.65922e-08	['Mad1l1', 'Elfn1']
chr9:66666705-66667525	427.309	-1.35617	0.202678	-6.69124	2.21286e-11	1.65922e-08	['Usp3', 'Car12']
chr2:130688976-130689955	606.7	1.25504	0.187677	6.6872	2.27484e-11	1.66039e-08	['Slc4a11', 'Itpa']
chr13:94327755-94328800	527.977	-1.28669	0.192865	-6.67144	2.53305e-11	1.80635e-08	['Scamp1', 'Ap3b1']
chr2:170052494-170053385	643.054	-1.36176	0.204117	-6.67148	2.53235e-11	1.80635e-08	['Zfp217', 'Tshz2']
chr2:163945918-163947096	351.283	-1.54194	0.231612	-6.65743	2.78652e-11	1.96453e-08	['Ywhab', 'Rims4']
chr8:120049611-120051978	1141.12	1.01462	0.152449	6.65547	2.82403e-11	1.9686e-08	['Zdhhc7', 'Crispld2']
chr5:64992437-64993091	391.225	1.46048	0.219725	6.64687	2.99391e-11	2.06384e-08	['Fam114a1', 'Tmem156']
chr7:43480429-43481798	741.885	1.14076	0.171979	6.63314	3.28617e-11	2.24041e-08	['Iglon5', 'Vsig10l']
chr1:61054191-61055915	1193.93	1.08966	0.164509	6.6237	3.5031e-11	2.36234e-08	['Pard3b', 'Icos']
chr19:53013375-53014674	759.852	-1.18431	0.178931	-6.61882	3.62083e-11	2.41548e-08	['Xpnpep1', 'Ins1']
chr9:78220874-78223269	1498.39	-0.972991	0.147259	-6.60733	3.91309e-11	2.58268e-08	['Gsta1', 'Gsta4']
chr9:96781870-96784633	2038.18	0.929569	0.141517	6.56861	5.07872e-11	3.31672e-08	['Zbtb38', 'Pxylp1']
chr1:92086000-92087725	1527.59	1.09288	0.166427	6.56669	5.1445e-11	3.32469e-08	['Hdac4', 'Twist2']
chr6:125467051-125469105	1727.62	-1.10828	0.169019	-6.55714	5.48497e-11	3.50818e-08	['Plekhg6', 'Cd9']
chr1:153299431-153301285	1987.25	1.0028	0.153215	6.54505	5.94745e-11	3.76516e-08	['Lamc2', 'Lamc1']
chr2:131505009-131505537	310.907	1.79209	0.273881	6.54334	6.01592e-11	3.77004e-08	['Smox', 'Adra1d']
chr10:77386977-77388080	359.887	1.62028	0.247909	6.53576	6.32876e-11	3.92642e-08	['Adarb1', 'Pofut2']
chr9:85529725-85530336	178.374	-2.22766	0.341094	-6.53093	6.53608e-11	4.0149e-08	['Fam46a', 'Ibtk']
chr1:64304977-64306204	596.065	1.2341	0.189844	6.50058	8.00108e-11	4.86662e-08	['Creb1', 'Klf7']
chr12:108266134-108266885	256.004	-1.63342	0.252184	-6.4771	9.34994e-11	5.63184e-08	['Ccdc85c', 'Ccnk']
chr10:118310533-118312181	983.381	-1.10226	0.170331	-6.47128	9.71741e-11	5.7969e-08	['Iltifb', 'ENSMUSG00000112814']
chr19:58629222-58629946	537.166	-1.23513	0.190912	-6.46967	9.82175e-11	5.80334e-08	['Pnlip', 'Ccdc172']
chr12:73778788-73780448	887.22	1.0583	0.16371	6.46446	1.01662e-10	5.86683e-08	['Hif1a', 'Prkch']
chr4:145314492-145315579	1155.25	1.06092	0.164133	6.46377	1.02129e-10	5.86683e-08	['Tnfrsf8']
chr6:143406028-143407201	283.239	-1.581	0.244584	-6.46404	1.01946e-10	5.86683e-08	['Etnk1', 'Sox5']
chr3:133514891-133516067	1792.54	0.980664	0.152029	6.45052	1.11464e-10	6.34435e-08	['Tet2', 'Ppa2']
chr10:61260806-61261957	487.116	-1.26523	0.196234	-6.44755	1.13674e-10	6.41131e-08	['Adamts14', 'Tbata']
chr7:73503196-73503718	265.625	1.84867	0.288221	6.41407	1.41683e-10	7.91904e-08	['Chd2', 'Rgma']
chr10:120616086-120617525	1014.34	1.08171	0.168825	6.4073	1.48124e-10	8.20513e-08	['Hmga2', 'Msrb3']
chr4:107495969-107496706	352.953	-1.43318	0.22374	-6.40554	1.49837e-10	8.22658e-08	['Glis1', 'Dmrtb1']
chr17:36001096-36002263	1222.34	1.06438	0.166704	6.38484	1.71576e-10	9.33751e-08	['Prr3', 'H2-T24']
chr5:134282005-134283914	1657.52	0.892846	0.139933	6.38053	1.7648e-10	9.52084e-08	['Ncf1', 'Gtf2i']
chr17:87560598-87562231	514.215	1.26377	0.198206	6.37604	1.8172e-10	9.71902e-08	['Calm2', 'Epcam']
chr15:88846262-88846977	581.301	-1.33861	0.210013	-6.37392	1.84251e-10	9.77021e-08	['Pim3', 'Creld2']
chr2:174502551-174503478	370.688	-1.33096	0.209053	-6.36662	1.93244e-10	1.01602e-07	['Zfp831', 'Prelid3b']
chr2:77147384-77148734	554.682	-1.30014	0.204359	-6.36205	1.99078e-10	1.0379e-07	['Ttn', 'Ccdc141']
chr3:52927307-52928103	920.903	1.03143	0.162477	6.34816	2.17911e-10	1.12662e-07	['Cog6', 'Foxo1']
chr1:92971601-92973389	1459.16	-1.29448	0.204024	-6.34472	2.22825e-10	1.13621e-07	['Gpr35', 'Capn10']
chr3:138494737-138496164	389.543	1.38785	0.218755	6.34431	2.23429e-10	1.13621e-07	['Eif4e', 'Metap1']
chr10:82795012-82797410	1166.08	1.22507	0.193629	6.32687	2.50185e-10	1.26193e-07	['Txnrd1', 'Nfyb']
chr11:105304907-105306019	286.313	-1.5829	0.251566	-6.2922	3.12997e-10	1.56602e-07	['Mrc2', 'March10']
chr3:129904427-129905055	401.421	1.32675	0.211069	6.28588	3.25996e-10	1.61801e-07	['Casp6', 'Mcub']
chr12:70890499-70891789	538.922	1.33267	0.212503	6.27131	3.58014e-10	1.74937e-07	['Actr10', 'Frmd6']
chr8:121975137-121976262	557.976	-1.33184	0.212371	-6.27128	3.58103e-10	1.74937e-07	['Zfpm1', 'Banp']
chr2:77913698-77915294	943.577	1.3184	0.21058	6.26079	3.83026e-10	1.85651e-07	['Zfp385b', 'Cwc22']
chr1:36105970-36106943	318.814	-1.52802	0.244213	-6.25691	3.92668e-10	1.88849e-07	['Hs6st1', 'Uggt1']
chr5:3372141-3373908	493.163	1.31875	0.211097	6.24713	4.18051e-10	1.9951e-07	['Fam133b', 'Cdk6']
chr17:72906673-72908092	495.518	-1.22183	0.195717	-6.24282	4.29763e-10	2.01992e-07	['Lbh', 'Ypel5']
chr9:57971647-57974371	2155.38	0.959516	0.153694	6.24303	4.29186e-10	2.01992e-07	['Cyp11a1', 'Sema7a']
chr7:117428516-117429757	1908.04	0.92378	0.148594	6.21682	5.07327e-10	2.36655e-07	['Xylt1', 'Rps15a']
chr15:91572661-91573572	383.941	-1.30998	0.211481	-6.19431	5.85421e-10	2.71046e-07	['Slc2a13']
chr17:52156230-52156923	526.726	1.45332	0.235106	6.18155	6.34762e-10	2.91713e-07	['Kcnh8', 'Satb1']
chr9:121305469-121306445	522.066	1.15693	0.187196	6.18031	6.39751e-10	2.91844e-07	['Trak1', 'Ulk4']
chr8:11503744-11504558	250.464	-1.53883	0.249097	-6.17763	6.50701e-10	2.94673e-07	['Naxd', 'Cars2']
chr14:105885616-105887821	1089.95	-1.32888	0.215649	-6.16225	7.17185e-10	3.22427e-07	['Spry2', 'Gm10076']
chr13:54569925-54570365	584.649	1.36171	0.221127	6.15805	7.36439e-10	3.28701e-07	['Arl10', '4833439L19Rik']
chr4:124776115-124776852	374.901	-1.37991	0.224405	-6.14918	7.78853e-10	3.45149e-07	['Mtf1', 'Inpp5b']
chr4:8906470-8908008	782.139	1.14482	0.18633	6.14404	8.04481e-10	3.53977e-07	['Clvs1', 'Chd7']
chr15:74961924-74963250	694.663	1.14842	0.186963	6.1425	8.12322e-10	3.54911e-07	['Ly6e', 'Ly6i']
chr12:73887634-73888951	1042.36	1.18517	0.193051	6.13915	8.29621e-10	3.59933e-07	['Hif1a', 'Prkch']
chr2:49719950-49720888	425.833	-1.59909	0.260736	-6.13299	8.62415e-10	3.71563e-07	['Lypd6b', 'Kif5c']
chr2:150656235-150657866	1033.51	-1.18445	0.193178	-6.13141	8.71033e-10	3.72688e-07	['Apmap', 'Acss1']
chr4:59395463-59396029	337.427	-1.34399	0.219638	-6.1191	9.41025e-10	3.98848e-07	['Susd1', 'Ugcg']
chr6:97320867-97322568	907.542	0.986304	0.161202	6.11843	9.45032e-10	3.98848e-07	['Lmod3', 'Frmd4b']
chr16:11399572-11401062	1181.63	-1.06373	0.174177	-6.10722	1.01381e-09	4.24985e-07	['Gm9961', 'Snx29']
chr13:104626848-104627872	567.619	-1.23946	0.203007	-6.10553	1.0246e-09	4.26625e-07	['Cwc27', 'Adamts6']
chr4:140866860-140868279	788.783	-1.21048	0.198438	-6.10003	1.06048e-09	4.35718e-07	['Padi2', 'Padi1']
chr5:96221062-96223273	1360.59	0.88801	0.145566	6.10041	1.05797e-09	4.35718e-07	['Fras1', 'Mrpl1']
chr5:108532025-108533001	262.777	-1.5266	0.250414	-6.09629	1.08559e-09	4.43099e-07	['Cplx1', 'Pcgf3']
chr11:109218158-109219615	2283.39	0.803199	0.131913	6.08886	1.1372e-09	4.58138e-07	['E030025P04Rik', 'Rgs9']
chr15:59596048-59599753	3736.57	0.822248	0.135019	6.08987	1.13002e-09	4.58138e-07	['Trib1', 'Nsmce2']
chr10:106614086-106614763	226.98	-2.18136	0.358825	-6.07916	1.20815e-09	4.83581e-07	['Ppfia2', 'Acss3']
chr1:178664087-178665464	427.77	-1.35871	0.223682	-6.07428	1.24548e-09	4.92171e-07	['Kif26b', 'Smyd3']
chr17:83148268-83149361	446.684	-1.1827	0.1947	-6.07447	1.24395e-09	4.92171e-07	['Pkdcc', 'Gm6594']
chr5:77091448-77093268	1989.43	0.87081	0.143445	6.0707	1.27356e-09	5.00082e-07	['Hopx', 'Thegl']
chr1:14484284-14484899	201.74	1.79156	0.295321	6.06647	1.30749e-09	5.10175e-07	['Eya1', 'Msc']
chr11:120401195-120402179	322.991	-1.38797	0.228937	-6.06266	1.33885e-09	5.19146e-07	['Faap100', 'Nploc4']
chr9:119435074-119436172	403.913	-1.28591	0.212235	-6.05889	1.37063e-09	5.28168e-07	['Exog', 'Acvr2b']
chr12:100150202-100151436	422.887	-1.43333	0.23672	-6.05495	1.4046e-09	5.37917e-07	['Nrde2', 'Psmc1']
chr2:155875639-155876019	110.962	-2.32277	0.38378	-6.05234	1.42755e-09	5.43355e-07	['Fam83c', 'Uqcc1']
chr7:74551326-74552840	948.213	0.946434	0.156422	6.05053	1.44373e-09	5.46162e-07	['St8sia2', 'Slco3a1']
chr2:59052712-59054395	2047.76	-0.876785	0.145102	-6.04254	1.51705e-09	5.7042e-07	['Ccdc148', 'Gm11099']
chr11:105292031-105293302	516.584	-1.171	0.193892	-6.03945	1.54637e-09	5.7448e-07	['Mrc2']
chr4:11887426-11888498	651.562	1.1258	0.186396	6.03982	1.54287e-09	5.7448e-07	['Pdp1', 'Cdh17']
chr17:46557893-46558440	406.994	1.43284	0.23766	6.02892	1.65056e-09	6.07985e-07	['Srf']
chr6:119201572-119202343	411.46	-1.25008	0.207366	-6.02838	1.65615e-09	6.07985e-07	['Cacna2d4', 'Dcp1b']
chr5:130088158-130090254	1027.4	1.0983	0.182272	6.0256	1.68483e-09	6.14873e-07	['Kctd7', 'Tpst1']
chr12:72407769-72409094	403.118	-1.40839	0.233931	-6.02054	1.73834e-09	6.29282e-07	['Rtn1']
chr9:67758619-67760723	613.252	-1.15045	0.191106	-6.01996	1.7446e-09	6.29282e-07	['C2cd4b']
chr10:98743920-98746242	2082.55	0.817481	0.136076	6.00755	1.88348e-09	6.73009e-07	['Atp2b1']
chr12:51566666-51567985	545.962	-1.18996	0.198089	-6.0072	1.88752e-09	6.73009e-07	['Coch', 'Scfd1']
chr5:122397275-122398397	483.532	-1.2118	0.201865	-6.00302	1.9368e-09	6.86635e-07	['Anapc7', 'Arpc3']
chr14:70370672-70371577	436.393	1.34464	0.224119	5.99968	1.97707e-09	6.96929e-07	['Slc39a14', 'Piwil2']
chr2:73597503-73598357	551.094	-1.122	0.187268	-5.99139	2.08057e-09	7.29268e-07	['Chrna1', 'Chn1']
chr2:169589405-169590936	1494.67	-1.20869	0.202191	-5.97796	2.25946e-09	7.87524e-07	['Gm11011']
chr5:151374624-151375493	493.703	1.53594	0.256988	5.97668	2.27726e-09	7.89292e-07	['Stard13', 'Vmn2r18']
chr10:43968742-43970032	586.58	-1.19958	0.200794	-5.97418	2.31247e-09	7.97045e-07	['Crybg1', 'Rtn4ip1']
chr12:28791663-28793656	1636.64	-0.930211	0.15585	-5.96862	2.39265e-09	8.20123e-07	['Myt1l', 'Tssc1']
chr2:94142112-94143501	519.16	1.22303	0.205188	5.96052	2.5144e-09	8.5712e-07	['Alkbh3', 'Hsd17b12']
chr15:66785173-66786312	965.149	-0.927711	0.155666	-5.95961	2.5284e-09	8.57181e-07	['Sla', 'Tg']
chr14:30317656-30318312	219.77	-1.72687	0.289918	-5.95643	2.57805e-09	8.69264e-07	['Dcp1a', 'Chdh']
chr7:72283199-72284201	377.612	1.24183	0.208612	5.95283	2.63551e-09	8.83838e-07	['Gm10295', 'Mctp2']
chr2:29768534-29769472	650.298	-1.1498	0.193181	-5.95193	2.64991e-09	8.83886e-07	['Coq4', 'Gm13547']
chr10:8203662-8204551	643.081	-1.06927	0.180011	-5.94003	2.84977e-09	9.40438e-07	['Tab2', 'Ust']
chr10:96605064-96606181	404.299	1.57217	0.264669	5.94011	2.84826e-09	9.40438e-07	['Btg1', 'Gm5426']
chr16:51650124-51650603	186.199	1.71512	0.288785	5.93909	2.86601e-09	9.40796e-07	['Cblb']
chr5:103393453-103394524	354.056	-1.29423	0.218199	-5.93142	3.00326e-09	9.80658e-07	['Mapk10', 'Ptpn13']
chr6:52825287-52826376	911.377	0.983075	0.165951	5.9239	3.14396e-09	1.02123e-06	['Tax1bp1', 'Jazf1']
chr11:108153742-108154596	214.398	-1.61488	0.272731	-5.92115	3.19705e-09	1.03306e-06	['Cacng5', 'Prkca']
chr3:51801578-51802308	292.498	-1.48378	0.252143	-5.88469	3.98811e-09	1.282e-06	['Mgst2', 'Maml3']
chr18:73451977-73453274	1431.36	-0.948255	0.161202	-5.8824	4.04365e-09	1.2826e-06	['Mex3c']
chr3:153645366-153646306	1340.29	-0.956271	0.162574	-5.88206	4.05198e-09	1.2826e-06	['St6galnac5', 'St6galnac3']
chr5:148349434-148350433	420.751	-1.32452	0.225152	-5.88278	4.03429e-09	1.2826e-06	['Slc7a1', 'Mtus2']
chr15:78456613-78457996	2219.05	-0.830093	0.141189	-5.8793	4.12012e-09	1.29754e-06	['Tmprss6', 'Kctd17']
chr16:92459922-92461177	433.124	-1.25401	0.213632	-5.86997	4.35882e-09	1.36579e-06	['Kcne1', 'Rcan1']
chr12:91774686-91775233	340.263	1.33659	0.227765	5.8683	4.4029e-09	1.37266e-06	['Gtf2a1', 'Ston2']
chr2:152787251-152790366	3849.46	0.888661	0.151577	5.86277	4.55214e-09	1.4121e-06	['Cox4i2', 'Bcl2l1']
chr15:51796953-51798811	440.597	-1.17116	0.200101	-5.85286	4.83195e-09	1.4897e-06	['Trps1', 'Eif3h']
chr2:168488483-168489040	257.469	1.54384	0.263804	5.85223	4.85032e-09	1.4897e-06	['Kcng1', 'Nfatc2']
chr17:21463099-21464527	843.758	1.00172	0.171384	5.84491	5.06857e-09	1.54906e-06	['Zfp53', 'Zfp51']
chr7:90067101-90068761	1352.76	1.05651	0.180878	5.841	5.18875e-09	1.57802e-06	['Eed', 'Picalm']
chr9:69457667-69458559	1022.69	0.962937	0.164882	5.84015	5.21547e-09	1.57841e-06	['Anxa2', 'Foxb1']
chr10:95313120-95314798	958.278	0.980833	0.168033	5.83715	5.31006e-09	1.5924e-06	['Plxnc1', 'Cradd']
chr2:131447622-131448720	501.884	1.12499	0.192751	5.83649	5.33113e-09	1.5924e-06	['Rnf24', 'Smox']
chr4:62739275-62740508	400.482	1.24721	0.2137	5.83626	5.33871e-09	1.5924e-06	['Zfp618', 'Rgs3']
chr17:85908275-85909542	2162.26	-0.985233	0.168838	-5.83539	5.3666e-09	1.59306e-06	['Six2', 'Srbd1']
chr1:88584429-88585046	407.212	1.1827	0.202745	5.83342	5.43011e-09	1.59663e-06	['Glrp1', 'Arl4c']
chr3:129892479-129893727	618.978	1.26533	0.216887	5.83403	5.4106e-09	1.59663e-06	['Casp6', 'Pla2g12a']
chr18:77565287-77566256	411.051	-1.32438	0.227241	-5.82808	5.60684e-09	1.64082e-06	['Rnf165']
chr1:131050721-131052103	1228.13	0.9996	0.171577	5.82597	5.67815e-09	1.65389e-06	['Il10', 'Mapkapk2']
chr14:57527126-57527526	228.285	-1.49615	0.256965	-5.82238	5.80162e-09	1.68195e-06	['Il17d', 'Eef1akmt1']
chr2:104669199-104670175	561.04	-1.07291	0.184476	-5.81599	6.02748e-09	1.72328e-06	['Tcp11l1', 'Cstf3']
chr3:27209365-27210465	432.053	1.18865	0.204363	5.81637	6.01398e-09	1.72328e-06	['Tnfsf10', 'Nceh1']
chr5:125136924-125138685	2824.78	-0.767487	0.131935	-5.81715	5.98599e-09	1.72328e-06	['Ncor2', 'Rflna']
chr5:30286073-30286732	224.972	-1.58682	0.273513	-5.80164	6.56698e-09	1.86891e-06	['Drc1', 'Otof']
chr14:48225606-48226955	498.056	-1.20057	0.207036	-5.79886	6.67666e-09	1.89145e-06	['Tmem260', 'Peli2']
chr10:21357957-21358798	600.196	1.10127	0.190096	5.79323	6.90442e-09	1.94708e-06	['Aldh8a1', 'Hbs1l']
chr4:118078089-118079192	330.635	-1.28203	0.221499	-5.78797	7.1243e-09	1.99999e-06	['Artn', 'St3gal3']
chr12:110332359-110333564	521.572	-1.11996	0.193779	-5.77961	7.48744e-09	2.08309e-06	['Ppp2r5c', 'Dio3']
chr2:6585901-6586527	289.843	-1.379	0.238592	-5.77977	7.48049e-09	2.08309e-06	['Usp6nl', 'Celf2']
chr10:111445445-111446818	389.943	-1.19293	0.206489	-5.7772	7.59542e-09	2.10369e-06	['Nap1l1', 'Bbs10']
chr13:63252920-63254443	1173.42	1.05192	0.182116	5.7761	7.64511e-09	2.10805e-06	['Fbp1', 'Fancc']
chr12:108258531-108259539	485.727	-1.18249	0.205029	-5.76744	8.04858e-09	2.20948e-06	['Ccdc85c', 'Ccnk']
chr5:105144870-105146565	1789.49	0.885925	0.153663	5.7654	8.14664e-09	2.21678e-06	['Gbp4', 'Gbp10']
chr7:68478306-68479597	595.438	-1.10502	0.191652	-5.76576	8.12903e-09	2.21678e-06	['Fam169b', 'Arrdc4']
chr16:44870626-44871799	388.233	-1.30128	0.225951	-5.75912	8.4556e-09	2.27097e-06	['Cd200r3', 'Cd200r2']
chr7:67112040-67113156	497.772	-1.14428	0.198648	-5.76034	8.39457e-09	2.27097e-06	['Lysmd4', 'Adamts17']
chr9:67828169-67829724	681.174	-1.00105	0.173814	-5.75931	8.44585e-09	2.27097e-06	['C2cd4a', 'C2cd4b']
chr17:27405404-27406289	434.535	-1.21034	0.210265	-5.75625	8.60019e-09	2.29985e-06	['Lemd2', 'Grm4']
chr19:38271043-38272008	387.728	-1.25166	0.217627	-5.75138	8.85156e-09	2.35691e-06	['Slc35g1', 'Lgi1']
chr14:102827915-102829759	927.569	0.977942	0.1703	5.74246	9.33132e-09	2.46351e-06	['Kctd12']
chr18:65122240-65123144	452.817	-1.2818	0.223198	-5.74287	9.30835e-09	2.46351e-06	['Nedd4l', 'Alpk2']
chr2:145730258-145731361	458.864	-1.13791	0.198431	-5.73456	9.77652e-09	2.57011e-06	['Rin2', 'Slc24a3']
chr12:116095224-116096777	1229.4	-0.949105	0.165608	-5.73103	9.9825e-09	2.6022e-06	['Vipr2', 'Wdr60']
chr6:82753011-82755584	1565.97	0.980733	0.171121	5.73121	9.97159e-09	2.6022e-06	['Pole4', 'Hk2']
chr13:22714134-22714922	814.409	0.977079	0.170624	5.72652	1.02511e-08	2.64995e-06	['Vmn1r206', 'Vmn1r208']
chr6:120452555-120453782	2288.32	0.756345	0.132064	5.72712	1.02147e-08	2.64995e-06	['Il17ra', 'Kdm5a']
chr9:60998081-61000022	3813.17	0.867389	0.151717	5.71714	1.08331e-08	2.78878e-06	['Tle3', 'Uaca']
chr14:121822564-121826359	3642.78	0.828891	0.145037	5.71501	1.09696e-08	2.81225e-06	['Dock9', 'Ubac2']
chr2:172399446-172401772	2064.85	0.845511	0.147985	5.7135	1.10674e-08	2.82565e-06	['Rtfdc1', 'Cass4']
chr17:5892949-5893892	493.83	-1.16355	0.20376	-5.71039	1.12715e-08	2.86345e-06	['Synj2', 'Snx9']
chr2:76214454-76216395	1038	0.896474	0.157005	5.70985	1.13078e-08	2.86345e-06	['Ttc30a1', 'Pde11a']
chr3:27606429-27608132	657.903	-1.13308	0.198511	-5.7079	1.1438e-08	2.88465e-06	['Fndc3b', 'Ghsr']
chr6:136547031-136547428	526.595	-1.09816	0.192431	-5.70675	1.15154e-08	2.89243e-06	['Atf7ip', 'Plbd1']
chr12:103058448-103059999	1323.05	-0.955568	0.16779	-5.69502	1.23358e-08	3.08599e-06	['Unc79', 'Prima1']
chr2:172392097-172394846	2433.23	0.853794	0.150039	5.69047	1.26693e-08	3.15669e-06	['Cass4']
chr14:79290404-79291014	285.703	1.5149	0.266368	5.68725	1.29102e-08	3.20386e-06	['Zfp957', 'Rgcc']
chr5:125499201-125500095	396.894	-1.24006	0.218106	-5.68559	1.30363e-08	3.22224e-06	['Tmem132b', 'Aacs']
chr10:86846662-86848068	2446.84	-0.734474	0.12932	-5.67951	1.3508e-08	3.3256e-06	['Nt5dc3', 'Stab2']
chr1:52168592-52172120	1527.62	0.870255	0.153471	5.67047	1.42409e-08	3.49216e-06	['Stat1', 'Gls']
chr10:37336699-37338695	565.678	1.08181	0.19095	5.66543	1.46656e-08	3.58215e-06	['Marcks']
chr13:114878362-114879505	1039.18	0.89559	0.158133	5.66354	1.48281e-08	3.59354e-06	['Itga2', 'Mocs2']
chr2:103657235-103659868	2703.66	0.803249	0.141823	5.66374	1.48105e-08	3.59354e-06	['Abtb2', 'Nat10']
chr12:80176170-80177641	413.539	-1.19619	0.211247	-5.66252	1.49169e-08	3.601e-06	['Zfp36l1', 'Actn1']
chr4:141624945-141625901	467.002	-1.17387	0.207796	-5.64916	1.61235e-08	3.87721e-06	['Slc25a34']
chr12:54292506-54294211	1501.06	0.900226	0.159405	5.6474	1.62894e-08	3.90198e-06	['Egln3', 'Sptssa']
chr4:127040941-127041533	300.415	1.49605	0.26507	5.64396	1.66182e-08	3.96543e-06	['Sfpq', 'Zmym1']
chr2:13009486-13011939	543.82	-1.06045	0.188056	-5.639	1.71045e-08	4.06583e-06	['C1ql3', 'Pter']
chr1:189499242-189500480	670.884	-1.27192	0.225757	-5.63402	1.76058e-08	4.16902e-06	['Kcnk2', 'Cenpf']
chr2:157995916-157996922	268.038	-1.5256	0.270944	-5.63069	1.79493e-08	4.23118e-06	['Tti1', 'Vstm2l']
chr6:94554153-94556199	1892.25	0.936005	0.166268	5.6295	1.80729e-08	4.23118e-06	['Slc25a26', 'Lrig1']
chr7:49842572-49843709	276.511	-1.33026	0.236278	-5.63007	1.80141e-08	4.23118e-06	['Slc6a5', 'Prmt3']
chr2:93567656-93568196	172.69	-1.6314	0.289954	-5.62641	1.83995e-08	4.29144e-06	['Alx4', 'Gm10803']
chr3:78962242-78962915	414.353	-1.17761	0.20949	-5.62131	1.89517e-08	4.40368e-06	['Rapgef2']
chr12:73879755-73882191	1195.14	0.891413	0.158937	5.6086	2.03969e-08	4.7218e-06	['Hif1a', 'Prkch']
chr2:131426880-131427550	473.817	1.0918	0.194726	5.60688	2.06005e-08	4.75122e-06	['Rnf24', 'Smox']
chr11:70198039-70199119	1056.23	-0.860279	0.153536	-5.6031	2.10554e-08	4.83737e-06	['Slc16a11', 'Clec10a']
chr2:167919553-167920664	413.527	1.34859	0.240719	5.60233	2.1149e-08	4.83737e-06	['Ptpn1', 'Cebpb']
chr4:108313411-108314477	1974.15	0.785643	0.140247	5.60185	2.1208e-08	4.83737e-06	['Coa7', 'Zyg11b']
chr4:88875171-88876907	782.95	1.10776	0.197809	5.60015	2.14166e-08	4.86707e-06	['4930553M12Rik', 'Ifne']
chr4:10940576-10941649	639.634	-0.975629	0.174292	-5.59766	2.17258e-08	4.91932e-06	['Plekhf2', '2610301B20Rik']
chr2:104353931-104354755	319.116	-1.48156	0.264837	-5.59422	2.21613e-08	4.99967e-06	['D430041D05Rik', 'A930018P22Rik']
chr16:44494417-44495171	456.285	-1.10776	0.198081	-5.59247	2.23867e-08	5.03223e-06	['Boc', 'Cfap44']
chr5:113114024-113115138	379.336	-1.25938	0.225466	-5.58568	2.32792e-08	5.21396e-06	['Crybb3', '2900026A02Rik']
chr5:113132023-113133331	599.835	-1.04103	0.186624	-5.57825	2.42956e-08	5.42203e-06	['Crybb3', '2900026A02Rik']
chr2:49578671-49579681	271.895	-1.40145	0.251571	-5.57081	2.5356e-08	5.6384e-06	['Kif5c', 'Epc2']
chr4:111455440-111456729	1184.95	-0.953362	0.171308	-5.56519	2.61874e-08	5.80247e-06	['Spata6', 'Bend5']
chr2:11616312-11617819	771.64	1.17834	0.211795	5.56359	2.64276e-08	5.81417e-06	['Il2ra', 'Rbm17']
chr5:98034654-98035376	590.923	1.10161	0.197996	5.56381	2.63954e-08	5.81417e-06	['Antxr2']
chr5:121100009-121101546	871.322	-0.924633	0.166309	-5.55971	2.70223e-08	5.92399e-06	['Rph3a', 'Ptpn11']
chr9:37249856-37250974	905.004	-1.18043	0.212459	-5.55604	2.75957e-08	6.0284e-06	['Slc37a2', 'Tmem218']
chr1:151660324-151661954	756.647	0.937241	0.168822	5.55166	2.82974e-08	6.16001e-06	['Edem3', 'Fam129a']
chr7:80714971-80715967	655.494	0.978923	0.176518	5.54575	2.92697e-08	6.32724e-06	['Crtc3', 'Iqgap1']
chr7:132806883-132807547	453.355	1.19418	0.215327	5.54587	2.92491e-08	6.32724e-06	['Fam53b', 'Lhpp']
chr15:74997290-75000345	2068.46	0.923592	0.166631	5.54274	2.97774e-08	6.39246e-06	['Ly6a']
chr6:30656648-30657890	1672.68	-0.838214	0.151227	-5.54274	2.97767e-08	6.39246e-06	['Cpa1', 'Cep41']
chr8:13316504-13317250	214.497	-1.45083	0.261838	-5.54093	3.00862e-08	6.43648e-06	['Tfdp1', 'Tmco3']
chr6:67366943-67368447	1000.09	0.854357	0.154277	5.53782	3.06253e-08	6.52929e-06	['Il12rb2', 'Serbp1']
chr1:151610625-151610961	186.323	1.60323	0.289672	5.53464	3.11872e-08	6.62632e-06	['Edem3', 'Fam129a']
chr12:21141883-21143123	369.355	-1.15364	0.208688	-5.52808	3.23758e-08	6.81296e-06	['Asap2', 'Itgb1bp1']
chr4:88911980-88913041	261.222	1.37777	0.249237	5.52797	3.23951e-08	6.81296e-06	['Mtap', 'Ifne']
chr6:54684592-54685839	1211.28	-0.816526	0.147687	-5.52877	3.22489e-08	6.81296e-06	['Znrf2', 'Mturn']
chr10:42701428-42702210	355.919	1.24095	0.224526	5.52699	3.25765e-08	6.82797e-06	['Sec63', 'Ostm1']
chr2:68288708-68290092	1726.53	-0.768459	0.139058	-5.52618	3.27273e-08	6.83647e-06	['B3galt1', 'Stk39']
chr7:135593744-135594312	268.884	1.37015	0.247965	5.52557	3.28422e-08	6.83745e-06	['Ptpre', 'Mki67']
chr1:136608142-136609256	414.986	1.28895	0.23357	5.51845	3.42004e-08	7.0964e-06	['Zfp281', 'Kif14']
chr10:117111002-117111983	731.766	0.962047	0.174708	5.50661	3.65803e-08	7.56493e-06	['Cct2', 'Frs2']
chr11:61597498-61598389	481.374	1.10449	0.200639	5.50486	3.69458e-08	7.61512e-06	['Grap', 'Epn2']
chr9:120090494-120092721	1713.3	-0.765341	0.139125	-5.50109	3.77452e-08	7.75415e-06	['Ccr8']
chr4:11161224-11161919	272.655	-1.47766	0.268667	-5.49996	3.79876e-08	7.77819e-06	['Ccne2', 'Trp53inp1']
chr5:114738348-114739190	266.257	-1.71206	0.311687	-5.49291	3.95371e-08	8.06883e-06	['Tchp', 'Git2']
chr14:122183927-122184378	502.486	1.0382	0.189307	5.48421	4.1531e-08	8.43565e-06	['Clybl', 'Zic5']
chr2:169958111-169959176	326.9	-1.25433	0.22873	-5.48389	4.16065e-08	8.43565e-06	['Zfp217', 'Tshz2']
chr9:78086170-78087221	709.982	-1.10195	0.201121	-5.47903	4.27667e-08	8.64264e-06	['Fbxo9', 'Gcm1']
chr16:89835476-89837880	1009.74	0.840101	0.153561	5.47081	4.47992e-08	9.02398e-06	['Krtap11-1', 'Tiam1']
chr9:5308111-5310544	1330.87	0.852827	0.156026	5.46594	4.60457e-08	9.24505e-06	['Casp4']
chr6:81939674-81940229	211.646	1.44908	0.265261	5.46285	4.6856e-08	9.3774e-06	['Gcfc2', 'Mrpl19']
chr7:109334029-109335503	794.99	-1.01588	0.186166	-5.45684	4.84674e-08	9.6687e-06	['Lmo1', 'Stk33']
chr1:153307293-153308757	618.291	1.0619	0.194631	5.45593	4.87163e-08	9.68721e-06	['Lamc2', 'Lamc1']
chr6:135362138-135364997	4234.03	0.824299	0.151191	5.45203	4.97988e-08	9.83938e-06	['Emp1', 'Grin2b']
chr8:108748953-108749649	183.89	-1.60403	0.294179	-5.45256	4.96507e-08	9.83938e-06	['Pmfbp1', 'Zfhx3']
chr11:109757574-109759578	1249.2	0.85058	0.156107	5.4487	5.07398e-08	9.99348e-06	['Fam20a', '1700012B07Rik']
chr1:134073816-134074657	325.188	1.34558	0.247141	5.44458	5.19267e-08	1.01445e-05	['Btg2', 'Fmod']
chr4:135135926-135137203	640.16	-1.04214	0.191382	-5.44534	5.17059e-08	1.01445e-05	['Runx3', 'Clic4']
chr7:141058492-141061431	2734.71	0.731596	0.134377	5.44434	5.19971e-08	1.01445e-05	['B4galnt4']
chr15:12616193-12617844	1100.81	-0.837603	0.153973	-5.43995	5.32964e-08	1.0333e-05	['Pdzd2', '6030458C11Rik']
chr17:30907310-30908054	240.244	-1.65876	0.304921	-5.43998	5.32868e-08	1.0333e-05	['Umodl1', 'Glp1r']
chr3:133436293-133437835	2395.76	0.712818	0.131249	5.43102	5.60319e-08	1.08295e-05	['Tet2', 'Ppa2']
chr9:79977420-79979590	1121.23	0.950687	0.175185	5.42676	5.7385e-08	1.10566e-05	['Filip1']
chr6:108843624-108844800	823.31	0.982309	0.181197	5.42123	5.91893e-08	1.13689e-05	['Edem1']
chr4:135023990-135024404	234.163	-1.41749	0.261927	-5.41177	6.24053e-08	1.19497e-05	['Runx3', 'Syf2']
chr13:63222880-63224420	2030.18	0.77795	0.143833	5.40871	6.34794e-08	1.21179e-05	['Fbp1', 'Fancc']
chr6:99432075-99433678	769.579	1.14301	0.211413	5.40654	6.42545e-08	1.22283e-05	['Foxp1']
chr1:66845739-66846362	542.805	0.993754	0.183863	5.40485	6.48627e-08	1.23063e-05	['Kansl1l', 'Acadl']
chr14:121930656-121931805	613.273	1.14885	0.21259	5.40406	6.51475e-08	1.23226e-05	['Gpr18', 'Gpr183']
chr4:88118393-88120842	835.803	0.988459	0.182942	5.40312	6.54926e-08	1.23248e-05	['Focad', 'Hacd4']
chr8:117252625-117253327	682.481	0.931788	0.172459	5.40294	6.55564e-08	1.23248e-05	['Cmip']
chr13:117215726-117216871	1204.32	0.996356	0.184457	5.40155	6.60663e-08	1.23831e-05	['Emb']
chr3:129601769-129603136	548.477	1.07576	0.199178	5.40099	6.6275e-08	1.23848e-05	['Elovl6', 'Egf']
chr8:114974376-114974954	314.057	1.39829	0.258968	5.39949	6.68294e-08	1.24509e-05	['Wwox', 'Maf']
chr13:95711088-95713512	1212.67	0.846502	0.156912	5.39477	6.86131e-08	1.27185e-05	['F2rl2', 'Iqgap2']
chr17:46866641-46867287	594.349	1.09974	0.203859	5.3946	6.86755e-08	1.27185e-05	['Bicral', 'Tbcc']
chr12:69537201-69539853	2197.97	0.851148	0.157915	5.38991	7.04927e-08	1.30162e-05	['Gm9887', 'Vcpkmt']
chr6:137540623-137544886	1284.05	0.945832	0.175509	5.38908	7.08195e-08	1.30377e-05	['Eps8', 'Ptpro']
chr14:79140991-79142529	509.244	1.27441	0.236543	5.38763	7.13928e-08	1.31044e-05	['Zfp957', 'Vwa8']
chr13:108861374-108862785	965.347	0.970451	0.180464	5.37754	7.55124e-08	1.38197e-05	['Pde4d']
chr12:35754790-35755951	562.654	-1.17695	0.219198	-5.36937	7.90124e-08	1.44177e-05	['Ahr', 'Agr3']
chr1:106677997-106678571	287.789	-1.25115	0.233081	-5.36786	7.96747e-08	1.44399e-05	['Bcl2', 'Phlpp1']
chr2:159133115-159134671	536.492	-1.19511	0.222656	-5.36751	7.98324e-08	1.44399e-05	['Dhx35']
chr8:115226705-115229360	1406.75	0.864262	0.161015	5.36759	7.97946e-08	1.44399e-05	['Maf', 'Wwox']
chr15:78594235-78595219	821.129	1.06406	0.198316	5.36548	8.07359e-08	1.45609e-05	['Cyth4']
chr12:11209055-11211001	941.456	-0.841755	0.156961	-5.36284	8.19217e-08	1.47319e-05	['Msgn1']
chr5:102959973-102960729	315.574	-1.23281	0.229905	-5.36228	8.21777e-08	1.47352e-05	['Mapk10', 'Arhgap24']
chr12:35462350-35463580	377.913	-1.22413	0.228375	-5.36016	8.31461e-08	1.47939e-05	['Ahr', 'Snx13']
chr12:82322806-82323530	385.519	1.14068	0.2128	5.36035	8.3059e-08	1.47939e-05	['Rgs6', 'Sipa1l1']
chr4:57461013-57461794	226.466	-1.56793	0.292551	-5.35949	8.34566e-08	1.47939e-05	['Akap2', 'Palm2']
chr6:97351863-97353370	1151.74	0.812363	0.151575	5.35949	8.34585e-08	1.47939e-05	['Lmod3', 'Frmd4b']
chr7:111784337-111785361	266.932	-1.60355	0.299797	-5.34879	8.8546e-08	1.5651e-05	['Galnt18']
chr6:17667647-17668561	367.524	1.15936	0.216909	5.34491	9.04624e-08	1.59443e-05	['St7', 'Capza2']
chr9:103007789-103009121	324.46	-1.19503	0.223606	-5.34437	9.07337e-08	1.59468e-05	['Slco2a1']
chr10:84700553-84702317	1343.43	0.801061	0.149911	5.34359	9.11255e-08	1.59704e-05	['Rfx4', 'Polr3b']
chr1:184572985-184574056	868.731	0.94827	0.177564	5.34044	9.27189e-08	1.62039e-05	['Hlx', 'Dusp10']
chr1:127651265-127654186	1142.57	0.83502	0.156465	5.33678	9.46119e-08	1.6466e-05	['Tmem163', 'Mgat5']
chr10:82961198-82963033	1204.39	0.821787	0.153993	5.33652	9.47496e-08	1.6466e-05	['Chst11', 'Eid3']
chr1:91219750-91221019	568.328	-1.01175	0.189708	-5.3332	9.64983e-08	1.6723e-05	['Ube2f', 'Ramp1']
chr12:86710381-86711145	456.988	1.04974	0.196873	5.33208	9.70947e-08	1.67329e-05	['Angel1', 'Vash1']
chr5:150259014-150260215	1186.24	-0.854598	0.16026	-5.33258	9.68269e-08	1.67329e-05	['Fry']
chr2:6085768-6086551	278.538	-1.2403	0.232832	-5.32702	9.98347e-08	1.71575e-05	['Proser2', 'Upf2']
chr3:152905956-152906853	476.3	1.03363	0.19408	5.32581	1.00501e-07	1.72243e-05	['St6galnac5', 'Pigk']
chr10:96627997-96629369	1292.65	0.786393	0.147701	5.32422	1.01385e-07	1.73279e-05	['Dcn', 'Btg1']
chr1:134065142-134065771	603.193	1.08979	0.204865	5.31957	1.04013e-07	1.76846e-05	['Btg2', 'Fmod']
chr11:79129519-79130762	970.944	1.13478	0.213345	5.31902	1.04327e-07	1.76846e-05	['Lgals9', 'Ksr1']
chr12:28799680-28801242	1165.25	-1.01484	0.19079	-5.31913	1.04266e-07	1.76846e-05	['Myt1l', 'Tssc1']
chr15:66997683-66999049	994.995	0.907997	0.170746	5.31781	1.05026e-07	1.77546e-05	['Ndrg1', 'St3gal1']
chr16:95373846-95375380	422.805	-1.07234	0.201731	-5.3157	1.06247e-07	1.78636e-05	['Kcnj15', 'Erg']
chr9:96823935-96824684	301.46	-1.64429	0.309324	-5.31575	1.06222e-07	1.78636e-05	['Zbtb38', 'Pxylp1']
chr5:75661837-75663092	843.908	-0.963772	0.181431	-5.31205	1.084e-07	1.81764e-05	['Kit', 'Kdr']
chr11:86966481-86967771	532.587	-0.988787	0.186294	-5.30766	1.11042e-07	1.85692e-05	['Dhx40', 'Ypel2']
chr8:126614336-126617082	1686.53	0.797359	0.150599	5.2946	1.19278e-07	1.98928e-05	['Irf2bp2', 'Tomm20']
chr6:54866240-54867868	911.121	0.98153	0.185692	5.28578	1.25169e-07	2.08194e-05	['Znrf2', 'Nod1']
chr18:4335371-4336995	352.308	1.20705	0.22843	5.28412	1.26312e-07	2.09533e-05	['Map3k8', 'Lyzl1']
chr12:74092987-74093713	287.575	1.34748	0.255172	5.28068	1.28703e-07	2.12929e-05	['Syt16', 'Gm11042']
chr6:91712063-91713473	881.355	0.848777	0.160835	5.27731	1.31096e-07	2.16312e-05	['Slc6a6', 'Grip2']
chr10:84895442-84898345	2224.94	0.92005	0.174445	5.27416	1.33366e-07	2.19474e-05	['Ric8b', 'Rfx4']
chr15:38932480-38933032	131.82	-1.84729	0.351091	-5.26157	1.42828e-07	2.34423e-05	['Baalc']
chr8:13251135-13251937	311.088	-1.22696	0.233476	-5.25519	1.47871e-07	2.42059e-05	['Grtp1', 'Adprhl1']
chr16:90430563-90431887	481.804	-1.35979	0.258996	-5.25023	1.51912e-07	2.47369e-05	['Hunk', 'Mis18a']
chr2:26492741-26494669	1165.28	0.839149	0.15982	5.25059	1.5161e-07	2.47369e-05	['Sec16a', 'Notch1']
chr4:99120385-99121310	285.186	-1.56584	0.298315	-5.24893	1.52982e-07	2.4846e-05	['Dock7']
chr11:109149164-109150289	726.14	0.886045	0.16887	5.24692	1.54663e-07	2.50534e-05	['E030025P04Rik', 'Rgs9']
chr2:168577463-168578769	647.807	1.2281	0.234215	5.24344	1.57609e-07	2.54641e-05	['Kcng1', 'Nfatc2']
chr6:146184847-146186557	1568.43	0.728693	0.139129	5.23753	1.62737e-07	2.62243e-05	['Sspn', 'Itpr2']
chr17:73852808-73854397	1529.37	0.758438	0.144856	5.23582	1.64257e-07	2.64007e-05	['Ehd3', 'Xdh']
chr3:41603646-41606728	1607.82	0.786517	0.150438	5.22818	1.71187e-07	2.74434e-05	['Jade1', 'Sclt1']
chr4:82848464-82849623	562.142	0.974256	0.186453	5.22521	1.73956e-07	2.78155e-05	['Nfib', 'Zdhhc21']
chr15:100604648-100605618	465.2	1.21447	0.232546	5.22249	1.76529e-07	2.81543e-05	['Dazap2', 'Pou6f1']
chr17:47224908-47226134	675.461	1.17552	0.225168	5.22062	1.78323e-07	2.83676e-05	['Gm16494', 'Mrps10']
chr2:168579484-168580896	1183.12	0.945437	0.181124	5.21983	1.79089e-07	2.84166e-05	['Kcng1', 'Nfatc2']
chr7:111779267-111780480	310.204	-1.30352	0.249894	-5.2163	1.82532e-07	2.8889e-05	['Galnt18']
chr9:51401255-51402664	385.528	-1.10098	0.211239	-5.21201	1.86802e-07	2.94895e-05	['Arhgap20', '1810046K07Rik']
chr6:114659588-114660879	950.086	0.891973	0.171173	5.21094	1.8789e-07	2.95861e-05	['Atg7', 'Vgll4']
chr13:109761136-109761782	228.827	-1.46361	0.281409	-5.20102	1.98197e-07	3.11299e-05	['Rab3c']
chr10:45091152-45092432	369.141	1.22813	0.236252	5.1984	2.01014e-07	3.14927e-05	['Popdc3', 'Prep']
chr7:98754531-98755414	250.436	-1.30497	0.251079	-5.19744	2.02052e-07	3.15756e-05	['Wnt11', 'Thap12']
chr9:15550023-15551283	1123.63	-0.844974	0.162826	-5.18943	2.10936e-07	3.2881e-05	['Smco4', 'Deup1']
chr13:94979113-94979601	359.731	-1.24401	0.239773	-5.18828	2.12244e-07	3.30021e-05	['Wdr41', 'Pde8b']
chr1:189866267-189868358	1792.61	0.732479	0.141233	5.18632	2.14485e-07	3.32353e-05	['Smyd2', 'Ptpn14']
chr13:41512840-41514009	780.536	-0.993225	0.191519	-5.18604	2.14815e-07	3.32353e-05	['Tmem170b', 'Nedd9']
chr17:79300000-79300420	206.905	1.37923	0.265981	5.18547	2.15475e-07	3.32545e-05	['Cdc42ep3', 'Qpct']
chr17:46022424-46023088	255.974	-1.34945	0.260311	-5.184	2.17172e-07	3.33504e-05	['1600014C23Rik', 'Vegfa']
chr9:121427845-121428526	223.452	-1.34374	0.259199	-5.18418	2.16962e-07	3.33504e-05	['Trak1', 'Cck']
chr9:89874148-89875340	1642.85	0.866427	0.167301	5.17884	2.23264e-07	3.42013e-05	['Ankrd34c', 'Rasgrf1']
chr10:118171889-118174112	1450.36	0.747433	0.14441	5.17578	2.26962e-07	3.46822e-05	['Il22', 'Mdm1']
chr7:30592708-30594851	2375.34	0.801949	0.155017	5.17329	2.3001e-07	3.50615e-05	['Zbtb32']
chr17:80112145-80113717	872.391	0.865482	0.167427	5.16931	2.34961e-07	3.57285e-05	['Hnrnpll', 'Galm']
chr16:59393123-59393817	291.697	-1.20555	0.233311	-5.16712	2.37726e-07	3.60605e-05	['Olfr209', 'Gabrr3']
chr14:78630996-78632359	573.235	-0.939481	0.181854	-5.16613	2.38985e-07	3.61631e-05	['Akap11', 'Dgkh']
chr6:144771969-144774033	437.772	1.04063	0.201485	5.1648	2.40691e-07	3.63327e-05	['Sox5', 'Bcat1']
chr15:86164771-86165453	327.603	-1.17965	0.228495	-5.16271	2.43404e-07	3.6653e-05	['Cerk', 'Gramd4']
chr8:26684878-26686342	656.976	-1.19056	0.230743	-5.15966	2.47398e-07	3.71641e-05	['Zfp703', 'Thap1']
chr17:70963654-70963894	4069.07	-0.676116	0.131158	-5.15496	2.5368e-07	3.80158e-05	['Myl12b', 'Gm16519']
chr6:86644165-86646606	1216.27	0.881091	0.17111	5.14928	2.6149e-07	3.90918e-05	['Asprv1', 'Mxd1']
chr10:117720756-117722051	976.164	0.805699	0.15654	5.14691	2.64813e-07	3.93421e-05	['Mdm2', 'Slc35e3']
chr12:85126801-85127637	483.242	-0.985113	0.191422	-5.14628	2.65699e-07	3.93421e-05	['Dlst', 'Rps6kl1']
chr5:144313134-144313753	271.323	-1.20536	0.234219	-5.14628	2.65701e-07	3.93421e-05	['Baiap2l1', 'Bri3']
chr6:120190154-120191285	1781.41	0.742639	0.144301	5.14647	2.65437e-07	3.93421e-05	['Ninj2', 'B4galnt3']
chr1:178527247-178530978	2278.07	-0.802174	0.155899	-5.14547	2.66845e-07	3.94175e-05	['Kif26b']
chr6:86977308-86978983	809.133	-0.859318	0.167038	-5.14443	2.68336e-07	3.95436e-05	['Nfu1', 'Aak1']
chr16:97534495-97537166	1692.45	0.736213	0.143162	5.14252	2.71082e-07	3.98536e-05	['Fam3b', 'Tmprss2']
chr17:86040039-86041493	466.119	-1.12695	0.219277	-5.13939	2.75633e-07	4.04268e-05	['Six2', 'Srbd1']
chr8:46990753-46992927	844.771	-0.985426	0.191838	-5.13675	2.79528e-07	4.09015e-05	['Enpp6', 'Stox2']
chr16:44496475-44498081	623.862	-0.911239	0.177551	-5.13227	2.86268e-07	4.1789e-05	['Boc', 'Cfap44']
chr6:144672511-144672799	391.966	1.15299	0.224716	5.13087	2.88407e-07	4.19046e-05	['Sox5', 'Bcat1']
chr8:3204670-3206007	440.859	-1.00169	0.195227	-5.13087	2.8841e-07	4.19046e-05	['Insr']
chr10:89764072-89766941	1170.79	0.85842	0.167322	5.13036	2.89192e-07	4.19201e-05	['Anks1b', 'Uhrf1bp1l']
chr10:59577611-59579175	2171.7	0.702711	0.137056	5.12718	2.94115e-07	4.24353e-05	['Oit3', 'Gm10322']
chr18:65326764-65327472	292.636	1.2599	0.245708	5.12761	2.93443e-07	4.24353e-05	['Alpk2', 'Nedd4l']
chr6:31079630-31081787	2801.71	0.819076	0.159784	5.12616	2.95715e-07	4.25671e-05	['Mkln1', 'Klf14']
chr2:65811203-65811738	169.762	-1.48767	0.290251	-5.12546	2.96817e-07	4.2627e-05	['Csrnp3', 'Scn2a']
chr7:142793925-142795014	315.475	-1.3196	0.2579	-5.11671	3.10919e-07	4.4549e-05	['Ins2', 'Th']
chr7:35557696-35558360	582.351	-1.10028	0.215102	-5.11514	3.13507e-07	4.48163e-05	['Nudt19']
chr6:67291345-67295069	1412.22	0.765925	0.149933	5.10844	3.24829e-07	4.6328e-05	['Serbp1', 'Il12rb2']
chr9:86623817-86625331	3063.4	0.69387	0.135983	5.10261	3.35e-07	4.76692e-05	['Rwdd2a', 'Me1']
chr5:38273565-38274875	1277.28	-0.903156	0.177048	-5.10118	3.37547e-07	4.79217e-05	['Otop1']
chr2:13409681-13411043	2425.36	0.687228	0.134819	5.0974	3.44341e-07	4.86887e-05	['Rsu1', 'Cubn']
chr7:74494734-74497536	1533.92	0.828727	0.162581	5.09731	3.4452e-07	4.86887e-05	['St8sia2', 'Slco3a1']
chr2:151536141-151537191	523.132	0.992532	0.194799	5.09517	3.48428e-07	4.91292e-05	['Fkbp1a', 'Nsfl1c']
chr4:116184146-116186194	2043.39	0.759691	0.14913	5.09416	3.50282e-07	4.92786e-05	['Pik3r3', 'ENSMUSG00000111410']
chr18:32992648-32993257	324.896	1.2102	0.237587	5.09371	3.51123e-07	4.92851e-05	['Camk4', 'Stard4']
chr18:38061343-38062040	148.243	-1.56694	0.307705	-5.09235	3.53647e-07	4.95274e-05	['Arap3', 'Pcdh1']
chr16:49746982-49747979	223.194	-1.31679	0.258636	-5.09128	3.55655e-07	4.96964e-05	['Cd47', 'Ift57']
chr6:108665205-108666170	1698.74	0.701645	0.137847	5.09003	3.58001e-07	4.99118e-05	['Arl8b', 'Bhlhe40']
chr3:142545217-142547255	1080.2	0.803309	0.157955	5.08568	3.66317e-07	5.07619e-05	['Gbp3', 'Gbp7']
chr7:98727922-98729782	2335.49	-0.69309	0.136285	-5.0856	3.66472e-07	5.07619e-05	['Wnt11', 'Thap12']
chr7:130834362-130834641	2317.91	-0.738293	0.145175	-5.08555	3.66553e-07	5.07619e-05	['Plekha1', 'Btbd16']
chr18:66453069-66453936	1335.95	0.779673	0.153355	5.08409	3.69385e-07	5.10402e-05	['Ccbe1', 'Pmaip1']
chr5:139379992-139383466	4350.8	0.704721	0.138731	5.07977	3.77889e-07	5.20992e-05	['Gpr146', 'Cyp2w1']
chr17:6007714-6009023	1629.25	0.838765	0.165218	5.07672	3.83997e-07	5.27742e-05	['Synj2', 'Serac1']
chr9:103286007-103287343	413.754	-1.02311	0.201539	-5.07648	3.84487e-07	5.27742e-05	['Trf', '1300017J02Rik']
chr14:60129048-60132224	1691.7	0.726352	0.143169	5.07338	3.90805e-07	5.3523e-05	['Atp8a2', 'Nupl1']
chr6:134364393-134367997	2934.49	0.813288	0.160376	5.07113	3.95463e-07	5.40417e-05	['Bcl2l14', 'Etv6']
chr1:128518126-128519658	1135.47	0.874457	0.172545	5.06799	4.02038e-07	5.48195e-05	['Dars', 'Cxcr4']
chr1:88042196-88043398	474.468	-1.06702	0.210847	-5.06065	4.17826e-07	5.68472e-05	['Usp40', 'Ugt1a10']
chr15:10599419-10601087	571.707	-1.00824	0.199313	-5.05858	4.22399e-07	5.73436e-05	['Ttc23l', 'Rai14']
chr17:56275994-56277802	1903.25	0.769984	0.152227	5.05813	4.23395e-07	5.73534e-05	['Ticam1']
chr8:70529217-70530316	632.062	0.885907	0.175209	5.05628	4.27524e-07	5.77865e-05	['Ell', 'Fkbp8']
chr19:32868899-32869962	649.368	-0.878779	0.173824	-5.05557	4.29111e-07	5.78749e-05	['Pten', 'Rnls']
chr1:160306072-160307704	360.764	1.07903	0.213578	5.05216	4.36831e-07	5.8584e-05	['Cacybp', 'Rabgap1l']
chr12:99941883-99943921	1509.21	-1.04194	0.206239	-5.0521	4.36976e-07	5.8584e-05	['Kcnk13', 'Tdp1']
chr3:93571981-93572761	364.372	1.37001	0.271181	5.052	4.37201e-07	5.8584e-05	['S100a10', 'Tdpoz1']
chr2:38471552-38473428	2403.77	0.732215	0.144962	5.05107	4.39342e-07	5.87289e-05	['Nek6', 'Lhx2']
chr5:90639601-90641302	819.475	-0.843187	0.166944	-5.05071	4.40176e-07	5.87289e-05	['Rassf6']
chrX:160603853-160604889	746.87	0.857817	0.169921	5.04834	4.45661e-07	5.93332e-05	['Phka2', 'Ppef1']
chr19:41331759-41333369	965.879	0.814149	0.161286	5.04785	4.468e-07	5.93574e-05	['Tm9sf3', 'Pik3ap1']
chr6:108276748-108279675	2013.05	0.903205	0.179029	5.04503	4.53447e-07	6.01117e-05	['Bhlhe40', 'Itpr1']
chr1:94034417-94036423	6202.54	0.616914	0.122324	5.04327	4.57634e-07	6.02804e-05	['Neu4', 'Pdcd1']
chr16:44387442-44388163	236.237	-1.36938	0.271514	-5.04352	4.57054e-07	6.02804e-05	['Cfap44', 'Spice1']
chr2:127310016-127310590	672.162	0.943493	0.187067	5.04362	4.56799e-07	6.02804e-05	['Dusp2', 'Stard7']
chr12:14149947-14152661	468.785	-1.00881	0.200074	-5.04218	4.60252e-07	6.04967e-05	['Fam84a']
chr6:56919845-56920945	625.97	1.00455	0.199333	5.03958	4.66559e-07	6.11962e-05	['Vmn1r4', 'Nt5c3']
chr12:103330866-103332480	1577.24	0.803981	0.159768	5.03217	4.84965e-07	6.34761e-05	['Fam181a', 'Asb2']
chr4:122838193-122838848	576.356	0.939398	0.186715	5.03119	4.8745e-07	6.36671e-05	['Ppt1', 'Cap1']
chr2:21067400-21067718	133.879	-2.08741	0.415125	-5.0284	4.94593e-07	6.44643e-05	['Arhgap21', 'Enkur']
chr16:35177636-35178847	225.565	-1.32027	0.262734	-5.02512	5.03126e-07	6.54391e-05	['Adcy5', 'Sec22a']
chr11:58222220-58222559	181.185	-1.52449	0.303439	-5.02404	5.05962e-07	6.56703e-05	['4930438A08Rik', 'Irgm2']
chr12:77138411-77139266	651.311	0.912303	0.181654	5.02219	5.10845e-07	6.61657e-05	['Max', 'Fut8']
chr2:45055256-45056515	477.776	0.989988	0.197266	5.01853	5.20679e-07	6.72989e-05	['Gtdc1', 'Zeb2']
chr6:15751470-15752216	342.231	1.09749	0.21874	5.01733	5.23935e-07	6.75789e-05	['Mdfic']
chr16:94453522-94454503	300.795	-1.13096	0.225519	-5.01491	5.30594e-07	6.82958e-05	['Pigp', 'Dscr3']
chr5:118458890-118459677	378.076	1.08456	0.216307	5.01401	5.33069e-07	6.84724e-05	['Med13l', '2410131K14Rik']
chr9:86203277-86203857	180.338	-1.43168	0.285713	-5.01091	5.41726e-07	6.94406e-05	['Ube2cbp', 'Tpbg']
chr8:36167886-36169502	827.282	0.864948	0.172681	5.00893	5.47324e-07	7.00134e-05	['Prag1', 'Lonrf1']
chr16:24506380-24508120	646.647	1.07017	0.21367	5.00853	5.48467e-07	7.00153e-05	['Tprg', 'Lpp']
chr3:103639532-103640553	279.004	1.24374	0.248366	5.0077	5.50838e-07	7.01737e-05	['Atg4a-ps', 'Syt6']
chr13:101547349-101548390	681.336	0.879769	0.175699	5.00724	5.52169e-07	7.0199e-05	['Slc30a5', 'Pik3r1']
chr5:105235696-105236672	858.518	-0.858121	0.171474	-5.00437	5.60456e-07	7.11068e-05	['Gbp4', 'Gbp10']
chr3:37291209-37293253	858.041	0.92283	0.184449	5.00318	5.63935e-07	7.14022e-05	['Il21', 'Cetn4']
chr14:60710521-60713019	2946.88	0.672354	0.134457	5.00052	5.71762e-07	7.22458e-05	['C1qtnf9', 'Spata13']
chr12:110380764-110382311	2831.28	-0.679066	0.135935	-4.99552	5.8678e-07	7.39927e-05	['Ppp2r5c', 'Dio3']
chr16:3933614-3935723	1373.11	0.769052	0.154037	4.99266	5.95531e-07	7.47922e-05	['Cluap1', 'Nlrc3']
chr9:124145592-124147000	1111.8	0.824403	0.16512	4.99274	5.95285e-07	7.47922e-05	['Ccr5', '2010315B03Rik']
chr1:58719376-58723035	2964.23	0.766203	0.153534	4.99045	6.02392e-07	7.5501e-05	['Casp8', 'Cflar']
chr5:111235579-111236573	346.598	-1.16399	0.233274	-4.98979	6.04445e-07	7.56056e-05	['Pitpnb', 'Ttc28']
chr11:49083183-49083624	189.459	1.41828	0.284259	4.98939	6.05698e-07	7.56099e-05	['Ifi47', 'Olfr1396']
chr4:102988951-102991884	2117.05	0.668913	0.13413	4.98704	6.13123e-07	7.63831e-05	['Tctex1d1', 'Insl5']
chr11:86957598-86959482	602.917	-1.05719	0.212125	-4.9838	6.23463e-07	7.75155e-05	['Dhx40', 'Ypel2']
chr1:55410746-55411394	406.454	1.04269	0.209282	4.98224	6.28519e-07	7.78323e-05	['Plcl1']
chr3:127689048-127689486	317.702	-1.35543	0.272052	-4.98226	6.28456e-07	7.78323e-05	['Neurog2', 'Alpk1']
chr10:70088679-70089345	385.497	-1.16124	0.233456	-4.97413	6.55403e-07	8.086e-05	['Ccdc6', 'Ank3']
chr11:116620610-116620937	425.581	1.18314	0.23786	4.97408	6.55576e-07	8.086e-05	['Rhbdf2', 'Aanat']
chr2:164016987-164017653	267.094	-1.26011	0.25347	-4.97143	6.6462e-07	8.18128e-05	['Pabpc1l', 'Ywhab']
chr1:64301177-64301736	312.787	1.26509	0.254538	4.97017	6.68959e-07	8.20737e-05	['Creb1', 'Klf7']
chr6:82747238-82748700	784.235	0.893559	0.179789	4.97004	6.69384e-07	8.20737e-05	['Pole4', 'Hk2']
chr3:127887529-127888156	255.103	1.34696	0.271209	4.96649	6.81741e-07	8.34239e-05	['Ap1ar', '5730508B09Rik']
chr13:32428176-32429072	230.663	-1.34739	0.271449	-4.96371	6.916e-07	8.42977e-05	['Gmds', 'Mylk4']
chr9:42208423-42210167	1240.37	0.951126	0.191602	4.96407	6.90315e-07	8.42977e-05	['Sorl1', 'Sc5d']
chr12:107123390-107125015	1496.17	0.793908	0.15998	4.96254	6.95785e-07	8.46403e-05	['3110018I06Rik']
chr6:82744199-82745465	1241.42	0.962212	0.19391	4.96216	6.97139e-07	8.46403e-05	['Pole4', 'Hk2']
chr2:107046067-107046644	280.245	1.25168	0.252281	4.96143	6.99745e-07	8.47907e-05	['Arl14ep', 'Fshb']
chr11:103776165-103777308	650.897	-1.05465	0.212636	-4.95989	7.05336e-07	8.51357e-05	['Wnt3', 'Nsf']
chr17:86879900-86881646	526.431	0.948434	0.191213	4.96008	7.04639e-07	8.51357e-05	['Tmem247', 'Epas1']
chr10:89747144-89748506	1596.73	0.76045	0.153385	4.9578	7.12968e-07	8.58898e-05	['Anks1b', 'Uhrf1bp1l']
chr11:54958338-54959067	493.381	1.23329	0.248783	4.95729	7.14818e-07	8.58944e-05	['Tnip1', 'Gpx3']
chr12:86686432-86687685	905.039	0.787067	0.158778	4.95703	7.15775e-07	8.58944e-05	['Vash1', 'Angel1']
chr15:83403667-83404382	233.024	1.29745	0.261966	4.95274	7.31767e-07	8.76439e-05	['Arfgap3', 'Pacsin2']
chr4:130919227-130920147	733.399	0.984224	0.198984	4.94624	7.56615e-07	9.02715e-05	['Matn1', 'Laptm5']
chr5:143511974-143512667	280.026	1.24417	0.251538	4.94624	7.56612e-07	9.02715e-05	['Rac1', 'Daglb']
chr1:175602012-175602982	583.928	-0.880159	0.177959	-4.94585	7.58117e-07	9.0277e-05	['Rgs7', 'Fh1']
chr1:61421774-61424115	853.444	0.903374	0.182681	4.94508	7.61115e-07	9.03411e-05	['Pard3b', 'Icos']
chr7:98692430-98694873	2457.55	0.678215	0.137153	4.94497	7.61567e-07	9.03411e-05	['Emsy', 'Thap12']
chr12:117809237-117810772	3102.26	-0.658259	0.133152	-4.94366	7.66678e-07	9.06009e-05	['Cdca7l', 'Rapgef5']
chr8:36164655-36165535	540.264	1.05498	0.21339	4.9439	7.65764e-07	9.06009e-05	['Prag1', 'Lonrf1']
chr16:45025064-45026101	1333.66	-0.820254	0.165953	-4.94269	7.70539e-07	9.08841e-05	['Ccdc80', 'Cd200r3']
chr15:76496677-76500653	1959.47	0.670111	0.135609	4.94148	7.75322e-07	9.11018e-05	['Dgat1', 'Hsf1']
chr9:42837664-42839436	842.429	-0.873275	0.17672	-4.94157	7.74977e-07	9.11018e-05	['Tbcel', 'Grik4']
chr10:111213521-111215709	1469.91	0.736615	0.149136	4.93922	7.84344e-07	9.19877e-05	['Bbs10', 'Osbpl8']
chr12:110578915-110579763	576.118	-1.15534	0.233968	-4.93802	7.89193e-07	9.23817e-05	['Dync1h1', 'Ppp2r5c']
chr18:56723726-56724451	400.226	1.09646	0.222078	4.93728	7.92178e-07	9.25566e-05	['Lmnb1', 'March3']
chr1:159673618-159674756	582.592	-0.989898	0.200522	-4.9366	7.94966e-07	9.27077e-05	['4930523C07Rik', 'Tnr']
chr19:57969882-57971837	1836.41	0.729416	0.147852	4.93343	8.07986e-07	9.40493e-05	['Atrnl1', 'Gfra1']
chr9:61892515-61893512	399.937	1.01255	0.205275	4.93267	8.11127e-07	9.42381e-05	['Rplp1', 'Tle3']
chr18:56358327-56359818	1024.39	0.777044	0.157557	4.93183	8.14632e-07	9.44684e-05	['Gramd3']
chr4:106598008-106599392	750.641	0.856543	0.173703	4.93108	8.1776e-07	9.46542e-05	['Lexm', 'Dhcr24']
chr6:115479978-115481084	556.274	1.0278	0.208468	4.93024	8.21287e-07	9.48854e-05	['Tsen2', 'Pparg']
chr7:127010932-127011243	163.174	1.46222	0.296688	4.92849	8.28682e-07	9.55618e-05	['D830044I16Rik', 'Mvp']
chr14:121905700-121907487	687.026	0.939723	0.190696	4.92785	8.31409e-07	9.56984e-05	['Gpr18', 'Ubac2']
chr15:38169507-38170363	310.271	-1.2377	0.251344	-4.92434	8.46469e-07	9.72515e-05	['Ubr5', 'Odf1']
chr10:111745946-111747516	562.087	-0.91524	0.186067	-4.91889	8.70379e-07	9.97222e-05	['Krr1', 'Phlda1']
chr13:98205640-98206773	456.188	-1.06204	0.215919	-4.9187	8.71189e-07	9.97222e-05	['Arhgef28']
chr5:52564967-52566075	311.605	-1.1616	0.236218	-4.9175	8.76562e-07	0.000100152	['Lgi2']
chr9:107295352-107298717	3835.53	0.739011	0.150334	4.91578	8.84285e-07	0.000100849	['Cish', 'Hemk1']
chr16:96060578-96062578	766.451	0.808488	0.164483	4.91534	8.86281e-07	0.000100891	['Psmg1', 'Brwd1']
chr11:115660418-115660961	371.91	1.04081	0.211794	4.91428	8.91107e-07	0.000101255	['Slc25a19', 'Grb2']
chr7:101536222-101536757	156.245	-1.50058	0.305425	-4.9131	8.96471e-07	0.000101678	['Art2b', 'Pde2a']
chr1:40055820-40056404	898.949	0.867637	0.17663	4.91217	9.00728e-07	0.000101717	['Il1r2', 'Map4k4']
chr18:60373063-60376786	1327.23	0.753932	0.153497	4.9117	9.02909e-07	0.000101717	['Iigp1']
chr2:128465205-128466635	740.022	1.09839	0.22364	4.91144	9.04119e-07	0.000101717	['Spdye4c', 'Bcl2l11']
chr4:123236145-123237223	690.533	-0.846788	0.172395	-4.91189	9.02015e-07	0.000101717	['Pabpc4', 'Heyl']
chr7:98772355-98773570	624.922	-0.868599	0.176871	-4.91091	9.0654e-07	0.000101717	['Wnt11', 'Thap12']
chr9:50590906-50591803	557.783	0.932894	0.189964	4.91089	9.06646e-07	0.000101717	['Sdhd', 'Il18']
chr7:73415656-73416660	465.615	-1.05306	0.214727	-4.90419	9.3815e-07	0.000105061	['Rgma', 'Chd2']
chr14:77870948-77872176	1785.33	0.701748	0.14314	4.90254	9.4605e-07	0.00010575	['Gm1587', 'Dnajc15']
chr6:114049270-114050590	389.852	-1.17806	0.240312	-4.9022	9.47715e-07	0.00010575	['Atp2b2', 'Slc6a11']
chr1:151893606-151894527	437.214	-1.01357	0.206943	-4.8978	9.69171e-07	0.00010795	['Edem3', '1700025G04Rik']
chr5:134769108-134769770	251.561	-1.27899	0.261229	-4.89605	9.77827e-07	0.000108719	['Eln', 'Wbscr28']
chr3:115711380-115714143	2476.35	0.805691	0.164627	4.89403	9.87903e-07	0.000109643	['S1pr1', 'Olfm3']
chr18:4349831-4351928	862.252	0.8133	0.166249	4.89205	9.9793e-07	0.000110558	['Map3k8', 'Lyzl1']
chr18:55418713-55419831	767.911	-1.08377	0.22157	-4.89132	1.00164e-06	0.000110772	['Zfp608']
chr5:150372607-150373596	347.007	-1.05195	0.215258	-4.8869	1.02435e-06	0.000113081	['Fry', 'Zar1l']
chr5:144877854-144878426	296.261	-1.20346	0.246305	-4.88604	1.02886e-06	0.000113287	['Smurf1', 'Trrap']
chr7:108990200-108991990	1374.83	0.713187	0.14597	4.88584	1.02987e-06	0.000113287	['Tub', 'Eif3f']
chr1:53744434-53747573	654.417	0.978956	0.200407	4.88483	1.03516e-06	0.000113668	['Dnah7a', 'Stk17b']
chr13:95696291-95698494	1254.56	0.744515	0.152429	4.88435	1.03769e-06	0.000113745	['F2rl2']
chr9:5297752-5300478	1253.62	0.732853	0.150093	4.88266	1.04664e-06	0.000114523	['Casp1']
chr3:59113468-59114792	653.914	0.87954	0.180162	4.88195	1.05044e-06	0.000114737	['Gpr171', 'P2ry14']
chr11:104629501-104631639	1647.4	0.75354	0.154373	4.88129	1.05392e-06	0.000114914	['Gm11639', 'Itgb3']
chr17:6014831-6017132	1089.79	0.731209	0.149966	4.87584	1.08346e-06	0.000117928	['Serac1', 'Synj2']
chr1:36323564-36327032	2945.59	0.737296	0.151256	4.87451	1.0908e-06	0.000118519	['Arid5a', 'Kansl3']
chr16:57421239-57423928	886.643	0.891731	0.183136	4.86923	1.12036e-06	0.000121518	['Filip1l', 'Cmss1']
chr7:140998828-140999818	1155.35	0.757052	0.155536	4.86736	1.13098e-06	0.000122455	['Ifitm3', 'Ifitm1']
chr19:57825248-57826046	284.116	1.22744	0.252216	4.86664	1.13511e-06	0.000122689	['Atrnl1', 'Gfra1']
chr1:7046980-7047583	189.848	-1.47044	0.302202	-4.86575	1.14023e-06	0.000123028	['Pcmtd1', 'St18']
chr12:16201736-16202746	322.094	1.07142	0.22027	4.86414	1.14957e-06	0.000123821	['Trib2', 'Lpin1']
chr3:126659911-126662373	2292.15	0.734328	0.151022	4.8624	1.15969e-06	0.000124693	['Camk2d', 'Ank2']
chr19:18746280-18748217	1289.36	0.730671	0.150304	4.86128	1.16628e-06	0.000124753	['Trpm6']
chr4:8857527-8858093	226.001	1.35302	0.278317	4.86144	1.16537e-06	0.000124753	['Clvs1', 'Chd7']
chr6:144269234-144270779	698.263	0.849323	0.174697	4.86169	1.16386e-06	0.000124753	['Sox5', 'Bcat1']
chr1:182519819-182521498	1252.7	0.728525	0.149921	4.8594	1.1774e-06	0.000125727	['Capn2']
chr2:158166415-158167945	855.258	1.10094	0.227041	4.84908	1.24035e-06	0.000132221	['Tgm2', 'D630003M21Rik']
chr8:94922641-94925538	1090.62	0.84514	0.174383	4.84645	1.25691e-06	0.000133756	['Adgrg5']
chr15:76053795-76054211	135.857	-1.73502	0.358059	-4.84562	1.26219e-06	0.000134089	['Fam83h', 'Scrib']
chr4:145338182-145338823	285.365	1.14863	0.237323	4.83992	1.29891e-06	0.000137753	['Zfp990', 'Tnfrsf8']
chr11:68203704-68205596	525.346	-0.909304	0.187963	-4.83767	1.31368e-06	0.000139082	['Ntn1', 'Stx8']
chr1:58725893-58728351	1222.6	0.789417	0.163205	4.83695	1.31847e-06	0.000139351	['Casp8', 'Cflar']
chr3:137952100-137956163	4491.05	0.662098	0.13692	4.83565	1.32714e-06	0.000140029	['Dapp1', 'Lamtor3']
chr6:114656677-114658090	803.227	0.856728	0.177256	4.83329	1.34292e-06	0.000141454	['Atg7', 'Vgll4']
chr11:67048583-67049425	583.166	0.9949	0.205858	4.83293	1.34536e-06	0.000141471	['Sco1', 'Adprm']
chr10:14479250-14479626	95.9962	-1.91553	0.396631	-4.82949	1.36883e-06	0.000143603	['Adgrg6', 'Hivep2']
chr15:67161353-67162258	293.035	1.15599	0.23937	4.82928	1.37027e-06	0.000143603	['St3gal1']
chr17:15269000-15270525	455.438	-1.17455	0.243272	-4.82815	1.37804e-06	0.000143931	['Dll1', 'Ermard']
chr5:100642260-100644686	803.233	0.94668	0.19607	4.82827	1.37725e-06	0.000143931	['Plac8', 'Coq2']
chr8:40634262-40635495	392.512	-1.01711	0.210704	-4.8272	1.38468e-06	0.000144381	['Mtmr7']
chr8:14989333-14991430	2744.9	0.642889	0.133214	4.826	1.39305e-06	0.00014501	['Kbtbd11', 'Arhgef10']
chr13:5889565-5890793	711.676	0.903867	0.187438	4.82222	1.41971e-06	0.000147314	['Pitrm1', 'Klf6']
chr7:100448229-100449537	1527.95	0.708454	0.146916	4.82219	1.41993e-06	0.000147314	['Ppme1', 'Ucp3']
chr5:124943532-124945315	1991.27	0.832546	0.172664	4.82178	1.4228e-06	0.000147366	['Rflna', 'Zfp664']
chr13:9834303-9834541	2312.32	-0.782309	0.162261	-4.82131	1.42621e-06	0.000147472	['Zmynd11', 'Chrm3']
chr6:87547055-87548424	1225.98	0.75678	0.157065	4.81826	1.44813e-06	0.00014949	['Arhgap25', 'Prokr1']
chr17:65719728-65720302	214.317	1.29596	0.26899	4.81788	1.45088e-06	0.000149525	['Txndc2', 'Rab31']
chr13:95006737-95008234	1486.53	-0.753541	0.156465	-4.81603	1.46445e-06	0.000150673	['Wdr41', 'Pde8b']
chr11:49084395-49085781	1383.06	0.787312	0.163509	4.81511	1.47121e-06	0.000151118	['Ifi47', 'Olfr1396']
chr13:8456479-8458486	879.036	0.838218	0.174212	4.8115	1.49805e-06	0.00015362	['Adarb2', 'Wdr37']
chr2:31042512-31043445	461.414	0.993892	0.206603	4.81064	1.50449e-06	0.000153895	['Usp20', 'Fnbp1']
chr5:111124530-111125525	470.488	-1.04901	0.218068	-4.81048	1.50569e-06	0.000153895	['Pitpnb', 'Ttc28']
chr7:132772194-132773854	750.141	0.922908	0.191964	4.8077	1.52676e-06	0.000155792	['Fam53b', 'Lhpp']
chr16:44507674-44508478	228.159	-1.40586	0.292495	-4.80646	1.53626e-06	0.000156504	['Boc', 'Cfap44']
chr3:101913037-101914843	777.822	-0.794314	0.165348	-4.80388	1.55618e-06	0.000158274	['Mab21l3', 'Slc22a15']
chr4:57305912-57307828	2379.84	0.667894	0.13905	4.80326	1.56101e-06	0.000158505	['Palm2', 'Ptpn3']
chr7:115530689-115532182	722.794	-0.948048	0.197407	-4.80251	1.56689e-06	0.000158842	['Sox6', 'Insc']
chr9:61012748-61014926	2063.54	0.694233	0.144599	4.80108	1.57811e-06	0.000159718	['Tle3', 'Uaca']
chr17:44713321-44714800	740.437	0.885344	0.184433	4.80035	1.58389e-06	0.000159974	['Supt3', 'Clic5']
chr6:91488549-91489372	1085.29	0.994301	0.207141	4.80011	1.58579e-06	0.000159974	['Tmem43', 'Xpc']
chr13:36405609-36406595	555.587	-0.959079	0.199913	-4.79747	1.60679e-06	0.00016183	['Lyrm4', 'Nrn1']
chr19:20393562-20394232	316.424	1.21712	0.253786	4.79586	1.61976e-06	0.000162607	['Anxa1']
chr6:134715457-134716953	1667.13	0.892307	0.186049	4.79607	1.61807e-06	0.000162607	['Dusp16', 'Borcs5']
chr12:78717620-78718321	265.424	-1.20149	0.250551	-4.79537	1.62376e-06	0.000162746	['Mpp5', 'Fam71d']
chr7:99435481-99436387	683.985	0.915853	0.191073	4.79321	1.64133e-06	0.000164241	['Klhl35', 'Gdpd5']
chr18:67699065-67700745	777.679	0.8104	0.169151	4.79098	1.65971e-06	0.000165813	['Ptpn2', 'Psmg2']
chr13:51207667-51208228	231.941	-1.21089	0.252807	-4.78978	1.66962e-06	0.000166535	['S1pr3', 'Nxnl2']
chr11:114965124-114965902	194.413	-1.36261	0.284623	-4.78742	1.68939e-06	0.000168237	['Cd300c', 'Cd300ld']
chr9:109054214-109055145	1546.4	0.774031	0.161698	4.78688	1.69397e-06	0.000168422	['Trex1', 'Shisa5']
chr14:68048460-68049035	458.714	0.949205	0.198412	4.78401	1.71831e-06	0.000170569	['Dock5', 'Nefl']
chr7:117469804-117470991	965.539	0.801835	0.167625	4.78351	1.72263e-06	0.000170725	['Xylt1', 'Rps15a']
chr12:69416464-69417298	1134.63	0.744409	0.155646	4.78271	1.72947e-06	0.000170857	['Gm9887', 'Vcpkmt']
chrX:94169380-94170497	347.428	1.0278	0.214887	4.783	1.72701e-06	0.000170857	['Zfx', 'Eif2s3x']
chr1:87180457-87181636	1221.72	0.82641	0.17297	4.77777	1.77251e-06	0.000174749	['Prss56']
chr1:144239192-144239879	419.42	1.02187	0.213893	4.7775	1.77486e-06	0.000174749	['Rgs13', 'Rgs1']
chr2:24929088-24930174	417.976	-1.08118	0.226319	-4.77722	1.77732e-06	0.000174749	['Ehmt1', 'Arrdc1']
chr1:58741986-58743388	1010.14	0.74475	0.155917	4.77657	1.78311e-06	0.000174873	['Casp8', 'Cflar']
chr5:118464395-118466756	1756.77	0.676053	0.141539	4.77645	1.78421e-06	0.000174873	['Med13l', '2410131K14Rik']
chr13:112416994-112419519	1848.91	0.705533	0.14775	4.77518	1.79545e-06	0.000175696	['Il6st', 'Ankrd55']
chr10:11342811-11344095	601.424	-0.860477	0.180221	-4.77456	1.80103e-06	0.000175965	['Epm2a']
chr10:111543423-111544948	572.129	0.946843	0.198349	4.77362	1.80945e-06	0.00017651	['Krr1', 'Phlda1']
chr9:88926346-88926951	1375.52	-0.873585	0.18305	-4.77237	1.82067e-06	0.000177325	['Bcl2a1a', 'Trim43c']
chr19:53251921-53252865	695.662	-0.827555	0.173428	-4.77174	1.8264e-06	0.000177605	['Mxi1', 'Add3']
chr4:108310227-108311264	374.858	0.992305	0.208026	4.77009	1.84142e-06	0.000178784	['Coa7', 'Zyg11b']
chr16:84680228-84682877	1213.61	0.874653	0.18348	4.76702	1.86968e-06	0.000181245	['Mrpl39']
chr4:44841256-44841999	473.391	-1.28439	0.269514	-4.76559	1.88306e-06	0.000181999	['Grhpr', 'Zcchc7']
chr7:117393521-117394830	1474.45	0.670079	0.140609	4.76556	1.88333e-06	0.000181999	['Xylt1', 'Rps15a']
chr2:118658620-118660321	871.632	0.840826	0.176519	4.76337	1.90389e-06	0.0001837	['Pak6']
chr7:35729411-35730074	257.363	1.22668	0.257569	4.76254	1.91175e-06	0.000184173	['Pdcd5', 'Dpy19l3']
chr17:44717894-44718895	919.607	0.768459	0.161589	4.75564	1.97819e-06	0.000190277	['Supt3', 'Clic5']
chr1:14746929-14747941	431.445	1.17146	0.246581	4.75083	2.02583e-06	0.000194558	['Eya1', 'Msc']
chr5:3355366-3356820	1141.37	0.779701	0.164144	4.7501	2.03319e-06	0.000194963	['Fam133b', 'Cdk6']
chr16:19974376-19975945	384.655	1.01167	0.213067	4.74816	2.05275e-06	0.000196535	['A930003A15Rik', 'Klhl6']
chr9:56223577-56223959	4275.01	-0.7307	0.153931	-4.74695	2.06511e-06	0.000197413	['Tspan3', 'Peak1']
chr6:70871266-70872948	1764.6	0.674587	0.14216	4.74527	2.08224e-06	0.000198439	['Eif2ak3', 'Tex37']
chr6:85680366-85681098	258.374	-1.23211	0.259636	-4.74552	2.07972e-06	0.000198439	['Nat8f7', 'Alms1']
chr5:34224077-34225593	750.422	-0.984762	0.207613	-4.74327	2.103e-06	0.000199822	['Mxd4', 'Zfyve28']
chr7:38076290-38077990	793.282	0.856168	0.180503	4.74325	2.10319e-06	0.000199822	['Uri1', 'Ccne1']
chr17:56265951-56266823	617.575	0.979645	0.206604	4.74165	2.1198e-06	0.000201093	['Fem1a', 'Ticam1']
chr17:6598191-6599953	1347.18	0.746556	0.157501	4.74	2.13721e-06	0.000202434	['Dynlt1c']
chr18:38996943-38997544	539.777	1.04014	0.219516	4.73833	2.15482e-06	0.000203481	['Arhgap26', 'Nr3c1']
chr4:59461727-59462646	170.416	-1.38207	0.291663	-4.73859	2.15206e-06	0.000203481	['Susd1', 'Ptbp3']
chr10:7843709-7845252	812.095	0.771765	0.16291	4.73737	2.16513e-06	0.000204144	['Zc3h12d', 'Tab2']
chr2:77918777-77919480	330.999	1.10556	0.233434	4.73605	2.17919e-06	0.000205158	['Zfp385b', 'Cwc22']
chr16:49790668-49794047	1482.6	0.767512	0.162109	4.73454	2.19551e-06	0.000206072	['Cd47', 'Ift57']
chr5:134436947-134439129	1751.9	-0.67868	0.143347	-4.73454	2.19554e-06	0.000206072	['Gtf2i', 'Gtf2ird1']
chr1:181456538-181457711	1195.99	-0.995832	0.210444	-4.73204	2.2227e-06	0.000208306	['Ccdc121', 'Cnih3']
chr9:67813363-67814599	359.194	-1.08684	0.229779	-4.72995	2.24577e-06	0.000210151	['C2cd4a', 'C2cd4b']
chr7:112620334-112620994	340.938	-1.01798	0.215237	-4.72957	2.24994e-06	0.000210223	['Tead1', 'Parva']
chr11:46306516-46309273	2888.87	0.775094	0.164064	4.72436	2.30847e-06	0.000215368	['Cyfip2', 'Fndc9']
chr1:36571346-36572461	542.195	-0.858563	0.181778	-4.72315	2.32216e-06	0.00021632	['Sema4c', 'Fam178b']
chr14:27248174-27250148	1476.55	0.680723	0.144265	4.71856	2.3752e-06	0.00022093	['Fam208a', 'Arhgef3']
chr5:90617914-90618610	415.87	-1.15198	0.244226	-4.71689	2.39483e-06	0.000222422	['Rassf6', '5830473C10Rik']
chr14:27234008-27234831	274.346	1.1931	0.252977	4.71626	2.40219e-06	0.000222772	['Arhgef3']
chr13:85418810-85419768	325.023	1.07119	0.227159	4.7156	2.41005e-06	0.000223167	['Rasa1', 'Cox7c']
chr12:99609945-99611403	654.091	-0.868511	0.184234	-4.71418	2.42692e-06	0.000224394	['Foxn3', 'Efcab11']
chr19:10781337-10784492	1109.97	0.79576	0.168825	4.71352	2.43472e-06	0.000224781	['Cd5', 'Cd6']
chr5:140047492-140048798	692.967	-0.986719	0.209384	-4.7125	2.44699e-06	0.000225243	['Elfn1', 'Mad1l1']
chr5:147447740-147450086	766.388	0.798295	0.169394	4.71264	2.44525e-06	0.000225243	['Pan3', 'Flt1']
chr13:107902509-107904293	768.433	0.92615	0.196596	4.71093	2.46592e-06	0.000226159	['Kif2a', 'Smim15']
chr17:6063304-6064940	575.162	-0.852298	0.180913	-4.7111	2.46383e-06	0.000226159	['Serac1', 'Synj2']
chr7:47012941-47013852	841.395	0.75461	0.160188	4.71077	2.46788e-06	0.000226159	['Spty2d1']
chr1:161631510-161632552	401.657	-0.966744	0.205278	-4.70943	2.4841e-06	0.000226975	['Tnfsf18', 'Fasl']
chr16:49798697-49800509	797.124	0.905462	0.192257	4.70965	2.4814e-06	0.000226975	['Cd47', 'Ift57']
chr13:35208240-35208828	242.484	1.22316	0.259821	4.70771	2.50521e-06	0.000228232	['Cdyl', 'Eci2']
chr2:131422567-131424246	1632.94	0.671349	0.142604	4.70779	2.50411e-06	0.000228232	['Rnf24', 'Smox']
chrX:151950589-151951887	800.436	0.85423	0.181508	4.7063	2.52257e-06	0.000229476	['Hsd17b10', 'Huwe1']
chr2:11641839-11643146	986.063	0.786393	0.167188	4.70365	2.55556e-06	0.000232137	['Il2ra']
chr18:66422023-66422834	233.585	1.21756	0.258895	4.7029	2.56495e-06	0.000232392	['Ccbe1', 'Pmaip1']
chr7:73517374-73519402	808.2	0.974162	0.207144	4.70283	2.56586e-06	0.000232392	['Chd2', 'Rgma']
chr9:120826123-120827467	319.331	-1.15884	0.246481	-4.70155	2.58199e-06	0.000233512	['Ctnnb1', 'Rpl14']
chr18:67706052-67706910	209.453	1.22907	0.261602	4.69824	2.62418e-06	0.000236982	['Ptpn2', 'Psmg2']
chr9:115529393-115530134	288.409	-1.22766	0.261332	-4.69771	2.63096e-06	0.000237249	['Gadl1', 'Stt3b']
chr1:182542998-182543704	432.552	0.9357	0.199239	4.69636	2.6484e-06	0.000238476	['Capn2', 'Capn8']
chr18:73487080-73487638	148.843	-1.41567	0.301465	-4.69598	2.65327e-06	0.000238568	['Mex3c']
chr2:35446972-35449232	1522.9	0.70806	0.150812	4.695	2.6661e-06	0.000239028	['4930402F06Rik', 'Ggta1']
chr3:136697394-136698680	971.449	0.803268	0.171089	4.69504	2.6655e-06	0.000239028	['Emcn', 'Ppp3ca']
chr10:96080433-96081514	1528.51	-0.732976	0.156131	-4.69461	2.67113e-06	0.000239133	['Gm5426', 'Eea1']
chr10:94507980-94509508	1282.59	-0.883201	0.188168	-4.69369	2.68325e-06	0.000239527	['Tmcc3', 'Ndufa12']
chr4:150917349-150917931	1277.84	0.690085	0.147022	4.69375	2.68246e-06	0.000239527	['Tnfrsf9', 'Park7']
chr19:53237905-53238295	120.037	-1.72361	0.367271	-4.69303	2.69188e-06	0.000239953	['Mxi1', 'Add3']
chr12:54316746-54317456	1116.79	0.790077	0.168407	4.69146	2.71257e-06	0.00024145	['Egln3', 'Sptssa']
chr8:34681951-34683456	633.812	0.826743	0.176256	4.69057	2.72444e-06	0.000242159	['Dusp4', 'Saraf']
chr15:85455444-85456928	1080.64	-0.896536	0.191159	-4.69	2.73206e-06	0.000242489	['7530416G11Rik', 'Atxn10']
chr11:117989457-117990442	987.423	0.776475	0.165593	4.68906	2.74468e-06	0.000243261	['Pgs1', 'Dnah17']
chr18:56451632-56452507	490.896	1.0137	0.216315	4.68621	2.78304e-06	0.000246309	['Gramd3', 'Aldh7a1']
chr10:95913797-95915475	1698.01	-0.712738	0.1523	-4.67984	2.87101e-06	0.000253687	['Anapc15-ps', 'Eea1']
chr19:47507236-47508395	1312.63	0.77275	0.165132	4.67958	2.87458e-06	0.000253687	['Sh3pxd2a', 'Stn1']
chr6:134122981-134124737	1911.79	0.718243	0.153615	4.67562	2.93074e-06	0.000258275	['Bcl2l14', 'Etv6']
chr7:122924008-122924708	314.698	1.10244	0.23584	4.67452	2.94643e-06	0.00025929	['Rbbp6', 'Cacng3']
chr17:48332097-48333488	841.954	0.762415	0.163204	4.67154	2.98948e-06	0.000262706	['Trem2', 'B430306N03Rik']
chr3:8982015-8982895	260.734	-1.3057	0.279538	-4.67091	2.99864e-06	0.000263138	['Zbtb10', 'Tpd52']
chr8:13685750-13687380	836.521	0.883032	0.189086	4.67001	3.01187e-06	0.000263926	['4932443I19Rik', 'Rasa3']
chr5:129463497-129464570	287.239	-1.08253	0.231832	-4.66947	3.01971e-06	0.00026424	['Sfswap', 'Adgrd1']
chr6:86569115-86571680	1799.92	0.692337	0.148287	4.6689	3.0281e-06	0.000264601	['Asprv1', 'Pcbp1']
chr10:76357092-76358717	1047.74	0.886629	0.189973	4.66712	3.05451e-06	0.000266532	['Dip2a', 'Pcnt']
chr7:65681722-65682510	332.874	-1.16953	0.250645	-4.66606	3.07027e-06	0.000267532	['Tm2d3', 'Tarsl2']
chr15:31535717-31536552	679.499	0.931591	0.199721	4.66447	3.0942e-06	0.000268519	['Cmbl', 'March6']
chr17:27375067-27376501	584.187	-0.88763	0.190278	-4.66491	3.08755e-06	0.000268519	['Lemd2', 'Grm4']
chr18:80985457-80986947	555.665	-0.858556	0.184064	-4.66444	3.09458e-06	0.000268519	['Sall3']
chr13:114885904-114887922	700.734	0.88964	0.190899	4.66026	3.1581e-06	0.000273647	['Itga2', 'Mocs2']
chr1:92118793-92120047	1239.43	0.77669	0.166701	4.65919	3.17459e-06	0.000274692	['Hdac4', 'Twist2']
chr12:16006064-16009520	2681.58	0.624222	0.134062	4.65622	3.22073e-06	0.00027791	['Trib2', 'Lpin1']
chr17:56405514-56406695	701.406	-0.818604	0.175801	-4.65644	3.21732e-06	0.00027791	['Ptprs', 'Kdm4b']
chr3:115815021-115816675	1563.67	0.67782	0.145618	4.65479	3.24306e-06	0.000279448	['S1pr1', 'Dph5']
chr12:114615122-114616448	1262.12	0.771674	0.165875	4.65214	3.28511e-06	0.000282288	[]
chr15:8051092-8051681	270.743	-1.25177	0.269072	-4.65216	3.2847e-06	0.000282288	['Wdr70', 'Gdnf']
chr3:103405270-103407413	1073.12	0.730527	0.157054	4.65142	3.2965e-06	0.000282874	['Syt6', 'Trim33']
chr13:17626693-17627881	327.873	-1.01155	0.217493	-4.65098	3.30358e-06	0.000283091	['Sugct']
chr12:3547007-3549519	651.637	-0.81485	0.175232	-4.65013	3.31727e-06	0.000283872	['Dtnb', 'Asxl2']
chr5:98032956-98033537	460.451	1.08933	0.23428	4.6497	3.32424e-06	0.000284076	['Antxr2']
chr10:117803527-117805223	1094.21	0.867142	0.186543	4.64849	3.34377e-06	0.000285352	['Nup107', 'Rap1b']
chr18:56687044-56688154	628.189	0.808887	0.174032	4.64791	3.35313e-06	0.000285758	['Lmnb1', 'Tex43']
chr5:118154900-118155802	561.183	-0.866556	0.186483	-4.64683	3.37079e-06	0.000286869	['Fbxw8']
chr18:37994242-37995089	430.553	-0.956392	0.205887	-4.64522	3.39714e-06	0.000288715	['Fchsd1', 'Arap3']
chr10:60657857-60658876	323.131	-1.18483	0.255094	-4.64471	3.40561e-06	0.000289039	['Cdh23', 'Gm17455']
chr2:59629652-59632118	911.534	0.772293	0.166289	4.64428	3.41266e-06	0.00028923	['Tanc1', 'Wdsub1']
chr2:94332142-94332887	377.753	1.05102	0.226317	4.64401	3.41719e-06	0.00028923	['Hsd17b12', 'Ttc17']
chr8:126209894-126210375	188.497	1.32869	0.286128	4.64368	3.42258e-06	0.000289292	['Slc35f3', 'Kcnk1']
chrUn_GL456370:7852-8860	849.502	0.74572	0.160663	4.64153	3.45836e-06	0.000291919	[]
chr1:143319215-143320188	355.204	1.11556	0.240443	4.63958	3.49119e-06	0.000293874	['B3galt2']
chr12:112852917-112853692	851.315	0.747178	0.161066	4.63896	3.50175e-06	0.000293874	['Cdca4', 'Gpr132']
chr13:35967840-35969608	506.317	-0.892763	0.192438	-4.63922	3.49719e-06	0.000293874	['Fars2', 'Ppp1r3g']
chr5:100636039-100638816	1408.2	0.754019	0.16252	4.63953	3.49196e-06	0.000293874	['Plac8', 'Coq2']
chr7:114171120-114172879	1083.26	0.774997	0.16707	4.63875	3.50521e-06	0.000293874	['Rras2', 'Copb1']
chr4:88998135-88998782	281.01	1.10492	0.238379	4.63516	3.56658e-06	0.000298616	['Mtap', 'Ifne']
chr5:120322556-120324199	1797.41	-0.80384	0.173482	-4.63356	3.59427e-06	0.000300528	['Lhx5', 'Rbm19']
chr2:145196142-145198512	3554.68	0.586263	0.126557	4.63239	3.61461e-06	0.000301417	['Slc24a3', 'Scp2d1']
chr7:78718676-78722227	1589.73	0.701716	0.151471	4.63266	3.60993e-06	0.000301417	['Ntrk3', 'Mrpl46']
chr14:79114332-79115563	734.789	0.806021	0.174109	4.62941	3.66713e-06	0.000305386	['Zfp957', 'Vwa8']
chr3:101228351-101229827	920.732	0.832789	0.179948	4.62793	3.6934e-06	0.000307161	['Ptgfrn', 'Cd2']
chr2:167395463-167396523	476.058	-0.991198	0.214192	-4.62761	3.69918e-06	0.00030723	['B4galt5', 'Slc9a8']
chr1:143464878-143466729	1217.07	0.879861	0.190154	4.6271	3.7082e-06	0.000307567	['B3galt2']
chr13:111265151-111266442	888.728	0.731572	0.158159	4.62553	3.7364e-06	0.000309492	['Actbl2', 'Gpbp1']
chr2:170057804-170058393	278.929	-1.09319	0.236446	-4.62341	3.77484e-06	0.00031226	['Zfp217', 'Tshz2']
chr9:75318201-75318914	752.087	0.919736	0.199143	4.61846	3.86598e-06	0.000319373	['Bcl2l10', 'Gnb5']
chr11:54491752-54492865	716.907	0.812129	0.175895	4.61712	3.89111e-06	0.00032081	['Rapgef6', 'Fnip1']
chr16:95415705-95416694	718.507	-0.825675	0.178834	-4.61698	3.89372e-06	0.00032081	['Erg', 'Kcnj15']
chr17:6005349-6006412	797.81	0.750633	0.162629	4.61563	3.91914e-06	0.000322049	['Synj2', 'Serac1']
chr7:122086757-122087843	700.954	0.824133	0.178549	4.61572	3.91741e-06	0.000322049	['Ears2', 'Ndufab1']
chr13:96015286-96015991	315.756	1.03508	0.22432	4.61431	3.9441e-06	0.000323672	['Iqgap2', 'Gm17190']
chr18:70678023-70679098	325.669	-1.07151	0.232264	-4.61333	3.9626e-06	0.00032476	['Mbd2']
chr6:114904079-114906017	2971.8	0.583908	0.126605	4.61206	3.98695e-06	0.000326325	['Vgll4', 'Atg7']
chr12:100975473-100976729	1208.97	0.681528	0.147834	4.61008	4.02519e-06	0.000329021	['Gpr68', 'Ccdc88c']
chr13:117259214-117261863	4869.05	0.590616	0.128138	4.60921	4.04202e-06	0.000329096	['Hcn1', 'Emb']
chr17:57125609-57126940	1064.18	0.727432	0.157815	4.60939	4.03855e-06	0.000329096	['Tnfsf9', 'Cd70']
chr2:163891052-163891600	116.047	-1.75775	0.381328	-4.60955	4.03532e-06	0.000329096	['Rims4', 'Kcnk15']
chr6:131372424-131374197	1029.9	0.808944	0.175553	4.60798	4.06604e-06	0.000330618	['Styk1', 'Ybx3']
chrX:11877969-11878698	257.541	-1.1057	0.24012	-4.60479	4.12879e-06	0.000335281	['Bcor', 'H2al1j']
chr17:5983277-5984191	387.982	0.951544	0.206666	4.60427	4.13919e-06	0.000335685	['Synj2', 'Serac1']
chr13:111248809-111250023	680.67	0.818222	0.177799	4.60194	4.18567e-06	0.000339012	['Actbl2', 'Plk2']
chr15:58153064-58154181	321.947	-1.06434	0.231297	-4.60163	4.19202e-06	0.000339084	['Wdyhv1', 'Fbxo32']
chr8:14917149-14919000	590.55	-0.936566	0.203587	-4.60033	4.21823e-06	0.000340759	['Kbtbd11', 'Arhgef10']
chr11:49176909-49178149	787.5	0.844232	0.183589	4.59848	4.25579e-06	0.000343032	['Btnl9', 'Olfr1394']
chr17:84880297-84881812	1065.91	-0.766675	0.166726	-4.5984	4.25742e-06	0.000343032	['Lrpprc', 'Ppm1b']
chr5:104960225-104960732	347.456	0.979342	0.213134	4.59496	4.32823e-06	0.000348285	['Zfp951', 'Abcg3']
chr12:116269011-116270434	1431.64	0.672972	0.146513	4.59325	4.3639e-06	0.000350657	['Wdr60', 'Gm11027']
chr2:27084582-27085551	283.737	-1.09709	0.238862	-4.59301	4.36902e-06	0.000350657	['Adamtsl2', 'Fam163b']
chr12:52782565-52783685	970.082	0.725213	0.157906	4.5927	4.37543e-06	0.000350718	['Npas3', 'Akap6']
chr2:127322959-127324868	951.18	0.86848	0.189139	4.59175	4.39554e-06	0.000351876	['Dusp2', 'Stard7']
chr4:97995860-97997307	405.188	0.959778	0.209067	4.59076	4.41642e-06	0.000353091	['E130114P18Rik', 'Tm2d1']
chr1:138952118-138953162	494.795	0.883978	0.192619	4.58925	4.4484e-06	0.00035519	['2310009B15Rik', 'Dennd1b']
chr9:103138783-103139271	246.35	-1.16428	0.253748	-4.58835	4.46757e-06	0.000356263	['Rab6b', 'Srprb']
chr9:103041559-103042626	242.784	-1.25926	0.274538	-4.58683	4.50035e-06	0.000358416	['Rab6b', 'Slco2a1']
chr18:74285508-74286861	880.149	0.749218	0.163352	4.58653	4.5068e-06	0.00035847	['Myo5b', 'Cfap53']
chr12:102651536-102654012	2585.04	0.747787	0.163187	4.58241	4.59656e-06	0.000364674	['Itpk1', 'Chga']
chr5:123984651-123985821	898.199	0.935497	0.204148	4.58244	4.59583e-06	0.000364674	['Hip1r', 'Vps37b']
chr12:100992327-100995809	5955.32	0.625964	0.136642	4.58104	4.62679e-06	0.000366604	['Gpr68', 'Ccdc88c']
chr6:34609586-34611075	558.442	-0.935215	0.204163	-4.58074	4.63338e-06	0.000366658	['Agbl3', 'Cald1']
chr4:120011368-120012424	475.592	-1.12649	0.245943	-4.5803	4.64311e-06	0.00036696	['Edn2', 'Hivep3']
chr4:149663758-149666030	968.125	0.938231	0.204853	4.58001	4.64955e-06	0.000367001	['Pik3cd', 'Clstn1']
chr12:36036144-36037251	537.64	0.840625	0.18366	4.57707	4.71532e-06	0.000371248	['Tspan13', 'Agr2']
chr9:44039900-44041776	772.397	0.956447	0.208954	4.5773	4.71019e-06	0.000371248	['Thy1']
chr1:180848093-180849125	675.29	0.986454	0.215551	4.57642	4.72999e-06	0.00037146	['Sde2']
chr2:155037856-155038994	366.81	1.01316	0.221377	4.57662	4.72538e-06	0.00037146	['Gm14226', 'Ahcy']
chr13:100510730-100511944	510.049	-0.880022	0.192398	-4.57398	4.78549e-06	0.000374397	['Gtf2h2', 'Ocln']
chr14:20884852-20886688	1092.59	0.853477	0.186574	4.57447	4.77417e-06	0.000374397	['Vcl', 'Plau']
chr4:133614026-133615205	733.793	0.953135	0.208374	4.57415	4.78151e-06	0.000374397	['Sfn', 'Zdhhc18']
chr2:113930469-113932481	529.943	-0.837288	0.183072	-4.57355	4.79535e-06	0.000374696	['Arhgap11a', 'Gjd2']
chr10:8861759-8862212	118.585	-1.55201	0.339385	-4.573	4.80785e-06	0.0003752	['Ust', 'Sash1']
chr8:116735427-116735943	325.705	1.11185	0.243149	4.57271	4.81458e-06	0.000375253	['Cdyl2']
chr17:28697338-28698714	675.449	0.809693	0.177104	4.57184	4.83454e-06	0.000375992	['Mapk13', 'Mapk14']
chr6:71979722-71981995	2074.59	0.638278	0.139613	4.57177	4.83618e-06	0.000375992	['St3gal5', 'Polr1a']
chr2:104334090-104334334	100.095	-1.69771	0.371399	-4.57113	4.85108e-06	0.000376678	['D430041D05Rik', 'A930018P22Rik']
chr12:15832584-15833144	199.111	1.22981	0.269149	4.56923	4.89511e-06	0.000379622	['Trib2', 'Lpin1']
chr18:70570706-70573201	1682.94	0.691124	0.151287	4.5683	4.91698e-06	0.000380286	['Mbd2']
chr3:123567287-123568157	458.817	0.921054	0.201628	4.56808	4.92206e-06	0.000380286	['Prss12', 'Ndst3']
chr8:36181700-36184536	2813.85	0.583666	0.12776	4.56847	4.91301e-06	0.000380286	['Lonrf1', 'Prag1']
chr16:76422482-76423196	395.968	-1.25533	0.274822	-4.56781	4.92857e-06	0.000380315	['Usp25', 'Nrip1']
chr1:161635508-161637148	597.525	-0.818995	0.179324	-4.56711	4.94496e-06	0.000380633	['Tnfsf18', 'Fasl']
chr18:49986426-49987355	767.747	0.782593	0.171349	4.56725	4.94168e-06	0.000380633	['Tnfaip8', 'Dmxl1']
chr12:110825150-110825657	203.108	-1.20556	0.264036	-4.5659	4.97345e-06	0.000382352	['Mok', 'Wdr20']
chr5:100620924-100622805	1912.99	-0.650846	0.142623	-4.5634	5.03322e-06	0.000386468	['Plac8', 'Coq2']
chr13:106835659-106837049	590.598	0.823625	0.180508	4.56281	5.04724e-06	0.000387065	['Ipo11']
chr11:119855140-119857220	723.952	0.898523	0.196952	4.56215	5.06315e-06	0.000387806	['Chmp6', 'Rptor']
chr13:97539387-97540474	394.117	-0.934258	0.204805	-4.5617	5.07415e-06	0.000388169	['Gm10260', 'Enc1']
chr1:61002079-61004269	771.872	0.894238	0.196057	4.56112	5.08818e-06	0.000388763	['Pard3b', 'Icos']
chrX:156594752-156595386	121.153	-1.53139	0.335807	-4.56034	5.10702e-06	0.000389723	['Phex', 'Gm15155']
chr10:96373326-96375037	3326.92	0.652589	0.143146	4.5589	5.14216e-06	0.000391441	['Btg1', 'Gm5426']
chr16:43695914-43696381	360.176	1.03945	0.227998	4.55905	5.13851e-06	0.000391441	['Drd3', 'Tigit']
chr13:22608809-22610129	1325.07	0.688289	0.151055	4.55655	5.20005e-06	0.000395363	['Vmn1r205', 'Vmn1r206']
chr4:145305580-145306812	828.126	1.07354	0.235704	4.5546	5.24862e-06	0.000398568	['Tnfrsf1b', 'Tnfrsf8']
chr14:72821369-72823290	763.166	0.864954	0.189975	4.55299	5.28897e-06	0.000401141	['Fndc3a', 'Cysltr2']
chr3:106448609-106450124	1104.28	0.768103	0.168782	4.55087	5.3425e-06	0.000404706	['Chil6', 'Dennd2d']
chr14:58968746-58969610	159.995	-1.44281	0.317118	-4.54975	5.3709e-06	0.000406361	['1700129C05Rik', 'Fgf9']
chr14:68044459-68045296	575.899	0.942507	0.207205	4.54867	5.39848e-06	0.00040795	['Dock5', 'Nefl']
chr19:38745395-38746882	547.493	0.95427	0.209997	4.54422	5.51399e-06	0.000416172	['Noc3l', 'Plce1']
chr7:139411890-139413287	1474.67	-0.688737	0.151574	-4.54389	5.5226e-06	0.000416315	['Inpp5a', 'Nkx6-2']
chr3:108683354-108684468	365.225	1.02067	0.224654	4.54329	5.53837e-06	0.000416998	['Clcc1', 'Gpsm2']
chr11:46083255-46084631	908.75	0.792762	0.174534	4.54217	5.56784e-06	0.000418708	['Adam19', 'Nipal4']
chr14:106026360-106028214	2985.21	-0.864652	0.190377	-4.54178	5.57806e-06	0.000418969	['Spry2', 'Gm4775']
chr15:55523316-55523691	175.955	-1.44333	0.317973	-4.53916	5.64781e-06	0.000423695	['Mtbp', 'Col14a1']
chr4:8916876-8917519	238.712	1.22423	0.269769	4.53806	5.67744e-06	0.000425404	['Clvs1', 'Chd7']
chr1:155048873-155051859	4666.02	0.636085	0.140261	4.53501	5.76004e-06	0.000430553	['Cacna1e', 'Ier5']
chr2:170074776-170075755	219.258	-1.28481	0.283306	-4.53506	5.75879e-06	0.000430553	['Zfp217', 'Tshz2']
chr2:173451822-173452949	1521.14	0.74487	0.164277	4.53422	5.78165e-06	0.000431648	['Pmepa1', '1700021F07Rik']
chr14:120955046-120955678	179.25	-1.27143	0.280671	-4.52997	5.89931e-06	0.000439903	['Farp1', 'Ipo5']
chr16:83845377-83846530	392.714	-0.928469	0.204986	-4.52944	5.91415e-06	0.00044048	['Mrpl39']
chr3:87515088-87516403	549.293	0.933228	0.206131	4.52735	5.9727e-06	0.000444307	['Etv3', 'Fcrl5']
chr4:124037776-124038791	451.597	-1.06546	0.235417	-4.52586	6.01515e-06	0.00044693	['Rragc', '3100002H09Rik']
chr9:60991260-60992324	949.584	0.776213	0.17159	4.52366	6.07801e-06	0.000451059	['Tle3', 'Uaca']
chr1:153751258-153752755	1284.57	0.79437	0.175615	4.52337	6.08631e-06	0.000451136	['Rnasel', 'Rgsl1']
chr2:92627176-92628496	676.518	-0.856055	0.189282	-4.52263	6.10755e-06	0.00045217	['Syt13', 'Chst1']
chr1:61000620-61001513	261.95	1.10314	0.244123	4.5188	6.21921e-06	0.000459888	['Pard3b', 'Icos']
chr2:32037184-32039216	1248.5	0.910751	0.201588	4.51788	6.24615e-06	0.00046133	['Fam78a', 'Nup214']
chr8:93809595-93811378	1092.65	-0.761545	0.168597	-4.51696	6.27344e-06	0.000462795	['Gnao1']
chr3:127893765-127894305	238.891	1.24834	0.27641	4.51627	6.29391e-06	0.000463754	['Ap1ar', '5730508B09Rik']
chr16:48705296-48705974	391.276	-1.10696	0.245226	-4.51405	6.36004e-06	0.000466992	['Trat1', 'Morc1']
chr3:142549983-142551098	1472.88	0.664209	0.147143	4.51405	6.36012e-06	0.000466992	['Gbp3', 'Gbp7']
chr7:144857049-144857659	262.467	1.13884	0.252289	4.51404	6.36045e-06	0.000466992	['Fgf4']
chr3:52954303-52955884	691.35	0.786956	0.174354	4.51356	6.37479e-06	0.000467492	['Cog6', 'Foxo1']
chr1:164134697-164137272	3523.13	0.583766	0.129355	4.51289	6.39491e-06	0.000467861	['F5', 'Selp']
chr19:34587856-34589408	1058.41	0.754514	0.167187	4.513	6.39176e-06	0.000467861	['Ifit3', 'Ifit1bl1']
chr16:11455477-11456990	2447.11	0.620095	0.137456	4.51123	6.44525e-06	0.000470989	['Gm9961', 'Snx29']
chr10:127654331-127655672	1115.14	-0.685083	0.151911	-4.50977	6.48984e-06	0.000473521	['Nab2', 'Stat6']
chr14:31953141-31953778	312.121	-1.02373	0.227012	-4.50959	6.49517e-06	0.000473521	['Ankrd28', 'Galnt15']
chr3:84770070-84772551	793.725	0.750516	0.166438	4.50928	6.50495e-06	0.000473678	['Fbxw7', 'Tmem154']
chr8:122547828-122549763	2035.95	0.815954	0.181016	4.50763	6.55547e-06	0.000476797	['Piezo1', 'Ctu2']
chr15:9555655-9556455	218.991	1.34841	0.299212	4.50653	6.58974e-06	0.000478728	['Il7r', 'Spef2']
chr3:115675282-115676395	698.11	0.842632	0.18704	4.50509	6.63441e-06	0.000480362	['S1pr1', 'Olfm3']
chr5:109548137-109549530	1847.55	0.632898	0.140486	4.50506	6.63545e-06	0.000480362	['Crlf2', 'Vmn2r17']
chr7:75133486-75135899	1137.27	-0.679116	0.150742	-4.50516	6.63238e-06	0.000480362	['Slco3a1', 'Sv2b']
chr10:70085155-70085728	150.695	-1.57219	0.349067	-4.50398	6.66912e-06	0.000482029	['Ccdc6', 'Ank3']
chr9:64901368-64904342	696.813	0.823699	0.182889	4.50383	6.67402e-06	0.000482029	['Slc24a1', 'Dennd4a']
chr6:136939989-136942035	2656.73	0.668251	0.148402	4.50298	6.70061e-06	0.000483387	['Arhgdib']
chr5:97075378-97076409	1455.35	-0.634333	0.140893	-4.50223	6.72444e-06	0.000484542	['Paqr3', 'Bmp2k']
chr9:120000675-120002688	1093.15	0.726787	0.161508	4.5	6.7952e-06	0.000489073	['Csrnp1', 'Xirp1']
chr3:97003523-97006314	2371.87	-0.702155	0.156179	-4.49584	6.92955e-06	0.000498165	['Gja8', 'Gja5']
chr4:109105015-109106331	1131.36	0.719953	0.160149	4.49552	6.93996e-06	0.000498336	['Osbpl9', 'Nrd1']
chr15:27724016-27726667	979.671	0.730232	0.162484	4.49419	6.98364e-06	0.000500314	['Fam105a', 'Trio']
chr16:95149994-95152211	1517.34	0.635068	0.141305	4.49432	6.97927e-06	0.000500314	['Kcnj6', 'Kcnj15']
chr15:27798276-27801184	874.385	0.738027	0.164263	4.49295	7.02423e-06	0.000502642	['Fam105a', 'Trio']
chr7:89296781-89297553	303.447	-1.05537	0.234944	-4.49199	7.05602e-06	0.000504335	['Tmem135', 'Rab38']
chr5:65949960-65951745	1052.28	0.709253	0.157929	4.49097	7.09004e-06	0.000506183	['Chrna9', 'Rhoh']
chr16:45038358-45039296	228.175	1.19062	0.265361	4.48679	7.23045e-06	0.000515614	['Ccdc80', 'Cd200r3']
chr11:55239020-55239362	126.143	-1.50358	0.335152	-4.48627	7.24813e-06	0.000516282	['Slc36a1', 'Fat2']
chr4:41240635-41241615	413.818	0.944519	0.210564	4.48567	7.26848e-06	0.000517137	['Ubap2', 'Ube2r2']
chrX:9201702-9203273	621.025	0.820082	0.182835	4.48537	7.2787e-06	0.000517272	['Lancl3', 'Gm14862']
chr2:164866327-164868971	907.584	0.752007	0.167667	4.48512	7.28725e-06	0.000517286	['Pcif1', 'Pltp']
chr12:69457818-69458927	594.895	0.934896	0.208649	4.48072	7.43922e-06	0.00052747	['Gm9887', 'Vcpkmt']
chr13:24613161-24615082	2126.91	0.628925	0.14047	4.4773	7.55935e-06	0.000535376	['Ripor2', 'Cmah']
chr2:144187615-144189338	1570.12	0.856745	0.191408	4.47602	7.60489e-06	0.000537988	['Mgme1', 'Banf2']
chr5:29920249-29920867	166.437	1.37369	0.307065	4.47362	7.69072e-06	0.00054344	['Il6', 'Dnajb6']
chr12:72441163-72442573	881.91	-2.0999	0.469654	-4.47116	7.77948e-06	0.000549086	['Lrrc9']
chr7:99547997-99548621	256.489	-1.07533	0.240579	-4.46978	7.82996e-06	0.000552021	['Arrb1', 'Tpbgl']
chr8:34523611-34524161	137.549	1.41199	0.315951	4.469	7.85853e-06	0.000553407	['Dusp4', 'Saraf']
chr7:65713460-65714852	1860.87	0.608205	0.136113	4.46838	7.88128e-06	0.000554379	['Pcsk6', 'Tm2d3']
chr3:27616484-27618151	518.173	-0.923139	0.206681	-4.46649	7.95124e-06	0.000558667	['Fndc3b', 'Ghsr']
chr8:125725033-125726213	699.529	0.766723	0.171692	4.46568	7.98156e-06	0.000560163	['Ntpcr', 'Map10']
chr10:45085060-45085956	320.113	0.993998	0.222602	4.46535	7.99382e-06	0.000560204	['Popdc3', 'Prep']
chr10:128742815-128747025	4251.31	0.66369	0.148638	4.46513	8.00188e-06	0.000560204	['Pym1', 'Dgka']
chr8:13992037-13993771	1277.32	-0.644705	0.144393	-4.46494	8.00923e-06	0.000560204	['Tdrp', 'Erich1']
chr8:41010148-41010706	140.577	-1.64978	0.369639	-4.46322	8.07387e-06	0.000564089	['Pdgfrl', 'Mtus1']
chr1:191100244-191100782	298.52	1.1816	0.264774	4.46268	8.09425e-06	0.000564876	['Batf3', 'Fam71a']
chr12:77786655-77787182	284.431	-1.25052	0.280327	-4.46094	8.16009e-06	0.000568832	['Gm6657', 'Fut8']
chr7:90039046-90040030	1490.56	0.702369	0.157476	4.46016	8.1899e-06	0.000570269	['Picalm', 'Eed']
chr19:4064438-4066929	882.214	0.863689	0.193698	4.45894	8.23659e-06	0.000572877	['Cabp2', 'Gstp3']
chr13:117279539-117284761	1249.51	0.861874	0.193545	4.45309	8.46436e-06	0.000588059	['Hcn1', 'Emb']
chr10:77536437-77538209	2256.86	0.642364	0.144284	4.45208	8.5042e-06	0.000590166	['Pttg1ip', 'Itgb2']
chr2:128451325-128452289	602.615	0.837288	0.188164	4.44977	8.5963e-06	0.000595833	['Spdye4c', 'Bcl2l11']
chr9:123461797-123462188	7872.85	-0.574623	0.129142	-4.44955	8.60506e-06	0.000595833	['Limd1', 'Lars2']
chr1:97622831-97624254	715.65	0.759297	0.170681	4.44863	8.64204e-06	0.000597143	['Slco6c1', 'D1Ertd622e']
chr3:139063828-139065171	574.704	1.15023	0.25856	4.4486	8.64322e-06	0.000597143	['Rap1gds1', 'Tspan5']
chr2:35015934-35016689	557.977	0.865313	0.194681	4.44477	8.7984e-06	0.000607187	['Traf1', 'Hc']
chr4:43381286-43382603	614.636	-0.78288	0.176148	-4.44445	8.81172e-06	0.000607431	['Rusc2', 'Atp8b5']
chr14:31569518-31571095	457.802	-0.898377	0.202178	-4.4435	8.85064e-06	0.000609437	['Colq', 'Eaf1']
chr4:117117736-117118265	515.814	-0.821665	0.184996	-4.44154	8.93192e-06	0.00061418	['Btbd19', 'Ptch2']
chr5:35817272-35818596	1128.28	0.742051	0.167077	4.44136	8.93932e-06	0.00061418	['Afap1', 'Ablim2']
chr10:54117385-54119055	966.956	0.730888	0.16459	4.44066	8.96852e-06	0.000614469	['Man1a']
chr11:115745903-115748011	692.954	0.805557	0.18141	4.44054	8.97324e-06	0.000614469	['Grb2', 'Tmem94']
chr13:44869570-44870023	2469.72	-0.646662	0.145612	-4.44099	8.95454e-06	0.000614469	['Dtnbp1', 'Jarid2']
chr8:120715160-120717307	3061.66	0.578158	0.130222	4.43978	9.00523e-06	0.000615979	['Irf8', 'Cox4i1']
chr1:85845102-85846558	925.852	0.792939	0.178653	4.43842	9.06216e-06	0.000619191	['Itm2c', 'Cab39']
chr12:76374101-76374429	436.509	0.911603	0.205446	4.43719	9.11423e-06	0.000622064	['Hspa2', 'Zbtb1']
chr11:118461864-118462926	286.813	-1.03958	0.234315	-4.43667	9.13629e-06	0.000622884	['Engase', 'C1qtnf1']
chr1:106352795-106353496	239.617	1.1454	0.258274	4.43483	9.21462e-06	0.000627535	['Phlpp1', 'Bcl2']
chr7:116149646-116150158	188.382	-1.24043	0.279719	-4.43456	9.22591e-06	0.000627615	['1110004F10Rik', 'Plekha7']
chr8:111719822-111721018	1129.73	-0.679969	0.153352	-4.43405	9.24789e-06	0.000628421	['Ctrb1', 'Bcar1']
chr9:5310611-5311779	349.252	0.962457	0.21709	4.43344	9.27396e-06	0.000629503	['Casp12', 'Casp4']
chr12:111686106-111686945	539.764	0.812592	0.183308	4.43295	9.29541e-06	0.000629989	['Trmt61a', 'Bag5']
chr9:79938572-79939656	394.461	0.958318	0.216188	4.43281	9.30142e-06	0.000629989	['Tmem30a', 'Filip1']
chr13:117220206-117221442	1780.75	0.741773	0.167434	4.43025	9.41245e-06	0.000636814	['Emb']
chr11:104000728-104002067	1246.04	-0.655541	0.148033	-4.42836	9.49541e-06	0.000641727	['Crhr1', 'Arf2']
chr1:88065253-88067151	591.461	-0.84957	0.19189	-4.42738	9.53833e-06	0.000643925	['Ugt1a9']
chr1:52652090-52654097	1127.29	0.750307	0.169659	4.42245	9.75893e-06	0.000658102	['Nemp2', 'Mfsd6']
chrX:48423113-48425820	4682.44	0.533189	0.120625	4.42021	9.86036e-06	0.00066422	['Elf4', 'Bcorl1']
chr5:3151529-3153002	1371.1	0.656537	0.148597	4.41824	9.95102e-06	0.0006696	['Cdk6']
chr12:73961754-73962527	723.022	-0.756849	0.171472	-4.41382	1.01561e-05	0.000681919	['Snapc1']
chr6:82907959-82908237	135.989	1.46238	0.331311	4.41393	1.01512e-05	0.000681919	['Hk2', 'Sema4f']
chr8:34755256-34757303	1751.7	0.705593	0.159877	4.41336	1.0178e-05	0.000682655	['Dusp4', 'Saraf']
chr1:155027450-155029850	2690.59	0.585767	0.132755	4.4124	1.02232e-05	0.000684943	['Cacna1e', 'Ier5']
chr9:123931758-123932293	575.478	1.09837	0.248947	4.41205	1.02396e-05	0.000685304	['Xcr1', 'Ccr1']
chr17:36024955-36026326	585.628	0.847842	0.192298	4.409	1.03847e-05	0.000693853	['H2-T24', 'H2-T23']
chr7:25379251-25380794	1338.31	-0.644937	0.146281	-4.4089	1.03897e-05	0.000693853	['Cnfn', 'Lipe']
chr11:31807405-31808807	1512.69	-0.672275	0.152492	-4.40859	1.04046e-05	0.000694098	['Bod1', 'Cpeb4']
chr15:86194778-86195310	1145.91	-0.684805	0.155385	-4.40714	1.04742e-05	0.000697244	['Tbc1d22a', 'Cerk']
chr18:80641833-80643120	572.871	0.851005	0.193094	4.40721	1.04709e-05	0.000697244	['Ctdp1', 'Nfatc1']
chr12:119203999-119205183	527.618	-0.920503	0.209005	-4.40422	1.06164e-05	0.00070595	['Abcb5', 'Itgb8']
chr19:55401362-55402347	306.49	-0.992423	0.225395	-4.40304	1.06744e-05	0.000709048	['Tcf7l2', 'Vti1a']
chr9:119968277-119971240	1114.8	0.724067	0.164583	4.39941	1.08546e-05	0.000720246	['Csrnp1', 'Ttc21a']
chr12:17549372-17549824	402.828	1.117	0.253989	4.39781	1.09346e-05	0.000724358	['Hpcal1', 'Odc1']
chr15:73153260-73157122	3513.63	0.711466	0.161789	4.39748	1.09516e-05	0.000724358	['Ago2', 'Chrac1']
chr2:152802986-152803861	396.752	0.977437	0.222263	4.39767	1.09422e-05	0.000724358	['Bcl2l1', 'Cox4i2']
chr18:39048503-39049749	537.908	0.920655	0.209421	4.39619	1.10167e-05	0.000727891	['Arhgap26', 'Nr3c1']
chr17:84434440-84436963	1533.59	0.652992	0.148574	4.39508	1.10732e-05	0.000730845	['Zfp36l2', 'Thada']
chr2:125253389-125253995	340.734	-0.979276	0.222884	-4.39365	1.11462e-05	0.000734881	['Gm9913', 'Dut']
chr3:79247805-79249391	987.706	0.703967	0.160257	4.39273	1.11938e-05	0.000737233	['Rapgef2', 'Fnip2']
chr15:27592757-27593378	652.031	0.818482	0.186341	4.39239	1.12111e-05	0.000737589	['Otulin', 'Ank']
chr3:115673128-115674450	820.14	0.76868	0.175045	4.39133	1.12657e-05	0.000740399	['S1pr1', 'Olfm3']
chr13:42110191-42110993	417.465	0.884746	0.201494	4.39093	1.12868e-05	0.000740996	['Edn1', 'Hivep1']
chr7:111870210-111870805	135.801	-1.52089	0.346409	-4.39046	1.13112e-05	0.000741158	['Usp47', 'Galnt18']
chrX:163993941-163996076	2218.25	0.592416	0.134934	4.39042	1.13131e-05	0.000741158	['Zrsr2', 'Car5b']
chr2:168080118-168082127	1973.35	-0.646518	0.147339	-4.38796	1.1442e-05	0.000748811	['Pard6b']
chr18:39034724-39036385	1264.87	0.667672	0.152196	4.38692	1.14969e-05	0.000751611	['Arhgap26', 'Nr3c1']
chr7:67911786-67912460	371.359	-1.10769	0.252586	-4.38541	1.15766e-05	0.000756022	['Synm', 'Igf1r']
chr13:35949607-35950476	388.737	-1.0111	0.230602	-4.38458	1.16207e-05	0.00075811	['Rpp40', 'Ppp1r3g']
chr13:95684366-95686880	1113.83	0.717185	0.163808	4.3782	1.19661e-05	0.000779819	['F2r', 'F2rl2']
chr16:91397827-91398485	264.999	1.04812	0.239539	4.37558	1.21113e-05	0.000788452	['Il10rb', 'Gm21970']
chr16:3962357-3963700	858.034	-0.79049	0.180682	-4.37504	1.21409e-05	0.000789554	['Nlrc3', 'Cluap1']
chr1:54922167-54922680	303.926	1.02641	0.234706	4.37318	1.2245e-05	0.000794256	['Pgap1', 'Ankrd44']
chr1:182527434-182529321	2057.18	0.589503	0.134794	4.37337	1.22342e-05	0.000794256	['Capn8', 'Capn2']
chr7:63815438-63817643	1563.12	0.636687	0.145593	4.37306	1.22516e-05	0.000794256	['E030018B13Rik', 'Otud7a']
chr15:66794982-66796523	1298.3	0.79966	0.1829	4.37212	1.23047e-05	0.000796864	['Sla', 'Tg']
chr10:95997724-95998984	531.514	0.944056	0.216011	4.37041	1.24016e-05	0.000802299	['Gm5426', 'Eea1']
chr1:40412501-40413599	309.656	1.03779	0.237524	4.36921	1.24696e-05	0.000805578	['Il1rl1', 'Il1rl2']
chr15:39005800-39006978	352.506	-0.952479	0.218014	-4.36889	1.24877e-05	0.000805578	['Fzd6']
chr7:73636864-73638288	1476.67	-0.626536	0.14341	-4.36883	1.24912e-05	0.000805578	['Fam174b', 'Chd2']
chr11:23943719-23944258	123.272	-1.51153	0.346017	-4.36838	1.2517e-05	0.000806403	['Papolg', 'A830031A19Rik']
chr17:70972918-70974587	644.84	0.808061	0.18502	4.36742	1.25725e-05	0.000808298	['Myl12b', 'Gm16519']
chr5:105114017-105115903	796.58	0.73154	0.167495	4.36753	1.25661e-05	0.000808298	['Gbp9']
chr18:60480797-60481705	1001.15	0.723013	0.165614	4.36564	1.26748e-05	0.000814036	['Smim3', 'Iigp1']
chr6:143114068-143115924	1433.24	0.677247	0.155142	4.36533	1.26931e-05	0.000814364	['Etnk1', 'C2cd5']
chr1:184731545-184734768	4180.83	0.554832	0.127132	4.36423	1.27572e-05	0.000817632	['Hlx']
chr3:52571989-52573331	531.694	0.809696	0.185541	4.36398	1.27718e-05	0.000817723	['Foxo1', 'Cog6']
chr5:105305282-105307219	2275.27	0.632496	0.144949	4.36357	1.27956e-05	0.000818401	['Lrrc8b', 'Gbp6']
chr19:43530033-43531553	873.925	0.720682	0.165178	4.36306	1.28255e-05	0.000819475	['Nkx2-3', 'Got1']
chr16:70334102-70335459	980.621	-0.939372	0.215379	-4.36148	1.29187e-05	0.000823842	['Gbe1']
chr2:58185916-58186600	348.061	0.945193	0.216715	4.36145	1.29205e-05	0.000823842	['Cytip', 'Acvr1c']
chr16:91055846-91057514	889.77	0.776763	0.178175	4.35955	1.3033e-05	0.000830163	['Paxbp1', '4932438H23Rik']
chr11:83994337-83996003	620.912	0.839711	0.192672	4.35823	1.31119e-05	0.000834332	['Synrg', 'Dusp14']
chr10:93271933-93275603	3547.69	0.627281	0.143941	4.35791	1.3131e-05	0.000834533	['Elk3', 'Cdk17']
chr15:75115135-75118869	2721.78	0.584686	0.134172	4.35773	1.31419e-05	0.000834533	['Ly6g', 'Ly6c2']
chr12:72360902-72362473	316.142	-1.09044	0.250257	-4.35729	1.3168e-05	0.000835335	['Ccdc175', 'Rtn1']
chr3:101226611-101227321	402.796	0.970996	0.222859	4.35699	1.31865e-05	0.000835654	['Ptgfrn', 'Cd2']
chr3:137959523-137960140	326.298	1.16441	0.267284	4.35646	1.32186e-05	0.000836829	['Dapp1', 'Lamtor3']
chr17:30901572-30902340	198.568	-1.2441	0.285617	-4.35583	1.32564e-05	0.000838368	['Glp1r']
chr18:21299464-21300995	674.157	-0.74648	0.171385	-4.35559	1.32712e-05	0.000838449	['Garem1']
chr7:80628415-80629541	288.19	1.10951	0.254774	4.35486	1.33152e-05	0.000840373	['Blm', 'Crtc3']
chr3:37230397-37231725	514.984	0.827487	0.190056	4.35392	1.33724e-05	0.000842273	['Il2', 'Il21']
chr5:148500617-148502435	2069.97	0.595796	0.13684	4.35397	1.33696e-05	0.000842273	['Slc7a1', 'Ubl3']
chr2:128426786-128431298	4917.66	0.62887	0.144491	4.35232	1.34702e-05	0.000847568	['Spdye4c', 'Bcl2l11']
chr14:48124635-48125517	365.566	-1.08728	0.249857	-4.35161	1.35139e-05	0.000849459	['Tmem260', 'Peli2']
chr7:67308089-67308561	155.491	1.37462	0.316006	4.34998	1.36147e-05	0.00085493	['Mef2a', 'Lysmd4']
chr1:192745052-192747068	1760.25	0.706576	0.162446	4.34959	1.3639e-05	0.000855588	['Hhat', 'Kcnh1']
chr16:92864287-92865144	790.987	0.842463	0.193797	4.34713	1.37929e-05	0.000864372	['Runx1', 'Setd4']
chr6:136900319-136901290	326.783	1.02399	0.235751	4.34354	1.40206e-05	0.000877752	['Mgp', 'Erp27']
chr11:70720155-70721290	772.338	0.882998	0.20343	4.34054	1.4213e-05	0.000888902	['Zfp3', 'Kif1c']
chr7:90022422-90023748	265.713	1.08998	0.251146	4.34004	1.42457e-05	0.00089005	['Picalm', 'Eed']
chr6:140613548-140615633	2879.38	0.643476	0.148283	4.3395	1.42805e-05	0.000891324	['Aebp2', 'Plekha5']
chr2:145674904-145676151	293.738	-0.999291	0.230342	-4.33829	1.43597e-05	0.000895368	['Rin2', 'Slc24a3']
chr13:112286644-112289812	2013.43	0.716407	0.165205	4.33646	1.44794e-05	0.000901923	['Ankrd55']
chr7:58392087-58393780	438.277	0.914228	0.210835	4.33622	1.44953e-05	0.00090201	['Atp10a', 'Gabrb3']
chr11:21102293-21103588	542.508	0.894773	0.206373	4.33571	1.45293e-05	0.000903221	['Lgalsl', 'Peli1']
chr2:122665198-122667997	4434.89	0.577229	0.133141	4.33547	1.4545e-05	0.000903287	['AA467197', 'Slc30a4']
chr3:133634250-133634918	188.853	1.27257	0.293604	4.33433	1.46208e-05	0.000907087	['Cxxc4', 'Tet2']
chr6:140620068-140621507	3245.54	0.628104	0.144949	4.33328	1.46907e-05	0.000910518	['Aebp2']
chr14:101465993-101467811	352.636	-1.07784	0.248782	-4.33247	1.47445e-05	0.000912936	['Prr30', 'Tbc1d4']
chr17:88194908-88196135	385.952	0.914747	0.211162	4.33196	1.47789e-05	0.000914152	['Foxn2', 'Fbxo11']
chr6:134066187-134068726	3020.99	0.681885	0.157423	4.33155	1.48062e-05	0.000914933	['Bcl2l14', 'Etv6']
chr11:52075654-52077051	1728.66	0.618771	0.142885	4.33054	1.48746e-05	0.000918243	['Ppp2ca', 'Cdkl3']
chr14:79139837-79140457	164.552	1.37848	0.318485	4.32825	1.50296e-05	0.000926176	['Zfp957', 'Vwa8']
chr18:34419998-34420457	165.126	-1.3704	0.316622	-4.32821	1.50329e-05	0.000926176	['Pkd2l2', 'Fam13b']
chr11:86924785-86925992	839.504	-0.711735	0.164465	-4.32758	1.50756e-05	0.000927134	['Dhx40', 'Ypel2']
chr19:47510546-47511626	1576.65	0.611013	0.141192	4.32754	1.50784e-05	0.000927134	['Sh3pxd2a', 'Stn1']
chr7:122598109-122599311	421.794	-0.870297	0.201186	-4.32584	1.51955e-05	0.000933407	['Cacng3', 'Prkcb']
chr10:93345100-93345944	989.387	0.765138	0.176916	4.32486	1.52628e-05	0.000936614	['Lta4h', 'Elk3']
chr10:111444214-111444914	180.729	-1.22395	0.283057	-4.32405	1.53194e-05	0.00093916	['Nap1l1', 'Bbs10']
chr10:80264528-80265379	1188.18	-0.658565	0.152317	-4.32365	1.53466e-05	0.000939899	['Gamt', 'Dazap1']
chr17:29886403-29889503	707.086	-0.724098	0.167531	-4.32218	1.54494e-05	0.00094526	['Mdga1']
chr13:63214659-63217590	1492.15	0.638117	0.147663	4.32144	1.55013e-05	0.000947501	['Fbp1', 'Fancc']
chr6:149193257-149194813	2643.14	0.582174	0.134739	4.32076	1.55496e-05	0.000949522	['2810474O19Rik', 'Amn1']
chr12:73952812-73954689	865.694	0.929865	0.215369	4.31753	1.57782e-05	0.000961587	['Snapc1', 'Hif1a']
chr9:86617164-86618706	779.48	0.821713	0.190315	4.31764	1.57706e-05	0.000961587	['Rwdd2a', 'Me1']
chr1:155472574-155472844	146.022	1.34097	0.310651	4.31665	1.58415e-05	0.000964496	['Acbd6', 'Xpr1']
chr5:66190664-66191347	696.364	0.869872	0.201556	4.31578	1.59037e-05	0.000966685	['Nsun7', 'Rbm47']
chr9:107309111-107309846	827.67	0.922426	0.213737	4.31572	1.59086e-05	0.000966685	['Cish', 'Hemk1']
chr5:148523323-148524197	295.551	0.984974	0.228257	4.31519	1.59463e-05	0.000968031	['Slc7a1', 'Ubl3']
chr7:140973335-140973766	149.838	1.32074	0.306132	4.31427	1.60132e-05	0.000971141	['Ifitm1', 'Ifitm3']
chr2:173022867-173024527	1563.71	0.698988	0.162045	4.31353	1.60667e-05	0.00097343	['Rbm38', 'Ctcfl']
chr15:41914301-41915260	359.125	-1.01739	0.23607	-4.30968	1.63491e-05	0.000989575	['Abra', 'Angpt1']
chr6:8711580-8712834	736.723	-0.801482	0.186031	-4.30832	1.645e-05	0.000994709	['Ica1', 'Glcci1']
chr2:102980689-102982125	1843.87	0.651769	0.151296	4.30792	1.64795e-05	0.000995528	['Cd44', 'Pdhx']
chr12:86786836-86787859	1710.41	0.630407	0.146356	4.30736	1.65216e-05	0.0009971	['Lrrc74a', 'Irf2bpl']
chr1:58801915-58803950	1596.51	0.606922	0.140935	4.30641	1.65925e-05	0.000999571	['Casp8', 'Trak2']
chr19:32769388-32770103	265.307	-1.02206	0.237336	-4.30638	1.65948e-05	0.000999571	['Pten', 'Rnls']
chrX:113867118-113868930	914.454	0.728887	0.169277	4.30589	1.66317e-05	0.00100082	['Klhl4', 'Dach2']
chr5:38211301-38212370	427.778	-0.881112	0.204685	-4.30473	1.67189e-05	0.0010051	['Nsg1', 'Zbtb49']
chr6:31125335-31127334	3932.47	0.606824	0.140999	4.30374	1.67941e-05	0.00100864	['Mkln1', 'Klf14']
chr3:51723753-51724718	265.696	1.02032	0.237171	4.30204	1.69237e-05	0.00101544	['Mgst2', 'Maml3']
chr18:84077107-84078029	861.273	-0.7831	0.182045	-4.30168	1.6951e-05	0.0010161	['Tshz1']
chrX:170848917-170851380	716.155	-0.730078	0.16983	-4.29889	1.71659e-05	0.00102799	['Asmt']
chr10:68053716-68055434	526.971	0.811978	0.18901	4.29596	1.73939e-05	0.00104063	['Rtkn2', 'Arid5b']
chr9:118674313-118675012	1003.18	-0.679139	0.158137	-4.29463	1.74983e-05	0.00104587	['Ctdspl', 'Itga9']
chr12:115741402-115742684	504.022	0.846652	0.197178	4.29384	1.75607e-05	0.00104859	['Zfp386']
chr1:161479614-161480449	279.339	-1.08639	0.253039	-4.29337	1.7598e-05	0.00104981	['Tnfsf18', 'Tnfsf4']
chr9:117896033-117896774	603.45	0.757209	0.176455	4.29124	1.7768e-05	0.00105893	['Rbms3', 'Azi2']
chr18:75246614-75247687	611.565	0.828021	0.192968	4.29098	1.77886e-05	0.00105914	['Smad7', 'Dym']
chrX:50602124-50603786	2961.43	0.589413	0.137375	4.29055	1.78229e-05	0.00106016	['Stk26', 'Olfr1324']
chr2:79555420-79556228	314.316	1.04031	0.242504	4.28988	1.78769e-05	0.00106236	['Neurod1', 'Ssfa2']
chr9:72270064-72270774	543.49	0.819159	0.19108	4.28699	1.8111e-05	0.00107524	['Zfp280d']
chr14:75188228-75189354	753.639	0.745453	0.173999	4.28423	1.83373e-05	0.00108579	['Cpb2', 'Lcp1']
chr5:65866451-65867895	1355.47	0.74842	0.174682	4.28448	1.83166e-05	0.00108579	['Chrna9', 'Rhoh']
chr9:108034886-108036226	1197.89	0.813678	0.189926	4.28418	1.83413e-05	0.00108579	['Gmppb', 'Ip6k1']
chr3:135824844-135826882	2765.25	0.67867	0.158448	4.28323	1.842e-05	0.00108941	['Slc39a8']
chr7:66104238-66105358	861.395	0.793384	0.185257	4.28261	1.84712e-05	0.0010914	['Chsy1']
chr3:127860689-127861154	147.788	1.36937	0.319806	4.28186	1.85338e-05	0.00109249	['Ap1ar', '5730508B09Rik']
chr3:129560602-129562697	641.802	0.74956	0.175046	4.28207	1.85159e-05	0.00109249	['Elovl6', 'Egf']
chr5:23874347-23874965	371.137	-0.895977	0.209255	-4.28176	1.85424e-05	0.00109249	['Tomm7', 'Fam126a']
chr3:88490608-88491464	702.301	0.915275	0.213859	4.27981	1.87052e-05	0.00110103	['Sema4a', 'Lmna']
chr4:11841745-11842837	238.881	1.06909	0.249929	4.27758	1.88936e-05	0.00111107	['Cdh17', 'Pdp1']
chr6:97310516-97312662	2966.63	0.680054	0.159002	4.27701	1.89418e-05	0.00111285	['Lmod3', 'Frmd4b']
chr17:51762473-51764378	576.487	0.836578	0.195648	4.27593	1.90343e-05	0.00111722	['Tbc1d5', 'Satb1']
chr14:57103458-57105447	1050.31	-0.714602	0.167138	-4.27553	1.9068e-05	0.00111815	['Gjb2']
chr5:125194671-125195585	549.506	-0.786037	0.183874	-4.27487	1.9125e-05	0.00111959	['Ncor2', 'Scarb1']
chr7:114316433-114318508	2142.25	0.584521	0.136736	4.27483	1.91287e-05	0.00111959	['Pde3b', 'Psma1']
chr4:44672110-44673288	286.488	-1.04289	0.244066	-4.273	1.92858e-05	0.00112772	['Pax5', 'Melk']
chr2:122020442-122021238	727.321	-0.82545	0.193275	-4.27087	1.94714e-05	0.0011375	['Mageb3', 'Eif3j1']
chr3:107834907-107835767	372.256	0.93906	0.220028	4.26791	1.97313e-05	0.0011516	['Csf1', 'Eps8l3']
chr15:38120179-38123165	1562.23	0.608857	0.142679	4.26733	1.97827e-05	0.00115352	['Odf1', 'Ubr5']
chr11:21172071-21172758	485.556	0.85527	0.200446	4.26683	1.98266e-05	0.00115499	['Vps54', 'Peli1']
chr16:58701500-58704052	1206.36	0.844849	0.198033	4.2662	1.98832e-05	0.0011572	['Gpr15', 'Cpox']
chr8:12843335-12843978	144.786	-1.35384	0.317368	-4.26584	1.99148e-05	0.00115795	['Mcf2l', 'Atp11a']
chr1:193336890-193339122	2410.46	0.588612	0.137992	4.26556	1.99402e-05	0.00115834	['G0s2', 'Camk1g']
chr9:107303040-107303931	581.745	0.984309	0.230778	4.26517	1.99751e-05	0.00115929	['Cish', 'Hemk1']
chr10:18949220-18949960	450.719	0.888897	0.208446	4.26441	2.00431e-05	0.00116214	['Tnfaip3', 'Perp']
chr2:102979614-102980363	377.916	0.895605	0.21006	4.26356	2.01193e-05	0.00116547	['Cd44', 'Pdhx']
chr19:38250632-38251420	151.655	-1.58948	0.37286	-4.26292	2.0177e-05	0.00116773	['Fra10ac1', 'Lgi1']
chr10:85161544-85163604	681.615	0.904029	0.2121	4.26228	2.02355e-05	0.00116893	['Mterf2', 'Cry1']
chr9:75422248-75422682	167.745	1.23173	0.288977	4.26238	2.02261e-05	0.00116893	['Leo1', 'Mapk6']
chr2:168588857-168591651	3900.79	0.64218	0.150739	4.2602	2.04245e-05	0.00117875	['Nfatc2']
chr10:117022364-117024438	1166.56	0.672684	0.157958	4.25863	2.05688e-05	0.00118598	['Lrrc10', 'Best3']
chr3:32421262-32421938	321.978	0.958748	0.225204	4.25723	2.06973e-05	0.00119228	['Zmat3', 'Pik3ca']
chr2:144173717-144174620	378.499	0.91234	0.214317	4.25696	2.07227e-05	0.00119263	['Mgme1', 'Banf2']
chr14:51482233-51483607	540.806	-0.951251	0.223503	-4.2561	2.08025e-05	0.00119517	['Gm5622', 'Vmn2r89']
chr9:50864958-50866203	321.562	-0.95778	0.225039	-4.25607	2.08054e-05	0.00119517	['Ppp2r1b', 'Sik2']
chr16:35102825-35104017	460.315	-0.89754	0.21091	-4.25555	2.08537e-05	0.00119573	['Adcy5', 'Hacd2']
chr7:127008190-127008997	260.077	1.26945	0.298293	4.2557	2.08393e-05	0.00119573	['D830044I16Rik', 'Mvp']
chr15:52899205-52900610	442.292	0.883917	0.207751	4.2547	2.09332e-05	0.00119919	['Med30', 'Ext1']
chr16:5029600-5030344	325.048	-0.989288	0.232554	-4.25402	2.09965e-05	0.0012017	['Rogdi', 'Glyr1']
chr1:92805199-92807411	2807.19	0.649877	0.152826	4.25241	2.11485e-05	0.00120817	['Otos', 'Gpc1']
chr11:117239290-117243140	1769.79	0.628133	0.14771	4.25248	2.1142e-05	0.00120817	['Gm11733', 'Sept9']
chr9:95456463-95457205	249.644	-1.05595	0.248342	-4.25199	2.11879e-05	0.00120931	['Chst2', 'U2surp']
chr16:89972804-89974982	1761.91	0.654434	0.153948	4.25101	2.12809e-05	0.0012135	['Tiam1']
chr12:99509996-99510515	270.873	1.00366	0.236114	4.25076	2.13049e-05	0.00121376	['Foxn3', 'Efcab11']
chr15:73545212-73546406	662.514	-0.852698	0.200662	-4.24943	2.14316e-05	0.00121985	['Dennd3', 'Slc45a4']
chr2:80717617-80718621	293.161	-1.00682	0.237004	-4.24809	2.15605e-05	0.00122606	['Nup35']
chr1:138258775-138259416	366.072	0.971262	0.228755	4.24587	2.17748e-05	0.00123712	['Ptprc', 'Atp6v1g3']
chr1:36962292-36963346	491.521	-0.836929	0.197192	-4.24424	2.19334e-05	0.00124499	['Vwa3b', 'Tmem131']
chr1:60919874-60920974	626.415	0.815798	0.192255	4.24332	2.20235e-05	0.00124896	['Icos', 'Ctla4']
chr10:117951383-117953621	1383.92	0.746492	0.175962	4.24236	2.21184e-05	0.00125261	['Mdm1', 'Rap1b']
chr6:107748320-107750130	441.284	0.837037	0.197309	4.24226	2.21283e-05	0.00125261	['Setmar', 'Lrrn1']
chr7:78737280-78738466	588.069	0.874589	0.206281	4.23979	2.23731e-05	0.00126531	['Ntrk3', 'Mrpl46']
chr9:58274719-58276190	818.087	0.924107	0.218038	4.23828	2.2524e-05	0.00127269	['Stoml1', 'Loxl1']
chr11:95905905-95906583	665.787	-0.879847	0.207634	-4.2375	2.26025e-05	0.00127596	['B4galnt2', 'Gngt2']
chr6:31087872-31089214	645.582	1.00361	0.23688	4.23676	2.26768e-05	0.00127899	['Mkln1', 'Klf14']
chr3:107818048-107819653	1089.92	0.678131	0.160071	4.23644	2.27095e-05	0.00127967	['Csf1', 'Eps8l3']
chr16:38742049-38743330	1259.94	-0.614606	0.14515	-4.23428	2.29288e-05	0.00129086	['B4galt4']
chr15:64101845-64103781	1370.12	0.624383	0.147482	4.23363	2.29948e-05	0.0012934	['Fam49b', 'Asap1']
chr2:75208807-75209828	226.157	-1.07319	0.253537	-4.23286	2.30741e-05	0.00129668	['Hnrnpa3', 'Mtx2']
chr2:158388074-158389126	630.636	-0.739492	0.174747	-4.23178	2.31846e-05	0.00130172	['Ralgapb', 'Snhg11']
chr10:127130829-127132310	362.547	-0.920364	0.21759	-4.22981	2.33892e-05	0.00131104	['B4galnt1', 'Os9']
chr3:27310759-27311813	589.847	0.814829	0.192641	4.22977	2.33929e-05	0.00131104	['Tnfsf10', 'Nceh1']
chr7:106279653-106280374	178.242	1.19132	0.281793	4.22764	2.36151e-05	0.0013211	['Gm4070', 'Olfr693']
chr7:130847036-130847892	441.202	-0.921414	0.21794	-4.22783	2.35955e-05	0.0013211	['Plekha1', 'Btbd16']
chr2:104371731-104372393	189.233	-1.28788	0.30467	-4.22713	2.36693e-05	0.00132294	['D430041D05Rik', 'A930018P22Rik']
chr9:32393954-32395596	402.432	-0.852656	0.201745	-4.2264	2.37459e-05	0.00132603	['Kcnj1']
chr2:125948087-125949051	416.57	-0.888545	0.210248	-4.22617	2.37698e-05	0.00132617	['Fgf7', 'Galk2']
chr4:107605788-107606665	945.51	-0.711408	0.168346	-4.22587	2.38017e-05	0.00132676	['Dmrtb1', 'Glis1']
chr3:59203179-59206459	2040.78	0.586953	0.138928	4.22486	2.39091e-05	0.00133155	['Gpr87', 'P2ry13']
chr3:65922265-65923430	1935.99	0.582473	0.137876	4.2246	2.39363e-05	0.00133187	['Ccnl1', 'Lekr1']
chr9:89908695-89910566	780.326	0.73204	0.173303	4.22405	2.39949e-05	0.00133393	['Rasgrf1']
chr16:97996413-97998417	3878	0.530447	0.125592	4.22359	2.4044e-05	0.00133547	['B230307C23Rik']
chr11:106542122-106543201	641.176	0.810994	0.19213	4.22108	2.43137e-05	0.00134832	['Ern1', 'Tex2']
chr5:66168701-66169542	868.998	0.741056	0.175563	4.22103	2.4319e-05	0.00134832	['9130230L23Rik', 'Rbm47']
chr13:45865656-45867752	1534.77	0.714569	0.169311	4.22045	2.43813e-05	0.00135057	['Atxn1', 'Gmpr']
chr16:44816650-44817763	366.813	-0.89043	0.211068	-4.21869	2.45728e-05	0.00135863	['Cd200r2', 'Cd200r4']
chr19:18602515-18603753	1464.03	0.610997	0.144837	4.21851	2.45924e-05	0.00135863	['Pcsk5', 'Ostf1']
chr5:118404080-118405310	1263.59	0.65767	0.155886	4.21891	2.45487e-05	0.00135863	['Med13l', '2410131K14Rik']
chr1:178181849-178182911	1040.91	0.798196	0.189428	4.21373	2.5119e-05	0.00138648	['Desi2', 'Gm16432']
chr12:117447046-117447969	472.19	0.843823	0.200278	4.21327	2.51703e-05	0.00138808	['Rapgef5', 'Ptprn2']
chr9:88539313-88540195	422.013	0.890688	0.211416	4.21296	2.52049e-05	0.00138876	['Syncrip', 'Zfp949']
chr1:162215487-162216794	653.068	0.835551	0.198355	4.21241	2.52662e-05	0.0013909	['4930558K02Rik', 'Dnm3']
chr18:80227870-80229384	2141.61	0.556343	0.132086	4.21199	2.53135e-05	0.00139226	['Hsbp1l1', 'Gm16286']
chr3:37299118-37300067	290.883	1.03575	0.246076	4.20907	2.56426e-05	0.00140912	['Il21', 'Cetn4']
chr11:94369903-94371407	602.236	0.749195	0.178146	4.2055	2.60505e-05	0.00142428	['Abcc3', 'Ankrd40']
chr18:66428628-66429731	462.568	0.952781	0.22654	4.20579	2.60168e-05	0.00142428	['Ccbe1', 'Pmaip1']
chr2:31303192-31303830	449.744	0.884765	0.210378	4.20559	2.60398e-05	0.00142428	['Hmcn2', 'Ncs1']
chr3:37232572-37233552	328.864	0.998651	0.23746	4.20555	2.6045e-05	0.00142428	['Il21']
chr7:112901474-112902380	257.647	-1.08796	0.258701	-4.20545	2.60563e-05	0.00142428	['Rassf10', 'Tead1']
chr9:65123726-65124201	133.277	-1.33872	0.318315	-4.20565	2.60327e-05	0.00142428	['Igdcc3', 'Igdcc4']
chr1:52802429-52802998	411.556	0.881242	0.209645	4.2035	2.62817e-05	0.0014346	['Mfsd6', 'Inpp1']
chr9:27298670-27300875	636.713	-0.807517	0.19211	-4.20342	2.62913e-05	0.0014346	['Igsf9b']
chr18:60843083-60845052	1679.52	0.705182	0.167804	4.20242	2.64076e-05	0.00143968	['Tcof1', 'Cd74']
chr12:112859809-112862232	4688.76	0.620796	0.147752	4.20159	2.65042e-05	0.00144368	['Gpr132']
chr8:124371004-124372355	347.924	-1.0292	0.244996	-4.20088	2.65882e-05	0.00144698	['Pgbd5', 'Galnt2']
chr6:140507164-140509438	1274.73	-0.651911	0.155276	-4.1984	2.68805e-05	0.0014616	['Aebp2', 'Plekha5']
chr1:40052029-40053648	966.12	0.713179	0.169939	4.19667	2.70873e-05	0.00147156	['Il1r2', 'Map4k4']
chr5:113824255-113827460	2796.31	0.567928	0.135367	4.19547	2.72302e-05	0.00147803	['Tmem119', 'Selplg']
chr16:92640556-92641856	464.349	0.810129	0.193111	4.19514	2.72703e-05	0.00147891	['Clic6', 'Runx1']
chr10:99240727-99243093	4082.45	0.634776	0.151343	4.1943	2.73721e-05	0.00148314	['Phxr2', 'Dusp6']
chr18:32940798-32941852	630.194	0.751854	0.179267	4.19406	2.74008e-05	0.0014834	['Camk4', 'Stard4']
chr10:28515679-28516773	684.785	0.741561	0.176832	4.1936	2.74562e-05	0.0014851	['Themis', 'Ptprk']
chr6:134236553-134239112	817.656	0.731907	0.17462	4.19142	2.77219e-05	0.00149817	['Bcl2l14', 'Etv6']
chr10:118412660-118413618	347.182	-1.07504	0.256525	-4.1908	2.77974e-05	0.00150034	['ENSMUSG00000112919', 'Ifng']
chr6:51059403-51060956	1129.17	0.72349	0.172643	4.19066	2.78144e-05	0.00150034	['Npvf', 'Nfe2l3']
chr8:81286120-81287048	273.344	-1.04626	0.249676	-4.1905	2.78346e-05	0.00150034	['Usp38', 'Inpp4b']
chr3:130902545-130903248	289.572	-1.1049	0.263713	-4.18976	2.79247e-05	0.00150389	['Lef1', 'Rpl34']
chr8:117859670-117860527	429.737	-0.940593	0.224592	-4.18801	2.81415e-05	0.00151425	['Cdh13', 'Mphosph6']
chr3:90612063-90614003	2240.4	0.607492	0.145094	4.18689	2.82807e-05	0.00152042	['S100a6']
chr13:111345008-111347104	3072.15	0.746985	0.178423	4.18659	2.83171e-05	0.00152106	['Actbl2', 'Gpbp1']
chr7:127287638-127288673	876.043	0.796044	0.190242	4.18436	2.85964e-05	0.00153473	['Sephs2', 'Itgal']
chr15:78596917-78598228	1466.05	0.738314	0.176458	4.18407	2.86332e-05	0.00153538	['Cyth4']
chr7:83659216-83661751	4209.36	0.526166	0.125786	4.18303	2.87649e-05	0.00154111	['Stard5', 'Il16']
chr3:101883843-101884783	261.98	-1.15162	0.275529	-4.17968	2.91922e-05	0.00156153	['Mab21l3', 'Slc22a15']
chr6:108894903-108896251	913.846	0.79273	0.189664	4.17964	2.91965e-05	0.00156153	['Edem1']
chr14:75851978-75852476	299.561	0.943248	0.225694	4.17932	2.92382e-05	0.00156171	['Kctd4', 'Tpt1']
chr2:38478529-38479850	878.94	0.708773	0.169602	4.17903	2.92753e-05	0.00156171	['Nek6', 'Lhx2']
chr2:156189431-156191304	1977.17	0.65933	0.157769	4.17908	2.92688e-05	0.00156171	['Rbm39', 'Phf20']
chr11:86810231-86812392	698.289	0.851878	0.203867	4.17859	2.9332e-05	0.00156339	['Dhx40']
chr1:162508814-162510164	462.833	0.812576	0.194488	4.17802	2.94058e-05	0.00156465	['Dnm3', 'Mettl13']
chr12:79436778-79438640	1061.06	0.656711	0.157185	4.17794	2.94156e-05	0.00156465	['Rad51b', 'Zfp36l1']
chr14:77864317-77865797	1272.71	0.665171	0.159215	4.17782	2.94314e-05	0.00156465	['Gm1587', 'Dnajc15']
chr5:30798844-30799280	159.499	-1.21621	0.291161	-4.1771	2.95249e-05	0.00156828	['Mapre3', 'Dpysl5']
chr1:87154272-87154859	158.368	-1.2243	0.293164	-4.17617	2.96462e-05	0.00157338	['Ecel1', 'Akp3']
chr4:137859975-137860366	456.052	0.885054	0.211982	4.17513	2.97816e-05	0.00157921	['Ece1']
chr13:24486864-24488259	1470.94	0.717113	0.171786	4.17445	2.98701e-05	0.00158216	['Ripor2', 'Cmah']
chr6:134855890-134857070	751.327	-0.714753	0.171226	-4.17432	2.98881e-05	0.00158216	['Crebl2', 'Gpr19']
chr6:86562941-86563359	155.196	1.24823	0.299048	4.17402	2.99267e-05	0.00158285	['Asprv1', 'Pcbp1']
chr5:30196092-30197822	639.094	-0.790125	0.189318	-4.17353	2.99916e-05	0.00158493	['Adgrf3', 'Hadhb']
chr11:80488855-80491218	1541.22	-0.633163	0.151724	-4.17312	3.00461e-05	0.00158646	['Cdk5r1', 'Myo1d']
chr8:36611953-36614146	461.622	-0.818696	0.19628	-4.17107	3.03169e-05	0.0015994	['6430573F11Rik', 'Dlc1']
chr1:138939089-138940530	1101.22	0.859594	0.206117	4.17042	3.04045e-05	0.00160265	['2310009B15Rik', 'Dennd1b']
chr10:44564757-44566632	645.672	0.744579	0.178553	4.17007	3.04511e-05	0.00160375	['Prep', 'Prdm1']
chr11:20564606-20565550	413.459	1.07233	0.257265	4.16821	3.07007e-05	0.00161553	['Sertad2', 'Aftph']
chr14:61338962-61340443	1136.14	-0.697436	0.167352	-4.16748	3.07985e-05	0.00161868	['Ebpl', 'Arl11']
chr19:10017903-10018661	280.364	-0.996475	0.239113	-4.16737	3.08129e-05	0.00161868	['Rab3il1']
chr6:86593025-86594326	1732.67	0.633537	0.152072	4.16605	3.09925e-05	0.00162674	['Pcbp1', 'Asprv1']
chr7:99432073-99433340	1638.84	0.616857	0.148079	4.16574	3.10342e-05	0.00162755	['Klhl35', 'Gdpd5']
chr18:54699068-54699373	935.121	-0.674428	0.161916	-4.16529	3.10952e-05	0.00162827	['Zfp608', 'Csnk1g3']
chr3:115714222-115716423	1228.59	0.778025	0.186789	4.16526	3.11003e-05	0.00162827	['S1pr1']
chr5:105508588-105509387	458.688	-0.890051	0.213695	-4.16506	3.11269e-05	0.00162828	['Lrrc8c', 'Lrrc8b']
chr1:161070085-161072151	3011.77	0.567462	0.136316	4.16284	3.14316e-05	0.00163882	['Dars2', 'Cenpl']
chr13:52973164-52974098	739.609	0.737997	0.17728	4.16289	3.1424e-05	0.00163882	['Auh', 'Nfil3']
chr15:12229524-12230942	757.746	0.824254	0.198004	4.16282	3.14339e-05	0.00163882	['Golph3', 'Mtmr12']
chr5:144026624-144027304	264.031	-1.15262	0.276868	-4.16305	3.14027e-05	0.00163882	['Ocm']
chr2:168049881-168050774	249.696	-1.00521	0.241487	-4.1626	3.14641e-05	0.00163901	['Ripor3', 'Pard6b']
chr10:75838988-75839813	968.786	0.89819	0.215832	4.16153	3.16123e-05	0.00164535	['Gstt2']
chr10:76292595-76293846	381.899	-1.01098	0.242973	-4.16089	3.1701e-05	0.00164829	['S100b', 'Dip2a']
chr17:57108248-57109356	1258.75	0.710741	0.170821	4.16074	3.17219e-05	0.00164829	['Tnfsf9', 'Cd70']
chr13:63233291-63233900	337.458	0.922325	0.22173	4.15968	3.18696e-05	0.00165458	['Fbp1', 'Fancc']
chr15:98622535-98624046	891.694	0.700133	0.168323	4.15947	3.18982e-05	0.00165468	['Adcy6', 'Cacnb3']
chr15:86342549-86343893	908.295	0.653201	0.157142	4.15676	3.22786e-05	0.00167301	['Tbc1d22a']
chr13:35815819-35817639	1422.7	-0.738686	0.177715	-4.15657	3.23065e-05	0.00167306	['Rpp40', 'Cdyl']
chr4:88122203-88122701	185.417	1.24747	0.300237	4.15496	3.25348e-05	0.00168348	['Focad', 'Hacd4']
chr13:105293764-105294589	204.399	-1.11518	0.268444	-4.15425	3.26352e-05	0.00168727	['Rnf180']
chr14:63606072-63608876	673.383	-0.785326	0.18906	-4.15384	3.26944e-05	0.00168892	['Xkr6']
chr16:17628408-17629032	313.072	0.921109	0.222003	4.14909	3.33795e-05	0.00172287	['Ccdc74a', 'Smpd4']
chr5:3508427-3509882	679.514	0.819175	0.197459	4.14857	3.34555e-05	0.00172537	['Fam133b', 'Cdk6']
chr18:12584466-12585829	1658.21	0.581914	0.140283	4.14815	3.35176e-05	0.00172713	['Ttc39c', 'Lama3']
chr5:72723550-72724110	308.56	1.00086	0.241314	4.14753	3.36084e-05	0.00173037	['Txk', 'Nipal1']
chr1:95450515-95451526	430.358	-0.92387	0.222827	-4.14613	3.38143e-05	0.00173953	['Fam174a', 'St8sia4']
chr1:88586808-88588267	2325.85	0.563565	0.136006	4.14369	3.41762e-05	0.00175669	['Glrp1', 'Arl4c']
chr12:35749866-35750754	357.48	-1.03775	0.250473	-4.14316	3.42556e-05	0.00175931	['Ahr', 'Agr3']
chr5:31859975-31861224	263.605	1.0046	0.2426	4.14099	3.45806e-05	0.00177454	['Fosl2', 'Babam2']
chr17:6743137-6744797	822.062	0.725801	0.175288	4.14063	3.46357e-05	0.00177589	['Ezr', 'Sytl3']
chr1:127309032-127309397	176.393	-1.31892	0.318614	-4.13956	3.4797e-05	0.00178122	['Mgat5', 'Tmem163']
chr18:54905884-54907331	613.079	0.731166	0.176626	4.13963	3.47872e-05	0.00178122	['Zfp608']
chr17:84335783-84336992	300.87	1.02229	0.247013	4.1386	3.49438e-05	0.00178726	['Zfp36l2', 'Thada']
chr14:121961173-121965963	2268.25	0.710913	0.171792	4.13823	3.49997e-05	0.00178865	['Gpr18', 'Gpr183']
chr12:35619801-35620214	128.765	-1.55828	0.376658	-4.13713	3.51681e-05	0.00179578	['Agr3', 'Ahr']
chr11:62466250-62467302	623.15	0.749098	0.181085	4.13673	3.52293e-05	0.00179742	['Pigl', 'Cenpv']
chr10:62505217-62508587	3084.21	0.65764	0.159032	4.13528	3.54521e-05	0.0018073	['Vps26a', 'Srgn']
chr1:46863543-46865463	3042.04	0.524521	0.126865	4.13448	3.55759e-05	0.00181212	['Slc39a10']
chr10:88417518-88418816	1373.84	0.672707	0.162721	4.13412	3.56322e-05	0.0018135	['Sycp3', 'Gnptab']
chrX:50590623-50592229	1499.44	0.629299	0.15223	4.13388	3.56689e-05	0.00181388	['Stk26', 'Olfr1324']
chr13:91246270-91247571	888.039	0.72449	0.17527	4.13357	3.57168e-05	0.00181483	['Ssbp2', 'Atg10']
chr8:116673690-116674679	613.604	0.726692	0.175827	4.13299	3.58067e-05	0.00181791	['Cdyl2', 'Dynlrb2']
chr5:115529844-115530999	724.099	0.820762	0.198601	4.13271	3.58506e-05	0.00181865	['Rplp0', 'Pxn']
chr1:189702331-189704130	1057.19	0.647397	0.15672	4.13092	3.6131e-05	0.00182839	['Ptpn14', 'Cenpf']
chr12:102672725-102675212	1695.36	0.595343	0.144114	4.13106	3.61093e-05	0.00182839	['Itpk1', 'Chga']
chr4:8871555-8873023	553.384	0.88418	0.214026	4.13117	3.6092e-05	0.00182839	['Clvs1', 'Chd7']
chr16:94457606-94458383	228.65	-1.04647	0.253438	-4.12912	3.64151e-05	0.00184126	['Pigp', 'Dscr3']
chr1:165717213-165719067	625.616	0.786951	0.190656	4.12759	3.66583e-05	0.00185054	['Creg1', 'Rcsd1']
chr10:18946624-18947601	705.06	0.716883	0.173676	4.1277	3.66404e-05	0.00185054	['Tnfaip3', 'Perp']
chr12:86800886-86802822	1995.75	0.634019	0.15362	4.12719	3.6722e-05	0.00185225	['Lrrc74a', 'Irf2bpl']
chr13:117223116-117223655	250.231	1.17516	0.284773	4.12665	3.68092e-05	0.00185364	['Hcn1', 'Emb']
chr7:66145133-66147907	1891.57	0.57924	0.140359	4.12683	3.67795e-05	0.00185364	['Gm10974', 'Chsy1']
chr1:60996327-60997690	334.004	0.910375	0.220639	4.12608	3.68999e-05	0.00185594	['Pard3b', 'Icos']
chr14:104715785-104716074	641.617	-0.736237	0.178452	-4.1257	3.69613e-05	0.00185594	['Rnf219', 'Rbm26']
chr7:51865359-51865625	243.521	1.0158	0.246224	4.12552	3.69896e-05	0.00185594	['Fancf']
chr8:94983776-94985441	1437.69	0.630433	0.152816	4.12543	3.70046e-05	0.00185594	['Adgrg3', 'Adgrg1']
chrX:48432266-48434642	2947.84	0.547537	0.132708	4.12587	3.6933e-05	0.00185594	['Elf4', 'Bcorl1']
chr1:184526064-184526824	189.765	1.11904	0.271297	4.12477	3.71104e-05	0.00185975	['Hlx', 'Dusp10']
chr17:73821649-73823942	1880.2	0.61754	0.14976	4.12353	3.73116e-05	0.00186832	['Ehd3', 'Xdh']
chr11:32723205-32724339	695.296	0.714623	0.173315	4.12327	3.73537e-05	0.00186892	['Fbxw11', 'Smim23']
chr5:124051721-124052516	307.096	0.963617	0.233756	4.12231	3.75087e-05	0.00187385	['Vps37b', 'Abcb9']
chr6:127372712-127374345	2094.62	-0.569159	0.138069	-4.12229	3.75127e-05	0.00187385	['Ccnd2', 'Parp11']
chrY:90794146-90795677	2305.82	0.544921	0.132197	4.12204	3.75525e-05	0.00187433	['Erdr1']
chr1:127645628-127646994	1953.62	0.579539	0.14062	4.12131	3.76728e-05	0.00187882	['Tmem163', 'Mgat5']
chr17:12275431-12276530	544.302	0.848833	0.205989	4.12077	3.77605e-05	0.00188168	['Map3k4', 'Agpat4']
chr4:150807932-150809637	2724.43	0.64009	0.155368	4.11984	3.79135e-05	0.00188779	['Slc45a1', 'Errfi1']
chr2:65341666-65343312	1630.98	0.574653	0.13951	4.11908	3.80388e-05	0.00189236	['Cobll1', 'Slc38a11']
chr2:122672453-122673696	1010.58	0.679881	0.165063	4.11891	3.80661e-05	0.00189236	['Slc30a4', 'AA467197']
chr13:4771202-4771976	552.763	0.767081	0.186302	4.1174	3.83168e-05	0.00190329	['Akr1e1']
chr5:142042004-142042485	99.3922	-1.62531	0.39484	-4.11637	3.84888e-05	0.00190928	['Foxk1', 'Sdk1']
chr9:64929124-64930436	654.747	0.826413	0.200765	4.11631	3.84989e-05	0.00190928	['Slc24a1', 'Dennd4a']
chr10:91153617-91155081	1596.07	0.571998	0.138981	4.11565	3.86097e-05	0.00191324	['Slc25a3', 'Tmpo']
chr1:153319540-153321626	1131.21	0.700151	0.170191	4.11391	3.89017e-05	0.00192618	['Lamc2', 'Lamc1']
chr11:121018968-121020400	1104.53	-0.640451	0.155688	-4.11369	3.8938e-05	0.00192644	['Csnk1d', 'Cd7']
chr9:89869295-89869857	251.439	1.06331	0.258512	4.11321	3.90193e-05	0.00192892	['Ankrd34c', 'Rasgrf1']
chr12:107180544-107181136	323.589	0.972598	0.236485	4.11273	3.91011e-05	0.00193143	['3110018I06Rik']
chr13:10019171-10020052	236.648	-1.26631	0.308054	-4.11067	3.94505e-05	0.00194713	['Zmynd11', 'Chrm3']
chr14:36316198-36317727	1226.06	0.774096	0.188328	4.11036	3.95049e-05	0.00194827	['4930474N05Rik', 'Ccser2']
chr15:34356625-34357091	119.156	-1.40511	0.341864	-4.11015	3.95408e-05	0.00194849	['9430069I07Rik']
chr12:36039607-36040624	376.09	0.935943	0.227743	4.10964	3.96281e-05	0.00195124	['Tspan13', 'Agr2']
chr1:69692049-69692901	637.606	-0.859506	0.209183	-4.10888	3.97587e-05	0.00195612	['Spag16', 'Ikzf2']
chr2:150918449-150919315	584.065	-0.731712	0.178117	-4.10805	3.9902e-05	0.00196161	['Gins1', 'Ninl']
chr8:125727116-125727918	281.057	0.984961	0.2398	4.10742	4.00104e-05	0.00196539	['Ntpcr', 'Map10']
chr2:173217842-173220056	3622.89	0.575973	0.140289	4.10562	4.03237e-05	0.00197921	['Zbp1']
chr17:48299834-48301809	805.859	0.72732	0.177177	4.10505	4.04224e-05	0.00197973	['Treml2']
chr3:79252571-79254404	771.656	0.828337	0.201782	4.10511	4.04127e-05	0.00197973	['Rapgef2', 'Fnip2']
chr6:142822766-142824961	690.115	0.872821	0.212623	4.10501	4.04301e-05	0.00197973	['Sult6b2', 'St8sia1']
chr9:50324057-50325647	1113.71	0.675465	0.164659	4.10221	4.09224e-05	0.00200226	['Ncam1', 'Rpl10-ps3']
chr15:31542093-31543240	627.702	0.804518	0.196166	4.10121	4.10989e-05	0.00200826	['Cmbl', 'March6']
chr2:39372921-39374169	1215.22	-0.658224	0.160497	-4.10115	4.11097e-05	0.00200826	['Ppp6c']
chr10:3238033-3239114	685.341	0.715269	0.174447	4.10021	4.12784e-05	0.00201333	['H60c']
chr10:95414444-95418954	3112.2	0.589887	0.143863	4.10035	4.12531e-05	0.00201333	['Socs2']
chr1:80716204-80717851	445.891	0.797242	0.194484	4.09926	4.14472e-05	0.00201976	['Cul3', 'Dock10']
chr6:129642685-129643386	333.136	0.903169	0.220333	4.0991	4.14754e-05	0.00201976	['Klrc3']
chr1:144242547-144244208	1219.98	0.804334	0.196248	4.09855	4.15744e-05	0.002023	['Rgs13', 'Rgs1']
chr18:73834778-73836794	2053.59	0.576096	0.140589	4.09773	4.17216e-05	0.00202856	['Mro', 'Me2']
chr1:164077211-164079584	1168.27	0.658803	0.160782	4.09749	4.17655e-05	0.00202911	['Selp', 'Sell']
chr17:79298484-79299513	1018.82	0.681997	0.16659	4.09388	4.24216e-05	0.00205937	['Cdc42ep3', 'Qpct']
chr9:123509227-123511403	2295.87	0.596637	0.145763	4.09321	4.25439e-05	0.00206369	['Sacm1l', 'Limd1']
chr3:101283909-101284451	639.255	0.792199	0.19361	4.09172	4.28178e-05	0.00207374	['Ptgfrn', 'Cd2']
chr8:14984980-14986630	2343.81	0.570097	0.139326	4.09182	4.28002e-05	0.00207374	['Kbtbd11', 'Arhgef10']
chr12:82230830-82232646	434.709	0.909089	0.222188	4.09153	4.28537e-05	0.00207386	['Rgs6', 'Sipa1l1']
chr5:135873180-135874344	542.555	-0.753962	0.184336	-4.09014	4.31114e-05	0.0020847	['Hspb1', 'Srrm3']
chr2:59645712-59647930	937.73	0.799033	0.195391	4.08941	4.32465e-05	0.00208961	['Tanc1', 'Wdsub1']
chr15:9526792-9528893	820.623	0.6736	0.164869	4.08568	4.39485e-05	0.00212187	['Il7r', 'Capsl']
chr10:117829029-117831679	1627.86	0.608363	0.148923	4.08509	4.40605e-05	0.00212397	['Nup107', 'Rap1b']
chr8:24725440-24725991	203.925	-1.13401	0.277591	-4.08519	4.40411e-05	0.00212397	['Adam3']
chr12:15837734-15838702	275.779	1.07319	0.262818	4.08339	4.43826e-05	0.00213752	['Trib2', 'Lpin1']
chr18:60735786-60736943	290.349	1.01424	0.248404	4.08304	4.44511e-05	0.00213752	['Rps14', 'Ndst1']
chr19:5815464-5816601	1504.82	0.694236	0.170027	4.08309	4.44408e-05	0.00213752	['Scyl1', 'Frmd8']
chr9:124067469-124069262	573.439	0.797547	0.195339	4.08289	4.44792e-05	0.00213752	['Ccr2', 'Ccr3']
chr13:51799837-51801304	1995.28	0.602393	0.147577	4.0819	4.46688e-05	0.0021432	['Gadd45g', 'Sema4d']
chr6:146521075-146522505	1921.51	0.569429	0.139507	4.08173	4.4701e-05	0.0021432	['Itpr2', 'Ints13']
chr7:89146159-89147655	3615.69	-0.590442	0.144654	-4.08174	4.46996e-05	0.0021432	['Tmem135', 'Rab38']
chr17:46685757-46686517	636.766	-0.765731	0.187627	-4.08113	4.48178e-05	0.00214714	['Mea1', 'Ppp2r5d']
chr5:33519990-33521795	485.923	-0.86603	0.212221	-4.08079	4.4883e-05	0.0021486	['Nkx1-1', 'Fam53a']
chr3:133665106-133666065	228.127	1.18172	0.289625	4.08017	4.50018e-05	0.00215263	['Cxxc4', 'Tet2']
chr8:27172082-27172733	595.694	0.964729	0.236468	4.07974	4.50861e-05	0.002155	['Brf2', 'Rab11fip1']
chr1:191193306-191194599	2837.7	0.520949	0.127712	4.0791	4.52112e-05	0.00215931	['Atf3', 'Nenf']
chr6:122257707-122259675	1515.32	0.682242	0.167265	4.07881	4.52675e-05	0.00216034	['Klrg1', 'Mug2']
chr14:49219000-49220027	1464.14	0.612461	0.150182	4.07814	4.53976e-05	0.00216488	['1700011H14Rik', 'Naa30']
chr16:24504357-24505765	429.197	0.859219	0.210732	4.07731	4.55602e-05	0.0021693	['Tprg', 'Lpp']
chr6:129659938-129660704	537.02	0.753541	0.184806	4.07747	4.55282e-05	0.0021693	['Klrc2']
chr2:131526862-131528298	521.467	0.753329	0.184786	4.07676	4.56685e-05	0.00217279	['Adra1d', 'Smox']
chr18:56446766-56448207	1996.11	0.572282	0.140395	4.07622	4.5774e-05	0.00217448	['Gramd3', 'Aldh7a1']
chr2:128400392-128402039	1115.96	0.776986	0.190609	4.07634	4.57504e-05	0.00217448	['Spdye4c', 'Bcl2l11']
chr13:83596814-83598250	1767.71	-0.728469	0.178882	-4.07234	4.65427e-05	0.0022093	['Tmem161b', 'Mef2c']
chr9:95314659-95315728	786.906	0.786313	0.193098	4.07208	4.65946e-05	0.00221007	['Chst2', 'Slc9a9']
chr1:36303433-36304017	298.156	1.20736	0.296535	4.07157	4.66975e-05	0.00221326	['Arid5a']
chr8:69855526-69856292	288.544	-1.08562	0.266698	-4.07062	4.68889e-05	0.00222064	['Pbx4', 'Cilp2']
chr6:30624546-30625707	1040.34	-0.651273	0.160019	-4.06996	4.70207e-05	0.00222518	['Cpa1', 'Cpa5']
chr8:94178665-94180127	2087.62	0.583676	0.143433	4.06933	4.71494e-05	0.00222957	['Mt1']
chr2:127729683-127730557	234.359	-1.00918	0.248036	-4.06868	4.72796e-05	0.00223307	['Mall']
chr3:133582120-133583993	1067.46	0.751004	0.184585	4.06861	4.72954e-05	0.00223307	['Cxxc4', 'Tet2']
chr19:24224409-24225823	901.908	-0.705672	0.173489	-4.06754	4.75118e-05	0.00224158	['Tjp2']
chr3:65603249-65604052	252.192	1.02653	0.252439	4.06646	4.77322e-05	0.00225027	['Lekr1', 'Tiparp']
chr6:38320133-38321778	640.597	0.791684	0.194734	4.06546	4.7938e-05	0.00225826	['Zc3hav1l', 'Zc3hav1']
chr1:52454128-52455295	1418.18	0.668156	0.164409	4.06399	4.82406e-05	0.00227079	['Gls', 'Nab1']
chr6:34971331-34972207	288.443	0.976678	0.240411	4.06254	4.85419e-05	0.00228323	['Slc23a4', 'Stra8']
chr10:68035834-68037112	2238.44	0.579185	0.142589	4.06193	4.86687e-05	0.00228747	['Rtkn2', 'Arid5b']
chr4:117123865-117126712	5906.27	0.522979	0.128784	4.06089	4.88861e-05	0.00229594	['Tctex1d4', 'Btbd19']
chr2:44980654-44982604	584.263	0.742326	0.182827	4.06025	4.90196e-05	0.00230047	['Gtdc1', 'Zeb2']
chr4:145228705-145230959	1845.13	0.578729	0.142612	4.05806	4.94818e-05	0.00232041	['Vps13d', 'Tnfrsf1b']
chr8:120633681-120635042	666.012	-0.766386	0.188871	-4.05772	4.95533e-05	0.00232201	['1190005I06Rik']
chr6:52801886-52802578	151.108	1.3741	0.338675	4.05728	4.96467e-05	0.00232463	['Tax1bp1', 'Jazf1']
chr6:120081616-120084221	4342.32	0.603995	0.148881	4.0569	4.97289e-05	0.00232672	['Wnk1', 'Ninj2']
chr13:75824283-75826399	2266.18	0.595745	0.146927	4.05471	5.01964e-05	0.00234682	['Glrx', 'Ell2']
chr3:153831384-153832402	310.971	-0.942677	0.232522	-4.05415	5.03173e-05	0.0023494	['St6galnac3', 'Asb17']
chr7:106031355-106032091	186.291	1.12535	0.277583	4.0541	5.03272e-05	0.0023494	['Gm4070', 'Olfr693']
chr7:67854301-67854878	132.039	-1.53678	0.379128	-4.05345	5.04683e-05	0.00235422	['Igf1r', 'Synm']
chr16:49806846-49808130	1036.49	0.643931	0.158915	4.05204	5.0772e-05	0.0023666	['Cd47', 'Ift57']
chr1:167269253-167271512	768.436	0.85245	0.21039	4.05175	5.08355e-05	0.00236778	['Uck2', 'Fam78b']
chr9:94533600-94534249	895.31	0.655353	0.161801	4.05037	5.11365e-05	0.00238001	['1190002N15Rik']
chr2:164917115-164918308	750.537	-0.830246	0.205	-4.04997	5.12235e-05	0.00238227	['Mmp9', 'Zfp335']
chr12:105093477-105093981	297.319	-0.934921	0.230873	-4.0495	5.13277e-05	0.00238533	['Tcl1b3', 'Glrx5']
chr16:34954769-34955372	219.782	-1.22183	0.301781	-4.04871	5.15003e-05	0.00238978	['Hacd2', 'Mylk']
chr17:52103571-52104129	127.989	1.331	0.328736	4.04884	5.14728e-05	0.00238978	['Kcnh8', 'Satb1']
chr1:191120932-191121153	408.951	-0.825765	0.204051	-4.04685	5.19106e-05	0.00240701	['Batf3', 'Fam71a']
chr18:78968056-78969683	603.655	-0.718613	0.17765	-4.04511	5.22993e-05	0.00242142	['Setbp1', 'Gm6133']
chr4:129623638-129625374	1584.5	0.737392	0.182287	4.04523	5.22711e-05	0.00242142	['Ccdc28b']
chr2:57629490-57629727	11240.8	0.511005	0.126405	4.04261	5.28592e-05	0.00244552	['Galnt5', 'Gpd2']
chr16:92789652-92790489	413.559	0.807916	0.199884	4.04192	5.30148e-05	0.00245089	['Runx1', 'Clic6']
chr13:96010737-96011674	1138.43	0.665153	0.16463	4.0403	5.33821e-05	0.00246603	['Iqgap2', 'Gm17190']
chr14:75032247-75034775	1582.76	0.576002	0.142574	4.04002	5.34474e-05	0.00246721	['Rubcnl', 'Lrrc63']
chr2:34982200-34982996	577.65	0.748194	0.185206	4.03979	5.3498e-05	0.00246771	['Traf1', 'Hc']
chr7:35661996-35662794	272.159	-1.03576	0.256402	-4.03959	5.35445e-05	0.00246802	['Pdcd5', 'Dpy19l3']
chr10:96620670-96624689	3667.87	0.627948	0.155484	4.03866	5.37584e-05	0.0024742	['Dcn', 'Btg1']
chr18:11966172-11967542	815.403	0.689428	0.170705	4.0387	5.37476e-05	0.0024742	['Cables1', 'Tmem241']
chr15:53221758-53223088	448.328	0.915947	0.226871	4.03731	5.40683e-05	0.00248662	['Ext1', 'Med30']
chr11:109374840-109376555	500.468	0.856062	0.212088	4.03635	5.42884e-05	0.00249412	['9930022D16Rik', 'Gna13']
chr6:108534960-108537520	2543.24	0.584319	0.144768	4.03625	5.43117e-05	0.00249412	['Bhlhe40', 'Itpr1']
chr10:43995917-43998967	4489.14	0.522249	0.129417	4.03539	5.45106e-05	0.0025014	['Crybg1', 'Rtn4ip1']
chr6:144640137-144641199	294.666	0.973461	0.241267	4.03479	5.46508e-05	0.00250457	['Sox5', 'Bcat1']
chrX:50599783-50601280	2480.55	0.591918	0.146705	4.03475	5.46605e-05	0.00250457	['Stk26', 'Olfr1324']
chr1:180397440-180398719	562.075	0.869979	0.215684	4.03358	5.49344e-05	0.00251295	['Itpkb', 'Stum']
chr14:105894895-105899096	7189.12	-0.575957	0.142795	-4.03345	5.49648e-05	0.00251295	['Spry2']
chr17:52110351-52111374	295.493	0.984404	0.244054	4.03355	5.49416e-05	0.00251295	['Kcnh8', 'Satb1']
chr9:120012454-120013537	1219.7	0.632822	0.156903	4.03319	5.50243e-05	0.00251382	['Csrnp1', 'Xirp1']
chr3:36688816-36690536	515.696	-0.761103	0.188809	-4.03108	5.55218e-05	0.00253468	['Trpc3']
chr18:74910590-74911316	243.467	0.99175	0.246049	4.03071	5.56094e-05	0.00253681	['Lipg', 'Acaa2']
chr10:108108679-108110456	480.019	0.789429	0.19591	4.02956	5.58822e-05	0.00254738	['Otogl', 'Ppp1r12a']
chr2:59231571-59232174	204.235	-1.14843	0.285054	-4.02881	5.60592e-05	0.00255358	['Dapl1', 'Pkp4']
chr7:127922267-127923377	842.012	-0.827147	0.205383	-4.02733	5.64138e-05	0.00256784	['Prss8', 'Kat8']
chr12:110386127-110386671	633.164	-0.78308	0.194488	-4.02638	5.66433e-05	0.0025764	['Ppp2r5c', 'Dio3']
chr15:36395714-36397459	1630.78	0.643834	0.159945	4.02534	5.68923e-05	0.00258583	['Rpl7a-ps3', 'Ankrd46']
chr15:62456526-62458946	989.902	0.671329	0.166821	4.02426	5.71558e-05	0.00259401	['Myc']
chr2:173274471-173275802	2456.82	0.553004	0.137413	4.0244	5.71205e-05	0.00259401	['Zbp1', 'Pmepa1']
chr8:122085224-122086066	196.016	-1.08779	0.270324	-4.02401	5.72158e-05	0.00259483	['Zfpm1', 'Banp']
chrX:113176012-113177827	294.535	1.01324	0.251826	4.02355	5.73266e-05	0.00259796	['Pof1b', 'Chm']
chr8:4312873-4314549	595.426	0.756957	0.188174	4.02264	5.75502e-05	0.00260618	['Timm44', 'Elavl1']
chr1:189586245-189587012	176.983	-1.18074	0.293589	-4.02175	5.77684e-05	0.00261416	['Kcnk2', 'Cenpf']
chr15:59089544-59090715	385.574	0.825591	0.205329	4.02081	5.79975e-05	0.00262261	['Sqle', 'Mtss1']
chr14:118109669-118111047	630.599	0.717132	0.178401	4.01978	5.82531e-05	0.00263225	['Dct', 'Tgds']
chr18:4347870-4348470	299.233	0.903721	0.224949	4.01744	5.88333e-05	0.00265653	['Map3k8', 'Lyzl1']
chr14:103086253-103087490	546.403	0.852108	0.212124	4.01703	5.89368e-05	0.00265927	['Fbxl3', 'Cln5']
chr18:47153371-47155147	310.563	-0.929008	0.23137	-4.01524	5.93846e-05	0.00267753	['Commd10', 'Sema6a']
chr1:180401647-180402063	630.217	0.826666	0.205899	4.0149	5.94708e-05	0.00267947	['Itpkb', 'Stum']
chr3:88512458-88514054	1057.78	0.707058	0.176134	4.01433	5.96159e-05	0.00268406	['Mex3a', 'Lmna']
chr17:56289081-56291821	3028.82	0.622128	0.154996	4.01384	5.97401e-05	0.0026877	['Plin3']
chr11:103868848-103869954	459.676	-0.989664	0.246594	-4.01333	5.98682e-05	0.00269151	['Nsf', 'Wnt3']
chr18:36414443-36415975	312.724	0.908458	0.226399	4.01265	6.0041e-05	0.00269732	['Pfdn1', 'Cystm1']
chr6:136497585-136499979	2042.23	0.574636	0.14326	4.01114	6.04267e-05	0.00271269	['E330021D16Rik', 'Atf7ip']
chr7:123083518-123085400	1422.43	0.581304	0.144958	4.01015	6.0681e-05	0.00272213	['Tnrc6a', 'Rbbp6']
chr1:55528490-55529457	480.881	0.829205	0.206829	4.00913	6.09433e-05	0.00273193	['Plcl1']
chr7:34321304-34322535	1188.27	0.611328	0.152507	4.00853	6.10967e-05	0.00273682	['4931406P16Rik', 'Lsm14a']
chr6:120466302-120467407	1479.01	0.594703	0.148372	4.00819	6.11863e-05	0.00273886	['Il17ra', 'Hdhd5']
chr16:94723792-94725252	1632.04	0.586794	0.146473	4.00617	6.17111e-05	0.00276036	['Dyrk1a', 'Kcnj6']
chrX:113081168-113082249	224.618	1.13357	0.283021	4.00527	6.19457e-05	0.00276886	['Pof1b', 'Chm']
chr18:70601353-70603663	704.77	0.713883	0.178305	4.00371	6.23568e-05	0.00278506	['Mbd2']
chr8:111417128-111417839	368.748	-0.952894	0.238012	-4.00355	6.23981e-05	0.00278506	['Fa2h', 'Wdr59']
chr13:75838817-75840944	3022.02	0.520992	0.130208	4.00123	6.30131e-05	0.00281049	['Glrx']
chr10:67646507-67649016	1762.17	0.581658	0.145389	4.0007	6.31552e-05	0.00281481	['Ado', 'Zfp365']
chr11:52080069-52080351	199.968	1.13643	0.284085	4.00031	6.32591e-05	0.00281741	['Ppp2ca', 'Cdkl3']
chr15:81700199-81700929	222.933	-1.07207	0.268014	-4.00003	6.33337e-05	0.00281871	['Chadl']
chr12:116098204-116098859	319.8	-0.944819	0.236261	-3.99906	6.35957e-05	0.00282495	['Vipr2', 'Wdr60']
chr14:67940964-67941465	296.628	1.022	0.255545	3.99928	6.35349e-05	0.00282495	['Nefl', 'Dock5']
chr7:139128782-139132204	2447.22	0.536452	0.134146	3.999	6.36105e-05	0.00282495	['Dpysl4', 'Stk32c']
chr10:111635378-111637860	1469.47	0.655187	0.163859	3.99848	6.37501e-05	0.00282913	['Krr1', 'Phlda1']
chr7:127293549-127294051	383.818	1.00508	0.251497	3.99637	6.43204e-05	0.0028524	['Itgal']
chr2:101816646-101817288	286.182	-1.01931	0.255143	-3.99506	6.46781e-05	0.00286621	['Commd9', 'Prr5l']
chr1:171609995-171611036	535.98	0.764053	0.191283	3.99436	6.48682e-05	0.00287053	['Ly9']
chr10:116912910-116915563	2191.23	-0.522751	0.130868	-3.9945	6.48306e-05	0.00287053	['Myrfl', 'Rab3ip']
chr4:95105373-95107976	2429.34	0.575291	0.144062	3.99336	6.51434e-05	0.00288066	['Fggy', 'Jun']
chr6:120122928-120125302	877.97	0.668517	0.167447	3.99241	6.5405e-05	0.00289016	['Ninj2', 'B4galnt3']
chr8:104786764-104787617	388.823	0.929077	0.232746	3.99181	6.5572e-05	0.00289548	['Ces2b', 'Ces2a']
chr5:151251732-151252919	3049.43	-0.579408	0.145163	-3.99143	6.56756e-05	0.00289593	['Stard13', 'Vmn2r18']
chr8:35433549-35434584	646.362	0.862003	0.215959	3.99151	6.56541e-05	0.00289593	['Ppp1r3b', 'Eri1']
chr3:137795503-137796642	650.096	0.757046	0.189718	3.99037	6.5969e-05	0.00290681	['H2afz', 'Ddit4l']
chr18:77358006-77358726	181.797	-1.21956	0.30566	-3.98993	6.60937e-05	0.00291023	['Loxhd1', 'Rnf165']
chr2:152775094-152776427	688.651	0.713851	0.178959	3.98891	6.63787e-05	0.00292071	['Cox4i2', 'Bcl2l1']
chr8:123036910-123037703	528.723	0.988736	0.247976	3.98723	6.68501e-05	0.00293937	['Ankrd11', 'Cdh15']
chr2:32585354-32585626	309.3	0.936418	0.234903	3.98641	6.70811e-05	0.00294535	['St6galnac4']
chr4:156007826-156009090	1372.49	0.674736	0.169257	3.98647	6.70643e-05	0.00294535	['Tnfrsf4', 'Sdf4']
chr2:144198489-144199266	384.985	0.914761	0.229583	3.98445	6.76364e-05	0.00296763	['Mgme1', 'Banf2']
chr13:24280542-24281601	362.522	-0.933297	0.234255	-3.98411	6.77343e-05	0.00296983	['Carmil1']
chr17:27074502-27076257	1137.33	-0.605097	0.151931	-3.98272	6.81314e-05	0.00298347	['Itpr3', 'Uqcc2']
chr18:54899930-54901384	1045.93	0.615062	0.154434	3.98268	6.81417e-05	0.00298347	['Zfp608']
chr6:8510280-8511612	1049.35	0.618824	0.155469	3.98037	6.8808e-05	0.00301052	['Glcci1', 'Ica1']
chr5:107281966-107284383	767.094	0.826565	0.2077	3.97961	6.9029e-05	0.00301806	['Tgfbr3', 'Cdc7']
chr13:60934789-60937300	2652.23	0.540897	0.136	3.97717	6.97405e-05	0.00304702	['Ctla2a']
chr2:58052599-58053605	389.48	0.952556	0.239601	3.97559	7.02053e-05	0.00306517	['Ermn']
chr13:117275385-117277615	500.122	0.813616	0.204677	3.97512	7.03448e-05	0.0030691	['Hcn1', 'Emb']
chr3:127704889-127706536	473.077	-0.761897	0.191691	-3.97461	7.04956e-05	0.00307352	['Neurog2', 'Alpk1']
chr4:46099205-46100726	1056.91	-0.630167	0.158609	-3.97308	7.09503e-05	0.00309117	['Tstd2', 'Tmod1']
chr10:77272526-77274205	1322.55	0.574429	0.144623	3.9719	7.13031e-05	0.00310436	['Pofut2', 'Adarb1']
chr3:59219378-59219697	203.302	1.14863	0.289221	3.97148	7.14288e-05	0.00310664	['P2ry13', 'P2ry12']
chr6:113674854-113675690	795.469	0.647832	0.163125	3.97139	7.14556e-05	0.00310664	['Tatdn2', 'Irak2']
chr1:66174541-66176278	1289.4	-0.858543	0.216196	-3.97114	7.15301e-05	0.0031077	['Map2', 'Crygf']
chr12:105021258-105023716	1390.98	0.572263	0.144155	3.96976	7.19439e-05	0.00312349	['Syne3', 'Glrx5']
chr1:92799431-92800532	987.848	0.699928	0.176333	3.96935	7.20677e-05	0.00312668	['Otos', 'Gpc1']
chr11:52005692-52006558	601.168	0.777068	0.195782	3.96906	7.21582e-05	0.00312842	['Ppp2ca', 'Cdkl3']
chr12:110393189-110393912	432.732	-0.843944	0.212742	-3.96699	7.27873e-05	0.00315129	['Ppp2r5c', 'Dio3']
chr6:122291493-122292596	1294.24	0.606508	0.152883	3.96714	7.27413e-05	0.00315129	['M6pr', 'Klrg1']
chr10:39505258-39507177	1262.16	0.721143	0.181851	3.96556	7.32233e-05	0.00316795	['Traf3ip2', 'Fyn']
chr2:113966170-113966837	217.258	-1.01245	0.255326	-3.96534	7.32911e-05	0.00316868	['Arhgap11a', 'Gjd2']
chr10:12841326-12843191	732.239	0.679607	0.171397	3.9651	7.33651e-05	0.00316967	['Utrn']
chr4:42951710-42952554	599.13	1.03316	0.260656	3.96368	7.3802e-05	0.00318633	['1700022I11Rik', 'Dnajb5']
chr5:36552592-36554615	1158.59	0.589859	0.148828	3.96337	7.38998e-05	0.00318833	['Tbc1d14', 'Ccdc96']
chr10:19593999-19594830	524.544	0.760159	0.191805	3.96319	7.39554e-05	0.00318851	['Il22ra2', 'Ifngr1']
chr6:108667681-108668770	1305.24	0.642824	0.162215	3.96278	7.40812e-05	0.00319172	['Arl8b', 'Bhlhe40']
chr7:127277718-127279803	1996.23	0.668895	0.168811	3.96239	7.42035e-05	0.00319477	['Sephs2']
chr11:35797756-35799045	242.025	-1.03983	0.262461	-3.96184	7.43742e-05	0.0031999	['Fbll1']
chr10:24291481-24293336	401.891	0.894914	0.225914	3.96131	7.45406e-05	0.00320483	['Ctgf', 'Moxd1']
chr1:74238808-74240306	982.804	0.643003	0.162359	3.96037	7.48335e-05	0.00321297	['Gpbar1', 'Arpc2']
chr13:32992995-32994360	908.268	0.693255	0.175045	3.96043	7.48153e-05	0.00321297	['Serpinb9', 'Serpinb6b']
chr4:108057846-108059200	897.739	0.712665	0.179959	3.96015	7.49039e-05	0.00321377	['Podn', 'Scp2']
chr16:92821598-92822406	910.013	0.711905	0.17979	3.95964	7.50633e-05	0.00321839	['Runx1', 'Clic6']
chr19:36388361-36388729	100.146	-1.4795	0.373724	-3.9588	7.53258e-05	0.00322741	['Hectd2', 'Pcgf5']
chr3:95663597-95665452	1218.69	0.760633	0.192147	3.95861	7.53882e-05	0.00322785	['Mcl1', 'Adamtsl4']
chr14:58029330-58030460	258.774	-0.97236	0.245656	-3.95822	7.55092e-05	0.0032308	['Fgf9', 'Micu2']
chr9:64913241-64913899	207.556	1.04196	0.263263	3.95787	7.56199e-05	0.00323331	['Slc24a1', 'Dennd4a']
chr5:113663656-113665010	867.162	0.694979	0.175611	3.95749	7.57399e-05	0.00323621	['Cmklr1', '1700069L16Rik']
chr18:73546199-73549174	4461.14	0.487886	0.123309	3.95661	7.60211e-05	0.00324599	['Mex3c']
chr8:111573277-111574500	1973.93	0.601372	0.152006	3.95624	7.61388e-05	0.00324878	['Znrf1', 'Ldhd']
chr2:19326941-19328077	269.458	0.957438	0.24204	3.9557	7.63112e-05	0.0032539	['Msrb2', 'Armc3']
chr17:6121174-6121620	135.008	-1.26262	0.319205	-3.95552	7.63669e-05	0.00325404	['Tulp4', 'Gtf2h5']
chr10:91076497-91077702	821.1	0.661387	0.16727	3.95402	7.68506e-05	0.0032724	['Apaf1', 'Anks1b']
chr14:63131693-63132780	1080.29	0.600347	0.151853	3.95347	7.70268e-05	0.00327766	['Ctsb', 'Fdft1']
chr1:51525121-51526395	277.501	0.980823	0.248156	3.95244	7.73576e-05	0.00328497	['Nabp1', 'Myo1b']
chr1:192740488-192743309	1963.64	0.6553	0.165784	3.95274	7.72615e-05	0.00328497	['Hhat', 'Kcnh1']
chr18:38922322-38923164	218.028	-1.0988	0.278001	-3.95249	7.73427e-05	0.00328497	['Fgf1']
chr2:35023490-35024116	373.542	0.86625	0.219224	3.95143	7.76857e-05	0.00329607	['Traf1', 'Hc']
chr9:102988343-102989506	308.459	-0.944792	0.239109	-3.95131	7.77252e-05	0.00329607	['Slco2a1', 'Ryk']
chr10:94860494-94861399	1530.63	0.642439	0.162614	3.95069	7.79256e-05	0.00330231	['Plxnc1', 'Cep83']
chr18:80169149-80170584	2881.35	0.518607	0.131308	3.94955	7.82994e-05	0.00331589	['Adnp2', 'Rbfa']
chr6:120454685-120455236	301.067	0.919438	0.232818	3.94918	7.84205e-05	0.00331875	['Il17ra', 'Kdm5a']
chr2:168582970-168584101	739.36	0.764115	0.193559	3.94771	7.89011e-05	0.00333619	['Kcng1', 'Nfatc2']
chr3:159939404-159939679	42585.2	0.527344	0.133586	3.9476	7.89402e-05	0.00333619	['Wls']
chr5:102777198-102778537	1135.68	-0.760786	0.19274	-3.94721	7.90665e-05	0.00333722	['Arhgap24', 'Mapk10']
chr8:106648299-106648697	143.957	-1.24647	0.315787	-3.9472	7.90721e-05	0.00333722	['Tango6', 'Cdh1']
chr11:20106925-20108625	1170.96	0.614116	0.155611	3.94648	7.93079e-05	0.0033449	['Actr2', 'Spred2']
chr18:65189123-65189925	425.159	-0.86471	0.21917	-3.94538	7.96743e-05	0.00335807	['Alpk2', 'Nedd4l']
chr16:94484853-94485634	238.508	-1.15686	0.293272	-3.94466	7.99128e-05	0.00336329	['Pigp', 'Dscr3']
chr3:27454199-27455117	548.372	-0.79201	0.200781	-3.94465	7.99168e-05	0.00336329	['Ghsr', 'Fndc3b']
chr6:120470089-120471524	1152.51	0.629749	0.159652	3.94452	7.99608e-05	0.00336329	['Il17ra', 'Hdhd5']
chr5:111069383-111070693	500.445	-0.845608	0.214399	-3.94408	8.01059e-05	0.00336563	['Pitpnb', 'Ttc28']
chr6:142779000-142780510	909.395	0.638211	0.161817	3.94403	8.0125e-05	0.00336563	['Cmas', 'Sult6b2']
chr5:66323095-66325077	1137.39	0.596867	0.151358	3.9434	8.03339e-05	0.00337212	['Nsun7', 'Apbb2']
chr7:104290420-104292344	978.098	0.77855	0.197501	3.942	8.08039e-05	0.00338956	['Trim5']
chr13:51775789-51777285	1212.78	0.618308	0.15687	3.94152	8.09677e-05	0.00339184	['Gm15440', 'Sema4d']
chr6:114041101-114041765	123.154	-1.39115	0.352935	-3.94166	8.09197e-05	0.00339184	['Atp2b2', 'Slc6a11']
chr12:102367260-102371766	3432.26	0.574767	0.145856	3.94064	8.12652e-05	0.00340003	['Lgmn', 'Rin3']
chr2:27187199-27188380	288.241	-1.01786	0.258299	-3.94062	8.12728e-05	0.00340003	['Dbh', 'Sardh']
chr5:149507270-149508879	584.885	-0.720984	0.18303	-3.93916	8.17674e-05	0.00341842	['Wdr95', 'Tex26']
chr17:33550173-33551013	683.847	-0.704281	0.178822	-3.93845	8.201e-05	0.00341976	['Myo1f', 'Adamts10']
chr17:35996855-35999737	2881.34	0.545767	0.138575	3.93842	8.202e-05	0.00341976	['Prr3', 'H2-T24']
chr3:88502702-88503964	1024.31	0.708516	0.179882	3.93878	8.18978e-05	0.00341976	['Lmna']
chr9:107333437-107336168	3216.62	0.569068	0.144482	3.93868	8.19328e-05	0.00341976	['Hemk1', 'Cish']
chr5:32158157-32162699	1970.8	0.528066	0.134118	3.93733	8.2393e-05	0.003433	['Plb1', 'Fosl2']
chr10:21353957-21355235	462.224	0.859545	0.218339	3.93674	8.25955e-05	0.00343913	['Aldh8a1', 'Hbs1l']
chr1:138834945-138835940	319.02	0.864399	0.21962	3.93589	8.28885e-05	0.00344902	['Nek7', 'Lhx9']
chr1:87636485-87637987	2137.69	0.607322	0.154321	3.93544	8.30453e-05	0.00345174	['Atg16l1', 'Inpp5d']
chrX:101764398-101765919	748.948	0.75776	0.192551	3.93538	8.30652e-05	0.00345174	['Cxcr3', '8030474K03Rik']
chr9:88515684-88517078	530.462	0.83565	0.212377	3.93474	8.32866e-05	0.00345862	['Syncrip', 'Zfp949']
chr3:115689433-115690343	413.172	0.807811	0.205325	3.93431	8.34373e-05	0.00346256	['S1pr1', 'Olfm3']
chr7:112332020-112333371	853.187	0.728433	0.185228	3.93263	8.40217e-05	0.00348448	['Micalcl', 'Mical2']
chr2:38514488-38514848	194.492	1.14744	0.291998	3.92961	8.50825e-05	0.00352377	['Nek6', 'Psmb7']
chr5:21354214-21356334	1256.95	-0.581418	0.147958	-3.92962	8.5079e-05	0.00352377	['Fgl2', 'Gsap']
chr10:80663242-80667042	1824.44	0.605034	0.154018	3.92832	8.55398e-05	0.00354034	['Btbd2', 'Mknk2']
chr17:50591338-50592558	343.516	-0.919093	0.233975	-3.92816	8.55968e-05	0.00354034	['Gm7334', 'Plcl2']
chr8:40995917-40996720	303.212	-0.986545	0.251161	-3.92794	8.5676e-05	0.00354126	['Pdgfrl', 'Mtus1']
chr2:169633330-169634792	284.575	-0.944188	0.24039	-3.92773	8.57509e-05	0.00354199	['Tshz2']
chr16:43805472-43806067	187.178	-1.0855	0.276387	-3.92746	8.5847e-05	0.0035436	['Drd3', 'Qtrt2']
chr14:68034228-68036204	3578.14	0.529857	0.134927	3.92699	8.60151e-05	0.00354818	['Dock5', 'Nefl']
chr12:8829242-8830294	944.624	-0.676532	0.172305	-3.92637	8.62381e-05	0.00355502	['Laptm4a', 'Sdc1']
chr2:170311577-170313128	781.504	0.643459	0.16392	3.92545	8.65661e-05	0.00356517	['Zfp217', 'Bcas1']
chr5:43728365-43729068	170.066	-1.23715	0.315169	-3.92536	8.65994e-05	0.00356517	['Fbxl5', 'Cc2d2a']
chr2:71339865-71340629	220.142	-1.04965	0.267433	-3.9249	8.67669e-05	0.00356733	['Slc25a12', 'Dync1i2']
chr4:40844002-40847303	965.389	0.645346	0.164418	3.92504	8.67153e-05	0.00356733	['Smu1', 'B4galt1']
chr8:40992529-40993067	278.85	-1.18898	0.30297	-3.92443	8.69366e-05	0.00357194	['Pdgfrl', 'Mtus1']
chr6:134047337-134048880	1271.02	0.621431	0.158381	3.92365	8.72173e-05	0.0035811	['Bcl2l14', 'Etv6']
chr18:65725575-65726778	390.294	-0.999843	0.254874	-3.92289	8.74946e-05	0.00359011	['Sec11c', 'Oacyl']
chr4:46591855-46593460	828.05	0.657493	0.167626	3.92239	8.76761e-05	0.00359518	['Coro2a', 'Tbc1d2']
chr19:33159391-33160486	287.182	1.05413	0.268778	3.92194	8.78377e-05	0.00359943	['Rnls', 'Pten']
chr11:103964065-103964387	250.578	1.02448	0.261292	3.92083	8.82452e-05	0.00361374	['Arf2']
chr10:60346171-60348060	2134.74	0.536352	0.136828	3.91991	8.85816e-05	0.00362513	['Vsir']
chr8:94916779-94920044	3391.6	0.506087	0.129146	3.91872	8.90217e-05	0.00364074	['Ccdc102a']
chr18:75425827-75427212	2230.74	0.537683	0.137234	3.91802	8.92811e-05	0.00364654	['Smad7', 'Ctif']
chrX:38622761-38623147	160.282	-1.1758	0.30009	-3.91815	8.92313e-05	0.00364654	['C1galt1c1', 'Mcts1']
chr12:44447705-44448501	169.152	-1.34398	0.343075	-3.91746	8.94853e-05	0.00364767	['Nrcam', 'Stxbp6']
chr3:10258413-10260024	415.603	1.01341	0.258685	3.91755	8.94517e-05	0.00364767	['Fabp4', 'Fabp12']
chr3:38393998-38395044	253.029	-0.990196	0.252745	-3.91777	8.93725e-05	0.00364767	['Gm5148', 'Ankrd50']
chr6:108447317-108448928	952.063	0.64503	0.164719	3.91595	9.0049e-05	0.00366824	['Bhlhe40', 'Itpr1']
chr2:167957678-167960357	1459.35	0.664942	0.169902	3.91369	9.08975e-05	0.00370037	['Ptpn1', 'Ripor3']
chr1:170834291-170835531	507.658	-0.875876	0.223828	-3.91317	9.10915e-05	0.00370584	['Atf6', 'Olfml2b']
chr12:113293127-113295086	465.14	-0.775715	0.19834	-3.91103	9.19015e-05	0.00373635	['Adam6b', 'Tmem121']
chr11:68384961-68387621	675.1	-0.693427	0.177351	-3.9099	9.23325e-05	0.00375141	['Ntn1', 'Stx8']
chr3:101285359-101288380	4617.86	0.51099	0.13075	3.90814	9.30081e-05	0.00377638	['Ptgfrn', 'Cd2']
chr4:107801454-107802102	708.993	0.709344	0.181523	3.90775	9.31606e-05	0.0037801	['Lrp8']
chr9:56102732-56105292	3131.63	0.600133	0.153583	3.90755	9.32365e-05	0.00378071	['Pstpip1', 'Tspan3']
chr14:60524346-60526064	724.323	0.67014	0.171555	3.90628	9.37282e-05	0.00379817	['Spata13', 'Amer2']
chr16:17222271-17222514	2500.88	-0.536955	0.137513	-3.90475	9.43224e-05	0.00381975	['Hic2', 'Rimbp3']
chr3:135498223-135499445	574.041	0.803843	0.205894	3.90415	9.45559e-05	0.00382671	['Manba', 'Nfkb1']
chr7:89171822-89172446	357.883	-0.878032	0.224927	-3.90363	9.47618e-05	0.00383254	['Tmem135', 'Rab38']
chr1:195371647-195371969	12736.9	0.515554	0.132111	3.90243	9.52331e-05	0.00384761	['Cr2']
chr14:122041181-122042766	551.047	0.821732	0.210574	3.90235	9.52645e-05	0.00384761	['Tm9sf2', 'Timm8a2']
chrUn_JH584304:23577-25780	13949.7	0.44364	0.11369	3.9022	9.53205e-05	0.00384761	[]
chr2:155018486-155020172	1039.06	0.623624	0.159845	3.90144	9.56222e-05	0.00385728	['Gm14226', 'Ahcy']
chr11:67054261-67055519	954.091	0.717135	0.183843	3.90081	9.58719e-05	0.00386484	['Adprm', 'Sco1']
chr2:104409794-104410845	377.037	-0.89646	0.229826	-3.9006	9.59531e-05	0.0038656	['D430041D05Rik']
chr8:34224776-34225911	1350.5	-0.687255	0.176325	-3.89767	9.71233e-05	0.00391021	['Dusp4', 'Saraf']
chr4:108317912-108319547	1435.7	0.604212	0.155029	3.89741	9.72286e-05	0.00391191	['Zyg11b', 'Coa7']
chr17:30841857-30842808	441.864	-0.772848	0.198326	-3.89686	9.74465e-05	0.00391813	['Glp1r', 'Dnah8']
chr2:112637926-112638736	266.877	-0.938305	0.240919	-3.89469	9.8325e-05	0.0039509	['Aven', 'Ryr3']
chr1:66882649-66884515	412.386	0.778629	0.199947	3.89418	9.85319e-05	0.00395153	['Acadl', 'Myl1']
chr14:65102156-65103001	1216.02	0.622263	0.159788	3.8943	9.84822e-05	0.00395153	['Extl3']
chr14:67950863-67952026	1672.49	0.544765	0.139892	3.89419	9.85261e-05	0.00395153	['Nefl', 'Dock5']
chr1:156617060-156617384	248.802	0.965527	0.24802	3.89293	9.90388e-05	0.0039685	['Tor3a', 'Abl2']
chr9:32307781-32309147	186.821	-1.10823	0.284684	-3.89283	9.90831e-05	0.0039685	['Kcnj5', 'Arhgap32']
chr2:65817836-65818892	366.032	-0.839378	0.215632	-3.89264	9.91598e-05	0.00396902	['Csrnp3', 'Scn2a']
chrX:169972908-169975082	1570.76	0.636021	0.163397	3.89248	9.9225e-05	0.00396906	['Asmt', 'Mid1']
chr14:66257497-66261158	3311.92	0.515618	0.132486	3.89187	9.94756e-05	0.00397652	['Ptk2b', 'Chrna2']
chr17:84009767-84010798	452.799	0.806832	0.207355	3.89106	9.98076e-05	0.00398723	['Haao', 'Zfp36l2']
chr14:29946725-29947446	376.814	0.837917	0.215365	3.89068	9.9962e-05	0.00398826	['Cacna2d3', 'Selenok']
chr4:43349444-43350946	823.128	-0.674426	0.173339	-3.8908	9.99163e-05	0.00398826	['Rusc2', 'Atp8b5']
chr2:68881630-68882668	380.228	0.809466	0.208123	3.88936	0.00010051	0.00400753	['Nostrin', 'Cers6']
chr16:91442174-91443591	959.427	0.644932	0.165854	3.88855	0.000100843	0.00401824	['Ifnar1', 'Il10rb']
chr18:11875861-11877328	282.62	-0.952333	0.24493	-3.88819	0.000100996	0.00401917	['Cables1', 'Tmem241']
chr7:128577691-128579269	1081.77	0.602564	0.15497	3.88826	0.000100966	0.00401917	['Inpp5f', 'Bag3']
chr9:54500999-54502344	466.226	-0.764243	0.196608	-3.88715	0.000101429	0.00403381	['Dmxl2']
chr10:126013689-126014028	155.632	-1.60995	0.41442	-3.88484	0.000102399	0.00406978	['Lrig3', 'Atp23']
chr12:35981344-35982235	97.9303	-1.42802	0.367694	-3.8837	0.000102877	0.00408618	['Agr2', 'Agr3']
chr6:51553084-51553851	228.818	1.28912	0.331949	3.88347	0.000102975	0.00408745	['Snx10', 'Skap2']
chr13:113046420-113049102	1247.43	0.619907	0.15969	3.88195	0.000103621	0.00411047	['Gpx8']
chr10:16742190-16742582	123.151	-1.29815	0.334518	-3.88066	0.000104175	0.00412981	['Cited2']
chr2:152950954-152952128	249.803	-0.953409	0.245765	-3.87935	0.000104735	0.00414933	['Dusp15']
chr1:66881790-66882231	143.57	1.23186	0.317584	3.87885	0.000104953	0.00415534	['Acadl', 'Myl1']
chr5:134206646-134207332	373.287	-0.821982	0.211933	-3.8785	0.000105102	0.00415856	['Ncf1', 'Gtf2ird2']
chrX:142468406-142470712	997.538	0.647708	0.167017	3.87809	0.000105282	0.00416303	['Tmem164', 'Acsl4']
chr10:42698558-42699400	214.039	1.01867	0.262692	3.87782	0.000105396	0.00416489	['Sec63', 'Ostm1']
chr1:165091249-165092534	453.708	-0.763622	0.196976	-3.87673	0.00010587	0.00417828	['Xcl1', 'Tbx19']
chr1:165788082-165791165	3992.43	0.531164	0.137009	3.87687	0.00010581	0.00417828	['Cd247']
chr12:86832286-86834875	5298.18	0.510828	0.131773	3.87656	0.000105943	0.00417852	['Irf2bpl', 'Lrrc74a']
chr9:46045811-46047450	1166.04	0.655662	0.169156	3.87608	0.000106151	0.00418405	['Apoa1', 'Sik3']
chr16:98107510-98107766	33190.6	0.522461	0.134872	3.87377	0.000107166	0.00422138	['B230307C23Rik']
chr2:57111958-57112419	330.511	0.856288	0.221137	3.8722	0.000107857	0.00424321	['Nr4a2']
chr2:101823902-101824241	146.696	-1.19297	0.308078	-3.87231	0.000107808	0.00424321	['Commd9', 'Prr5l']
chr6:71047942-71049059	433.886	-0.778925	0.201191	-3.87158	0.000108134	0.00424872	['Foxi3', 'Thnsl2']
chr7:25384532-25385416	413.476	-0.778308	0.201031	-3.87158	0.000108133	0.00424872	['Cnfn', 'Lipe']
chr9:52261317-52262401	796.021	-0.66291	0.171245	-3.87112	0.000108334	0.0042539	['Zc3h12c', 'AI593442']
chr6:97293223-97294996	3683.12	0.555917	0.143672	3.86934	0.000109129	0.00428241	['Lmod3', 'Frmd4b']
chr17:28701105-28701886	387.061	0.952111	0.246085	3.86904	0.000109266	0.00428505	['Mapk13', 'Mapk14']
chr12:91328762-91329093	114.685	-1.36651	0.35325	-3.8684	0.000109553	0.0042922	['Dio2', 'Cep128']
chr12:120028662-120029020	59887.1	0.521121	0.134715	3.86832	0.000109586	0.0042922	['Tmem196']
chr19:36476632-36478494	701.818	0.776763	0.200847	3.86744	0.000109986	0.00430512	['Hectd2', 'Pcgf5']
chr10:94311902-94312831	219.296	-1.00032	0.258715	-3.86649	0.000110414	0.00431646	['Tmcc3', 'Ndufa12']
chr9:107278644-107279206	826.067	0.67055	0.173425	3.86651	0.000110405	0.00431646	['Dock3', 'Mapkapk3']
chr15:86344697-86346559	1425.67	0.568542	0.14707	3.86579	0.000110732	0.00432616	['Tbc1d22a']
chr14:60708720-60710045	1628.92	0.53771	0.139107	3.86546	0.000110882	0.00432929	['C1qtnf9', 'Spata13']
chr4:152184455-152186970	2619.63	0.541425	0.14009	3.86483	0.000111168	0.00433774	['Acot7']
chr19:57118046-57120202	2001.51	0.624357	0.161633	3.86281	0.000112088	0.00437088	['Afap1l2', 'Ablim1']
chr14:121880930-121881456	249.51	1.1237	0.290936	3.86237	0.000112292	0.00437609	['Ubac2', 'Gpr18']
chr9:14159916-14160806	352.859	0.83274	0.215626	3.86196	0.000112479	0.00438061	['Sesn3', 'Fam76b']
chr6:87037841-87038920	2342.47	0.556688	0.144203	3.86043	0.000113185	0.00440535	['Gfpt1']
chr13:104608513-104609010	560.38	-0.745688	0.193239	-3.85888	0.000113906	0.00443064	['Cwc27', 'Adamts6']
chr2:157201052-157201974	533.875	0.73881	0.191489	3.85823	0.000114211	0.00443968	['Samhd1', 'Rbl1']
chr6:57528678-57529750	943.196	0.638512	0.1655	3.85807	0.000114287	0.00443987	['Ppm1k', 'Vmn1r20']
chr2:11145363-11146886	716.15	0.689316	0.178695	3.8575	0.000114554	0.00444745	['Prkcq', 'Sfmbt2']
chr1:53752839-53755363	651.784	0.67789	0.175765	3.8568	0.00011488	0.00445454	['Dnah7a', 'Stk17b']
chr10:96349486-96351936	1406.71	0.633357	0.164216	3.85686	0.000114852	0.00445454	['Btg1', 'Gm5426']
chr2:75637873-75640474	1268.9	0.61825	0.160327	3.85618	0.000115174	0.00446315	['Hnrnpa3', 'Mtx2']
chr1:91286309-91288052	1052.9	-0.621868	0.161281	-3.85581	0.000115346	0.00446704	['Scly', 'Ube2f']
chrX:20816772-20817733	386.221	0.914689	0.237332	3.85405	0.000116181	0.00449657	['Araf', 'Usp11']
chr9:86628789-86629228	746.946	0.696545	0.180748	3.85367	0.000116358	0.00450061	['Rwdd2a', 'Me1']
chr13:54173521-54174959	981.846	0.69932	0.181516	3.85267	0.000116839	0.00451297	['Hrh2', 'Sfxn1']
chr17:88042155-88043090	612.208	0.757994	0.196752	3.85255	0.000116896	0.00451297	['Fbxo11', 'Msh6']
chrX:170758170-170758506	19408	0.526336	0.13661	3.85283	0.000116759	0.00451297	['Asmt']
chr1:72490190-72490561	136.052	-1.46043	0.379097	-3.85239	0.00011697	0.00451303	['March4', 'Xrcc5']
chr13:9759996-9760865	879.2	0.638467	0.165761	3.85174	0.000117281	0.00451942	['Zmynd11', 'Dip2c']
chrX:102031327-102032583	475.063	0.757185	0.196575	3.85188	0.000117213	0.00451942	['Rgag4', 'Nhsl2']
chr1:54839850-54840834	345.442	0.839864	0.218134	3.85021	0.000118016	0.00453885	['Pgap1', 'Ankrd44']
chr14:101460551-101461613	168.254	-1.11839	0.290457	-3.85046	0.000117895	0.00453885	['Prr30', 'Tbc1d4']
chr18:70631760-70634080	2623.91	0.532875	0.138406	3.85008	0.000118078	0.00453885	['Mbd2']
chr4:102522612-102523136	203.746	-1.04034	0.270203	-3.85021	0.000118018	0.00453885	['Sgip1', 'Pde4b']
chr7:106235600-106237480	3250.7	0.501143	0.130173	3.84981	0.000118208	0.00453935	['Gm4070', 'Olfr693']
chr9:89885225-89886641	713.965	0.669182	0.173825	3.84975	0.000118238	0.00453935	['Ankrd34c', 'Rasgrf1']
chrX:157474764-157476795	422.737	0.787885	0.204686	3.84923	0.000118489	0.00454618	['Phex', 'Sms']
chr9:69351951-69352841	396.883	0.893055	0.232051	3.84852	0.000118834	0.0045566	['Ice2', 'Rora']
chr7:81453115-81455240	601.782	-0.683458	0.177604	-3.84822	0.000118977	0.00455927	['Cpeb1']
chr13:24467486-24468608	559.054	0.781022	0.202995	3.8475	0.000119327	0.00456142	['Ripor2', 'Cmah']
chr3:21698051-21698532	3204.04	0.520518	0.135283	3.84763	0.000119266	0.00456142	['Tbl1xr1']
chr7:47113457-47114189	898.046	0.618688	0.160785	3.84793	0.000119122	0.00456142	['Ptpn5', 'Tmem86a']
chr9:69156008-69157044	298.533	1.06632	0.277135	3.84764	0.000119261	0.00456142	['Ice2', 'Rora']
chr8:123064564-123066421	2247.32	-0.515178	0.133953	-3.84595	0.000120084	0.00458753	['Spg7']
chr1:13615458-13616570	555.307	0.743856	0.193471	3.8448	0.000120651	0.00460084	['Tram1', 'Lactb2']
chr17:30371084-30371950	389.237	-0.906306	0.235709	-3.84502	0.00012054	0.00460084	['Btbd9', 'Zfand3']
chr18:80617865-80620395	1374.94	-0.594439	0.154615	-3.84464	0.000120729	0.00460084	['Ctdp1', 'Nfatc1']
chr9:63610457-63611834	576.47	-0.693708	0.180433	-3.84469	0.000120704	0.00460084	['Aagab', 'Smad3']
chrX:136067599-136068378	513.592	-0.820216	0.213353	-3.84441	0.000120845	0.00460243	['Bex2']
chr10:13832039-13833770	1483.09	0.706754	0.183859	3.84401	0.000121042	0.00460711	['Pex3', 'Aig1']
chr9:54642194-54643406	1305.37	0.557183	0.144956	3.84381	0.000121137	0.00460789	['Acsbg1', 'Idh3a']
chr6:67334789-67335479	194.663	1.10685	0.288026	3.8429	0.00012159	0.00462228	['Il12rb2', 'Serbp1']
chr2:167688180-167689876	1553.23	-0.624146	0.162458	-3.84188	0.000122094	0.00463862	['Cebpb']
chr12:54312268-54314185	2665.43	0.500109	0.130181	3.84166	0.000122207	0.00464004	['Egln3', 'Sptssa']
chr4:119906651-119907578	369.523	-0.850388	0.221387	-3.84119	0.00012244	0.00464605	['Edn2', 'Hivep3']
chr5:150583381-150584535	677.747	-0.697025	0.181471	-3.84097	0.000122549	0.00464736	['N4bp2l1', 'Brca2']
chr9:95278310-95280874	1673.06	0.538652	0.140314	3.83892	0.000123578	0.00468352	['Chst2', 'Slc9a9']
chr13:35814827-35815543	379.005	-0.820705	0.213835	-3.83803	0.000124028	0.00469048	['Rpp40', 'Cdyl']
chr3:106784931-106785858	1302.97	0.591528	0.154122	3.83805	0.000124015	0.00469048	['Cd53', 'Lrif1']
chr8:126199670-126200935	821.775	0.671121	0.174864	3.83795	0.000124064	0.00469048	['Slc35f3', 'Kcnk1']
chr9:48826207-48826722	187.966	-1.09113	0.284275	-3.83828	0.000123897	0.00469048	['Nnmt', 'Zbtb16']
chr10:80494274-80495521	539.015	-0.728692	0.189973	-3.83577	0.000125169	0.00472122	['Onecut3']
chr12:77788083-77789870	795.836	-0.733419	0.191206	-3.83575	0.000125182	0.00472122	['Gm6657', 'Fut8']
chr18:56435366-56436174	551.36	0.708482	0.184685	3.83616	0.000124973	0.00472122	['Gramd3', 'Aldh7a1']
chr2:92379580-92380898	1669.69	-0.569622	0.148492	-3.83604	0.000125034	0.00472122	['1700029I15Rik']
chr1:165800903-165804139	3311.33	0.533148	0.139005	3.83547	0.000125324	0.00472373	['Cd247', 'Pou2f1']
chr2:83993355-83994789	795.058	0.65023	0.169537	3.83532	0.000125402	0.00472377	['Gm13691', 'Calcrl']
chr14:14632122-14634172	1552.38	0.536015	0.139797	3.83423	0.000125958	0.00472877	['Slc4a7', 'Olfr721-ps1']
chr14:61769590-61770909	360.312	0.823812	0.214839	3.83456	0.000125789	0.00472877	['Kcnrg', 'Dleu7']
chr16:45124258-45125561	701.942	0.698775	0.182223	3.83472	0.000125707	0.00472877	['Ccdc80', 'Slc35a5']
chr17:47595588-47596069	372.168	0.81381	0.212234	3.8345	0.000125818	0.00472877	['Bysl', 'Ccnd3']
chr6:99273531-99275925	2100.18	0.668217	0.174273	3.8343	0.000125921	0.00472877	['Gm765', 'Foxp1']
chr8:75081471-75084786	1253.59	0.579502	0.151142	3.83416	0.000125992	0.00472877	['Hmox1', 'Tom1']
chr6:72640742-72642174	793.714	-0.628711	0.164014	-3.83328	0.000126444	0.00474288	['Tgoln1', 'Tcf7l1']
chr14:69161993-69162446	11263	0.528181	0.137806	3.8328	0.000126693	0.00474715	['Nkx2-6', 'Stc1']
chr19:53538690-53539718	1089.52	0.586965	0.15315	3.83262	0.000126788	0.00474715	['Dusp5', 'Nutf2-ps1']
chr2:167940340-167944132	3799.38	0.628381	0.163956	3.83263	0.00012678	0.00474715	['Ptpn1', 'Ripor3']
chr15:6492286-6492834	232.204	0.975374	0.254522	3.83219	0.00012701	0.00475259	['Fyb', 'C9']
chr10:125965920-125967261	285.946	-0.899831	0.234911	-3.83052	0.000127871	0.00478195	['Lrig3']
chr10:70032261-70033734	986.637	-0.595186	0.155396	-3.83012	0.000128082	0.00478695	['Ccdc6', 'Ank3']
chr4:150239247-150240698	1981.02	0.522424	0.136422	3.82946	0.000128424	0.00479205	['Rere', 'Eno1']
chr7:125540639-125542490	443.194	0.779166	0.203455	3.82968	0.000128311	0.00479205	['Nsmce1', 'Il4ra']
chr9:94691179-94692586	1038.73	0.629384	0.164355	3.82941	0.00012845	0.00479205	['Slc9a9', 'Chst2']
chr15:53156750-53158028	1314.3	0.55187	0.144121	3.82921	0.000128556	0.00479311	['Ext1', 'Med30']
chr1:171647943-171649402	919.966	0.710199	0.185483	3.82892	0.000128708	0.00479314	['Ly9', 'Slamf7']
chr13:51885481-51886747	593.224	0.711483	0.185819	3.82891	0.000128711	0.00479314	['Gadd45g', 'Diras2']
chr15:34388993-34389275	112.694	-1.39776	0.365165	-3.82776	0.000129317	0.00481282	['9430069I07Rik', 'Rpl30']
chr13:107094034-107096244	2317.28	0.587362	0.153472	3.82717	0.000129624	0.00481555	['Smim15', 'Kif2a']
chr6:140598218-140599350	1173.04	0.575736	0.150424	3.82742	0.000129492	0.00481555	['Aebp2', 'Plekha5']
chr7:46027606-46028412	379.85	-0.871119	0.227611	-3.82723	0.000129595	0.00481555	['Abcc6', 'Ccdc114']
chr2:166491150-166492601	1117.45	-0.611823	0.159883	-3.8267	0.000129875	0.004822	['Sulf2', 'Prex1']
chr13:111457697-111458487	485.629	0.736158	0.192475	3.82469	0.000130935	0.00485844	['Gpbp1', 'Actbl2']
chr3:98026093-98028131	1126.36	0.601096	0.157179	3.82427	0.000131162	0.00486398	['Adam30', 'Notch2']
chr16:90196413-90198360	1696.28	0.556428	0.145532	3.8234	0.000131625	0.00486659	['Tiam1', 'Sod1']
chr3:122810233-122810930	121.526	-1.30548	0.341414	-3.82375	0.000131437	0.00486659	['Fabp2', 'Pde5a']
chr3:141778079-141779582	483.953	0.838681	0.219355	3.8234	0.000131625	0.00486659	['Bmpr1b', 'Unc5c']
chr4:43165756-43166068	100.882	-1.60763	0.420467	-3.82343	0.000131606	0.00486659	['Atp8b5', 'Unc13b']
chr7:99304433-99305286	243.223	0.997764	0.260955	3.82351	0.000131565	0.00486659	['Map6', 'Serpinh1']
chr10:54026333-54027280	966.246	0.626785	0.163953	3.82296	0.00013186	0.0048724	['Fam184a', 'Man1a']
chr13:120321388-120321638	23008.9	0.513489	0.134338	3.82237	0.000132176	0.00488114	['Tcstv3']
chr17:78601999-78603435	505.428	-0.8394	0.219651	-3.82151	0.000132637	0.00489524	['Vit', 'Strn']
chr10:41475923-41478127	3055.57	0.527605	0.138105	3.82031	0.000133285	0.00491067	['Mical1']
chr2:26932682-26934248	2479.64	-0.509901	0.133472	-3.8203	0.000133292	0.00491067	['Stkld1', 'Surf4']
chr8:121001177-121001805	198.824	1.11131	0.290876	3.82057	0.000133145	0.00491067	['Foxf1', 'Irf8']
chr15:41446572-41448411	1081.59	-0.610242	0.159753	-3.81991	0.000133502	0.00491549	['Oxr1']
chr7:73551301-73552830	832.799	0.742559	0.194433	3.81911	0.000133934	0.00492847	['Fam174b', 'Chd2']
chr2:180436815-180438584	1927.3	0.521537	0.13657	3.81883	0.000134085	0.00493112	['Gata5', 'Slco4a1']
chr7:38236964-38237606	238.757	0.942315	0.246786	3.81834	0.000134351	0.00493502	['Plekhf1', 'Pop4']
chr9:64932835-64935314	1120.07	0.65669	0.171982	3.81836	0.000134344	0.00493502	['Slc24a1', 'Dennd4a']
chr7:73739957-73741327	686.03	-0.679662	0.178007	-3.81818	0.000134442	0.00493544	['Fam174b']
chr2:132725007-132726339	410.171	-0.762388	0.199696	-3.81774	0.000134682	0.00494133	['Chgb', '1110034G24Rik']
chr13:36391924-36392866	493.715	-0.882039	0.231081	-3.817	0.000135082	0.00494446	['Lyrm4', 'Nrn1']
chr13:96510101-96512015	2291.32	0.516826	0.135397	3.8171	0.000135029	0.00494446	['Ankdd1b', 'Polk']
chr4:63024577-63025681	383.237	-1.02443	0.268371	-3.8172	0.000134974	0.00494446	['Zfp618', 'Ambp']
chrX:170880923-170881295	14162.8	0.507877	0.133057	3.817	0.000135086	0.00494446	['Asmt']
chr10:89589244-89590590	1255.49	0.611056	0.160113	3.81642	0.000135405	0.0049532	['Nr1h4', 'Slc17a8']
chr10:69212545-69213707	323.672	-0.959189	0.251362	-3.81596	0.000135652	0.00495748	['Rhobtb1', 'A930033H14Rik']
chr5:93263504-93263999	443.135	0.780746	0.204603	3.81591	0.000135681	0.00495748	['Ccng2']
chr12:30967590-30968479	404.399	-0.872787	0.228827	-3.81418	0.000136638	0.0049895	['Fam110c', 'Sh3yl1']
chr17:17396948-17399229	1375.66	0.686665	0.180075	3.81322	0.000137168	0.00500589	['Lix1']
chr1:13639208-13640331	1328.12	0.635058	0.166592	3.81206	0.000137812	0.00502644	['Tram1', 'Lactb2']
chr10:120625233-120626270	205.419	1.01958	0.267476	3.81184	0.000137937	0.00502805	['Hmga2', 'Msrb3']
chr13:22793957-22794713	665.225	0.685918	0.179963	3.81143	0.000138164	0.00503339	['Vmn1r208', 'Vmn1r209']
chr15:59540665-59542149	924.642	0.722643	0.189674	3.80993	0.000139008	0.00506115	['Trib1', 'Nsmce2']
chr18:65697485-65699125	961.573	0.659457	0.173113	3.80941	0.000139299	0.00506878	['Oacyl']
chr1:155107900-155109393	694.216	0.752591	0.197579	3.80906	0.000139498	0.00507304	['Ier5', 'Mr1']
chr9:107305623-107306962	963.099	0.622454	0.163432	3.80865	0.000139727	0.00507837	['Cish', 'Hemk1']
chr12:33169948-33171280	1295.91	0.549464	0.144323	3.80718	0.000140562	0.00509977	['Atxn7l1', 'Cdhr3']
chr14:71268483-71270025	407.134	-0.79148	0.207884	-3.80731	0.000140485	0.00509977	['Gfra2']
chr7:43398934-43401359	3050.1	0.502525	0.131987	3.80739	0.00014044	0.00509977	['Siglecg', 'Siglecf']
chr1:53761424-53762513	468.17	0.73641	0.193445	3.80682	0.000140762	0.00510406	['Dnah7a', 'Stk17b']
chr4:150973022-150973849	264.242	0.957221	0.251512	3.80586	0.000141312	0.00512097	['Uts2', 'Tnfrsf9']
chr1:131142633-131143008	375.381	0.794416	0.208754	3.80551	0.000141511	0.0051252	['Dyrk3']
chr2:59049638-59049936	242.11	-0.941068	0.247304	-3.8053	0.00014163	0.00512548	['Ccdc148', 'Gm11099']
chr4:11897567-11898212	209.969	1.02363	0.269008	3.80521	0.000141684	0.00512548	['Pdp1', 'Cdh17']
chr11:116615713-116619025	3179.99	0.569901	0.149819	3.80392	0.000142425	0.00514931	['Rhbdf2', 'Aanat']
chr3:83862774-83864182	720.242	-0.639025	0.168032	-3.80299	0.000142958	0.00516557	['Tlr2', 'Tmem131l']
chr15:77945667-77946134	142.627	-1.25224	0.32933	-3.8024	0.000143302	0.00517498	['Txn2', 'Foxred2']
chr10:94864125-94865600	1182.27	0.645963	0.16992	3.80156	0.000143786	0.00518941	['Plxnc1', 'Cep83']
chr13:40922188-40923143	453.18	0.756023	0.198882	3.80137	0.000143898	0.00519047	['Pak1ip1', 'Gcnt2']
chr2:68353814-68354750	820.425	-0.628692	0.165591	-3.79665	0.000146663	0.00528395	['Stk39', 'B3galt1']
chr7:63921262-63922767	946.96	0.644371	0.169727	3.79651	0.000146746	0.00528395	['E030018B13Rik', 'Klf13']
chr7:145340927-145341450	64394.6	0.517687	0.136356	3.79658	0.000146708	0.00528395	['Mrgprd']
chr7:143624739-143626788	523.914	0.870896	0.229412	3.79621	0.000146927	0.00528741	['Cars', 'Tnfrsf26']
chr18:82508612-82510096	583.535	0.769899	0.20284	3.7956	0.000147288	0.00529735	['Mbp', 'Zfp236']
chr13:35130665-35132356	592.465	0.706096	0.18605	3.7952	0.000147527	0.00530287	['Cdyl', 'Eci2']
chr2:59652369-59653674	826.466	0.66092	0.174213	3.79374	0.000148393	0.00532781	['Tanc1', 'Wdsub1']
chr3:149052475-149052934	6244.53	0.485387	0.127943	3.79377	0.000148379	0.00532781	['Adgrl2']
chr10:94827591-94830142	2469.5	0.682818	0.180006	3.7933	0.000148661	0.00533433	['Plxnc1', 'Cep83']
chr4:12906428-12907712	482.838	-0.769786	0.202996	-3.79212	0.000149369	0.00535665	['Triqk']
chr9:7220987-7222348	1071.39	0.577459	0.152291	3.79181	0.000149556	0.00536025	['Mmp13', 'Dcun1d5']
chr7:132810355-132814172	4331.81	0.490541	0.129387	3.79126	0.000149887	0.00536901	['Fam53b', 'Lhpp']
chr16:19979851-19981326	448.402	0.751292	0.198184	3.79087	0.000150118	0.00537107	['A930003A15Rik', 'Klhl6']
chr9:82967086-82967534	264.54	0.907141	0.239295	3.79088	0.000150113	0.00537107	['Phip', 'Irak1bp1']
chr8:124593725-124594593	260.778	-1.0353	0.273123	-3.7906	0.000150285	0.00537396	['Capn9', '2310022B05Rik']
chr1:165241989-165242896	1021.34	-0.767394	0.202505	-3.78951	0.000150942	0.00538201	['Gpr161', 'Tiprl']
chr13:52003367-52004587	401.247	0.775628	0.204657	3.78989	0.000150717	0.00538201	['Gadd45g', 'Diras2']
chr15:60110805-60112797	407.701	0.809576	0.213622	3.78975	0.000150799	0.00538201	['4933412E24Rik', 'Fam84b']
chr3:106787648-106790616	2870.89	0.568135	0.149914	3.78973	0.000150809	0.00538201	['Cd53', 'Lrif1']
chr9:64925927-64928071	1265.26	0.600274	0.158404	3.78951	0.000150944	0.00538201	['Slc24a1', 'Dennd4a']
chr10:93355726-93357977	2131.57	0.583815	0.154096	3.78864	0.000151475	0.00539784	['Lta4h', 'Elk3']
chr14:68049694-68051953	4789.33	0.49259	0.130042	3.78794	0.000151899	0.00540674	['Dock5', 'Nefl']
chrX:75738560-75741347	5564.57	0.472906	0.124841	3.78808	0.000151819	0.00540674	['Rab39b', 'Pls3']
chr2:172404865-172405447	502.022	0.736987	0.19457	3.78777	0.000152004	0.0054074	['Rtfdc1', 'Cass4']
chr10:59580616-59581177	456.562	0.880742	0.232559	3.78718	0.000152369	0.00541246	['Oit3', 'Gm10322']
chr12:114468644-114469734	681.42	0.649084	0.171412	3.78668	0.00015267	0.00541246	['Adam6a']
chr13:113209456-113210613	586.322	0.699539	0.18474	3.78661	0.000152717	0.00541246	['Esm1']
chr17:31563546-31564989	1838.52	-0.570611	0.150683	-3.78683	0.000152581	0.00541246	['Pknox1', 'Ndufv3']
chr4:140823673-140824332	222.927	-1.03641	0.273709	-3.78654	0.000152757	0.00541246	['Padi3', 'Padi1']
chr7:101547577-101548086	326.199	0.823473	0.217461	3.78676	0.000152624	0.00541246	['Art2b', 'Pde2a']
chr7:140192411-140193798	416.172	0.796624	0.210343	3.78726	0.000152316	0.00541246	['Olfr524', 'Olfr523']
chr10:117917601-117919909	2045.91	0.597122	0.15775	3.78524	0.000153562	0.00543426	['Mdm1', 'Rap1b']
chr12:74888064-74888751	332.967	0.874922	0.231148	3.78512	0.000153635	0.00543426	['Gm11042', 'Kcnh5']
chr5:114246171-114248482	1685.7	-0.540785	0.142867	-3.78524	0.000153562	0.00543426	['Foxn4', 'Acacb']
chr3:95668324-95669599	1430.99	0.705186	0.186323	3.78475	0.000153861	0.00543914	['Mcl1', 'Adamtsl4']
chr14:105074431-105074983	132.056	-1.30824	0.345796	-3.78328	0.000154773	0.00546826	['Rnf219', 'Rbm26']
chr3:135606912-135609136	904.466	0.633675	0.167554	3.78191	0.00015563	0.00549542	['Nfkb1', 'Manba']
chr8:111526713-111528629	1143.02	0.590143	0.156111	3.78028	0.000156653	0.00552838	['Znrf1', 'Wdr59']
chr9:59658081-59658517	365.481	0.815712	0.21583	3.77942	0.000157193	0.0055443	['Gramd2', 'Pkm']
chr19:31910121-31911033	483.031	-0.745151	0.197175	-3.77914	0.000157374	0.00554752	['A1cf', 'Asah2']
chr17:26020524-26021191	186.961	-1.08206	0.286364	-3.77863	0.000157697	0.00555574	['Capn15', 'Rab11fip3']
chr1:97659336-97662461	4510.88	0.47001	0.124399	3.77825	0.000157934	0.00555779	['Slco6c1', 'D1Ertd622e']
chr4:141454079-141455504	1359.32	0.549576	0.145456	3.7783	0.0001579	0.00555779	['Zbtb17', 'Spen']
chr13:43480973-43482004	722.64	-0.69398	0.183686	-3.77807	0.000158048	0.00555863	['Ranbp9']
chr13:37619299-37620633	968.423	-0.652576	0.172751	-3.77755	0.000158377	0.00556391	['Rreb1', 'Ly86']
chr5:26009333-26010434	285.943	-0.998631	0.264355	-3.77761	0.00015834	0.00556391	['Gm1979', 'Gm5862']
chr1:43537027-43538009	500.78	0.900164	0.238333	3.77691	0.000158783	0.00557503	['1500015O10Rik', 'Nck2']
chr2:93452658-93454867	2961.88	0.523672	0.138689	3.77587	0.000159448	0.0055952	['Tspan18', 'Cd82']
chr3:88521355-88522456	1228.26	0.658984	0.174539	3.77556	0.000159646	0.00559899	['Lmna', 'Mex3a']
chrX:75757622-75760027	3771.01	0.506337	0.134149	3.77443	0.000160371	0.00562124	['Rab39b', 'Pls3']
chr17:13544149-13545154	525.243	-0.895034	0.237158	-3.774	0.000160653	0.00562794	['Afdn', 'Tcp10c']
chr18:82525066-82527220	4172.5	0.4687	0.124237	3.77264	0.000161528	0.0056554	['Mbp', 'Zfp236']
chr13:112317557-112318705	937.683	0.598114	0.15859	3.77146	0.000162295	0.00567906	['Il6st', 'Ankrd55']
chr17:28141722-28143241	273.846	-0.885835	0.234944	-3.77041	0.000162982	0.00569765	['Scube3']
chrX:50564454-50566997	1831.85	0.529271	0.140377	3.77036	0.00016301	0.00569765	['Stk26', 'Olfr1324']
chr11:43379753-43380563	426.582	0.814321	0.216002	3.76997	0.000163269	0.00570348	['Pttg1', 'Atp10b']
chr5:52771020-52771758	180.401	-1.08208	0.287071	-3.76938	0.000163653	0.00571367	['Zcchc4', 'Pi4k2b']
chr19:53892926-53894193	1231.76	0.593085	0.157361	3.76896	0.000163932	0.0057202	['Pdcd4', 'Bbip1']
chr8:61450134-61451966	2902.54	0.517417	0.137291	3.76876	0.000164059	0.00572141	['Cbr4', 'Sh3rf1']
chr10:118447419-118448519	490.632	0.839649	0.222813	3.7684	0.0001643	0.00572661	['Ifng', 'Dyrk2']
chr9:118750131-118751644	1059.32	-0.825245	0.219007	-3.76813	0.000164475	0.00572949	['Ctdspl', 'Itga9']
chr14:79181724-79182186	171.114	1.07709	0.285909	3.76723	0.000165069	0.00574372	['Zfp957', 'Vwa8']
chr8:84984977-84986537	3188.17	0.550207	0.146048	3.76731	0.000165018	0.00574372	['Hook2']
chr2:182012721-182013217	34231.3	0.50314	0.133655	3.76447	0.0001669	0.00580418	['Gm14496']
chr2:34976303-34977921	848.747	0.668777	0.177689	3.76375	0.000167387	0.00581784	['Traf1', 'Hc']
chr1:170861080-170864219	2094.97	0.620095	0.164771	3.76337	0.000167639	0.00582009	['Atf6', 'Olfml2b']
chr18:65207350-65208072	572.82	-0.67285	0.178788	-3.76339	0.000167625	0.00582009	['Alpk2', 'Nedd4l']
chr10:75833637-75837508	3535.54	0.60383	0.160482	3.76261	0.000168147	0.00583118	['Gstt4', 'Gstt2']
chr7:46499436-46500122	202.356	-1.04495	0.277717	-3.76266	0.000168118	0.00583118	['Kcnc1', 'Sergef']
chr13:101688647-101689319	281.714	-1.05	0.279092	-3.76222	0.000168412	0.00583711	['Slc30a5', 'Pik3r1']
chr2:132613398-132614749	674.784	0.644059	0.171257	3.76079	0.000169381	0.00586742	['1110034G24Rik', 'Gpcpd1']
chr3:95721899-95722985	338.019	0.825851	0.219604	3.76064	0.000169481	0.00586761	['Adamtsl4', 'Ecm1']
chr5:117413448-117414530	391.254	-0.807173	0.214706	-3.75944	0.000170295	0.00589203	['Ksr2']
chr8:84974431-84977039	5180.89	0.541752	0.144109	3.75932	0.000170376	0.00589203	['Rnaseh2a', 'Junb']
chr18:70597786-70599854	668.007	0.721092	0.191855	3.75852	0.00017092	0.00590756	['Mbd2']
chr13:60847847-60849510	811.636	0.631157	0.167944	3.75815	0.000171176	0.0059098	['Ctsll3', '4930486L24Rik']
chr4:126415669-126416303	338.08	1.00441	0.267254	3.75824	0.000171114	0.0059098	['Tekt2', 'Ago3']
chr1:191102575-191103444	1186.25	0.583438	0.15527	3.75757	0.000171573	0.00592023	['Batf3', 'Fam71a']
chr7:140188155-140189374	383.003	0.797507	0.212274	3.75696	0.000171988	0.00593124	['Olfr523', 'Olfr524']
chr17:65739896-65741706	505.415	0.707766	0.18848	3.75512	0.00017326	0.00597179	['Txndc2', 'Rab31']
chr7:51626330-51627930	791.643	0.669362	0.178277	3.75462	0.000173608	0.00598045	['Slc17a6', 'Fancf']
chr16:24154006-24155436	663.873	0.64559	0.172017	3.75306	0.000174692	0.00601446	['Lpp', 'Bcl6']
chr7:89234616-89236422	570.333	0.705033	0.187916	3.75185	0.000175537	0.00604022	['Tmem135', 'Rab38']
chr4:102607690-102608902	2311.04	0.535732	0.142805	3.7515	0.000175779	0.00604518	['Sgip1', 'Pde4b']
chr7:81647952-81648426	131.256	-1.24607	0.332175	-3.75124	0.000175964	0.00604818	['Homer2', 'Whamm']
chr10:79690656-79692513	911.171	0.633845	0.169014	3.75026	0.000176654	0.00606854	['Bsg', 'Gzmm']
chr6:127446030-127448575	1404.03	0.579629	0.154581	3.74968	0.000177058	0.00607906	['Ccnd2', 'Parp11']
chr5:110594534-110596683	1010.48	0.592983	0.158157	3.74932	0.000177317	0.00608458	['Galnt9', 'Noc4l']
chr12:21462282-21463922	522.865	0.819656	0.21866	3.74855	0.00017786	0.00609802	['Ywhaq']
chr14:60731667-60733085	715.625	0.63255	0.168759	3.74824	0.000178081	0.00609802	['C1qtnf9', 'Spata13']
chr16:98081257-98083057	3825.59	0.496442	0.132445	3.7483	0.000178038	0.00609802	['B230307C23Rik']
chr4:46453882-46454635	340.668	0.809757	0.216038	3.74821	0.000178102	0.00609802	['Nans', 'Anp32b']
chr18:90602183-90602629	49033.6	0.50971	0.135995	3.74801	0.00017824	0.0060994	['Gm45871']
chr10:121582831-121583366	696.198	0.658659	0.175806	3.74651	0.000179312	0.0061327	['Rassf3', 'Tbk1']
chr1:180359247-180359627	258.834	1.0224	0.272947	3.74576	0.000179846	0.00614756	['Itpkb', 'Stum']
chr13:30732630-30733213	124.48	1.28868	0.344089	3.7452	0.000180251	0.00615461	['Irf4', 'Dusp22']
chr6:146674695-146675966	708.295	0.662341	0.176847	3.74528	0.000180191	0.00615461	['Stk38l', 'Med21']
chr5:73940239-73941036	176.705	-1.09686	0.292885	-3.74504	0.000180366	0.00615517	['Usp46', 'Spata18']
chr13:114844623-114846692	1425.51	0.704679	0.188214	3.74403	0.000181094	0.00617661	['Mocs2', 'Itga2']
chr10:44609167-44609493	102.238	1.36505	0.364617	3.74378	0.00018127	0.00617921	['Prep', 'Prdm1']
chr1:62702870-62704433	541.841	-0.823554	0.219993	-3.74355	0.000181438	0.00618156	['Nrp2']
chr11:46383788-46384196	150.13	1.20586	0.322134	3.74336	0.000181579	0.00618291	['Cyfip2', 'Itk']
chr18:4302521-4305173	1198.7	0.56889	0.151979	3.74322	0.000181677	0.00618291	['Map3k8', 'Lyzl1']
chr13:83523639-83526052	669.441	-0.696992	0.186222	-3.7428	0.00018198	0.00618981	['Mef2c']
chr18:39050937-39051626	219.99	1.01598	0.271502	3.74205	0.000182522	0.00620485	['Arhgap26', 'Nr3c1']
chr2:90542013-90543498	3926.63	0.497226	0.132892	3.74157	0.000182877	0.0062135	['Ptprj', 'Olfr1274-ps']
chr3:123652790-123653907	501.497	1.00744	0.26928	3.74124	0.000183118	0.0062149	['Ndst3', 'Prss12']
chr9:111017440-111018051	265.556	-0.918643	0.245543	-3.74127	0.000183095	0.0062149	['Ltf']
chr3:97934760-97935441	1191.96	-0.604932	0.161701	-3.74106	0.000183248	0.0062159	['Notch2', 'Sec22b']
chr12:77039402-77040650	1690.13	0.538116	0.143871	3.74028	0.000183817	0.00623179	['Fut8', 'Max']
chr18:60499296-60503051	7683.54	0.466369	0.124696	3.74003	0.000183996	0.00623446	['Smim3']
chr6:86583615-86585564	724.256	0.713405	0.190758	3.73983	0.000184142	0.00623599	['Pcbp1', 'Asprv1']
chr3:20136743-20137424	219.583	0.990423	0.264848	3.73959	0.000184318	0.00623855	['Gyg', 'Hltf']
chr4:135678526-135679904	285.671	-0.906665	0.242492	-3.73895	0.000184791	0.00625115	['Grhl3', 'Ifnlr1']
chr6:125433409-125434597	359.462	-0.830111	0.222049	-3.73842	0.000185181	0.00626093	['Plekhg6', 'Cd9']
chr5:148956998-148957292	141.273	1.25639	0.336212	3.7369	0.000186303	0.00629544	['Katnal1', 'Hmgb1']
chr8:111570106-111570751	237.47	1.04135	0.278695	3.73653	0.000186575	0.0063012	['Znrf1', 'Ldhd']
chr11:30754866-30755539	176.879	-1.03954	0.27823	-3.73626	0.00018678	0.00630468	['Acyp2', 'Psme4']
chr3:104427895-104428573	260.853	-1.04794	0.28056	-3.73517	0.000187588	0.00632853	['Magi3', 'Lrig2']
chr16:78562671-78564751	3510.3	0.50418	0.134996	3.73479	0.000187873	0.0063347	['Btg3', 'D16Ertd472e']
chr2:96301320-96301845	183.629	-1.16918	0.313086	-3.73436	0.000188191	0.00634195	['Lrrc4c']
chr11:32210944-32211628	305.071	-0.916232	0.245376	-3.73399	0.000188471	0.00634794	['Snrnp25', 'Rhbdf1']
chr6:144664581-144665100	318.053	0.861657	0.230774	3.73377	0.000188636	0.00635006	['Sox5', 'Bcat1']
chr2:75685317-75686064	656.674	0.717415	0.19215	3.73363	0.000188741	0.00635014	['Nfe2l2', 'Hnrnpa3']
chr1:162186447-162188038	620.398	0.71246	0.190862	3.73285	0.000189322	0.00636248	['4930558K02Rik', 'Dnm3']
chr13:24414960-24417207	1877.12	0.663158	0.17765	3.73294	0.000189256	0.00636248	['Ripor2', 'Cmah']
chr13:51995724-51996651	315.11	0.863402	0.231306	3.73273	0.000189415	0.00636248	['Gadd45g', 'Diras2']
chr15:12557604-12558635	417.453	-0.827005	0.221575	-3.73239	0.00018967	0.00636759	['Pdzd2', 'Golph3']
chr1:131698718-131699163	235.924	1.13081	0.303037	3.73159	0.000190276	0.00638103	['Slc26a9', 'Rab7b']
chr6:50254891-50255754	390.502	0.936005	0.250829	3.73165	0.000190228	0.00638103	['Dfna5', 'Mpp6']
chr1:91069248-91070362	890.17	-0.622494	0.166842	-3.73104	0.000190688	0.00638793	['Rbm44', 'Lrrfip1']
chr14:30195846-30197136	659.59	-0.728566	0.195266	-3.73114	0.000190617	0.00638793	['Dcp1a', 'Chdh']
chr11:53626810-53628299	605.953	-0.700839	0.187868	-3.73048	0.000191113	0.00639871	['Il4', 'Il13']
chr11:46320116-46321697	470.029	0.732089	0.196358	3.72833	0.00019275	0.00645006	['Cyfip2', 'Itk']
chr8:88691125-88692410	1163.66	0.685155	0.183808	3.72755	0.000193348	0.00646658	['Cyld', 'Nod2']
chr3:116651569-116652871	882.079	0.648757	0.174059	3.72722	0.000193605	0.00647167	['Trmt13', 'Mfsd14a']
chr5:129484717-129485522	347.749	-0.843722	0.226383	-3.72697	0.000193799	0.00647468	['Sfswap', 'Adgrd1']
chrX:103480965-103484393	3227.44	0.487996	0.130955	3.72645	0.000194193	0.00648435	['Zcchc13', 'Tsx']
chr13:112578183-112578729	1100.74	-0.675694	0.181342	-3.72608	0.000194481	0.00649048	['Il31ra', 'Il6st']
chr10:96324847-96326013	861.873	0.626873	0.168273	3.72533	0.000195057	0.00650269	['Btg1', 'Gm5426']
chr8:106972584-106975186	816.736	0.634527	0.170323	3.72542	0.000194987	0.00650269	['Vps4a', 'Sntb2']
chr11:118469821-118470578	186.691	-1.16573	0.312999	-3.72439	0.000195785	0.00652348	['Engase', 'C1qtnf1']
chr17:30335509-30336933	429.2	-0.762446	0.204748	-3.72382	0.000196231	0.00653134	['Btbd9', 'Zfand3']
chr2:146628725-146629606	414.346	-0.769615	0.206679	-3.72372	0.000196307	0.00653134	['Kiz', 'Ralgapa2']
chr3:142619251-142621740	3386.9	0.548478	0.147295	3.72368	0.000196337	0.00653134	['Gbp2']
chr2:169088848-169089423	228.095	-0.975727	0.262091	-3.72286	0.000196981	0.00654481	['Zfp64', 'Gm11011']
chr3:136940411-136942514	4715.79	0.502497	0.13498	3.72276	0.000197059	0.00654481	['Emcn', 'Ppp3ca']
chr9:115526084-115526970	507.859	-0.875459	0.23516	-3.72282	0.000197008	0.00654481	['Gadl1', 'Stt3b']
chr11:103381229-103382794	1038.01	0.701709	0.18855	3.7216	0.000197965	0.0065679	['Arhgap27', 'Plekhm1']
chr4:62475327-62476514	655.167	0.75658	0.203288	3.72171	0.000197876	0.0065679	['Bspry']
chr18:37813391-37815917	1941.53	0.581421	0.156258	3.72089	0.000198523	0.00658286	['Pcdhgc5']
chr17:79099522-79100795	852.036	0.611413	0.164337	3.72049	0.000198835	0.00658969	['Qpct', 'Cdc42ep3']
chr5:77251677-77252976	2625.54	0.486253	0.13071	3.7201	0.000199141	0.00659631	['Spink2', 'Rest']
chr15:55699416-55700360	333.914	-1.0758	0.289225	-3.7196	0.000199537	0.0066059	['Mrpl13', 'Sntb1']
chr3:93596439-93598634	3250.16	0.509015	0.136873	3.71887	0.000200112	0.00662142	['S100a10', 'Tdpoz1']
chr3:14886125-14887919	1075.79	-0.622086	0.167287	-3.71867	0.000200278	0.00662339	['Car2']
chr11:79652505-79654678	2442.5	0.585144	0.157385	3.71792	0.000200873	0.00663951	['Rab11fip4', 'Utp6']
chr16:95572494-95573422	248.461	-0.921287	0.247807	-3.71776	0.000200996	0.00664005	['Ets2', 'Erg']
chr5:30039927-30040443	153.914	1.10619	0.297559	3.71756	0.000201153	0.00664169	['Il6', 'Tyms']
chr7:132764634-132767103	891.769	0.698962	0.188038	3.71713	0.000201499	0.00664715	['Fam53b', 'Lhpp']
chr8:122110062-122110637	291.007	-0.994495	0.267547	-3.71709	0.000201533	0.00664715	['Zfpm1', 'Banp']
chr1:160039804-160040279	287.956	0.99118	0.266676	3.7168	0.000201763	0.00665123	['4930523C07Rik', 'Tnr']
chr5:125267161-125268842	1001.48	-0.606218	0.163138	-3.71598	0.00020242	0.00666934	['Ncor2', 'Scarb1']
chr13:73263188-73265733	671.509	-0.654535	0.176185	-3.71503	0.000203176	0.00669069	['Irx4', 'Ndufs6']
chr19:42612271-42613403	273.14	-0.973585	0.262094	-3.71464	0.000203494	0.00669406	['Loxl4']
chr8:120225009-120227529	1883.56	0.50351	0.135547	3.71464	0.000203489	0.00669406	['Gse1', 'Fam92b']
chr13:111257829-111259341	2281.48	0.52632	0.141708	3.71412	0.000203911	0.00670422	['Actbl2', 'Gpbp1']
chr11:121981984-121982539	5258.42	0.502366	0.135282	3.71346	0.000204443	0.00671236	['Ptchd3']
chr18:70643425-70645333	2619.36	0.520739	0.140222	3.71367	0.000204273	0.00671236	['Mbd2']
chr6:144667498-144671708	3575	0.495259	0.13337	3.71341	0.000204484	0.00671236	['Sox5', 'Bcat1']
chr11:109670169-109674297	7302.33	0.476595	0.128363	3.71288	0.000204915	0.00671941	['Prkar1a', 'Fam20a']
chr5:72725303-72726475	636.006	0.643257	0.173247	3.71295	0.000204855	0.00671941	['Txk', 'Nipal1']
chr4:103093699-103094304	215.508	0.979896	0.26395	3.71243	0.000205281	0.00672503	['Insl5', 'Wdr78']
chr9:78009808-78011668	1452.97	0.598617	0.161248	3.7124	0.000205303	0.00672503	['Gcm1', 'Elovl5']
chr7:125539160-125539883	215.587	1.02121	0.275096	3.71218	0.000205479	0.00672724	['Nsmce1', 'Il4ra']
chr5:21212844-21214540	778.232	0.682168	0.183796	3.71155	0.000205992	0.00673693	['Fgl2', 'Gsap']
chrX:101730152-101730427	190.797	1.07017	0.288329	3.71164	0.000205922	0.00673693	['Cxcr3', 'Ogt']
chr2:27054629-27055217	154.075	-1.32306	0.356495	-3.7113	0.000206198	0.00674013	['Slc2a6', 'Mymk']
chr2:53094524-53095781	501.595	0.867431	0.233834	3.7096	0.00020759	0.0067802	['Prpf40a', 'Fmnl2']
chr9:83652347-83653293	279.14	-0.910145	0.245353	-3.70953	0.000207643	0.0067802	['Sh3bgrl2', 'Elovl4']
chr13:52880680-52881266	290.416	0.890089	0.239973	3.70913	0.000207976	0.00678586	['Auh', 'Syk']
chr6:55171269-55171753	144.471	-1.40974	0.380082	-3.70905	0.000208035	0.00678586	['Crhr2', 'Inmt']
chrX:74243533-74247089	4614.68	0.488668	0.131779	3.70823	0.000208715	0.00680446	['Flna', 'Tktl1']
chr7:125425660-125426211	327.625	0.841389	0.226911	3.70802	0.000208888	0.00680651	['Kdm8']
chr1:61045681-61046695	624.348	0.67323	0.181586	3.70751	0.00020931	0.0068167	['Pard3b', 'Icos']
chr15:9713465-9715190	737.568	0.651898	0.175903	3.70601	0.000210553	0.0068515	['Il7r', 'Spef2']
chr18:68058387-68059987	814.899	-0.631948	0.170523	-3.70595	0.0002106	0.0068515	['Ldlrad4', 'Fam210a']
chr1:138191530-138192794	1988.27	0.549111	0.14819	3.70544	0.000211022	0.00686164	['Atp6v1g3', 'Ptprc']
chr7:38070750-38071701	719.537	0.643161	0.173593	3.705	0.000211394	0.00687015	['Uri1', 'Ccne1']
chr1:184471396-184472052	229.684	1.02242	0.276023	3.70411	0.000212138	0.00688997	['Hlx', 'Dusp10']
chr5:21370207-21371200	803.591	0.604223	0.163127	3.704	0.000212226	0.00688997	['Fgl2']
chr10:117627410-117630170	2596.25	0.602475	0.162674	3.70357	0.000212585	0.00689441	['Cpm']
chr4:117969539-117970525	415.384	-0.833158	0.224958	-3.70361	0.000212555	0.00689441	['Artn', 'St3gal3']
chr2:118662793-118665043	2054.31	0.544645	0.147104	3.70246	0.000213522	0.00692118	['Pak6']
chr10:21028929-21029737	228.533	1.17033	0.316315	3.69989	0.000215689	0.00698751	['Ahi1', 'Myb']
chr9:53435632-53436707	263.227	0.973164	0.263034	3.69977	0.000215794	0.00698751	['4930550C14Rik', 'Atm']
chr18:56500950-56502226	404.267	0.924975	0.250057	3.69906	0.000216403	0.00700359	['Aldh7a1', 'Gramd3']
chr11:61644554-61645808	967.797	0.756008	0.204411	3.69846	0.000216907	0.00701624	['Epn2', 'Grap']
chr15:72837036-72837564	171.531	-1.04113	0.281743	-3.69531	0.000219615	0.00710012	['Kcnk9', 'Trappc9']
chr9:32722338-32723430	341.573	0.843034	0.228156	3.695	0.000219889	0.00710528	['Ets1']
chr18:67945313-67946185	438.917	0.732061	0.19814	3.69467	0.000220169	0.00711055	['Ldlrad4', 'Fam210a']
chr6:50387551-50388273	539.07	0.757647	0.205072	3.69454	0.000220281	0.00711055	['Osbpl3', 'Cycs']
chr3:21125416-21127067	526.468	0.726721	0.19674	3.69381	0.000220917	0.00712734	['Tbl1xr1', 'Agtr1b']
chr18:70587196-70588369	444.246	0.72595	0.196545	3.69356	0.000221137	0.00713074	['Mbd2']
chr11:67518407-67518931	224.77	-0.953767	0.258235	-3.69341	0.000221267	0.00713123	['Gas7', 'Myh13']
chrX:70634696-70636142	213.937	-0.987817	0.267467	-3.69322	0.00022143	0.00713278	['Mamld1', 'Tmem185a']
chr8:115399552-115400988	994.359	0.600679	0.162656	3.69294	0.000221676	0.00713702	['Maf', 'Wwox']
chr15:27971192-27972746	230.058	-0.96823	0.262217	-3.69247	0.000222088	0.00714287	['Fam105a', 'Trio']
chr17:6657724-6659370	1242.54	0.671425	0.18183	3.69259	0.000221983	0.00714287	['Dynlt1f']
chr1:40392665-40394221	1521.12	0.518624	0.140472	3.69201	0.00022249	0.00714393	['Il1rl1', 'Il1rl2']
chr17:32023057-32023829	192.432	1.02713	0.278211	3.6919	0.000222582	0.00714393	['Sik1', 'Hsf2bp']
chr4:58934704-58935563	157.022	-1.11943	0.303186	-3.69221	0.000222312	0.00714393	['AI314180', 'Zkscan16']
chr9:54683623-54684135	145.398	-1.15772	0.313573	-3.69204	0.000222465	0.00714393	['Acsbg1', 'Dnaja4']
chr1:53796842-53798224	798.956	0.6482	0.175582	3.69171	0.000222749	0.0071456	['Stk17b', 'Hecw2']
chr10:66864041-66865594	2584.24	0.506578	0.137244	3.69106	0.000223322	0.00716026	['Reep3']
chr5:112324453-112326981	2629.98	0.522845	0.141659	3.69088	0.00022348	0.00716162	['Tfip11']
chr2:57355732-57356708	1914.45	-0.642203	0.174044	-3.68988	0.000224359	0.00718608	['Galnt5', 'Gpd2']
chr6:34272179-34273513	363.188	0.81347	0.22048	3.68954	0.000224658	0.00719195	['Slc35b4', 'Akr1b3']
chr10:19830628-19831795	341.757	-0.797327	0.216115	-3.68936	0.000224817	0.00719332	['Slc35d3', 'Il20ra']
chr10:59906757-59908856	2300.63	0.501303	0.135904	3.68865	0.000225451	0.0072083	['Dnajb12', 'Ddit4']
chr10:59963951-59965786	1214.04	0.603352	0.163573	3.68857	0.000225517	0.0072083	['Ddit4', 'Anapc16']
chr15:86027880-86029462	570.519	0.755176	0.20484	3.68666	0.000227215	0.00725883	['Celsr1', 'Trmu']
chr5:151733385-151734683	11209.2	0.530529	0.143913	3.68645	0.000227404	0.00726111	['Rfc3']
chr16:90185488-90187262	791.897	0.608288	0.165105	3.68425	0.00022938	0.00732045	['Tiam1', 'Sod1']
chr3:127874394-127876264	377.728	1.02298	0.277686	3.68395	0.000229649	0.00732527	['Ap1ar', '5730508B09Rik']
chrX:37962026-37965274	541.723	-0.736095	0.199823	-3.68373	0.000229845	0.00732775	['Rhox10', 'Rhox9']
chr6:91108243-91109885	998.819	0.753433	0.20466	3.68139	0.000231965	0.00739154	['Iqsec1', 'Nup210']
chr1:180387132-180389114	2680.29	0.577636	0.156916	3.68118	0.000232158	0.0073939	['Itpkb', 'Stum']
chr3:51653605-51655377	775.878	0.647183	0.175853	3.68025	0.000233003	0.00741701	['Setd7', 'Mgst2']
chr4:95481782-95483033	494.014	0.859709	0.233648	3.6795	0.000233691	0.0074351	['Jun', 'Fggy']
chr8:84638112-84639939	2100.23	-0.553507	0.150485	-3.67817	0.000234917	0.00747025	['Ier2', 'Cacna1a']
chr6:114861056-114861786	409.506	0.860515	0.233989	3.67759	0.000235444	0.00748318	['Vgll4', 'Atg7']
chr15:91633874-91634512	162.421	-1.34849	0.366957	-3.67479	0.000238045	0.00756197	['Slc2a13', 'Lrrk2']
chr15:12667635-12668336	212.74	-1.08979	0.296604	-3.67423	0.000238563	0.00757405	['Pdzd2', '6030458C11Rik']
chr18:56499473-56500188	199.731	1.00899	0.274621	3.67412	0.000238669	0.00757405	['Aldh7a1', 'Gramd3']
chr14:30414453-30414780	140.872	-1.22355	0.333048	-3.67381	0.00023896	0.00757763	['Dcp1a', 'Chdh']
chr15:36780647-36783087	1385.64	0.67488	0.183719	3.67344	0.000239304	0.00757763	['Pabpc1', 'Ywhaz']
chr6:59422203-59422764	269.233	0.96395	0.262424	3.67326	0.000239476	0.00757763	['Gprin3', 'Tigd2']
chr6:127149387-127155083	7641.41	0.533912	0.145335	3.67366	0.000239103	0.00757763	['Ccnd2']
chr7:73588394-73589859	1634.66	0.526116	0.14323	3.67322	0.000239515	0.00757763	['Fam174b', 'Chd2']
chr7:75744299-75745605	600.864	0.808521	0.220102	3.6734	0.000239346	0.00757763	['Klhl25', 'Akap13']
chr12:105539553-105540168	201.056	-1.09347	0.297725	-3.67276	0.000239947	0.00758743	['Bdkrb2', 'D430019H16Rik']
chr2:61493733-61494649	2347.62	-0.504146	0.137278	-3.67243	0.000240253	0.00759324	['Rbms1', 'Tank']
chr5:11770375-11772424	1520.19	0.530064	0.144345	3.67222	0.000240456	0.00759579	['4933402N22Rik', 'Gm6460']
chr16:5131780-5132735	199.788	-1.01081	0.275346	-3.67105	0.000241552	0.00762653	['Ppl']
chr15:76195316-76197452	4695.39	0.528755	0.144089	3.66965	0.000242884	0.00766208	['BC024139', 'Plec']
chr5:136410482-136411517	263.378	-0.874926	0.238425	-3.66961	0.000242925	0.00766208	['Sh2b2', 'Cux1']
chr17:6426598-6428337	1014.45	0.675467	0.18408	3.66943	0.000243092	0.00766344	['Dynlt1b']
chr10:96602015-96602806	203.387	1.03356	0.281696	3.66907	0.000243438	0.00767046	['Btg1', 'Gm5426']
chr2:58134766-58135711	1050.5	0.584897	0.159433	3.66861	0.000243868	0.00768012	['Ermn', 'Cytip']
chr11:30195997-30199121	3473.42	0.471385	0.128504	3.66826	0.000244209	0.00768694	['Eml6', 'Sptbn1']
chr9:44022050-44023548	653.11	0.721052	0.196579	3.66799	0.000244463	0.00769105	['Thy1', 'Nectin1']
chr6:51508778-51510620	706.697	0.616047	0.167972	3.66755	0.000244884	0.00770037	['Snx10', 'Cbx3']
chr5:148647637-148648310	285.035	0.850708	0.231995	3.66693	0.00024548	0.00771522	['Ubl3', 'Katnal1']
chr17:73818135-73819063	244.071	0.923541	0.251871	3.66673	0.000245673	0.00771737	['Ehd3', 'Xdh']
chr3:101995816-101996423	199.903	-1.15796	0.315849	-3.66618	0.000246197	0.0077299	['Slc22a15', 'Nhlh2']
chr12:73841600-73842993	2973.72	0.535171	0.146051	3.66427	0.000248048	0.00777239	['Hif1a', 'Prkch']
chr13:112341677-112342456	553.663	0.670565	0.182992	3.66444	0.000247876	0.00777239	['Il6st', 'Ankrd55']
chr2:84778562-84779970	1299.99	0.598322	0.163284	3.6643	0.000248013	0.00777239	['Serping1']
chr6:17652175-17653501	815.575	0.64951	0.177255	3.66426	0.000248051	0.00777239	['St7', 'Capza2']
chr2:128544082-128545455	804.122	0.718406	0.19614	3.66272	0.000249556	0.0078156	['Spdye4c', 'Bcl2l11']
chr4:130904342-130905742	987.89	0.654639	0.178747	3.66239	0.000249877	0.00782171	['Laptm5', 'Sdc3']
chr2:93458605-93460301	3627.33	0.487708	0.133177	3.66212	0.000250141	0.00782602	['Tspan18', 'Cd82']
chr18:20968366-20971772	1134.15	0.582901	0.159187	3.66174	0.000250504	0.00783342	['Rnf138', 'Rnf125']
chr2:172861424-172862133	206.285	-1.01173	0.276324	-3.6614	0.000250839	0.00783996	['Bmp7', 'Tfap2c']
chr8:121559812-121561161	501.194	-0.92113	0.251597	-3.66114	0.000251097	0.00784406	['1700018B08Rik', 'Fbxo31']
chr1:189816417-189817482	579.576	0.672173	0.183647	3.66014	0.000252077	0.00786691	['Ptpn14', 'Smyd2']
chr6:95613107-95613584	390.014	0.772174	0.210969	3.66014	0.000252082	0.00786691	['Suclg2', 'Gm10234']
chr8:83756770-83757259	10898.6	0.513385	0.140301	3.65918	0.000253025	0.00789237	['Adgrl1', 'Ddx39']
chr4:95707718-95708687	343.144	0.806701	0.220488	3.65871	0.000253488	0.00790285	['Hook1', 'Fggy']
chr11:121776554-121778036	429.847	0.777745	0.212585	3.65852	0.000253674	0.00790468	['Ptchd3', 'Metrnl']
chr2:124609719-124611094	1120.36	-0.594271	0.162471	-3.65771	0.000254482	0.00792587	['Sema6d']
chr2:60866667-60868777	2264.2	0.54037	0.14775	3.65732	0.000254869	0.00793144	['Itgb6', 'Rbms1']
chr9:101249362-101252505	4090.98	-0.497262	0.135965	-3.65727	0.000254917	0.00793144	['Ppp2r3a']
chr6:136964229-136966367	2763.41	0.486335	0.132991	3.65689	0.00025529	0.007937	['Pde6h', 'Rerg']
chr9:70207148-70208622	760.877	-0.609514	0.166678	-3.65683	0.000255351	0.007937	['Myo1e']
chr1:171652629-171653202	215.544	1.01793	0.278455	3.65565	0.000256529	0.00796164	['Slamf7']
chr16:20829645-20830824	323.179	-0.848621	0.232133	-3.65575	0.000256432	0.00796164	['Thpo', 'Teddm3']
chr9:119976748-119978775	1756.7	0.652327	0.178432	3.65589	0.000256287	0.00796164	['Csrnp1']
[truncated: 2,479 more rows]

## Sheet: AC484_Slamf6+_vs_NTX_Slamf6+
peak_id	baseMean	log2FoldChange	lfcSE	stat	pvalue	padj	associated_genes
chr7:89146159-89147655	969.471	-2.28194	0.214294	-10.6486	1.76936e-26	1.19849e-21	['Tmem135', 'Rab38']
chr16:84477063-84478651	1026.37	-1.96055	0.190901	-10.27	9.62402e-25	3.25946e-20	['Mrpl39']
chr2:80717617-80718621	318.166	-2.88019	0.285197	-10.0989	5.58418e-24	1.26083e-19	['Nup35']
chr10:45376500-45377487	401.171	-2.51678	0.257929	-9.75766	1.71057e-22	2.89667e-18	['Bves', 'Lin28b']
chr10:95913797-95915475	1088.65	-1.80744	0.189938	-9.51594	1.80071e-21	2.43946e-17	['Anapc15-ps', 'Eea1']
chr4:63939171-63939967	363.564	-2.39376	0.259828	-9.21288	3.17501e-20	3.58438e-16	['Tnfsf8', 'Tnc']
chr2:59052712-59054395	1226.88	-1.75759	0.192421	-9.13409	6.596e-20	6.38267e-16	['Ccdc148', 'Gm11099']
chr5:151251732-151252919	978.858	-1.86595	0.204901	-9.10662	8.49906e-20	7.19616e-16	['Stard13', 'Vmn2r18']
chr12:110332359-110333564	506.385	-2.08374	0.229261	-9.08897	9.99807e-20	7.52477e-16	['Ppp2r5c', 'Dio3']
chr9:52261317-52262401	360.937	-2.53724	0.282016	-8.9968	2.32388e-19	1.5741e-15	['Zc3h12c', 'AI593442']
chr9:67813363-67814599	369.102	-2.34914	0.261717	-8.97588	2.81093e-19	1.73092e-15	['C2cd4a', 'C2cd4b']
chr1:159673618-159674756	684.091	-2.34374	0.263364	-8.89921	5.62448e-19	3.17483e-15	['4930523C07Rik', 'Tnr']
chr14:105700201-105701015	284.588	-2.90387	0.329737	-8.80662	1.28972e-18	6.72003e-15	['Gm10076', 'Spry2']
chr1:184575709-184577625	990.56	2.20605	0.255201	8.64437	5.41043e-18	2.61772e-14	['Hlx', 'Dusp10']
chr14:31569518-31571095	993.055	-1.84846	0.216932	-8.52091	1.58309e-17	7.14882e-14	['Colq', 'Eaf1']
chr12:98444666-98445995	450.485	-2.0387	0.241263	-8.45011	2.91033e-17	1.15961e-13	['Kcnk10', 'Gpr65']
chr13:111825919-111827599	795.006	-1.6671	0.197168	-8.45524	2.78524e-17	1.15961e-13	['Ankrd55', 'Map3k1']
chr10:54254429-54255892	591.746	-1.95722	0.235629	-8.30636	9.86816e-17	3.7135e-13	['Man1a']
chr18:60373063-60376786	2245.61	1.4922	0.181715	8.21177	2.17959e-16	7.55832e-13	['Iigp1']
chr2:159133115-159134671	367.965	-2.18035	0.265608	-8.20893	2.2317e-16	7.55832e-13	['Dhx35']
chr19:30118350-30119599	532.146	-1.80824	0.221298	-8.17107	3.05661e-16	9.85916e-13	['Gldc', 'Uhrf2']
chr5:32243872-32245102	280.847	-2.23154	0.275354	-8.10425	5.307e-16	1.63398e-12	['Ppp1cb', 'Plb1']
chr2:106984624-106985640	437.469	-1.97922	0.2462	-8.03906	9.05325e-16	2.66622e-12	['Arl14ep', 'Fshb']
chr2:59042324-59043464	629.379	-1.76388	0.222087	-7.94227	1.98512e-15	5.60266e-12	['Ccdc148', 'Gm11099']
chr1:83005883-83007410	501.282	-1.89191	0.239443	-7.9013	2.76012e-15	6.92442e-12	['Slc19a3', 'Agfg1']
chr14:106026360-106028214	1732.94	-1.42658	0.180412	-7.90737	2.62892e-15	6.92442e-12	['Spry2', 'Gm4775']
chr16:45124258-45125561	724.343	-1.68959	0.213806	-7.90243	2.73509e-15	6.92442e-12	['Ccdc80', 'Slc35a5']
chr2:166398800-166400182	760.131	-1.66781	0.212549	-7.84671	4.27101e-15	1.03322e-11	['Sulf2', 'Prex1']
chr13:83596814-83598250	672.633	-1.75435	0.224162	-7.82627	5.02549e-15	1.17382e-11	['Tmem161b', 'Mef2c']
chr5:32430164-32431275	336.082	-1.99175	0.255876	-7.78403	7.02517e-15	1.58619e-11	['Ppp1cb', 'Plb1']
chr5:100199172-100201310	952.957	-2.23392	0.287743	-7.76358	8.25649e-15	1.80407e-11	['Tmem150c', 'Sec31a']
chr6:108482108-108483147	419.253	-1.99235	0.260162	-7.65813	1.88665e-14	3.99356e-11	['Bhlhe40', 'Itpr1']
chr10:89677726-89678629	718.655	-1.68777	0.220549	-7.65257	1.97006e-14	4.04376e-11	['Slc17a8', 'Scyl2']
chr1:156107336-156109044	546.006	-1.67141	0.219196	-7.62521	2.43646e-14	4.854e-11	['Tor1aip1', 'Fam163a']
chr1:161375167-161376959	1069.34	-1.56329	0.207254	-7.54288	4.59696e-14	8.89655e-11	['Prdx6', 'Tnfsf4']
chr6:108337366-108338901	1157.67	-1.36532	0.181409	-7.5262	5.22364e-14	9.82858e-11	['Bhlhe40', 'Itpr1']
chr13:86010483-86011101	213.977	-2.3675	0.315989	-7.49234	6.76553e-14	1.23857e-10	['Rasa1', 'Cox7c']
chr11:52578909-52580292	393.463	-1.79166	0.239716	-7.47412	7.77214e-14	1.38541e-10	['Fstl4', '9530068E07Rik']
chr7:92133640-92134901	455.699	-1.78668	0.239381	-7.46375	8.40935e-14	1.46055e-10	['Ccdc90b']
chr6:145992467-145993830	874.626	-1.53507	0.207807	-7.387	1.50184e-13	2.54321e-10	['Sspn', 'Itpr2']
chr2:60369509-60371030	946.588	-1.54863	0.210571	-7.35446	1.91697e-13	3.16702e-10	['Cd302', 'Ly75']
chr6:108447317-108448928	938.758	-1.5899	0.217006	-7.32654	2.36168e-13	3.80882e-10	['Bhlhe40', 'Itpr1']
chr12:98572297-98573048	377.897	-1.88933	0.259218	-7.28857	3.1326e-13	4.82249e-10	['Kcnk10', 'Gpr65']
chr17:8189515-8191092	673.668	-1.75784	0.241087	-7.2913	3.06969e-13	4.82249e-10	['Ccr6', 'Fgfr1op']
chr12:98573590-98575426	876.008	-1.47653	0.203123	-7.26916	3.61719e-13	5.44475e-10	['Kcnk10', 'Gpr65']
chr9:105368462-105369209	339.594	-1.95342	0.272243	-7.17529	7.21525e-13	1.06246e-09	['1700080E11Rik', 'Aste1']
chr17:15087703-15088893	372.907	-1.97122	0.275649	-7.1512	8.60224e-13	1.23975e-09	['Ermard', 'Dll1']
chr13:111248809-111250023	383.423	-2.04801	0.287245	-7.12984	1.00486e-12	1.39659e-09	['Actbl2', 'Plk2']
chr5:117480912-117482450	499.104	-1.88074	0.263812	-7.1291	1.01029e-12	1.39659e-09	['Nos1', 'Ksr2']
chr2:80461734-80462742	437.984	-1.77689	0.24955	-7.12038	1.07633e-12	1.45813e-09	['Frzb', 'Nckap1']
chr12:110389135-110390194	642.817	-1.58512	0.223904	-7.07946	1.44714e-12	1.92203e-09	['Ppp2r5c', 'Dio3']
chr3:123191420-123192775	476.382	-1.63993	0.231887	-7.0721	1.52608e-12	1.9879e-09	['Myoz2', 'Synpo2']
chr8:56443162-56444712	687.773	-1.5103	0.213653	-7.06896	1.56104e-12	1.99507e-09	['Cep44', 'Hpgd']
chr17:8195504-8196654	650.517	-1.54375	0.219099	-7.0459	1.84263e-12	2.3005e-09	['Ccr6', 'Fgfr1op']
chr6:125467051-125469105	1132.37	-1.42502	0.202302	-7.044	1.86795e-12	2.3005e-09	['Plekhg6', 'Cd9']
chr13:43777892-43778654	464.13	-1.6029	0.228216	-7.02358	2.16253e-12	2.61574e-09	['Cd83', 'Rnf182']
chr10:12980867-12981732	502.937	-1.65017	0.235963	-6.99337	2.68363e-12	3.18909e-09	['Sf3b5', 'Stx11']
chr6:72396632-72397385	480.511	-2.01137	0.287818	-6.98834	2.78156e-12	3.24847e-09	['Ggcx', 'Vamp8']
chr9:73079903-73080752	261.455	-1.95961	0.280852	-6.97738	3.0073e-12	3.45259e-09	['Khdc3', 'Rab27a']
chr6:54494521-54495711	546.094	-1.51435	0.219542	-6.89779	5.2819e-12	5.96291e-09	['Wipf3', 'Scrn1']
chr2:124732295-124733505	1445.69	-1.29834	0.188829	-6.87573	6.16727e-12	6.8483e-09	['Slc24a5', 'Sema6d']
chr2:107005158-107006246	460.228	-1.83004	0.268003	-6.82842	8.58542e-12	9.37971e-09	['Arl14ep', 'Fshb']
chr14:101480627-101481236	595.81	-1.5542	0.228364	-6.80581	1.00482e-11	1.06348e-08	['Prr30', 'Tbc1d4']
chr2:68288708-68290092	779.814	-1.40067	0.205787	-6.80642	1.00058e-11	1.06348e-08	['B3galt1', 'Stk39']
chr14:45004955-45006674	991.859	-1.35021	0.198757	-6.79324	1.09643e-11	1.14259e-08	['Gpr137c', 'Ptger2']
chr2:57275982-57277353	628.63	-1.4456	0.213393	-6.77436	1.24957e-11	1.28244e-08	['Galnt5', 'Gpd2']
chr17:47177505-47178519	289.984	1.9091	0.282959	6.7469	1.51033e-11	1.52692e-08	['Mrps10', 'Gm16494']
chr18:60381048-60383332	971.113	1.33324	0.198209	6.72641	1.73898e-11	1.73223e-08	['Iigp1', 'Smim3']
chr13:84791076-84791855	319.167	-1.86969	0.279358	-6.69281	2.18929e-11	2.14919e-08	['Ccnh', 'Tmem161b']
chr2:140100741-140101693	664.318	-1.79148	0.267966	-6.68547	2.30184e-11	2.2274e-08	['Tasp1', 'Esf1']
chr13:94327755-94328800	306.529	-1.74767	0.261746	-6.67697	2.43929e-11	2.32715e-08	['Scamp1', 'Ap3b1']
chr1:180303330-180304107	467.955	-1.58983	0.238552	-6.66449	2.65581e-11	2.49239e-08	['Psen2', 'Itpkb']
chr10:13056526-13057560	602.778	-1.48178	0.222395	-6.66283	2.68608e-11	2.49239e-08	['Plagl1', 'Sf3b5']
chr9:114451545-114452193	352.408	-1.79304	0.2695	-6.65322	2.86742e-11	2.6247e-08	['Ccr4', 'Tmppe']
chr14:79499014-79500203	446.932	-1.53221	0.23041	-6.64992	2.93254e-11	2.64851e-08	['Sugt1', 'Wbp4']
chr11:90349413-90351089	837.322	-1.32605	0.199634	-6.64239	3.08633e-11	2.75073e-08	['Hlf', 'Mmd']
chr14:101504437-101505545	592.095	-1.70276	0.25687	-6.62891	3.38183e-11	2.97495e-08	['Prr30', 'Tbc1d4']
chr15:66702413-66703397	505.293	-1.49739	0.226446	-6.61257	3.77693e-11	3.27954e-08	['Tg', 'Sla']
chr2:39376905-39377882	437.245	-1.64938	0.249502	-6.61071	3.8249e-11	3.27954e-08	['Ppp6c']
chr8:79154853-79156009	359.229	-1.73594	0.262857	-6.60413	3.9985e-11	3.38553e-08	['1700011L22Rik', 'Zfp827']
chr1:105564704-105565503	382.51	-1.61355	0.245891	-6.56205	5.30734e-11	4.27974e-08	['Rnf152', 'Pign']
chr10:74918633-74919718	476.276	-1.48315	0.2259	-6.56551	5.18545e-11	4.27974e-08	['Gnaz']
chr7:73636864-73638288	563.976	-1.41572	0.21569	-6.56369	5.24911e-11	4.27974e-08	['Fam174b', 'Chd2']
chr9:52348779-52349746	511.644	-1.4573	0.221961	-6.56558	5.18311e-11	4.27974e-08	['Zc3h12c', 'AI593442']
chr18:54860277-54861191	429.465	-1.83063	0.279755	-6.54368	6.00232e-11	4.78322e-08	['Zfp608', 'Csnk1g3']
chr12:36467795-36469180	508.652	-1.51118	0.2311	-6.53907	6.1904e-11	4.87573e-08	['Meox2', 'D630036H23Rik']
chr16:25484723-25486047	512.273	-1.46394	0.22395	-6.53691	6.28015e-11	4.88956e-08	['Trp63', 'Tprg']
chr2:50415920-50416619	194.012	-2.16472	0.332072	-6.51881	7.08663e-11	5.45477e-08	['Mmadhc', 'Rnd3']
chr1:184572985-184574056	653.78	1.96985	0.303123	6.49851	8.11218e-11	6.17401e-08	['Hlx', 'Dusp10']
chr1:138037592-138039700	809.905	-1.28027	0.197187	-6.49264	8.43426e-11	6.34781e-08	['Ptprc']
chr6:51287148-51288658	675.046	-1.37517	0.212012	-6.48627	8.799e-11	6.54955e-08	['Npvf', 'Nfe2l3']
chr1:165241989-165242896	431.708	-1.57972	0.243884	-6.47736	9.33424e-11	6.87243e-08	['Gpr161', 'Tiprl']
chr16:32379291-32380232	324.333	-2.35176	0.364395	-6.45388	1.09023e-10	7.94063e-08	['Tm4sf19', 'Ubxn7']
chr12:34989983-34991275	1687.04	-1.20332	0.186673	-6.44612	1.14748e-10	8.26871e-08	['Snx13', 'Prps1l1']
chr4:62776342-62777737	508.725	-1.47659	0.229304	-6.43942	1.19927e-10	8.55092e-08	['Zfp618', 'Rgs3']
chr2:8964814-8965650	271.473	-1.80372	0.282015	-6.39584	1.59664e-10	1.12656e-07	['Gata3']
chr12:98600504-98601863	507.181	-1.49407	0.234241	-6.37834	1.79013e-10	1.25006e-07	['Spata7', 'Kcnk10']
chr7:112917348-112919107	418.897	-1.68817	0.266268	-6.34013	2.2957e-10	1.58675e-07	['Rassf10', 'Tead1']
chr9:120090494-120092721	1632.17	-1.33209	0.210676	-6.32294	2.56631e-10	1.75587e-07	['Ccr8']
chr9:32928241-32929232	2286.35	-1.06091	0.167923	-6.31781	2.65295e-10	1.797e-07	['Ets1']
chr2:169589405-169590936	872.841	-1.32013	0.20926	-6.30855	2.81664e-10	1.88899e-07	['Gm11011']
chr10:84943923-84945852	571.128	1.33947	0.212963	6.2897	3.18088e-10	2.11235e-07	['Ric8b', 'Fhl4']
chr18:60272823-60273788	278.876	1.78233	0.283707	6.28231	3.3357e-10	2.19366e-07	['Gm4841']
chr16:84495376-84497899	1036.37	-1.29281	0.205869	-6.27977	3.39064e-10	2.20835e-07	['Mrpl39']
chr6:90781728-90783678	1007.76	-1.17893	0.187885	-6.27473	3.5025e-10	2.25948e-07	['Iqsec1', 'Slc41a3']
chr1:105341990-105343438	493.326	-1.42809	0.227837	-6.26802	3.65663e-10	2.33665e-07	['Rnf152', 'Cdh20']
chr5:105003797-105005389	836.514	1.21682	0.194499	6.25618	3.94526e-10	2.47441e-07	['Abcg3', 'Gbp9']
chr5:134878027-134879703	845.627	-1.58434	0.253237	-6.25637	3.94049e-10	2.47441e-07	['Eln', 'Wbscr28']
chr4:59682109-59683573	790.322	-1.32418	0.212109	-6.24294	4.29426e-10	2.66859e-07	['E130308A19Rik', 'Inip']
chr16:24193066-24193963	252.619	-1.79316	0.287378	-6.23972	4.38348e-10	2.69927e-07	['Bcl6', 'Lpp']
chr18:60211418-60212781	394.09	1.85743	0.298725	6.21784	5.04037e-10	3.07581e-07	['Gm4951']
chr12:77603667-77604782	427.445	-1.5688	0.252453	-6.21425	5.15693e-10	3.11883e-07	['Gm6657', 'Fut8']
chr4:136106476-136107369	758.72	-1.27514	0.205302	-6.21103	5.2638e-10	3.1553e-07	['Rpl11', 'Id3']
chr12:104213743-104215686	1164.89	1.2516	0.201713	6.20487	5.47438e-10	3.25274e-07	['Serpina3f']
chr5:77372592-77373597	511.984	-1.49359	0.240823	-6.20202	5.57444e-10	3.28339e-07	['Igfbp7', 'Polr2b']
chr13:35814827-35815543	193.18	-2.15065	0.346862	-6.20029	5.63604e-10	3.29106e-07	['Rpp40', 'Cdyl']
chr5:77383662-77385014	441.75	-1.59813	0.25782	-6.19864	5.69521e-10	3.29719e-07	['Igfbp7', 'Polr2b']
chr13:83608071-83610139	1118.25	-1.13771	0.183721	-6.1926	5.91808e-10	3.39718e-07	['Tmem161b', 'Mef2c']
chr17:80579078-80579920	478.267	-1.52841	0.246942	-6.18936	6.04084e-10	3.43851e-07	['Cdkl4', 'Map4k3']
chr10:127130829-127132310	466.272	-1.62262	0.262532	-6.18067	6.38318e-10	3.59098e-07	['B4galnt1', 'Os9']
chr2:124609719-124611094	1027.39	-1.14618	0.185469	-6.17989	6.41474e-10	3.59098e-07	['Sema6d']
chr5:148373325-148374024	358.54	-1.54217	0.250537	-6.15545	7.48667e-10	4.1567e-07	['Slc7a1', 'Mtus2']
chr2:70105398-70106278	384.048	-1.71009	0.278076	-6.14969	7.76326e-10	4.27301e-07	['Sp5', 'Myo3b']
chr9:123239772-123241489	695.858	-1.30977	0.213023	-6.14849	7.82233e-10	4.27301e-07	['Cdcp1', 'Tmem158']
chr9:66988747-66989476	253.591	-1.98208	0.323666	-6.12383	9.13508e-10	4.95019e-07	['Lactb', 'Tpm1']
chr5:75661837-75663092	953.199	-1.27689	0.208835	-6.11434	9.69553e-10	5.21219e-07	['Kit', 'Kdr']
chr9:120073900-120075315	643.143	-1.26548	0.207081	-6.11101	9.90023e-10	5.28033e-07	['Cx3cr1']
chr4:102393080-102394730	654.553	-1.29844	0.212534	-6.10932	1.00054e-09	5.29472e-07	['Sgip1', 'Pde4b']
chr11:70198039-70199119	320.212	-1.95875	0.321105	-6.10005	1.06036e-09	5.56779e-07	['Slc16a11', 'Clec10a']
chr11:100933661-100934710	1052.68	-1.16486	0.191202	-6.09232	1.11285e-09	5.79849e-07	['Stat3', 'Stat5a']
chr11:58192644-58194231	467.9	1.41021	0.231747	6.08513	1.16399e-09	6.01861e-07	['Igtp', 'Mrpl22']
chr12:79599947-79600855	358.646	-1.54974	0.255015	-6.07704	1.22422e-09	6.23489e-07	['Rad51b', 'Zfp36l1']
chr6:15568075-15569500	400.473	-1.57384	0.258978	-6.07711	1.22367e-09	6.23489e-07	['Mdfic', 'Foxp2']
chr3:101947730-101949219	907.803	-1.30974	0.215612	-6.07451	1.24364e-09	6.28653e-07	['Nhlh2', 'Slc22a15']
chr2:168488483-168489040	236.182	1.74835	0.287963	6.07144	1.26767e-09	6.36053e-07	['Kcng1', 'Nfatc2']
chr13:104762810-104764169	405.093	-1.43112	0.235976	-6.06468	1.32213e-09	6.585e-07	['Cwc27', 'Adamts6']
chr14:45089420-45090259	235.365	-1.73577	0.286669	-6.05498	1.40435e-09	6.84503e-07	['Gpr137c', 'Ptger2']
chr14:106034910-106035783	308.5	-1.57957	0.260848	-6.05553	1.39956e-09	6.84503e-07	['Spry2', 'Gm4775']
chr7:74527442-74528323	452.664	-1.47481	0.24357	-6.05494	1.40466e-09	6.84503e-07	['St8sia2', 'Slco3a1']
chr15:100018314-100019467	561.23	-1.38061	0.228558	-6.04051	1.53629e-09	7.43301e-07	['Dip2b', 'Larp4']
chr10:42701428-42702210	311.194	2.02885	0.336057	6.0372	1.56811e-09	7.51621e-07	['Sec63', 'Ostm1']
chr13:91768531-91770054	489.303	-1.50403	0.249159	-6.03642	1.57568e-09	7.51621e-07	['Acot12', 'Zcchc9']
chr10:115332056-115333555	1179.24	-1.19923	0.198878	-6.02999	1.63969e-09	7.76685e-07	['Rab21', 'Tmem19']
chr1:52856047-52857009	295.318	-1.66045	0.275533	-6.02631	1.67744e-09	7.8905e-07	['Hibch', '1700019D03Rik']
chr12:90576003-90576895	361.351	-1.59918	0.265498	-6.0233	1.70895e-09	7.98328e-07	['Dio2']
chr19:30923925-30924974	356.448	-1.48217	0.246577	-6.01101	1.84375e-09	8.42228e-07	['Dkk1', 'Cstf2t']
chr3:87487689-87488564	178.092	1.91038	0.3177	6.01318	1.8192e-09	8.42228e-07	['Etv3', 'Fcrl5']
chr5:125051901-125053276	609.686	-1.35583	0.225507	-6.01236	1.82844e-09	8.42228e-07	['Rflna', 'Ncor2']
chr6:136547031-136547428	255.311	-1.71033	0.284569	-6.01022	1.85266e-09	8.42228e-07	['Atf7ip', 'Plbd1']
chr4:132610727-132612239	711.453	-1.22105	0.203263	-6.00725	1.88698e-09	8.52109e-07	['Eya3', 'Ptafr']
chr1:36645771-36647128	761.932	-1.50392	0.250684	-5.99925	1.98228e-09	8.89218e-07	['Sema4c', 'Fam178b']
chr2:157091450-157093838	978.745	1.39944	0.233344	5.99732	2.00605e-09	8.93959e-07	['Tldc2', 'Samhd1']
chr16:97278551-97279679	539.19	1.50581	0.251558	5.98595	2.15131e-09	9.52425e-07	['Dscam', 'Bace2']
chr14:45101895-45103105	711.989	-1.26697	0.21197	-5.97709	2.27163e-09	9.99162e-07	['Gpr137c', 'Ptger2']
chr15:36491162-36492419	607.383	-1.32653	0.222234	-5.96907	2.38611e-09	1.04274e-06	['Rpl7a-ps3', 'Ankrd46']
chr1:69692049-69692901	997.448	-1.14692	0.192215	-5.96685	2.41883e-09	1.04387e-06	['Spag16', 'Ikzf2']
chr16:94815522-94816897	988.967	-1.11722	0.187239	-5.9668	2.4195e-09	1.04387e-06	['Kcnj6', 'Dyrk1a']
chr14:74880571-74881610	416.473	-1.44284	0.242192	-5.95742	2.56245e-09	1.09855e-06	['Lrch1', 'Esd']
chr8:34625519-34626354	279.611	-1.6296	0.273784	-5.95214	2.64658e-09	1.12747e-06	['Dusp4', 'Saraf']
chr1:127309032-127309397	208.501	-2.01716	0.340608	-5.92225	3.17564e-09	1.33801e-06	['Mgat5', 'Tmem163']
chr4:130801292-130802762	559.047	1.26367	0.213385	5.92201	3.18028e-09	1.33801e-06	['Laptm5', 'Sdc3']
chr19:58629222-58629946	227.822	-1.88464	0.318303	-5.92089	3.20205e-09	1.33885e-06	['Pnlip', 'Ccdc172']
chr2:122020442-122021238	396.29	-1.51953	0.25684	-5.91625	3.29373e-09	1.36873e-06	['Mageb3', 'Eif3j1']
chr14:45037706-45038387	226.793	-1.77713	0.30121	-5.89998	3.63545e-09	1.50153e-06	['Gpr137c', 'Ptger2']
chr12:105536989-105538419	372.184	-1.46987	0.249269	-5.89672	3.70788e-09	1.52217e-06	['Bdkrb2', 'D430019H16Rik']
chr5:124241333-124242227	330.224	-1.62274	0.275718	-5.8855	3.96853e-09	1.61935e-06	['Pitpnm2', 'Mphosph9']
chr2:83700403-83701413	865.431	-1.31363	0.22361	-5.87466	4.2372e-09	1.71863e-06	['Itgav', 'Zc3h15']
chr18:32569392-32570054	341.062	-1.51618	0.258835	-5.85771	4.69293e-09	1.89214e-06	['Tslp', 'Gypc']
chr10:67840481-67841815	422.045	-1.3864	0.23673	-5.85645	4.72856e-09	1.89523e-06	['Ado', 'Zfp365']
chr10:70088679-70089345	307.839	-1.66341	0.284203	-5.85289	4.83109e-09	1.92493e-06	['Ccdc6', 'Ank3']
chr14:76780733-76782048	2189.73	-1.00549	0.171961	-5.84719	4.9996e-09	1.98043e-06	['Serp2', 'Lacc1']
chr3:54617033-54618295	439.438	-1.40348	0.240554	-5.83438	5.39905e-09	2.12622e-06	['Supt20', 'Postn']
chr17:15106920-15108125	412.198	-1.42576	0.244615	-5.82859	5.58993e-09	2.18867e-06	['Ermard', 'Dll1']
chr2:52524502-52526466	953.185	1.17303	0.202202	5.80125	6.58214e-09	2.56234e-06	['Arl5a', 'Cacnb4']
chr10:108406829-108407345	125.941	-2.39087	0.4129	-5.79044	7.02031e-09	2.70186e-06	['Pawr', 'Gm5136']
chr2:70118119-70119789	973.921	-1.19333	0.206055	-5.79131	6.98396e-09	2.70186e-06	['Sp5', 'Myo3b']
chr4:44841256-44841999	233.158	-1.77526	0.306846	-5.78551	7.22924e-09	2.76655e-06	['Grhpr', 'Zcchc7']
chr9:14159916-14160806	448.146	1.3156	0.227892	5.77288	7.79258e-09	2.96538e-06	['Sesn3', 'Fam76b']
chr10:13424043-13425358	794.661	-1.197	0.207483	-5.76917	7.96644e-09	3.01461e-06	['Phactr2', 'Fuca2']
chr15:74997290-75000345	2123.91	0.964364	0.167192	5.76799	8.02221e-09	3.01885e-06	['Ly6a']
chr16:24186001-24188114	802.078	-1.14	0.197716	-5.76582	8.12615e-09	3.04107e-06	['Lpp', 'Bcl6']
chr19:24983650-24985300	602.049	-1.21833	0.211452	-5.76175	8.32459e-09	3.09821e-06	['Cbwd1', 'Dock8']
chr10:96080433-96081514	1278	-1.01998	0.17718	-5.75671	8.57673e-09	3.15735e-06	['Gm5426', 'Eea1']
chr13:84749087-84749589	178.606	-2.04253	0.354802	-5.75682	8.57143e-09	3.15735e-06	['Ccnh', 'Tmem161b']
chr14:101487940-101488783	234.315	-1.70932	0.297852	-5.73882	9.53373e-09	3.47192e-06	['Prr30', 'Tbc1d4']
chr2:128221163-128222450	438.716	1.33027	0.231788	5.73916	9.5146e-09	3.47192e-06	['Spdye4c', 'Bcl2l11']
chr15:35304004-35305344	724.257	-1.28969	0.225182	-5.72732	1.02028e-08	3.6927e-06	['Vps13b', 'Osr2']
chr2:58183717-58184782	527.007	-1.38406	0.241692	-5.72656	1.0249e-08	3.6927e-06	['Cytip', 'Acvr1c']
chr9:52273722-52274285	126.608	-2.14495	0.374621	-5.72564	1.03043e-08	3.69298e-06	['Zc3h12c', 'AI593442']
chr14:59051242-59051938	143.698	-2.1444	0.37532	-5.71352	1.1066e-08	3.9451e-06	['1700129C05Rik', 'Fgf9']
chr2:52455346-52456645	878.181	1.12713	0.197344	5.71149	1.11992e-08	3.95746e-06	['Arl5a', 'Cacnb4']
chr3:153763968-153765879	3703.73	-0.941984	0.164936	-5.71121	1.12176e-08	3.95746e-06	['Asb17', 'St6galnac3']
chr19:36902845-36903679	316.694	-1.48946	0.261089	-5.7048	1.1648e-08	4.08804e-06	['Fgfbp3', 'Tnks2']
chr11:117092231-117093810	910.301	-1.13696	0.199477	-5.69969	1.20025e-08	4.19074e-06	['Sec14l1', 'Mgat5b']
chr3:138331718-138332263	286.152	-1.62561	0.285379	-5.6963	1.22433e-08	4.25287e-06	['Adh6b', 'Adh6a']
chr5:150262062-150263326	655.153	-1.27377	0.223682	-5.69455	1.23699e-08	4.27493e-06	['Fry', 'Zar1l']
chr11:108039009-108039826	217.484	-1.79615	0.316435	-5.67621	1.37708e-08	4.68734e-06	['Cacng5', 'Prkca']
chr3:132790911-132791858	451.362	-1.39655	0.245968	-5.67776	1.36472e-08	4.68734e-06	['Tbck', 'Npnt']
chr4:107601958-107603257	410.885	-1.4106	0.248502	-5.67639	1.37566e-08	4.68734e-06	['Dmrtb1', 'Glis1']
chr15:58194271-58195449	882.187	-1.21426	0.21442	-5.66299	1.48757e-08	5.03812e-06	['Fbxo32', 'Wdyhv1']
chr3:38282709-38284284	1785.24	-1.10225	0.195235	-5.64576	1.64455e-08	5.54206e-06	['Gm5148', 'Ankrd50']
chr6:121109050-121110731	1042.15	-1.07289	0.190168	-5.64181	1.68267e-08	5.64245e-06	['Pex26', 'Mical3']
chr5:107778538-107779789	468.05	-1.45047	0.257664	-5.62929	1.80952e-08	6.03791e-06	['Gfi1', 'Ube2d2b']
chr9:85096482-85096941	262.095	-2.21643	0.394075	-5.62439	1.86168e-08	6.18151e-06	['Gm11114']
chr6:61065487-61066879	480.401	-1.35292	0.240614	-5.62278	1.87912e-08	6.20898e-06	['Ccser1', 'Mmrn1']
chr14:68034228-68036204	1731.3	0.981987	0.174805	5.61761	1.93621e-08	6.36657e-06	['Dock5', 'Nefl']
chr12:113180912-113181327	141.333	-2.15187	0.383446	-5.61192	2.00095e-08	6.54764e-06	['Tmem121']
chr5:73222968-73223615	658.322	-1.20602	0.215139	-5.6058	2.07293e-08	6.75057e-06	['Fryl', 'Slc10a4']
chr9:21531121-21531891	228.654	1.63113	0.291028	5.60472	2.08589e-08	6.76027e-06	['Tmed1', 'Carm1']
chr12:110380764-110382311	1293.95	-1.237	0.220885	-5.60023	2.14067e-08	6.87832e-06	['Ppp2r5c', 'Dio3']
chr4:63935385-63936218	414.993	-1.38231	0.246838	-5.60007	2.14262e-08	6.87832e-06	['Tnfsf8', 'Tnc']
chr9:40537138-40537837	184.271	-1.83641	0.328107	-5.597	2.18092e-08	6.96824e-06	['Clmp', 'Gramd1b']
chr1:74294967-74296285	766.022	-1.48784	0.266074	-5.59184	2.24682e-08	7.1451e-06	['Tmbim1', 'Pnkd']
chr9:53344218-53346751	499.028	-1.30123	0.232758	-5.5905	2.26422e-08	7.16678e-06	['Kdelc2', 'Exph5']
chr10:84815413-84816851	667.346	-1.29091	0.231434	-5.57785	2.43509e-08	7.63626e-06	['Ric8b', 'Rfx4']
chr15:80090705-80091865	691.271	-1.14918	0.206015	-5.57815	2.43095e-08	7.63626e-06	['Syngr1']
chr2:9577540-9578467	420.999	-1.36307	0.244557	-5.57363	2.49489e-08	7.78774e-06	['Gata3']
chr10:85294868-85295854	280.379	-1.52925	0.274501	-5.57103	2.53236e-08	7.86844e-06	['Cry1', 'Btbd11']
chr13:43480973-43482004	1047.98	-1.02168	0.18354	-5.56655	2.59827e-08	8.03636e-06	['Ranbp9']
chr14:105922431-105923565	837.912	-1.09262	0.196426	-5.56249	2.65955e-08	8.18853e-06	['Spry2', 'Gm4775']
chr14:120453003-120454032	359.748	-1.54353	0.27787	-5.55486	2.77838e-08	8.50105e-06	['Rap2a', 'Mbnl2']
chr15:50653141-50654609	1038.25	-1.03561	0.186449	-5.55437	2.78616e-08	8.50105e-06	['Trps1']
chr12:35562800-35563441	399.521	-1.3305	0.239614	-5.5527	2.81295e-08	8.50617e-06	['Agr3', 'Ahr']
chr9:7509607-7510688	760.725	-1.15864	0.208649	-5.55307	2.80701e-08	8.50617e-06	['Mmp8', 'Mmp10']
chr16:38406544-38408052	934.845	-1.14794	0.207557	-5.53073	3.1891e-08	9.58119e-06	['Pla1a', 'Popdc2']
chrX:11845332-11846315	438.424	-1.51028	0.273092	-5.5303	3.19675e-08	9.58119e-06	['Bcor', 'H2al1j']
chr2:12976939-12977953	201.495	-1.74625	0.315988	-5.52632	3.27022e-08	9.75823e-06	['C1ql3', 'Pter']
chr19:34569601-34571139	565.549	1.19474	0.216295	5.52364	3.3204e-08	9.8645e-06	['Ifit3', 'Ifit2']
chr11:29799198-29800286	283.363	-1.56898	0.284494	-5.51499	3.48791e-08	1.03169e-05	['4931440F15Rik', 'Rtn4']
chr8:81558370-81559439	1403.07	-1.06344	0.193323	-5.50086	3.77939e-08	1.11305e-05	['Inpp4b', 'Il15']
chr18:60366428-60367240	256.881	1.57434	0.286745	5.49038	4.01074e-08	1.17607e-05	['Iigp1', 'F830016B08Rik']
chr8:94826924-94828516	734.269	-1.36503	0.248874	-5.48484	4.13855e-08	1.20831e-05	['Coq9', 'Ccl17']
chr11:85407412-85408358	341.767	-1.69038	0.308821	-5.47366	4.40832e-08	1.28155e-05	['Tbx2', 'Bcas3']
chr12:72441163-72442573	404.932	-1.48544	0.271466	-5.47192	4.45193e-08	1.2887e-05	['Lrrc9']
chr12:98577701-98578582	657.765	-1.25747	0.229891	-5.46983	4.50466e-08	1.29842e-05	['Kcnk10']
chr12:91668096-91669304	935.284	-1.06956	0.195672	-5.46611	4.60022e-08	1.32034e-05	['Gtf2a1', 'Ston2']
chr15:66285612-66287582	830.493	-1.07657	0.197049	-5.46348	4.66886e-08	1.33439e-05	['Kcnq3']
chr1:80855076-80855709	285.57	-1.83949	0.337141	-5.45612	4.86638e-08	1.385e-05	['Nyap2', 'Dock10']
chr8:116498711-116499809	458.709	-1.24291	0.227862	-5.45464	4.90715e-08	1.39076e-05	['Maf', 'Dynlrb2']
chr12:89764573-89765856	706.717	1.30623	0.239653	5.4505	5.02283e-08	1.40589e-05	['Nrxn3', 'Dio2']
chr17:57131252-57132312	403.398	-1.2778	0.234433	-5.4506	5.02003e-08	1.40589e-05	['Cd70', 'Tnfsf9']
chr3:116199568-116201085	1088.46	-1.03612	0.190067	-5.45134	4.9991e-08	1.40589e-05	['Vcam1', 'Gpr88']
chr13:114878362-114879505	1136.82	1.04288	0.191584	5.44344	5.22604e-08	1.45675e-05	['Itga2', 'Mocs2']
chr2:124751312-124752370	1035.92	-1.07688	0.197932	-5.44066	5.30839e-08	1.47364e-05	['Slc24a5', 'Sema6d']
chr6:137581676-137582974	644.805	1.22781	0.225942	5.4342	5.50428e-08	1.52179e-05	['Eps8', 'Ptpro']
chr15:90229073-90230246	1130.88	1.21306	0.223839	5.41935	5.98161e-08	1.64703e-05	['Alg10b', 'Cpne8']
chr19:16327623-16331075	1394.15	-0.949757	0.17567	-5.40647	6.42785e-08	1.7627e-05	['Gna14', 'Gnaq']
chr6:30656648-30657890	846.011	-1.30489	0.24139	-5.40575	6.45372e-08	1.7627e-05	['Cpa1', 'Cep41']
chr14:105885616-105887821	665.283	-1.18528	0.219322	-5.40428	6.50696e-08	1.7701e-05	['Spry2', 'Gm10076']
chr18:83464718-83465550	522.244	-1.39914	0.260201	-5.37716	7.5672e-08	2.05029e-05	['Zfp516', 'Tshz1']
chr1:78452199-78454921	1208.11	-0.997649	0.185591	-5.37553	7.63574e-08	2.06062e-05	['Farsb', 'Sgpp2']
chr3:135635628-135636854	740.206	-1.0772	0.200504	-5.37245	7.76737e-08	2.08782e-05	['Nfkb1', 'Manba']
chr13:36287694-36288781	436.148	-1.31984	0.245829	-5.36895	7.9195e-08	2.1203e-05	['Lyrm4', 'Nrn1']
chr14:105894895-105899096	6292.41	-0.851645	0.158664	-5.36759	7.97967e-08	2.128e-05	['Spry2']
chrX:132287827-132288617	226.165	-1.56164	0.291019	-5.36612	8.04489e-08	2.13698e-05	[]
chr7:118141010-118141964	289.29	-1.4995	0.279478	-5.36536	8.07899e-08	2.13765e-05	['Arl6ip1', 'Smg1']
chr3:68980815-68981531	696.911	-1.16895	0.217904	-5.36452	8.11646e-08	2.13921e-05	['Ift80', '1110032F04Rik']
chr12:99609945-99611403	563.283	-1.2343	0.230239	-5.36094	8.27911e-08	2.16523e-05	['Foxn3', 'Efcab11']
chr6:115574000-115574491	273.326	-1.4769	0.275471	-5.36137	8.25932e-08	2.16523e-05	['Mkrn2os', 'Tsen2']
chr2:83694050-83696406	2122.54	-0.98015	0.183139	-5.35195	8.70123e-08	2.26687e-05	['Itgav', 'Zc3h15']
chr6:108340587-108341486	575.214	-1.2453	0.232872	-5.34757	8.91433e-08	2.31349e-05	['Bhlhe40', 'Itpr1']
chr11:54126641-54127638	283.119	-1.41598	0.265035	-5.3426	9.16205e-08	2.3597e-05	['P4ha2', 'Csf2']
chr8:77267904-77269515	689.982	1.12902	0.21132	5.34268	9.15842e-08	2.3597e-05	['Arhgap10', 'Nr3c2']
chr9:61778601-61780037	749.166	-1.27833	0.239659	-5.33397	9.60889e-08	2.459e-05	['Rplp1', 'Tle3']
chr9:96747454-96748559	252.085	-1.48685	0.278763	-5.33376	9.62021e-08	2.459e-05	['Rasa2', 'Zbtb38']
chr10:13059794-13060662	604.919	-1.2033	0.225666	-5.33219	9.7033e-08	2.47091e-05	['Plagl1', 'Sf3b5']
chr18:60316625-60317651	213.238	1.57246	0.295342	5.3242	1.01398e-07	2.56279e-05	['Iigp1', 'F830016B08Rik']
chr6:38120173-38121271	908.746	-1.00752	0.189215	-5.32476	1.01086e-07	2.56279e-05	['Atp6v0a4', 'D630045J12Rik']
chr1:80213034-80214531	996.29	-1.12262	0.2111	-5.31797	1.04933e-07	2.64228e-05	['Fam124b']
chr2:17841364-17841733	114.809	-2.11784	0.398987	-5.30804	1.1081e-07	2.77993e-05	['Nebl', 'H2al2a']
chr13:83565474-83566883	746.002	-1.12611	0.212184	-5.30723	1.11306e-07	2.78209e-05	['Tmem161b', 'Mef2c']
chr2:6598044-6599487	671.01	-1.23917	0.233563	-5.3055	1.12363e-07	2.79818e-05	['Usp6nl', 'Celf2']
chr1:161635508-161637148	492.281	-1.26575	0.238802	-5.30044	1.15523e-07	2.86633e-05	['Tnfsf18', 'Fasl']
chr1:40055820-40056404	356.693	-1.65889	0.314049	-5.28227	1.27592e-07	3.15133e-05	['Il1r2', 'Map4k4']
chr16:10565062-10567568	1467.32	-1.05502	0.199772	-5.28111	1.28405e-07	3.15133e-05	['Clec16a', 'Socs1']
chr17:73453552-73453887	113.707	-2.40222	0.454858	-5.28126	1.28302e-07	3.15133e-05	['Capn13', 'Galnt14']
chr6:145979648-145981763	818.003	-1.17017	0.22166	-5.27912	1.29803e-07	3.17413e-05	['Sspn', 'Itpr2']
chr3:103906868-103908353	767.695	-1.04231	0.197466	-5.2784	1.30314e-07	3.17516e-05	['Rsbn1', 'Ptpn22']
chr19:34119272-34120541	498.259	-1.33114	0.252429	-5.27333	1.33971e-07	3.25256e-05	['Lipm', 'Ankrd22']
chr1:94074132-94075628	1872.87	-0.883165	0.167557	-5.27082	1.35812e-07	3.28549e-05	['Pdcd1']
chr16:90329694-90331719	885.736	-1.11677	0.212416	-5.25747	1.46053e-07	3.52067e-05	['Hunk', 'Scaf4']
chr10:68293706-68295091	364.847	-1.28318	0.244149	-5.25571	1.47456e-07	3.54187e-05	['Arid5b', '1700040L02Rik']
chr19:43193151-43194343	373.08	-1.38412	0.263432	-5.25419	1.48678e-07	3.5586e-05	['Hps1', 'Hpse2']
chr17:44765950-44767460	692.968	-1.11355	0.212134	-5.24927	1.52707e-07	3.64216e-05	['Supt3', 'Clic5']
chr3:110399351-110399676	83.1027	-2.38671	0.454827	-5.2475	1.54175e-07	3.66427e-05	['Prmt6']
chr15:77938409-77939170	252.475	-1.50126	0.286413	-5.24161	1.59184e-07	3.77009e-05	['Txn2', 'Foxred2']
chr9:32924619-32927002	2628.83	-0.91548	0.174834	-5.23627	1.63856e-07	3.86723e-05	['Ets1']
chr13:83523639-83526052	716.505	-1.05302	0.201141	-5.23524	1.64774e-07	3.87539e-05	['Mef2c']
chr7:98727922-98729782	642.716	-1.26458	0.241923	-5.2272	1.72097e-07	4.03361e-05	['Wnt11', 'Thap12']
chr1:91069248-91070362	414.456	-1.27788	0.244846	-5.21911	1.79785e-07	4.19929e-05	['Rbm44', 'Lrrfip1']
chr3:109747604-109748137	172.271	-2.11453	0.405448	-5.2153	1.83523e-07	4.27187e-05	['Ntng1', 'Vav3']
chr11:94113342-94114378	258.772	-1.55854	0.298953	-5.21333	1.85476e-07	4.30253e-05	['Tob1', 'Spag9']
chr13:19517510-19518877	274.215	-1.60588	0.308187	-5.21072	1.88107e-07	4.34868e-05	['Stard3nl', 'Epdr1']
chr2:144223736-144225188	1065.08	-0.971039	0.1865	-5.20665	1.92282e-07	4.43008e-05	['Mgme1', 'Banf2']
chrX:48466055-48467553	634.984	1.08746	0.208997	5.20324	1.9584e-07	4.49676e-05	['Elf4', 'Aifm1']
chr1:106352795-106353496	231.447	-1.68571	0.324503	-5.19475	2.0499e-07	4.69096e-05	['Phlpp1', 'Bcl2']
chr11:70720155-70721290	324.632	1.44028	0.27752	5.1898	2.10517e-07	4.80121e-05	['Zfp3', 'Kif1c']
chr11:33791491-33792122	192.365	-1.90822	0.367739	-5.18905	2.11366e-07	4.8044e-05	['Kcnip1', 'D130052B06Rik']
chr3:127689048-127689486	167.733	-1.74288	0.335957	-5.18782	2.1277e-07	4.82013e-05	['Neurog2', 'Alpk1']
chr11:67054261-67055519	436.795	1.19375	0.230158	5.18665	2.14113e-07	4.83438e-05	['Adprm', 'Sco1']
chr18:60393564-60394250	183.984	1.70941	0.330557	5.17131	2.32457e-07	5.21382e-05	['Iigp1', 'Smim3']
chr18:79434525-79435146	252.051	1.6317	0.315501	5.17177	2.31884e-07	5.21382e-05	['Pard6g', 'Setbp1']
chr5:140517048-140518497	2134.59	-0.948058	0.183404	-5.16922	2.3507e-07	5.25503e-05	['Chst12', 'Grifin']
chr5:105345093-105346892	995.954	1.01889	0.197585	5.1567	2.51335e-07	5.60014e-05	['Lrrc8b', 'Gbp6']
chr16:95360058-95361254	822.706	-1.1299	0.219314	-5.15199	2.57734e-07	5.72389e-05	['Kcnj15', 'Erg']
chr3:127704889-127706536	538.186	-1.34192	0.26069	-5.14759	2.63852e-07	5.84062e-05	['Neurog2', 'Alpk1']
chr15:53248869-53249665	294.292	-1.35048	0.262977	-5.13534	2.81636e-07	6.21397e-05	['Ext1', 'Med30']
chr2:6569143-6569782	227.52	-1.67639	0.32684	-5.1291	2.91137e-07	6.40274e-05	['Usp6nl', 'Celf2']
chr6:86977308-86978983	350.134	-1.38532	0.270184	-5.1273	2.93923e-07	6.44309e-05	['Nfu1', 'Aak1']
chr16:21671751-21672376	180.682	-1.95578	0.381583	-5.12543	2.96863e-07	6.48656e-05	['2510009E07Rik', 'Vps8']
chr11:79676980-79679454	755.992	-1.07064	0.209136	-5.11933	3.06623e-07	6.67827e-05	['Rab11fip4', 'Utp6']
chr9:22835002-22835393	122.544	-1.98569	0.387964	-5.11824	3.08406e-07	6.69556e-05	['Bmper', 'Bbs9']
chr2:73546829-73549161	826.968	-0.990024	0.193852	-5.10711	3.27119e-07	7.05661e-05	['Wipf1', 'Chrna1']
chr4:89478396-89479716	428.95	-1.22004	0.238879	-5.10739	3.26646e-07	7.05661e-05	['Dmrta1', 'Cdkn2b']
chr12:24830533-24832472	1540.91	-1.01686	0.199153	-5.10591	3.29205e-07	7.07906e-05	['Mboat2']
chr2:150918449-150919315	416.265	-1.3119	0.257074	-5.10318	3.33987e-07	7.13658e-05	['Gins1', 'Ninl']
chr9:32910231-32911406	2048.38	-0.847757	0.166114	-5.10346	3.33493e-07	7.13658e-05	['Ets1']
chr7:75369433-75369803	237.988	-1.61244	0.316148	-5.10027	3.39176e-07	7.22466e-05	['Akap13', 'Sv2b']
chr12:86786836-86787859	739.94	1.12327	0.220307	5.09863	3.42115e-07	7.26442e-05	['Lrrc74a', 'Irf2bpl']
chr3:68927504-68928331	206.174	-2.01593	0.395874	-5.09236	3.53631e-07	7.48548e-05	['1110032F04Rik', 'Ift80']
chr12:80309970-80310934	375.508	-1.3181	0.259193	-5.08541	3.66841e-07	7.73394e-05	['Actn1', 'Dcaf5']
chr13:35815819-35817639	497.712	-1.1634	0.228818	-5.0844	3.68794e-07	7.73394e-05	['Rpp40', 'Cdyl']
chr13:63540915-63542372	488.844	-1.17666	0.231419	-5.08455	3.68492e-07	7.73394e-05	['Fancc', 'Ptch1']
chr13:104619831-104620960	667.18	-1.04958	0.206639	-5.07931	3.78803e-07	7.91091e-05	['Cwc27', 'Adamts6']
chr6:32324625-32324916	122.627	-1.9099	0.376043	-5.07893	3.79569e-07	7.91091e-05	['Plxna4', '1700012A03Rik']
chr17:73246496-73247460	883.562	-1.02911	0.202911	-5.0717	3.9427e-07	8.14216e-05	['Lclat1', 'Capn13']
chr18:65099136-65099651	176.706	-1.71954	0.338987	-5.07258	3.92466e-07	8.14216e-05	['Nedd4l', 'Alpk2']
chr8:34224776-34225911	378.692	-1.23366	0.243234	-5.07189	3.93878e-07	8.14216e-05	['Dusp4', 'Saraf']
chr6:59315002-59316341	693.086	-1.21315	0.239378	-5.0679	4.02224e-07	8.28118e-05	['Tigd2', 'Gprin3']
chr2:130029553-130030293	234.954	-1.4912	0.294353	-5.06602	4.06211e-07	8.33792e-05	['Tgm6', 'Tgm3']
chr1:30891339-30892368	259.826	-1.39239	0.275046	-5.0624	4.14011e-07	8.43948e-05	['Phf3', 'Ptp4a1']
chr18:60355625-60356425	204.772	1.58292	0.312656	5.06283	4.13082e-07	8.43948e-05	['Iigp1', 'F830016B08Rik']
chr9:103041559-103042626	206.547	-1.66107	0.328146	-5.06199	4.14897e-07	8.43948e-05	['Rab6b', 'Slco2a1']
chr7:133734327-133734850	155.106	-1.72753	0.341374	-5.06052	4.18121e-07	8.47959e-05	['Bccip', 'Dhx32']
chr12:80366977-80368180	258.544	-1.43456	0.283547	-5.05936	4.20672e-07	8.50586e-05	['Actn1', 'Dcaf5']
chr2:122469037-122469715	1195.33	-1.09425	0.216426	-5.05602	4.28087e-07	8.63003e-05	['Gm14085', 'Slc28a2']
chr3:138333858-138334974	1089.18	-1.06076	0.210044	-5.05019	4.41377e-07	8.87155e-05	['Adh6b', 'Adh6a']
chr17:7996798-7998085	539.183	-1.12678	0.223168	-5.04903	4.44066e-07	8.89918e-05	['Rsph3a', 'Gm1604a']
chr7:117127360-117128155	279.13	-1.44348	0.286008	-5.047	4.4881e-07	8.96773e-05	['Xylt1', 'Nucb2']
chr11:99160599-99161799	430.423	-1.27753	0.253256	-5.04441	4.54912e-07	9.06292e-05	['Ccr7', 'Smarce1']
chr19:53490979-53492394	442.632	-1.21582	0.241063	-5.04359	4.56871e-07	9.07525e-05	['Smndc1', 'Dusp5']
chr14:101453009-101453954	296.699	-1.34195	0.266301	-5.03924	4.67378e-07	9.25681e-05	['Prr30', 'Tbc1d4']
chr10:17548458-17550827	1379.76	-0.881222	0.175026	-5.03479	4.78366e-07	9.44682e-05	['Cited2']
chr7:96920234-96921107	336.838	-1.3836	0.275	-5.03129	4.87196e-07	9.59323e-05	['Nars2', 'Tenm4']
chr2:124633939-124635182	519.029	-1.24473	0.24757	-5.0278	4.9614e-07	9.74103e-05	['Slc24a5', 'Sema6d']
chr13:32428176-32429072	197.043	-1.71926	0.342522	-5.01941	5.18295e-07	0.000101466	['Gmds', 'Mylk4']
chr11:86966481-86967771	311.831	-1.36389	0.272057	-5.01323	5.35225e-07	0.000104478	['Dhx40', 'Ypel2']
chr1:78590704-78592291	741.596	-1.14943	0.229468	-5.0091	5.46856e-07	0.000106442	['BC035947', 'Acsl3']
chr1:180545915-180547104	863.427	-1.0641	0.212599	-5.00523	5.57956e-07	0.000108291	['Stum', 'Parp1']
chr13:37140799-37141487	131.857	-1.89815	0.379526	-5.00138	5.69216e-07	0.000110161	['Ly86', 'F13a1']
chr11:6012559-6013144	144.111	1.7535	0.350787	4.99874	5.77063e-07	0.000111362	['Camk2b', 'Ykt6']
chr1:127732341-127733530	413.581	-1.39079	0.278419	-4.9953	5.87444e-07	0.000113043	['Ccnt2', 'Acmsd']
chr16:93798172-93799373	955.739	1.13257	0.226972	4.98992	6.04036e-07	0.000115906	['Morc3', 'Dopey2']
chr15:55520015-55521774	1760.77	-0.882296	0.177186	-4.97948	6.37558e-07	0.000121803	['Mtbp', 'Col14a1']
chr2:146628725-146629606	228.332	-1.47782	0.296808	-4.97906	6.38948e-07	0.000121803	['Kiz', 'Ralgapa2']
chr9:61321737-61323014	564.599	1.07696	0.216315	4.97869	6.40161e-07	0.000121803	['Tle3', 'Uaca']
chr4:95481782-95483033	1529.62	1.0766	0.216346	4.97631	6.48083e-07	0.000122965	['Jun', 'Fggy']
chr5:113974370-113975897	639.795	-1.40428	0.282254	-4.97522	6.51744e-07	0.00012323	['Coro1c', 'Ssh1']
chr9:69339796-69340925	474.448	-1.19234	0.239675	-4.97481	6.53118e-07	0.00012323	['Ice2', 'Rora']
chr2:31303192-31303830	274.532	-1.40673	0.282817	-4.97398	6.5593e-07	0.000123417	['Hmcn2', 'Ncs1']
chr3:93626070-93626999	185.775	-1.60191	0.322364	-4.96925	6.72123e-07	0.000126113	['Tdpoz1', 'S100a10']
chr9:118750131-118751644	604.285	-1.09703	0.221004	-4.96384	6.91128e-07	0.000129321	['Ctdspl', 'Itga9']
chr1:51572070-51573310	936.829	-0.939593	0.189354	-4.96209	6.97377e-07	0.000130111	['Nabp1', 'Myo1b']
chr1:192339334-192340938	400.52	1.32301	0.266651	4.96159	6.99189e-07	0.000130111	['Kcnh1', 'Hhat']
chr19:56857849-56858875	590.539	-1.41204	0.28496	-4.95523	7.22435e-07	0.000134068	['Vwa2', 'Tdrd1']
chr1:80418429-80419127	323.788	-1.36003	0.274584	-4.95308	7.30474e-07	0.000134288	['Cul3', 'Dock10']
chr1:133797792-133799026	1318.6	1.00504	0.202945	4.95227	7.33532e-07	0.000134288	['Lax1', 'Atp2b4']
chr13:43765123-43765774	258.156	-1.63665	0.33035	-4.95427	7.26017e-07	0.000134288	['Cd83', 'Rnf182']
chr6:40476117-40477083	346.882	1.22425	0.247142	4.95364	7.28365e-07	0.000134288	['Tas2r137', 'Ssbp1']
chrX:42365754-42366324	191.206	-1.64956	0.333078	-4.95248	7.32736e-07	0.000134288	['Tex13c2', 'Stag2']
chr14:45040446-45041871	1312.02	-0.882396	0.17825	-4.95032	7.4091e-07	0.000135273	['Gpr137c', 'Ptger2']
chr10:54063465-54064287	321.036	-1.31767	0.266239	-4.9492	7.45196e-07	0.00013569	['Fam184a', 'Man1a']
chr5:96824451-96825973	562.849	-1.21556	0.245682	-4.94768	7.51029e-07	0.000136385	['Bmp2k', 'Anxa3']
chr4:8689595-8690880	1295.69	-1.0631	0.215091	-4.94256	7.71052e-07	0.000139647	['Chd7']
chr16:97401362-97402930	1085.99	-0.992676	0.200977	-4.93925	7.84242e-07	0.000140998	['Bace2', 'Mx1']
chr4:116677428-116678450	373.671	1.29014	0.261208	4.93912	7.84758e-07	0.000140998	['Akr1a1', 'Prdx1']
chr5:53429816-53431019	600.625	-1.05012	0.212569	-4.94016	7.80596e-07	0.000140998	['Rbpj', 'Smim20']
chr6:121345223-121345936	144.616	-1.70724	0.345743	-4.93788	7.89755e-07	0.000141521	['Slc6a12']
chr1:78682084-78683030	366.221	-1.19765	0.242626	-4.93621	7.96535e-07	0.000142359	['Kcne4', 'Utp14b']
chr14:67950863-67952026	983.825	0.963269	0.195219	4.9343	8.04383e-07	0.000143383	['Nefl', 'Dock5']
chr6:61225477-61226062	184.206	-1.752	0.356036	-4.92086	8.61647e-07	0.000153188	['Ccser1']
chr19:34606727-34608370	5279.6	0.811183	0.164904	4.91912	8.69359e-07	0.000154154	['Ifit3b']
chr13:41453142-41453917	268.719	-1.32182	0.268859	-4.91642	8.81434e-07	0.000155481	['Nedd9', 'Smim13']
chr4:95277424-95278960	1166.39	-0.999863	0.203371	-4.91644	8.81312e-07	0.000155481	['Fggy', 'Jun']
chr18:19524108-19524838	258.04	-1.57182	0.319793	-4.91514	8.87211e-07	0.000156094	['Dsc3']
chr4:144985948-144986740	427.006	-1.48981	0.303321	-4.91168	9.02995e-07	0.000158459	['Dhrs3', 'Vps13d']
chr8:68248576-68249051	153.947	-1.8225	0.371135	-4.91061	9.07951e-07	0.000158917	['Psd3', 'Sh2d4a']
chr1:136858511-136860231	701.483	-1.34206	0.273374	-4.90925	9.14266e-07	0.0001592	['Nr5a2', 'Zfp281']
chr7:58721403-58723080	1234.59	-0.90358	0.184042	-4.90964	9.1246e-07	0.0001592	['Ube3a', 'Atp10a']
chr1:165183307-165184636	807.819	-1.12921	0.230522	-4.89849	9.65759e-07	0.000167735	['Tbx19', 'Sft2d2']
chr11:3151009-3152120	3322.57	0.814789	0.166454	4.89499	9.83083e-07	0.000170307	['Sfi1']
chr2:144228516-144229172	449.836	-1.20236	0.245793	-4.89174	9.99488e-07	0.000172707	['Mgme1', 'Banf2']
chr8:124434381-124435089	658.306	-1.07456	0.219706	-4.89092	1.00366e-06	0.000172987	['Pgbd5']
chr11:109544917-109546990	493.185	-1.34482	0.27557	-4.88014	1.06011e-06	0.000182253	['Slc16a6', 'Wipi1']
chr11:99168073-99168709	943.685	-0.931429	0.190934	-4.87828	1.07014e-06	0.000183511	['Ccr7', 'Smarce1']
chr11:88566508-88567459	356.148	-1.31613	0.27005	-4.87367	1.09543e-06	0.000187374	['Msi2', 'Ccdc182']
chr2:18518512-18519990	653.995	-1.08829	0.223481	-4.8697	1.1177e-06	0.000190702	['Commd3', 'Dnajc1']
chr13:104610084-104611488	1175.54	-1.01217	0.208174	-4.86216	1.16113e-06	0.000197118	['Cwc27', 'Adamts6']
chr18:53858216-53858562	238.045	-1.37908	0.283619	-4.86242	1.15958e-06	0.000197118	['Csnk1g3']
chr13:43767419-43769378	668.351	-1.03148	0.212234	-4.86011	1.17323e-06	0.000198675	['Cd83', 'Rnf182']
chr1:151800160-151803141	2482.17	0.910614	0.187414	4.85885	1.18071e-06	0.000199443	['Edem3', '1700025G04Rik']
chr17:86709204-86710739	814.184	-0.969475	0.19964	-4.8561	1.19718e-06	0.000201723	['Gm10309', 'Epas1']
chr1:89602282-89603604	1070.51	-1.00093	0.206499	-4.84715	1.25246e-06	0.000210513	['Agap1', 'Gbx2']
chr16:35102825-35104017	344.212	-1.44605	0.298513	-4.84419	1.27127e-06	0.00021262	['Adcy5', 'Hacd2']
chr7:66303340-66304769	895.933	0.981196	0.202535	4.84458	1.2688e-06	0.00021262	['Gm10974', 'Chsy1']
chr16:48677478-48678487	404.433	-1.21034	0.249924	-4.84284	1.27994e-06	0.000213541	['Trat1', 'Morc1']
chr1:69809880-69811540	790.431	-0.952324	0.196815	-4.83867	1.30708e-06	0.000217534	['Ikzf2', 'Spag16']
chr7:125189697-125190763	1232.41	-0.881524	0.182332	-4.83473	1.33327e-06	0.000221349	['Kdm8']
chr10:11342811-11344095	954.222	-0.950994	0.196774	-4.83293	1.34537e-06	0.000222812	['Epm2a']
chr4:33233860-33234529	247.725	-1.33889	0.277343	-4.82756	1.38217e-06	0.000228348	['Pnrc1', 'Srsf12']
chr2:167688180-167689876	1590.23	-0.868864	0.180066	-4.82526	1.39822e-06	0.000230438	['Cebpb']
chr13:94284649-94286161	1087.81	-0.880276	0.182571	-4.82155	1.42448e-06	0.000233629	['Scamp1']
chr18:61481570-61482505	341.25	-1.19525	0.247887	-4.82178	1.42282e-06	0.000233629	['Ppargc1b', 'Arhgef37']
chr14:7857414-7858558	373.286	-1.27846	0.26519	-4.8209	1.42915e-06	0.000233828	['Flnb', 'Dnase1l3']
chr16:5392872-5394185	560.572	-1.18072	0.245217	-4.815	1.47202e-06	0.000240262	['Eef2kmt']
chr11:94369903-94371407	573.891	1.05751	0.219774	4.81182	1.49561e-06	0.000242941	['Abcc3', 'Ankrd40']
chr19:60681086-60682349	716.908	1.09138	0.226801	4.81207	1.49374e-06	0.000242941	['Cacul1', 'Nanos1']
chr16:97460682-97463635	3578.41	0.76795	0.159659	4.80994	1.50976e-06	0.000243488	['Mx1']
chr2:73459473-73460427	750.305	-1.09282	0.227194	-4.81008	1.50869e-06	0.000243488	['Gpr155', 'Wipf1']
chr5:102481102-102482258	543.587	-1.23088	0.255894	-4.81011	1.50848e-06	0.000243488	['Arhgap24']
chr19:57012984-57013902	344.089	-1.44897	0.301458	-4.80654	1.53565e-06	0.000247075	['Afap1l2', 'Ablim1']
chr5:137856241-137858004	1262.91	0.897646	0.186782	4.80586	1.54092e-06	0.000247335	['Pilrb1']
chr1:165837032-165838287	1038.72	-0.89017	0.185263	-4.80491	1.54821e-06	0.000247862	['Cd247', 'Pou2f1']
chr18:53406675-53407389	425.513	-1.21901	0.253724	-4.80448	1.55152e-06	0.000247862	['Ppic', 'Snx24']
chr9:103133855-103135486	1860.19	-0.857837	0.178623	-4.8025	1.56693e-06	0.000249736	['Rab6b', 'Srprb']
chr9:33010920-33011559	266.929	-1.57377	0.328129	-4.7962	1.61708e-06	0.000257123	['Ets1']
chr3:139063828-139065171	936.657	0.921649	0.192202	4.79522	1.62499e-06	0.000257775	['Rap1gds1', 'Tspan5']
chr7:82690699-82691938	451.093	1.13855	0.237483	4.79424	1.6329e-06	0.000258426	['Mex3b', 'Efl1']
chr2:68872852-68874774	1700.91	-0.810756	0.169187	-4.79207	1.65069e-06	0.000260632	['Nostrin', 'Cers6']
chr4:95474431-95475695	680.367	1.108	0.231361	4.78903	1.67586e-06	0.00026399	['Jun', 'Fggy']
chr14:52094553-52095006	208.46	-1.41792	0.296208	-4.7869	1.69378e-06	0.000266195	['Olfr221', 'Hnrnpc']
chr15:91906611-91910309	2064.77	0.839803	0.175738	4.77872	1.76412e-06	0.000276448	['Cntn1', 'Smgc']
chr16:95778408-95779876	1387.09	-0.8804	0.184247	-4.77837	1.76718e-06	0.000276448	['Ets2', 'Psmg1']
chr3:135640107-135641442	823.59	-0.971057	0.203297	-4.77655	1.78331e-06	0.000278328	['Nfkb1', 'Manba']
chr11:68691256-68692930	1130.61	-0.886638	0.185666	-4.77545	1.79304e-06	0.000279204	['Myh10']
chr5:7829355-7830636	361.563	-1.34684	0.282192	-4.77278	1.81696e-06	0.000282279	['Zfp804b', 'Steap4']
chr1:74350468-74352347	694.669	-1.16997	0.245298	-4.76958	1.84614e-06	0.000286155	['Tmbim1', 'Catip']
chr6:124900324-124902425	1459.15	-0.86374	0.181114	-4.76904	1.8511e-06	0.00028627	['Cd4', 'Lag3']
chr4:12780372-12780789	117.487	-1.83515	0.385433	-4.76125	1.92397e-06	0.00029686	['Fam92a', 'Triqk']
chr16:25023885-25025170	454.628	1.17547	0.246969	4.75957	1.94003e-06	0.000298659	['Tprg', 'Lpp']
chr13:46159102-46160028	946.881	0.92763	0.194971	4.75778	1.95732e-06	0.000300637	['Atxn1', 'Stmnd1']
chr3:123179140-123179676	209.023	-1.44149	0.303102	-4.7558	1.97665e-06	0.000302848	['Myoz2', 'Synpo2']
chr3:153645366-153646306	664.061	-1.07211	0.225451	-4.75539	1.98065e-06	0.000302848	['St6galnac5', 'St6galnac3']
chr13:28551435-28552552	677.178	-1.04193	0.219161	-4.75416	1.99273e-06	0.000304008	['Sox4', 'Prl5a1']
chr2:34982200-34982996	501.849	1.17056	0.246314	4.75233	2.01085e-06	0.000306083	['Traf1', 'Hc']
chr2:4380480-4381431	215.541	-1.43145	0.301271	-4.75136	2.02053e-06	0.000306866	['Frmd4a', 'Prpf18']
chr7:75133486-75135899	634.492	-1.1347	0.238867	-4.75033	2.03089e-06	0.00030775	['Slco3a1', 'Sv2b']
chr9:101249362-101252505	5876.73	-0.90138	0.189791	-4.74934	2.04078e-06	0.000308559	['Ppp2r3a']
chr15:10599419-10601087	494.339	-1.10393	0.232485	-4.74839	2.05037e-06	0.000309319	['Ttc23l', 'Rai14']
chr3:105671761-105672608	329.311	-1.29818	0.273546	-4.74574	2.07748e-06	0.000312712	['Ddx20', 'Kcnd3']
chr19:40683864-40684408	482.35	1.1282	0.237758	4.74515	2.08354e-06	0.000312929	['Cc2d2b', 'Entpd1']
chr5:107840451-107841380	772.767	-1.03353	0.217892	-4.74333	2.1023e-06	0.000315048	['Ube2d2b', 'Evi5']
chr10:93343053-93344195	1162.79	-0.863247	0.182026	-4.74243	2.11167e-06	0.000315753	['Lta4h', 'Elk3']
chr11:121042425-121042846	207.167	-1.45065	0.305996	-4.74076	2.12921e-06	0.000317624	['Cd7']
chr16:70006597-70007865	666.614	-1.26669	0.267215	-4.74034	2.13356e-06	0.000317624	['Gbe1', 'Speer2']
chr13:36405609-36406595	265.968	-1.38691	0.292656	-4.73903	2.14741e-06	0.000318985	['Lyrm4', 'Nrn1']
chr19:34582495-34583959	3399.26	0.772204	0.162987	4.73784	2.16011e-06	0.00032017	['Ifit3']
chr7:123188463-123190326	657.592	-1.08466	0.229029	-4.7359	2.18086e-06	0.000322538	['Slc5a11', 'Tnrc6a']
chr11:72952915-72954786	1189.43	-0.85758	0.181219	-4.7323	2.21994e-06	0.000327604	['Atp2a3', 'Zzef1']
chr10:67065038-67066633	1426.97	-0.870706	0.184028	-4.73137	2.23015e-06	0.000327903	['Reep3']
chr17:35758502-35759335	524.185	-1.11465	0.235595	-4.73123	2.23165e-06	0.000327903	['Ier3', 'Ddr1']
chr12:103549765-103550746	390.619	-1.13961	0.240961	-4.72944	2.25145e-06	0.000330095	['Ppp4r4', 'Serpina10']
chr14:76216107-76217994	1373.82	-0.904624	0.19133	-4.72807	2.26661e-06	0.000330174	['Rps2-ps6', 'Nufip1']
chr18:75484328-75484846	236.445	-1.38881	0.293736	-4.72809	2.26639e-06	0.000330174	['Smad7', 'Ctif']
chr19:34587856-34589408	1248.51	0.8807	0.186254	4.7285	2.26189e-06	0.000330174	['Ifit3', 'Ifit1bl1']
chr18:66477466-66478773	503.298	-1.17824	0.249298	-4.72624	2.28714e-06	0.00033245	['Pmaip1', 'Mc4r']
chr6:52577455-52579207	583.295	-1.0223	0.21649	-4.72218	2.33331e-06	0.000338434	['Hibadh', 'Evx1']
chr8:85700221-85701622	1748.1	-0.806838	0.170931	-4.72025	2.35557e-06	0.000340934	['Neto2', 'Itfg1']
chr2:70129623-70129943	167.088	-1.612	0.341758	-4.7168	2.39583e-06	0.000345284	['Sp5', 'Myo3b']
chrUn_JH584304:42750-44398	18965.3	0.711007	0.150732	4.71702	2.3933e-06	0.000345284	[]
chr13:32680033-32681395	437.708	-1.0849	0.230049	-4.71598	2.40553e-06	0.000345947	['Gmds', 'Mylk4']
chr17:47234187-47235145	218.959	-1.56616	0.332206	-4.71444	2.42377e-06	0.000347831	['Gm16494', 'Mrps10']
chr7:117126157-117126805	127.731	-2.02265	0.429084	-4.71387	2.43051e-06	0.000348061	['Xylt1', 'Nucb2']
chr14:64649889-64651304	407.957	-1.11293	0.23628	-4.71023	2.47437e-06	0.000353594	['Kif13b']
chr12:3896630-3897752	545.104	1.02472	0.217769	4.70555	2.53182e-06	0.000361043	['Pomc', 'Dnmt3a']
chr5:120906658-120907770	406.49	1.25827	0.267437	4.70492	2.5397e-06	0.000361405	['Oas1a']
chr16:36056290-36058419	1085.23	-0.916723	0.194978	-4.70168	2.58034e-06	0.000366419	['Fam162a', 'Wdr5b']
chr9:103708288-103709249	617.318	-1.04811	0.223003	-4.69997	2.60196e-06	0.000368716	['Nphp3', 'Tmem108']
chr15:67409256-67410676	1212.14	-0.838952	0.178628	-4.69665	2.64461e-06	0.000373978	['St3gal1', 'Zfat']
chr4:8560019-8561282	250.978	1.28432	0.273642	4.69344	2.68648e-06	0.000379107	['Chd7', 'Rab2a']
chr8:36247668-36250199	4230.73	-0.797365	0.169961	-4.69146	2.71262e-06	0.000382	['Lonrf1']
chr16:84487125-84488501	333.602	-1.27906	0.272691	-4.6905	2.72538e-06	0.000383001	['Mrpl39']
chr13:46929953-46931310	859.767	-0.906915	0.193423	-4.68878	2.74844e-06	0.000385442	['Kif13a']
chr4:32130560-32130941	106.072	-2.03293	0.433624	-4.68825	2.75557e-06	0.000385644	['Bach2', 'Map3k7']
chr6:66916860-66917852	264.866	1.27913	0.272977	4.68584	2.78812e-06	0.000389393	['Gng12', 'Gadd45a']
chr18:39729869-39730454	207.635	-1.4122	0.301558	-4.68302	2.82684e-06	0.000393989	['Nr3c1', 'Pabpc2']
chrX:98241178-98242287	300.901	-1.23527	0.263938	-4.68014	2.86678e-06	0.000398735	['Ar', 'Ophn1']
chr13:107888679-107889312	1083.44	-0.915013	0.195555	-4.67907	2.88186e-06	0.000400012	['Kif2a', 'Smim15']
chr9:123733433-123734752	689.49	-0.980398	0.209656	-4.67623	2.92196e-06	0.000404748	['Ccr9', 'Lztfl1']
[truncated: 2,139 more rows]

## Sheet: AC484_Tim3+_vs_NTX_Tim3+
peak_id	baseMean	log2FoldChange	lfcSE	stat	pvalue	padj	associated_genes
[truncated: 8,255 more rows]

## Sheet: PD1_Slamf6+_vs_NTX_Slamf6+
There are no significantly differential peaks (FDR < 0.05)

[truncated: 4 more sheets: PD1_Tim3+_vs_NTX_Tim3+, AC484_Slamf6+_vs_AC484_Tim3+, PD1_Slamf6+_vs_PD1_Tim3+, NTX_Slamf6+_vs_NTX_Tim3+]
