# Supplementary material for: The PTPN2/PTPN1 inhibitor ABBV-CLS-484 unleashes potent anti-tumour immunity
Source: Nature. 2023 Oct 4;622(7984):850–62. doi: 10.1038/s41586-023-06575-7 (PMC10599993; doi:10.1038/s41586-023-06575-7)
Supplement: Supplementary file 11 — Differentially expressed genes in RNA-seq of tumour-infiltrating CD8+ T cells. [file 41586_2023_6575_MOESM11_ESM.xlsx]

## Sheet: AC484_Slamf6+_vs_PD1_Slamf6+
	baseMean	log2FoldChange	lfcSE	stat	pvalue	padj
Gzmb	8062.55	3.29876	0.130561	25.2661	7.53933e-141	9.02684e-137
Iigp1	1034.08	2.61394	0.166613	15.6887	1.8062e-55	1.08128e-51
Ifit3	1250.93	2.48103	0.178501	13.8993	6.40006e-44	2.55427e-40
Gbp2	2788.82	1.95345	0.146389	13.3442	1.27955e-40	3.83001e-37
Zbp1	1985.48	1.82286	0.139403	13.0762	4.50181e-39	1.078e-35
Samhd1	4535.68	1.19355	0.0958288	12.4551	1.31245e-35	2.61899e-32
Gbp6	3345.71	1.38625	0.11821	11.727	9.27381e-32	1.58622e-28
Helz2	2664.12	1.38839	0.119405	11.6275	2.98623e-31	4.46927e-28
Ccr2	1180.27	2.05785	0.180402	11.407	3.85674e-30	5.13075e-27
Parp14	2207.54	1.40761	0.125784	11.1906	4.531e-29	5.42497e-26
Arid5a	2949.2	1.27163	0.114734	11.0833	1.51226e-28	1.64603e-25
Nrn1	246.668	-4.34098	0.394809	-10.9952	4.03217e-28	3.94812e-25
Rnf213	8228.69	1.01237	0.0921205	10.9896	4.28677e-28	3.94812e-25
Mx1	552.513	2.63083	0.240502	10.9389	7.51122e-28	6.4237e-25
Gpr18	799.499	2.25743	0.208729	10.8151	2.91834e-27	2.32942e-24
Igtp	2853.25	1.26257	0.117031	10.7883	3.91099e-27	2.92665e-24
Gbp4	3297.47	1.43103	0.134062	10.6743	1.34204e-26	9.45189e-24
Itgb1	3701.66	-1.06819	0.102226	-10.4494	1.47492e-25	9.81066e-23
Xcl1	408.253	-2.84444	0.278537	-10.2121	1.75076e-24	1.10325e-21
Slfn1	961.355	1.6348	0.164156	9.95881	2.30807e-23	1.38172e-20
Ifit2	751.834	2.10889	0.22403	9.41344	4.8018e-21	2.73771e-18
Ifit1bl1	880.451	2.58731	0.277335	9.32921	1.06667e-20	5.80511e-18
Irf7	1243.11	1.48731	0.16449	9.04192	1.53939e-19	8.01351e-17
Ifi214	525.033	2.40387	0.266766	9.01114	2.03917e-19	1.01729e-16
Cxcl10	488.555	2.91148	0.324603	8.96936	2.98247e-19	1.42836e-16
Ifit1	706.456	2.27649	0.254027	8.96163	3.19903e-19	1.47315e-16
Ccl5	4437.62	1.24429	0.140385	8.86338	7.76262e-19	3.44229e-16
Ifi47	1775.73	1.29792	0.146571	8.85524	8.35065e-19	3.5708e-16
Ifi209	1513.77	1.32038	0.151026	8.74275	2.27509e-18	9.39299e-16
Ifi206	1017.74	2.01002	0.232254	8.65441	4.95467e-18	1.97741e-15
Btg1	8369.16	0.877303	0.101471	8.64588	5.33929e-18	2.06217e-15
Gvin1	6527.3	1.01757	0.119759	8.49682	1.94856e-17	7.29066e-15
Irf1	2839.23	0.955065	0.113626	8.40532	4.26687e-17	1.5481e-14
Gbp10	783.95	1.7599	0.211631	8.31587	9.10808e-17	3.20738e-14
Slfn8	935.46	1.64805	0.198809	8.28965	1.13583e-16	3.88551e-14
Gbp7	1887.59	1.34515	0.162956	8.25467	1.52323e-16	5.066e-14
Eea1	525.075	-1.9464	0.238759	-8.15216	3.57484e-16	1.1568e-13
Lilrb4a	1521.51	1.59522	0.195803	8.14708	3.7282e-16	1.17468e-13
Rpl19-ps11	607.342	-13.1942	1.62475	-8.12079	4.63149e-16	1.42187e-13
Irgm1	1140.22	1.75515	0.216639	8.10172	5.41881e-16	1.62199e-13
Cd69	1996.85	1.37626	0.170108	8.09053	5.94081e-16	1.73486e-13
Pdcd1	2399.39	-1.12412	0.139052	-8.08419	6.2577e-16	1.78389e-13
Mxd1	2038.95	1.60834	0.199232	8.07271	6.87546e-16	1.91442e-13
Ly6c2	4244.63	1.00905	0.126636	7.96806	1.6119e-15	4.3862e-13
Isg15	334.256	2.64805	0.333102	7.94966	1.87024e-15	4.97608e-13
Pml	900.144	1.37287	0.172781	7.94573	1.93043e-15	5.02458e-13
Il12rb2	755.75	2.19486	0.279238	7.86017	3.8362e-15	9.77251e-13
Stat2	954.853	1.38269	0.176047	7.85408	4.02713e-15	1.00452e-12
Fgl2	740.158	1.832	0.236748	7.73821	1.00828e-14	2.46371e-12
Socs3	1647.7	1.23449	0.160537	7.68975	1.47421e-14	3.53013e-12
Ifi208	905.57	1.2808	0.167041	7.66756	1.75302e-14	4.11546e-12
Ly6a	2493.41	1.10844	0.144824	7.65369	1.95292e-14	4.49659e-12
Rgs16	896.918	-1.97308	0.260958	-7.56093	4.00201e-14	9.04076e-12
Sbno2	1010.86	1.24223	0.165046	7.52656	5.20944e-14	1.15505e-11
Gpr171	1143.61	1.24875	0.16926	7.37771	1.61029e-13	3.50546e-11
Atp2b2	100.528	-4.52981	0.615439	-7.3603	1.83502e-13	3.92334e-11
Lgals3bp	993.975	1.4356	0.201397	7.12821	1.01682e-12	2.10998e-10
Ms4a4b	5908.5	0.649787	0.0911663	7.12749	1.02212e-12	2.10998e-10
Oaz1-ps	187.329	10.536	1.48737	7.08364	1.40415e-12	2.84948e-10
Daxx	692.83	1.46144	0.206439	7.07926	1.44924e-12	2.89195e-10
Sipa1l1	1286.86	1.00018	0.142715	7.00824	2.41336e-12	4.73691e-10
Gzma	1249.08	4.08472	0.585959	6.971	3.14701e-12	6.07728e-10
Rgs1	2331.57	0.917313	0.131951	6.95191	3.60375e-12	6.84884e-10
Rsad2	480.698	1.82535	0.262725	6.94776	3.71129e-12	6.94301e-10
Plac8	1217.87	1.68773	0.243007	6.94519	3.77946e-12	6.96176e-10
Lilr4b	2176.96	1.44143	0.209173	6.89111	5.53597e-12	1.00427e-09
Gbp9	2013.17	1.09814	0.160869	6.82628	8.71424e-12	1.55725e-09
Ctla4	2680.32	0.90946	0.13342	6.81654	9.32571e-12	1.64201e-09
Jaml	805.485	1.29933	0.194017	6.69699	2.12752e-11	3.69171e-09
Tut4	1524.78	0.955786	0.142769	6.69463	2.16217e-11	3.69824e-09
Gimap6	4768.99	0.787173	0.118104	6.6651	2.64482e-11	4.46005e-09
Serpinb6b	1012.54	1.22908	0.186736	6.5819	4.64484e-11	7.72397e-09
Slamf1	479.566	1.58331	0.241252	6.56289	5.27757e-11	8.65594e-09
Crim1	492.51	1.64152	0.250517	6.55254	5.6565e-11	9.15207e-09
Nfkbiz	1668.11	1.2348	0.188963	6.53461	6.37774e-11	1.01814e-08
Gm50241	120.285	9.90122	1.53289	6.45919	1.05263e-10	1.65831e-08
Ifi213	1070.3	1.16399	0.180999	6.43091	1.26842e-10	1.97231e-08
Sema4c	82.9662	-3.94503	0.615711	-6.40727	1.48144e-10	2.274e-08
Gimap3	5728.25	0.562158	0.0880322	6.38582	1.70481e-10	2.58377e-08
Trim30a	1598.96	0.97841	0.153674	6.36678	1.93037e-10	2.88904e-08
Gbp8	972.914	1.2581	0.197855	6.35871	2.03449e-10	3.00727e-08
Ifngr1	5912.37	0.748894	0.11788	6.35304	2.11105e-10	3.08238e-08
Icos	2587.97	0.885144	0.140674	6.29215	3.13101e-10	4.51658e-08
Xaf1	469.59	1.51966	0.244293	6.22065	4.95115e-10	7.05716e-08
Oas3	864.709	1.44267	0.232391	6.20791	5.36923e-10	7.56304e-08
Ikzf2	387.738	-1.69958	0.27443	-6.19314	5.89769e-10	8.21082e-08
Lad1	71.3361	-10.1036	1.64133	-6.15573	7.47336e-10	1.02849e-07
Gbp5	912.868	1.42901	0.232754	6.13957	8.27458e-10	1.12581e-07
Bcat1	61.1642	-9.88203	1.62082	-6.09695	1.08114e-09	1.45444e-07
Gpm6b	100.557	-3.19992	0.528421	-6.05563	1.39871e-09	1.86075e-07
Spry2	150.391	-2.56476	0.425056	-6.03393	1.60015e-09	2.10535e-07
Gm12693	56.3725	-9.76465	1.62908	-5.99397	2.04781e-09	2.66505e-07
Znfx1	586.743	1.36955	0.22884	5.98476	2.16708e-09	2.78993e-07
Cd274	1358.69	1.06149	0.179112	5.92639	3.09676e-09	3.94442e-07
Pik3ap1	559.876	1.29216	0.219655	5.88267	4.03689e-09	5.08776e-07
Gm8995	5316.8	0.569355	0.0968802	5.8769	4.18017e-09	5.21346e-07
Gm38431	54.3902	-9.71259	1.65551	-5.86683	4.44196e-09	5.48284e-07
Dusp4	689.189	-1.17946	0.201943	-5.84053	5.20336e-09	6.35713e-07
Gm12250	504.48	1.99597	0.34204	5.83549	5.36313e-09	6.48614e-07
Stk17b	5705.24	0.663053	0.113773	5.82788	5.61371e-09	6.7213e-07
Gm12918	1023.45	-1.23982	0.213593	-5.80459	6.45238e-09	7.64895e-07
Il17ra	1029.99	1.15094	0.198846	5.78807	7.11984e-09	8.35743e-07
Mctp2	626.266	1.19	0.206158	5.7723	7.8198e-09	9.08995e-07
Hsp90ab1	12141.6	-0.453606	0.0786426	-5.76795	8.02418e-09	9.23784e-07
Gm15459	73.5834	-5.56477	0.968294	-5.74698	9.0852e-09	1.03597e-06
Tox	483.487	-1.87029	0.32558	-5.74447	9.22067e-09	1.0415e-06
Cytip	3385.74	0.871924	0.151879	5.74092	9.41663e-09	1.05369e-06
Tmem140	205.817	2.84651	0.499368	5.70023	1.19643e-08	1.32637e-06
Usp18	365.248	1.85141	0.327179	5.65871	1.52513e-08	1.67526e-06
Serpine2	67.0526	-3.95388	0.699947	-5.64883	1.61541e-08	1.7583e-06
H2-D1	13526.7	0.433771	0.0768916	5.64133	1.68737e-08	1.80383e-06
Sp100	2822.21	0.694203	0.123035	5.64231	1.67784e-08	1.80383e-06
Ms4a6b	3954.21	0.608631	0.108109	5.62978	1.80442e-08	1.91189e-06
Il18rap	1502.73	0.78263	0.139099	5.62641	1.83998e-08	1.93246e-06
Irf4	924.201	1.35037	0.240527	5.61422	1.97453e-08	2.05574e-06
Serpinb9	1514.82	1.01861	0.181733	5.60497	2.08293e-08	2.14991e-06
Epsti1	1830.28	0.89859	0.160636	5.59394	2.21979e-08	2.25233e-06
Spp1	46.1609	-9.47705	1.69378	-5.59523	2.20335e-08	2.25233e-06
Tgtp1	1685.34	1.17147	0.210355	5.56902	2.56172e-08	2.57744e-06
Phf11b	448.245	1.67223	0.303137	5.51641	3.45994e-08	3.45216e-06
Oasl2	264.912	1.68312	0.305233	5.51421	3.50355e-08	3.46678e-06
Fam102a	1648.08	0.949751	0.173032	5.48887	4.04518e-08	3.96991e-06
Pfkp	2337.41	0.682261	0.124358	5.48624	4.10576e-08	3.99661e-06
Oas2	188.151	2.01593	0.370064	5.44752	5.10764e-08	4.93175e-06
Parp9	1033.49	1.24935	0.229424	5.44559	5.16339e-08	4.94571e-06
Stat1	5336.26	0.570964	0.105022	5.43664	5.42954e-08	5.15936e-06
Dusp5	1898.99	0.972472	0.179531	5.41674	6.06962e-08	5.72217e-06
Ppp1cc	1102.2	0.882979	0.164019	5.38341	7.3089e-08	6.83668e-06
Cysltr2	299.121	1.95806	0.363885	5.38099	7.4079e-08	6.87557e-06
1700019D03Rik	42.4564	-9.35509	1.74792	-5.35213	8.69269e-08	8.00597e-06
Rtp4	407.222	1.62184	0.30363	5.34149	9.21845e-08	8.42539e-06
Adgrg5	1273.38	1.01263	0.18977	5.33608	9.49787e-08	8.5735e-06
Trafd1	997.118	1.11154	0.208327	5.33558	9.52372e-08	8.5735e-06
Ddx58	921.119	1.17417	0.221365	5.30421	1.13162e-07	1.01111e-05
Mrc2	41.8281	-9.33353	1.7611	-5.29984	1.15903e-07	1.02793e-05
Dgat1	1697.13	1.14876	0.217782	5.27484	1.3287e-07	1.15743e-05
Gm20683	38.9502	-9.23117	1.7495	-5.27645	1.31709e-07	1.15743e-05
Gsap	193.412	1.86927	0.354424	5.27411	1.33404e-07	1.15743e-05
Gbp11	128.21	2.99547	0.568574	5.26839	1.37622e-07	1.17696e-05
Kbtbd11	1884.81	0.867259	0.164605	5.26873	1.37375e-07	1.17696e-05
Gm43540	58.6825	8.86722	1.69341	5.2363	1.6383e-07	1.39116e-05
Hsph1	1976.81	-0.708029	0.136051	-5.20416	1.94879e-07	1.64316e-05
Ccdc28b	36.9606	-9.15591	1.76534	-5.18648	2.14311e-07	1.79436e-05
Npc2	1664.08	0.8366	0.161838	5.16938	2.34874e-07	1.95288e-05
Ptprk	64.4849	-3.5331	0.684669	-5.1603	2.46551e-07	2.02201e-05
Ubr4	2501.42	0.609633	0.118139	5.16029	2.46566e-07	2.02201e-05
Wdfy4	36.3612	-9.1322	1.77287	-5.15107	2.59007e-07	2.10959e-05
Slfn5	611.374	1.60351	0.311508	5.14757	2.63889e-07	2.13483e-05
Rsph3b	211.556	1.80608	0.351404	5.13961	2.75307e-07	2.21225e-05
Trpm4	36.1482	-9.12354	1.77905	-5.12831	2.92359e-07	2.33361e-05
Gm45234	48.5942	8.59304	1.67992	5.11516	3.13477e-07	2.4856e-05
Gm5537	143.25	-11.1102	2.17344	-5.11179	3.19113e-07	2.51364e-05
Atp2b4	1217.17	0.892972	0.174956	5.10399	3.32561e-07	2.60245e-05
Arl4c	1142.59	0.852501	0.16712	5.10112	3.37644e-07	2.62507e-05
Gm48493	276.361	24.2938	4.78489	5.07718	3.83078e-07	2.95909e-05
Eif4a-ps4	866.76	-1.42788	0.28192	-5.06483	4.08765e-07	3.13727e-05
F830016B08Rik	77.6909	7.81575	1.54544	5.0573	4.25233e-07	3.24288e-05
Rapgef6	1972.31	0.670142	0.132878	5.0433	4.57569e-07	3.46739e-05
Prkch	1811.56	-0.737638	0.146658	-5.02965	4.91379e-07	3.70017e-05
Gramd3	5038.36	0.646183	0.128829	5.01581	5.28091e-07	3.95177e-05
Laptm5	7296.63	0.506428	0.101383	4.99519	5.87786e-07	4.37116e-05
Samd9l	1708.36	1.01583	0.203483	4.9922	5.96963e-07	4.412e-05
Ptprc	14984.2	0.452731	0.090815	4.9852	6.1899e-07	4.54673e-05
Tent5a	292.564	-1.68851	0.338888	-4.9825	6.27671e-07	4.58238e-05
Map3k8	402.95	1.41193	0.284225	4.96765	6.77704e-07	4.91767e-05
Riok1	566.901	1.07495	0.216456	4.96616	6.82932e-07	4.92575e-05
Gm9320	57.1276	5.37325	1.08468	4.95376	7.2793e-07	5.21886e-05
Ctla2a	1141.13	1.00824	0.203969	4.94314	7.68755e-07	5.47875e-05
Tubb5	2976.35	-0.55092	0.111626	-4.93539	7.99898e-07	5.66697e-05
Wars	325.386	1.43263	0.290568	4.93045	8.20399e-07	5.77802e-05
Zcchc2	620.582	1.08101	0.219557	4.92358	8.49744e-07	5.9497e-05
Tor1aip2	764.043	0.942218	0.191781	4.913	8.96937e-07	6.24362e-05
Birc3	789.475	0.910619	0.185707	4.90353	9.41311e-07	6.51463e-05
Gm48443	106.528	-23.4526	4.78544	-4.90083	9.5431e-07	6.56664e-05
H2-Q4	4904.76	0.503007	0.103186	4.87477	1.08934e-06	7.45295e-05
B2m	12936.4	0.478844	0.0987886	4.84716	1.2524e-06	8.5199e-05
Crtam	416.04	-1.13186	0.233644	-4.84438	1.27007e-06	8.59124e-05
Resf1	1135.61	1.02489	0.211899	4.83671	1.32003e-06	8.87904e-05
Chd7	2269.29	0.820394	0.170724	4.80537	1.54464e-06	0.000103319
Grap	792.501	0.861802	0.180218	4.78199	1.73567e-06	0.000115451
Mrpl37	196.204	-1.61482	0.337785	-4.78062	1.74756e-06	0.000115599
Socs1	205.013	1.88967	0.395643	4.77621	1.78634e-06	0.000117516
Sema4d	1770.69	0.70741	0.148389	4.76725	1.86755e-06	0.000122187
Inpp5d	1142.13	0.808386	0.169655	4.76488	1.88968e-06	0.000122963
Trim12c	819.989	0.980262	0.206052	4.75735	1.96154e-06	0.000126949
Pyroxd1	38.9016	8.27065	1.74452	4.74093	2.12743e-06	0.000136945
Mx2	97.4718	2.60789	0.551998	4.72445	2.30735e-06	0.000147732
Cd53	3190.07	0.597497	0.127165	4.6986	2.61951e-06	0.000166827
Atcay	29.172	-8.81436	1.88495	-4.67618	2.92266e-06	0.000185148
Ubc	6786.13	0.398632	0.0853112	4.67269	2.97287e-06	0.000187338
Pld3	1037.27	0.734866	0.157575	4.66359	3.10742e-06	0.000194791
Ppp1r16b	2240.76	0.64198	0.137726	4.66127	3.14259e-06	0.00019597
Tmem179	29.4609	-8.82814	1.89853	-4.65	3.31943e-06	0.000205925
Zc3hav1	4324.96	0.519833	0.112491	4.6211	3.81712e-06	0.00023558
Zeb1	523.825	0.979011	0.21201	4.61775	3.87924e-06	0.000238185
Capza1-ps1	58.1466	-4.91356	1.06579	-4.61027	4.02146e-06	0.000244411
Oas1a	286.221	1.53075	0.331999	4.61069	4.01337e-06	0.000244411
Gm21833	36.1691	8.16558	1.77553	4.59897	4.24594e-06	0.00025295
H2-T23	3592.73	0.54473	0.118432	4.59953	4.2345e-06	0.00025295
Nap1l1	1964.79	-0.59403	0.129155	-4.59935	4.23819e-06	0.00025295
Slc28a2b	134.839	-2.17689	0.473346	-4.59894	4.24647e-06	0.00025295
Actn1	671.184	-0.937847	0.20449	-4.58627	4.51241e-06	0.000267461
Rpl15	2198.78	-0.545686	0.119081	-4.58248	4.59498e-06	0.000271013
Gm5446	27.8288	-8.74631	1.91365	-4.57049	4.86588e-06	0.000285584
Sema6d	29.2513	-8.81916	1.9303	-4.5688	4.90536e-06	0.000286497
Ctdsp2	485.794	-1.01477	0.222408	-4.56266	5.05091e-06	0.000293566
Gm21962	27.6265	-8.73612	1.91875	-4.55302	5.28809e-06	0.000305743
Itgav	483.719	-1.0572	0.232244	-4.55209	5.31149e-06	0.000305743
Frmd4b	275.625	1.30157	0.286226	4.54734	5.43269e-06	0.000311223
Bub1	105.453	-2.76928	0.610761	-4.53416	5.78338e-06	0.000329736
Nsa2-ps1	38.8855	8.26394	1.82375	4.5313	5.86222e-06	0.000331077
Tapbp	2017.59	0.648478	0.143095	4.53181	5.84791e-06	0.000331077
Osgin1	27.2979	-8.71884	1.92568	-4.52768	5.96361e-06	0.000335222
Ifi203	2785.22	0.80617	0.178333	4.52058	6.16693e-06	0.000345031
Gm19001	27.7313	-8.74087	1.93438	-4.5187	6.2221e-06	0.000346498
Etnk1	1353.18	0.776345	0.172108	4.51081	6.45796e-06	0.000357969
Hcls1	1490.36	0.794218	0.176526	4.49915	6.82247e-06	0.000374704
Tbc1d4	182.814	-1.84752	0.410591	-4.49966	6.80623e-06	0.000374704
4932438A13Rik	2295.46	0.595167	0.132681	4.48569	7.268e-06	0.00039735
Zswim6	354.089	1.42307	0.318127	4.47328	7.70297e-06	0.000419216
Crybg1	1116.42	0.808113	0.180739	4.47117	7.77926e-06	0.000421453
Dtx4	212.576	1.73733	0.389085	4.46517	8.00067e-06	0.000431495
Vmn1r-ps144	33.1046	8.0365	1.81263	4.43362	9.26659e-06	0.000497529
Abca1	87.671	2.57502	0.581253	4.43012	9.41809e-06	0.000503405
Ccr5	2343.14	1.58991	0.359125	4.42718	9.54726e-06	0.000505794
Slfn2	1633.32	0.72556	0.163856	4.42803	9.50955e-06	0.000505794
Vmn1r26	33.9862	-7.66564	1.73363	-4.42172	9.79202e-06	0.000516475
Rfwd3	360.736	-1.47981	0.335518	-4.41053	1.03116e-05	0.000541495
Serpina3g	1307.28	0.814302	0.184891	4.40423	1.0616e-05	0.000555043
Dtx3l	1347.36	0.681827	0.155109	4.39578	1.10374e-05	0.000574571
Muc6	32.1037	-8.95368	2.03859	-4.39208	1.12269e-05	0.000581904
Rps27a-ps2	35.5953	8.14583	1.86375	4.37067	1.23865e-05	0.000639239
Gm48494	26.2651	-8.66373	1.9873	-4.35955	1.30329e-05	0.000669711
H2-T22	2126.66	0.528875	0.121413	4.35599	1.32467e-05	0.000674904
Iqgap2	658.86	0.82425	0.189201	4.35649	1.32167e-05	0.000674904
Tesc	44.1429	5.41648	1.24382	4.35469	1.33253e-05	0.000676032
Fasl	553.804	0.890477	0.204958	4.34468	1.3948e-05	0.000704641
Cyfip2	2537.76	0.550784	0.126959	4.33827	1.43607e-05	0.000720289
Myo1e	102.025	-2.26813	0.52285	-4.33801	1.43781e-05	0.000720289
Mndal	2198.22	0.655111	0.151072	4.33641	1.44828e-05	0.00072251
Gm32687	31.8497	7.97876	1.84229	4.33089	1.4851e-05	0.000737804
Ash1l	696.5	0.793346	0.183404	4.32569	1.52057e-05	0.000752305
Dazap2	1706.54	0.589502	0.136409	4.32159	1.54907e-05	0.000763249
Cluh	322.902	-1.16922	0.271507	-4.3064	1.6593e-05	0.000814215
Fbxo32	187.773	-1.54422	0.361816	-4.26795	1.97275e-05	0.00096407
Glrx2	148.059	-1.73448	0.406531	-4.26653	1.98536e-05	0.000966288
Cers6	161.391	-1.63944	0.384554	-4.26323	2.01489e-05	0.00097669
Selplg	3429.8	0.432936	0.101626	4.26011	2.04327e-05	0.000986456
LT629151.9	29.7747	-8.84502	2.0864	-4.23936	2.24158e-05	0.00107785
Vim	2926.7	0.550555	0.130048	4.23348	2.30105e-05	0.00110202
Gm15429	26.962	-8.70181	2.05619	-4.23201	2.31609e-05	0.0011048
Parp10	649.943	1.08609	0.257425	4.21904	2.45341e-05	0.00116566
Hmgb1	1374.71	-0.756569	0.179433	-4.21644	2.48193e-05	0.0011657
Lyz2	104.587	-2.4022	0.56967	-4.21683	2.47757e-05	0.0011657
Sidt2	1805.81	0.710722	0.168563	4.21637	2.4827e-05	0.0011657
Vps54	1170.84	0.943164	0.223784	4.21461	2.50207e-05	0.00117021
Fyb	2110.62	0.523191	0.124565	4.20015	2.66741e-05	0.00124268
Ccdc148	23.9436	-8.52897	2.03414	-4.19292	2.7539e-05	0.001278
Tsc22d3	1886.9	0.671615	0.160221	4.19181	2.7674e-05	0.00127931
Pradc1	54.0639	-3.31099	0.793209	-4.17417	2.99071e-05	0.00137722
Gadd45g	120.942	2.03189	0.487425	4.16862	3.06455e-05	0.00140288
Usp25	1386.18	0.687459	0.164929	4.16822	3.06986e-05	0.00140288
Chmp4b	1133.35	0.749511	0.180127	4.16101	3.16837e-05	0.00144239
Faah	359.939	-1.07873	0.259545	-4.15624	3.23523e-05	0.00146694
Itgb3	578.676	0.971571	0.233808	4.15543	3.2468e-05	0.00146694
Herc6	680.436	1.03689	0.250091	4.14606	3.38252e-05	0.00152252
Hspe1	726.972	-0.779372	0.188213	-4.14091	3.45925e-05	0.00155122
Gm49354	23.0371	-8.47428	2.05427	-4.1252	3.70407e-05	0.00165481
Rabgap1l	699.896	-0.908827	0.220487	-4.12191	3.7574e-05	0.00167239
Morc3	483.565	0.992397	0.24086	4.12023	3.78496e-05	0.00167842
Abcb1a	1039.36	0.895741	0.217842	4.11188	3.92452e-05	0.00173388
Noct	4794.71	0.383606	0.0933833	4.10786	3.99337e-05	0.00175782
Gbp3	722.022	0.762938	0.185878	4.1045	4.05188e-05	0.00177704
Etv3	427.03	1.14469	0.279578	4.09435	4.2335e-05	0.00184992
Trim30d	408.296	1.27077	0.311879	4.07457	4.60995e-05	0.00200709
Saraf	3320.09	0.527151	0.129623	4.0668	4.76629e-05	0.00206764
Calr	2999.22	-0.478239	0.117628	-4.06569	4.78914e-05	0.00207005
Exoc5	343.396	1.07083	0.263953	4.0569	4.97288e-05	0.00214174
Ppp3cc	638.907	1.05686	0.26173	4.03797	5.39156e-05	0.00231373
Fgfbp3	23.705	-8.51599	2.11144	-4.03327	5.50062e-05	0.00235211
St3gal4	304.239	1.24871	0.309945	4.02882	5.60569e-05	0.0023885
Gm49384	23.1056	-8.47897	2.10677	-4.02463	5.7065e-05	0.00242283
Yipf2	30.8909	7.93165	1.97368	4.01871	5.85169e-05	0.0024757
Tpr	2391.38	0.613993	0.153306	4.00503	6.20106e-05	0.00261427
Smchd1	1741.55	0.670952	0.167584	4.00369	6.23625e-05	0.00261988
Notch1	1529.74	0.550663	0.137927	3.99243	6.53996e-05	0.00271885
Pik3r5	1183.96	0.614551	0.153908	3.99297	6.52507e-05	0.00271885
Rbpj	834.301	-0.725901	0.181762	-3.99368	6.50544e-05	0.00271885
Gm3636	51.9416	-4.48823	1.12504	-3.9894	6.62412e-05	0.00272545
Il12rb1	360.085	1.58728	0.397865	3.9895	6.6214e-05	0.00272545
Sspo	21.452	-8.37122	2.0976	-3.99085	6.58356e-05	0.00272545
Gm9973	957.524	1.09112	0.273617	3.98779	6.66928e-05	0.00273463
Erlin1	56.628	-3.1391	0.787791	-3.98469	6.75683e-05	0.00276108
Ly6a2	26.5684	7.71979	1.93777	3.98386	6.78053e-05	0.00276133
Igbp1	305.391	1.09314	0.274606	3.98076	6.86939e-05	0.00278124
Trav7-5	21.3256	-8.36229	2.10079	-3.98054	6.87587e-05	0.00278124
Ubiad1	27.0586	7.74287	1.94675	3.97734	6.96902e-05	0.00280943
P2ry10	3891.62	0.599889	0.150933	3.97452	7.052e-05	0.00283334
Gm21750	26.3469	7.70745	1.94241	3.96798	7.24829e-05	0.00290247
Tor1aip1	786.053	0.823732	0.207766	3.96472	7.34835e-05	0.00293273
Cdk17	763.843	-0.978702	0.24692	-3.96365	7.38137e-05	0.00293612
Txnip	1995.65	0.688381	0.173832	3.96004	7.49383e-05	0.00297098
Armcx6	26.5034	7.71795	1.95472	3.94837	7.86864e-05	0.00308889
Gm10222	30.8777	7.9411	2.0109	3.94902	7.84716e-05	0.00308889
Lgals9	612.281	0.945275	0.239374	3.94895	7.84952e-05	0.00308889
Gucy1a1	21.3075	-8.36173	2.11865	-3.94672	7.92281e-05	0.0031
Chtf8	431.13	-1.00899	0.255836	-3.9439	8.01672e-05	0.00312652
Gm26992	225.527	-1.24393	0.315813	-3.93881	8.18857e-05	0.00318317
Lrrk2	22.9901	-8.47185	2.15209	-3.93657	8.26532e-05	0.00320261
Tmem9	67.6253	2.59639	0.659692	3.93576	8.2934e-05	0.00320313
Slc25a24	135.808	-1.66208	0.422618	-3.93281	8.39592e-05	0.0032323
Tmem106a	28.9428	7.83782	1.99619	3.92639	8.62316e-05	0.00330914
Twsg1	268.577	-1.18167	0.301179	-3.92349	8.72759e-05	0.00333851
Cd9	77.3204	-2.4457	0.62363	-3.92171	8.7922e-05	0.00335252
Btla	445.08	0.893647	0.227993	3.91962	8.8687e-05	0.00337095
Gm4149	259.278	1.64916	0.421057	3.91672	8.97613e-05	0.00340099
Peak1	844.848	0.788724	0.201605	3.91222	9.14503e-05	0.00345405
Rngtt	246.901	-1.17081	0.300523	-3.8959	9.78328e-05	0.0036835
Dusp14	56.0568	-3.20382	0.822915	-3.89326	9.89071e-05	0.00371227
Gm6055	40.8666	6.88689	1.771	3.8887	0.000100784	0.00377089
Sgip1	250.756	1.24062	0.319249	3.88605	0.000101889	0.00380036
Adam19	1604.58	0.563134	0.144958	3.8848	0.000102414	0.00380807
Wls	131.236	-1.8357	0.472722	-3.88325	0.00010307	0.0038206
Camsap2	200.947	1.35534	0.349805	3.87456	0.000106817	0.00394728
Msn	5144.69	0.400753	0.103736	3.86321	0.000111906	0.00412263
Kif3b	351.61	0.987846	0.257725	3.83295	0.000126615	0.00465018
Srgn	2886.37	0.666045	0.174465	3.81763	0.000134737	0.00493335
Lclat1	187.387	-1.36345	0.357791	-3.81074	0.000138554	0.00505765
Mlh1	148.15	-1.95556	0.513841	-3.80577	0.000141366	0.0051446
Eral1	90.2078	-1.99998	0.525883	-3.80308	0.000142905	0.00518487
Ces2b	20.6577	-8.31576	2.18776	-3.80104	0.00014409	0.00521205
F2r	700.46	0.796008	0.209702	3.7959	0.000147107	0.00529949
Icam1	933.114	0.737933	0.19444	3.79517	0.000147544	0.00529949
Rabep1	306.164	-1.17809	0.31046	-3.79468	0.000147835	0.00529949
Pi4k2b	40.3065	-3.67122	0.970049	-3.78458	0.00015397	0.00550294
9930111J21Rik2	1576.29	0.559786	0.147973	3.78302	0.000154938	0.00552105
Tardbp	1126.82	-0.771827	0.204141	-3.78085	0.000156295	0.00555289
Hlf	19.6357	-8.2438	2.18186	-3.77834	0.000157879	0.00559255
Ranbp1	289.393	-1.11906	0.29626	-3.77731	0.000158532	0.00559911
Nasp	531.781	-0.916899	0.243245	-3.76944	0.000163611	0.00576153
Pkp4	423.962	-0.881356	0.234261	-3.76229	0.000168367	0.00591161
Satb1	2047.71	0.6599	0.175567	3.75868	0.00017081	0.00597984
Gga3	333.707	1.07417	0.285851	3.7578	0.000171414	0.00598272
Marcks	19.3541	-8.22216	2.18843	-3.7571	0.000171891	0.00598272
Psmd12	302.933	-1.1145	0.296842	-3.75452	0.000173676	0.00602732
Abcg1	346.096	1.03591	0.27628	3.74948	0.000177204	0.00611429
Slc38a6	3527.2	0.386477	0.103072	3.74959	0.000177123	0.00611429
Pde4b	1030.77	0.613557	0.164228	3.73601	0.000186962	0.00643245
Cd37	923.446	0.65238	0.174785	3.73247	0.000189609	0.00650483
Diaph1	1825.93	0.596518	0.160039	3.72733	0.00019352	0.00662005
Ifi27l2a	746.051	1.06649	0.286456	3.72304	0.000196839	0.00671439
Bst2	475.573	1.1669	0.314986	3.70462	0.000211707	0.00718066
Gimap7	836.551	0.718858	0.194012	3.70522	0.000211208	0.00718066
Sdc3	101.326	2.02046	0.546358	3.69805	0.000217266	0.00734838
Mapkapk2	660.723	0.751947	0.203447	3.69604	0.000218987	0.00738572
Kdm2b	643.349	-0.704085	0.19104	-3.68554	0.000228221	0.00767552
Npm1	4433.43	-0.357947	0.097141	-3.68481	0.00022887	0.00767579
Nob1	205.224	-1.21361	0.329887	-3.67886	0.000234281	0.00783532
Rpl35	920.713	-0.735218	0.199987	-3.67632	0.000236622	0.00789157
Klra13-ps	85.0787	-2.036	0.554223	-3.67361	0.000239152	0.00793177
Tap2	1636.05	0.550296	0.149779	3.67405	0.000238733	0.00793177
Nlrc5	4507.79	0.376878	0.102618	3.67262	0.000240075	0.00794038
H2-K1	19311.8	0.268859	0.0732333	3.67127	0.000241351	0.00796059
Pclaf	395.04	-1.01623	0.276919	-3.66977	0.000242768	0.00798533
Ppp1r12a	2151.32	0.460927	0.125785	3.66441	0.00024791	0.00812172
Ptpn11	684.768	-0.685712	0.187146	-3.66404	0.000248271	0.00812172
mt-Co2	14813.4	-0.275841	0.0753358	-3.66148	0.000250762	0.00818085
Gm8752	24.2687	7.59277	2.07444	3.66015	0.00025207	0.00820117
Errfi1	379.072	1.23377	0.337158	3.65933	0.000252874	0.00820504
Tnfsf10	391.934	0.982393	0.26855	3.65814	0.000254048	0.00822086
Trp53inp1	1203.97	0.573722	0.156883	3.65701	0.00025517	0.00823491
Irak1bp1	18.8126	-8.18094	2.23906	-3.65373	0.000258457	0.00831465
Stk40	353.975	1.08528	0.29708	3.65316	0.00025903	0.00831465
Anxa2	1505.98	-0.59613	0.163217	-3.65238	0.000259819	0.00831769
Prr5	22.664	7.48846	2.05233	3.64876	0.000263513	0.00841345
Slc9a1	315.706	1.17672	0.323134	3.64158	0.000270975	0.00862867
Nme2	758.117	-0.899171	0.247207	-3.63733	0.000275483	0.00874897
Bcl6	286.154	-1.26045	0.347079	-3.6316	0.000281666	0.00892166
Ly6e	3682.81	0.414625	0.11423	3.62972	0.00028373	0.00896331
Ptk2b	1505.22	0.49053	0.135314	3.62514	0.00028881	0.00909979
Fcgrt	108.541	2.09238	0.578424	3.61738	0.000297594	0.00935197
Dpp4	861.865	0.642386	0.178047	3.60795	0.000308626	0.00967324
Csrnp1	930.103	0.647827	0.179734	3.60436	0.000312919	0.00978221
Plat	22.5798	7.48757	2.08386	3.59313	0.000326733	0.0101874
Trbv3	176.561	1.51779	0.423025	3.58795	0.000333294	0.010365
Set	1542.06	-0.593431	0.165438	-3.58702	0.000334477	0.0103749
Dennd5a	474.53	1.13986	0.318615	3.57753	0.000346851	0.0107101
Gm29666	22.8031	7.49496	2.0955	3.57669	0.000347968	0.0107101
Spg11	232.635	1.2692	0.354827	3.57694	0.000347637	0.0107101
Actg1	15505.5	0.412344	0.115373	3.57401	0.00035156	0.0107758
Gm21988	23.9362	7.57331	2.11955	3.57308	0.000352803	0.0107758
Zdhhc18	1713.45	0.557968	0.15613	3.57375	0.000351906	0.0107758
Jak1	4811.83	0.39987	0.111935	3.57235	0.000353786	0.0107783
D16Ertd472e	957.603	0.646524	0.181033	3.5713	0.000355215	0.0107944
Arl6	17.6642	-8.091	2.267	-3.56903	0.000358301	0.0108332
Il1rl1	17.6642	-8.091	2.267	-3.56903	0.000358301	0.0108332
Chst12	75.998	-2.26509	0.634778	-3.56833	0.000359271	0.0108351
Il2rb	4641.61	0.383039	0.107379	3.56715	0.000360879	0.0108563
Atic	423.834	-0.822667	0.230978	-3.56166	0.000368515	0.0110582
Bop1	319.035	-1.00782	0.283412	-3.55603	0.0003765	0.0112696
Skap2	115.154	2.03732	0.573034	3.55532	0.000377513	0.0112717
mt-Cytb	8670.43	-0.378429	0.106703	-3.54655	0.000390304	0.0116247
Prex1	2194.57	0.419967	0.11864	3.53983	0.000400385	0.0118953
Gimap4	5719.15	0.523932	0.148078	3.53822	0.000402835	0.0119385
Gm2808	17.3356	-8.06389	2.28317	-3.53188	0.000412619	0.0121982
Nup153	1246.26	0.541582	0.153473	3.52885	0.000417375	0.0123085
Cct6a	1109.13	-0.554653	0.157288	-3.52635	0.000421336	0.0123947
Gm48836	21.852	7.43406	2.11027	3.5228	0.000427015	0.012531
Farp1	165.34	-1.38669	0.393873	-3.52064	0.000430511	0.012573
Gm8750	17.2671	-8.05758	2.28868	-3.52062	0.000430545	0.012573
Eef1g	4153.03	-0.345633	0.0982397	-3.51826	0.000434382	0.0126541
Gm4759	1011.29	0.625807	0.178062	3.51455	0.000440503	0.0127959
Grap2	2310.5	0.441375	0.125604	3.51402	0.000441384	0.0127959
E130308A19Rik	69.943	-2.24003	0.6381	-3.51047	0.000447317	0.0129365
Rrm2	351.774	-1.07925	0.307727	-3.50717	0.000452905	0.0130666
Glipr2	784.968	0.665192	0.190066	3.49979	0.000465618	0.0134011
Tlr9	21.0293	7.38322	2.11045	3.4984	0.000468052	0.0134388
Ighm	765.825	-0.61821	0.176953	-3.49364	0.000476489	0.0136483
Chsy1	906.336	0.634062	0.181611	3.49132	0.000480647	0.0137346
Phf12	438.14	0.809447	0.23225	3.48524	0.000491704	0.0140171
Zfp36	969.276	0.865323	0.248432	3.48314	0.000495566	0.0140936
Gm49345	20.7619	7.36363	2.11486	3.48186	0.000497947	0.0141278
Arsb	623.211	0.845637	0.242956	3.48062	0.000500261	0.0141599
Fchsd2	368.054	0.957951	0.27558	3.47612	0.000508721	0.0143316
Rpsa-ps10	859.51	-0.774978	0.22293	-3.47633	0.000508324	0.0143316
Ganc	142.305	1.80476	0.519624	3.47321	0.000514276	0.0144541
Emilin2	17.433	-8.07244	2.32877	-3.46639	0.00052749	0.0147907
Zfp7	87.2767	-2.06937	0.598035	-3.46028	0.000539608	0.0150952
Malt1	1617.66	0.72	0.208411	3.45471	0.000550877	0.0153745
Il7r	1656.61	0.506963	0.146791	3.45364	0.000553066	0.0153771
Ssh2	2723.62	0.606643	0.175665	3.45341	0.000553538	0.0153771
Casp4	221.299	1.64113	0.476049	3.4474	0.000566005	0.015687
Tuba1b	2151.71	-0.489061	0.14198	-3.44457	0.000571959	0.0158154
Gns	272.351	1.08168	0.314118	3.44354	0.000574151	0.0158394
Ankfy1	740.181	0.712866	0.207074	3.44257	0.000576218	0.0158599
Atpif1	162.368	-1.29495	0.376377	-3.44058	0.000580478	0.0159405
Cd300a	28.1896	6.35214	1.84758	3.43808	0.000585858	0.0159459
Man1a2	349.504	1.05547	0.306969	3.43836	0.000585253	0.0159459
Ncoa4-ps	25.3428	7.646	2.22396	3.43801	0.000586003	0.0159459
Nt5c3	350.019	0.887995	0.258275	3.43818	0.000585635	0.0159459
Spag5	138.622	-1.41278	0.411162	-3.43606	0.000590231	0.0160246
Ier2	905.647	0.655497	0.190908	3.43358	0.000595675	0.0161358
Gm49392	16.5918	-8.00075	2.33269	-3.42983	0.000603949	0.0162862
Nin	1085.69	0.589031	0.171717	3.43025	0.000603035	0.0162862
Slc30a1	97.0261	-1.78781	0.521892	-3.42563	0.000613368	0.0165031
Tbc1d23	65.8529	-2.42338	0.709036	-3.41785	0.000631171	0.016944
Scaf11	852.33	0.577421	0.169369	3.40926	0.000651401	0.0174479
Elf1	2056.47	0.505323	0.148419	3.4047	0.000662362	0.0177019
Rc3h2	454.231	0.753034	0.221264	3.40334	0.000665684	0.0177511
G6pc3	78.0613	-2.03376	0.597915	-3.40142	0.000670358	0.017836
Nampt	582.302	0.674965	0.198599	3.39864	0.000677229	0.0178995
Slamf7	554.504	0.714106	0.210097	3.39893	0.000676494	0.0178995
Ybx3	925.16	-0.644647	0.189646	-3.39921	0.000675801	0.0178995
Ms4a4c	507.623	0.910787	0.2683	3.39466	0.000687128	0.0181211
Upf3a	186.39	-1.2663	0.373149	-3.39354	0.000689951	0.0181556
Jmjd1c	1724.64	0.629094	0.185465	3.39199	0.000693865	0.0182185
Trav12-3	19.8759	7.29951	2.15332	3.38989	0.000699212	0.0183187
Fubp3	121.858	-1.73963	0.513729	-3.38627	0.000708485	0.0185212
Casp8	753.887	0.925433	0.273573	3.38276	0.000717611	0.0186417
Gm10171	16.0502	-7.95256	2.35136	-3.38211	0.000719325	0.0186417
Gm10233	16.0502	-7.95256	2.35136	-3.38211	0.000719325	0.0186417
Gzmf	23.2301	-6.31633	1.86691	-3.38332	0.000716155	0.0186417
Trav13d-3	16.3391	-7.97766	2.35932	-3.38134	0.000721341	0.0186536
Elmod2	131.581	-1.41656	0.419171	-3.37944	0.000726336	0.018702
Nudcd2	186.346	-1.48998	0.440825	-3.37998	0.000724907	0.018702
Atad3a	247.679	-1.40709	0.416556	-3.37791	0.000730384	0.0187658
Ccl1	16.0213	-7.95003	2.35456	-3.37644	0.000734296	0.0187857
Tnks1bp1	115.34	1.73343	0.513382	3.37649	0.000734164	0.0187857
Ccdc184	19.1167	-6.84668	2.03135	-3.37052	0.000750278	0.0191537
Vcpip1	667.247	0.686586	0.204528	3.35692	0.000788148	0.0200777
Litaf	453.85	-0.744297	0.221774	-3.35611	0.000790482	0.0200944
Slc7a11	37.8208	-4.30967	1.28565	-3.35212	0.000801961	0.020343
Shisa5	5344.42	0.326669	0.0975992	3.34705	0.000816757	0.0206745
Csf2rb2	141.14	2.07875	0.621356	3.3455	0.000821343	0.0207467
Nfe2l3	16.1476	-7.96182	2.38233	-3.34203	0.00083167	0.0209633
Gm49342	132.765	1.40963	0.422021	3.3402	0.000837192	0.0210582
Tafa3	52.9574	3.22667	0.966422	3.33878	0.000841483	0.0211218
Ascc3	515.875	0.70793	0.212254	3.3353	0.000852086	0.0213431
Rab14	743.586	-0.657919	0.197356	-3.33367	0.000857091	0.0214237
Mtdh	733.692	-0.624239	0.187291	-3.33299	0.000859184	0.0214313
Maz	612.835	-0.6578	0.197467	-3.33119	0.000864763	0.021452
Mthfd1	258.636	-1.01648	0.305159	-3.33099	0.000865389	0.021452
Srp54a	541.509	-0.846792	0.254194	-3.33128	0.000864469	0.021452
Ly9	921.964	0.585724	0.175886	3.33014	0.000868013	0.0214726
Trbv2	86.3947	-1.94748	0.585225	-3.32774	0.00087552	0.0216136
Cox15	132.297	-1.75469	0.527477	-3.32657	0.000879213	0.0216601
Rab34	19.9123	-6.6913	2.01344	-3.32332	0.000889533	0.0218694
Zfp322a	68.5811	-2.31609	0.697221	-3.32189	0.000894111	0.0219369
2610507B11Rik	1466.18	0.543351	0.163603	3.32115	0.000896468	0.0219497
Ifih1	379.576	1.01483	0.305694	3.31975	0.000900985	0.0220153
Bhlhe40	2792.7	-0.516061	0.155566	-3.31731	0.000908875	0.0221195
Foxm1	156.037	-1.3569	0.40904	-3.31729	0.000908946	0.0221195
Enpp1	94.543	1.72484	0.520198	3.31573	0.000914036	0.0221983
Ttc39b	1305.21	0.48447	0.146163	3.31458	0.000917811	0.0222448
Gm10774	16.6603	-8.00718	2.41659	-3.31341	0.000921641	0.0222925
Tent5c	930.698	0.616011	0.186036	3.31124	0.000928829	0.0224211
Atp5a1	2560.08	-0.400663	0.121094	-3.30868	0.000937365	0.0224462
Cacybp	531.415	-0.726119	0.219399	-3.30958	0.000934353	0.0224462
Syngr3	16.0898	-7.95675	2.40441	-3.30924	0.000935512	0.0224462
Ubac2	502.307	0.743684	0.224762	3.30877	0.000937083	0.0224462
Il2rg	2717.05	0.373505	0.113053	3.30382	0.000953786	0.0227793
Rere	370.648	0.889269	0.269195	3.30343	0.000955084	0.0227793
Tmem9b	266.031	-0.938803	0.284274	-3.30246	0.000958395	0.0228128
Carm1	237.919	-1.3205	0.400504	-3.2971	0.000976899	0.0231612
Igsf3	44.1226	-4.54875	1.37961	-3.29712	0.00097682	0.0231612
Prdm11	108.583	1.57255	0.477067	3.29629	0.000979703	0.0231818
Glyctk	40.0548	-4.1144	1.24863	-3.29513	0.000983768	0.0232321
Caskin1	15.5482	-7.90708	2.40076	-3.29357	0.00098924	0.0233153
Hypk	88.7541	-1.75549	0.533262	-3.29198	0.000994845	0.0234013
Mettl3	193.092	-1.12478	0.342173	-3.28717	0.00101201	0.0237584
Zfp101	108.576	-2.01975	0.615217	-3.28299	0.00102713	0.0240663
Tpx2	148.543	-1.42865	0.435836	-3.27794	0.00104568	0.024453
Gm6545	133.401	1.76847	0.539768	3.27635	0.00105159	0.0245433
Elovl6	407.048	0.917469	0.280084	3.27569	0.00105403	0.0245524
Gm16976	24.6228	-5.13654	1.571	-3.26961	0.00107697	0.025038
Malsu1	80.5509	-2.24087	0.686066	-3.26626	0.0010898	0.0252872
Snx2	395.84	0.788179	0.241376	3.26535	0.00109327	0.0253187
Gm6900	15.1222	-7.86641	2.41121	-3.26242	0.00110464	0.0255325
Setd1b	434.342	-0.862651	0.26471	-3.25885	0.00111865	0.0258064
Gm3320	18.7129	7.21158	2.2143	3.25683	0.00112666	0.0258915
Klf6	3469.52	0.561867	0.172509	3.25704	0.00112581	0.0258915
Adnp2	170.658	1.19216	0.36649	3.25291	0.0011423	0.0260462
Msi2	423.811	-0.758884	0.233329	-3.25242	0.00114427	0.0260462
Rab8a	1008.47	0.548104	0.168428	3.25422	0.00113703	0.0260462
Rps8	5012.83	-0.48748	0.149834	-3.25346	0.0011401	0.0260462
Tomm5	190.333	-1.17872	0.362329	-3.25317	0.00114124	0.0260462
Fdps	140.075	-1.51157	0.465358	-3.24818	0.00116144	0.026387
Card6	297.7	0.9748	0.300409	3.24491	0.00117489	0.026642
Eef1b2	3717.65	-0.320916	0.0989391	-3.24357	0.00118041	0.0266841
Gpsm2	164.651	1.23277	0.380155	3.24282	0.00118354	0.0266841
Pdcd1lg2	50.4887	-2.52204	0.777854	-3.24231	0.00118566	0.0266841
Sde2	274.992	0.942822	0.290698	3.24331	0.0011815	0.0266841
Sh2d5	14.9777	-7.8529	2.4233	-3.24058	0.00119287	0.026796
Sec24c	1204.41	0.473304	0.146175	3.23792	0.00120403	0.0269959
Pitrm1	220.087	-1.09677	0.33881	-3.23712	0.00120742	0.0270215
Emb	3114.58	0.534799	0.165257	3.23616	0.00121151	0.0270622
AC117188.2	19.1565	7.24353	2.2415	3.23155	0.00123121	0.0274512
AC109138.2	2614.1	0.441791	0.136743	3.23081	0.00123439	0.0274708
Arhgef40	15.1619	-7.87088	2.43755	-3.22902	0.00124216	0.0275925
Mbd4	48.1577	2.88821	0.895178	3.2264	0.00125357	0.0277944
Zfp384	249.642	0.98667	0.305882	3.22566	0.00125683	0.0278153
Lpl	40.3942	-4.13241	1.28507	-3.21571	0.00130122	0.0287445
Peli1	1537.7	0.446826	0.139013	3.21429	0.0013077	0.0288344
Atp1b3	1447.61	0.522759	0.162889	3.2093	0.0013306	0.0292854
Eif4a2	2953.99	-0.346154	0.107935	-3.20706	0.001341	0.0294601
Kcnip3	14.6781	-7.82364	2.44128	-3.20473	0.0013519	0.0296453
Med13	990.756	0.623668	0.194675	3.20364	0.00135704	0.0296492
Picalm	1744.87	0.649081	0.202595	3.20384	0.00135608	0.0296492
Tor4a	199.281	-1.09998	0.34362	-3.20114	0.00136887	0.0298533
Atp8b4	1580.78	0.536062	0.167554	3.19934	0.00137741	0.0299849
Csnk2a3	49.6125	3.70356	1.15932	3.19459	0.00140032	0.0304283
Aplp2	514.972	0.765548	0.239902	3.19108	0.00141741	0.0305777
Ccdc124	179.106	-1.14347	0.358279	-3.19156	0.00141504	0.0305777
Gm48365	296.697	1.0414	0.32625	3.19203	0.00141278	0.0305777
Tnfrsf8	14.6203	-7.81809	2.44962	-3.19155	0.0014151	0.0305777
Tacc1	1093.26	0.486884	0.152726	3.18796	0.00143279	0.0307985
Uap1	291.428	-1.01696	0.318949	-3.18847	0.00143029	0.0307985
Tbc1d31	105.35	-1.53713	0.482395	-3.18644	0.00144034	0.0309053
Gm46223	770.187	0.695007	0.218285	3.18394	0.00145284	0.0311178
Adrb1	15.4978	-7.90104	2.48586	-3.17839	0.00148093	0.0316628
Gm44984	18.3439	7.1815	2.2616	3.1754	0.00149629	0.0319343
Rasa2	373.937	0.798559	0.251718	3.17244	0.00151163	0.0322042
Rnf227	15.0826	-7.86196	2.48092	-3.16897	0.00152982	0.0325339
Flna	3668.65	-0.318645	0.100572	-3.16833	0.00153315	0.0325469
Cish	406.808	0.967464	0.305689	3.16486	0.00155159	0.0328799
Gm14399	25.1257	6.18089	1.95338	3.1642	0.00155511	0.0328963
Capg	247.065	-1.21931	0.385431	-3.1635	0.00155884	0.0329171
Gimap8	1727.87	0.436037	0.137982	3.16009	0.00157721	0.0332463
Klhl8	14.3206	-7.78811	2.46766	-3.15607	0.00159909	0.0336482
Nfatc4	14.5047	-7.80691	2.47818	-3.15026	0.00163125	0.0342649
Itk	3590.38	0.398539	0.126711	3.14526	0.00165939	0.0347948
Slc37a3	333.136	0.865122	0.275473	3.1405	0.00168662	0.0353039
Clec4e	14.4758	-7.8041	2.48782	-3.13692	0.00170735	0.0356756
Fosb	668.724	0.710224	0.226521	3.13535	0.00171646	0.0357109
Gm45692	17.9917	7.1601	2.28328	3.13588	0.00171341	0.0357109
Mllt6	1388.18	-0.479228	0.152859	-3.13509	0.00171799	0.0357109
Akap1	45.0293	-3.78735	1.2085	-3.13393	0.00172483	0.0357803
Ttc9c	276.301	-0.935408	0.298518	-3.13351	0.0017273	0.0357803
Pla2g7	14.2339	-7.77956	2.48342	-3.1326	0.00173267	0.0358294
Slc2a1	429.817	0.830417	0.265354	3.12947	0.00175121	0.0361504
Timp2	50.3359	-2.41407	0.771676	-3.12835	0.00175793	0.0362267
Nt5dc2	14.1942	-7.77479	2.48737	-3.1257	0.0017738	0.0364908
Tsfm	93.3828	-1.79699	0.575406	-3.12299	0.00179024	0.036766
Kras	498.506	-0.679787	0.217737	-3.12206	0.0017959	0.0368191
Cnp	731.137	0.611308	0.195922	3.12016	0.00180752	0.0369434
Dnajb1	1080.22	-0.476254	0.152667	-3.11956	0.00181122	0.0369434
Tanc1	155.587	1.24718	0.399764	3.1198	0.00180974	0.0369434
Farsb	217.866	-1.03092	0.330651	-3.11785	0.00182174	0.0370947
Gm11808	2827.05	0.45134	0.144925	3.1143	0.00184382	0.0374807
Mkrn1	464.927	0.715094	0.229711	3.11302	0.00185181	0.0375793
Mad2l1	216.796	-1.02562	0.329629	-3.11143	0.00186183	0.0377187
Gm1966	1820.11	0.61322	0.197211	3.10946	0.00187432	0.0378436
Zc3h7b	273.035	-0.931535	0.299537	-3.10991	0.00187142	0.0378436
Nkain1	13.9631	-7.75168	2.49531	-3.10649	0.0018932	0.0381604
Myom1	16.3573	-7.97877	2.57097	-3.10341	0.00191304	0.0384955
Hip1r	799.745	-0.694068	0.223684	-3.1029	0.00191635	0.0384974
Eny2	210.43	-1.00474	0.323951	-3.1015	0.0019254	0.0385499
Sos1	350.168	0.815928	0.263046	3.10184	0.00192321	0.0385499
Cdkn2c	62.031	-2.36547	0.763072	-3.09993	0.00193568	0.0386909
Il18r1	1198.81	-0.527863	0.170368	-3.09836	0.00194592	0.0388308
mt-Atp6	15128.3	-0.291865	0.0942555	-3.09653	0.001958	0.039007
Cdca8	110.089	-2.08631	0.674472	-3.09324	0.00197981	0.0393759
Ankib1	655.131	0.71698	0.231941	3.09121	0.00199342	0.0395808
Olfr1033	541.996	0.720384	0.233251	3.08844	0.00201208	0.0398851
Hectd1	1889.5	0.497238	0.161055	3.08739	0.00201922	0.0399605
Ap2b1	952.618	0.537421	0.174156	3.08586	0.00202963	0.0401003
Casp3	813.272	-0.56145	0.182306	-3.0797	0.00207207	0.0408713
Zfp330	262.428	-0.90911	0.295327	-3.07832	0.00208174	0.0409945
Arap1	392.816	0.783743	0.25473	3.07676	0.00209264	0.0411414
Angptl4	16.6251	-6.65013	2.16252	-3.07517	0.00210382	0.0412116
Car2	63.6537	-2.1494	0.699039	-3.07479	0.00210653	0.0412116
Sec24a	312.18	1.0599	0.344678	3.07504	0.00210471	0.0412116
Dock10	2381.2	0.368969	0.120053	3.07338	0.0021165	0.0412348
Ptch1	297.075	-1.04844	0.341229	-3.07256	0.00212232	0.0412348
Tbc1d15	457.974	0.789038	0.256795	3.07263	0.0021218	0.0412348
Wdr90	232.151	-1.02193	0.332637	-3.07219	0.00212494	0.0412348
Zbtb9	99.7823	1.72875	0.5625	3.07334	0.00211678	0.0412348
Decr1	71.2401	-2.2046	0.717769	-3.07146	0.00213014	0.0412689
Cndp2	409.145	0.963788	0.314066	3.06874	0.00214963	0.0415792
Phf11a	140.346	1.40897	0.460265	3.06121	0.00220446	0.0425709
Stip1	944.664	-0.545446	0.178271	-3.05964	0.00221603	0.0427255
Htra2	92.3028	-2.16337	0.70751	-3.05772	0.0022303	0.0429315
Mettl16	200.376	-1.04903	0.343315	-3.05558	0.00224623	0.0431687
Gdi2	2357.57	-0.439584	0.144124	-3.05004	0.00228809	0.0439027
Arhgap1	254.539	1.03374	0.339066	3.04879	0.00229765	0.0440156
Prrc2a	2276.66	-0.353361	0.11593	-3.04805	0.00230328	0.0440531
Bmyc	41.751	-2.77175	0.910288	-3.04492	0.00232744	0.0443496
Fam114a2	337.022	-0.910371	0.298942	-3.04531	0.00232444	0.0443496
Nr1d2	223.64	1.00161	0.328981	3.0446	0.0023299	0.0443496
Cox8a	302.995	-0.869896	0.286104	-3.04049	0.00236191	0.0446042
Etv6	448.444	0.69924	0.229904	3.04144	0.00235447	0.0446042
Hnrnpul1	1222.68	0.448795	0.147599	3.04063	0.00236081	0.0446042
Lamc1	199.97	1.28872	0.42365	3.04194	0.00235062	0.0446042
Prxl2a	51.4872	-2.63959	0.868138	-3.04052	0.00236167	0.0446042
Filip1l	218.651	-0.993013	0.32676	-3.03896	0.00237393	0.0447607
Cfl1	4689.65	0.340022	0.112019	3.0354	0.00240215	0.0452216
Sptssa	164.57	-1.24659	0.410821	-3.03438	0.0024103	0.0453038
Vps4b	607.077	0.848469	0.27997	3.03057	0.00244091	0.0458072
2010300C02Rik	16.4693	7.02872	2.32034	3.02918	0.00245219	0.0459469
Rbm22	465.199	0.758577	0.250645	3.02649	0.00247407	0.0462845
Noc2l	802.449	-0.628171	0.207675	-3.02477	0.00248819	0.0464018
Plagl1	13.3348	-7.68511	2.5415	-3.02384	0.00249585	0.0464018
Slc35b1	147.232	1.22941	0.406535	3.02411	0.00249369	0.0464018
Tgfa	13.566	-7.70933	2.54934	-3.02405	0.00249415	0.0464018
Lsm14b	160.261	-1.13599	0.37585	-3.02246	0.00250729	0.0465423
Prpf31	266.328	0.904975	0.299725	3.01935	0.00253318	0.0469502
Fan1	40.1152	-2.66218	0.882846	-3.01545	0.00256602	0.0474788
Psmb4	583.172	-0.598063	0.198361	-3.01502	0.00256964	0.0474788
Smim3	116.929	-1.38419	0.45958	-3.01186	0.00259651	0.0478276
Trim30c	18.0466	7.1659	2.37907	3.01206	0.00259483	0.0478276
Hif3a	17.3195	7.09764	2.35889	3.00889	0.00262205	0.0480027
Pdk1	552.534	0.702774	0.233546	3.00914	0.00261985	0.0480027
Trps1	189.441	-1.35424	0.450054	-3.00906	0.00262054	0.0480027
Utp14a	294.047	-0.940326	0.312448	-3.00955	0.00261639	0.0480027
Ambra1	362.871	0.808529	0.26904	3.00524	0.00265374	0.0485088
Hdc	13.4612	-7.69925	2.56503	-3.00162	0.00268545	0.0490136
Aldoc	23.7826	5.10351	1.70077	3.00071	0.00269352	0.0490861
Popdc2	13.2193	-7.67286	2.56216	-2.99469	0.00274728	0.0499897
Srp9	287.554	0.880801	0.294619	2.98962	0.00279323	0.0507486
Gm38356	98.1353	2.29092	0.766475	2.9889	0.00279984	0.0507916
Tmbim1	49.2697	-2.83134	0.949148	-2.98304	0.00285403	0.0516964
Rilpl2	363.259	-0.726865	0.243727	-2.98229	0.00286103	0.0517449
Uqcrq	175.862	-1.14667	0.384894	-2.97918	0.00289018	0.0521932
CR936839.1	16.6084	7.03785	2.36399	2.9771	0.00290985	0.0523244
Gm4841	60.4107	2.50163	0.84034	2.97692	0.0029116	0.0523244
Nrbf2	121.344	1.42067	0.477244	2.97683	0.00291243	0.0523244
Pim1	1901.92	0.41777	0.140353	2.97657	0.00291492	0.0523244
Agpat1	210.279	-0.987207	0.331745	-2.9758	0.00292221	0.0523766
Trip12	2160.23	0.37276	0.12534	2.974	0.00293945	0.052607
Vkorc1	12.9773	-7.64595	2.5714	-2.97345	0.00294469	0.0526221
Gtf2h5	179.921	-1.08931	0.366897	-2.96899	0.00298784	0.0533127
Mrps10	69.8371	-1.83307	0.617501	-2.96853	0.00299224	0.0533127
Phlpp1	255.773	-1.0397	0.350324	-2.96783	0.00299912	0.0533559
Kif5c	54.0702	-2.14918	0.725845	-2.96093	0.00306711	0.0544844
Zdhhc20	904.939	0.564497	0.190751	2.95934	0.00308298	0.0546852
Tnfrsf26	274.597	0.964857	0.326247	2.95744	0.00310206	0.0549422
Cep290	31.9244	-4.06419	1.37704	-2.95139	0.00316345	0.0559468
Exoc2	454.216	0.743462	0.25195	2.95083	0.00316919	0.0559657
Inpp1	628.379	0.572109	0.193967	2.94952	0.00318271	0.0561217
Hif1a	2372.9	0.511596	0.17348	2.94903	0.00318776	0.0561281
Tbl3	130.248	-1.38251	0.468879	-2.94855	0.00319271	0.0561326
Naa25	244.86	-0.948791	0.322283	-2.94397	0.00324036	0.0568868
Zfp317	236.899	-0.908731	0.308819	-2.9426	0.00325467	0.0570543
Plaat3	476.147	0.830764	0.282765	2.93801	0.0033033	0.0578222
Snx17	315.561	-0.857826	0.292297	-2.93478	0.00333784	0.0583416
Ccnb1	101.699	-1.86394	0.635651	-2.93233	0.00336426	0.0586321
Tnfaip3	11274.5	0.229065	0.0781097	2.93261	0.00336126	0.0586321
Apmap	167.095	1.19198	0.406987	2.92879	0.00340289	0.0588307
Lap3	166.241	-1.21877	0.415909	-2.93038	0.00338545	0.0588307
Orm3	12.8329	-7.63018	2.60386	-2.93033	0.003386	0.0588307
Sgk1	424.24	0.751261	0.256527	2.92858	0.00340514	0.0588307
Trim25	756.683	0.667152	0.227775	2.92899	0.00340065	0.0588307
Trpc4ap	875.769	0.492878	0.168259	2.92929	0.00339742	0.0588307
Ccdc171	38.7569	-2.85826	0.976469	-2.92714	0.00342098	0.0589343
Ifit3b	259.999	2.51011	0.857484	2.9273	0.00341921	0.0589343
Arl6ip5	1066.28	0.487697	0.166755	2.92463	0.00344863	0.0593253
Nme1	301.055	-0.864225	0.29578	-2.92185	0.00347961	0.0597724
Zfp655	218.297	-0.976096	0.334466	-2.91838	0.0035186	0.0603555
Asf1a	139.638	-1.27311	0.436364	-2.91754	0.00352806	0.0604312
Id2	903.271	0.490373	0.168156	2.91618	0.00354346	0.0605219
Rps17	2544.84	-0.348219	0.119397	-2.91648	0.00354001	0.0605219
Myd88	390.438	0.84109	0.288647	2.91391	0.00356934	0.0608771
Dnajc9	489.301	-0.814541	0.279709	-2.9121	0.00359002	0.0611427
Arpc2	2520.26	0.346308	0.119037	2.90925	0.00362298	0.0615912
Zfp292	1050.18	0.479183	0.164728	2.90893	0.00362664	0.0615912
Cdc7	117.243	-1.45874	0.501987	-2.90593	0.00366158	0.062077
Tkt	986.343	-0.52769	0.181612	-2.90559	0.00366561	0.062077
Capza2	921.657	0.593218	0.204217	2.90484	0.00367442	0.062093
Gm49388	42.9763	8.41171	2.89597	2.90463	0.00367693	0.062093
Pja1	656.987	0.69451	0.239294	2.90233	0.00370403	0.0624172
Trbv12-2	174.885	1.14842	0.395718	2.90211	0.00370656	0.0624172
Drg2	134.917	-1.3768	0.47486	-2.89939	0.0037389	0.0625221
Itga3	34.2277	-4.2705	1.47266	-2.89984	0.0037335	0.0625221
Lpxn	701.929	0.528512	0.182215	2.90049	0.00372583	0.0625221
Rps2	5933.47	-0.25141	0.0867053	-2.89959	0.00373653	0.0625221
Tlcd2	41.6301	-2.54593	0.878001	-2.89969	0.00373534	0.0625221
Aqp7	12.5332	-7.59598	2.62162	-2.89744	0.00376221	0.0628241
Parp12	257.063	1.24314	0.429137	2.89683	0.00376955	0.0628591
mt-Co3	11776.9	-0.308569	0.106576	-2.89531	0.00378789	0.063077
Cdk4	410.794	-0.744884	0.257472	-2.89307	0.00381499	0.0633521
Npnt	12.9955	-7.64707	2.6429	-2.89344	0.00381045	0.0633521
Rcl1	155.26	-1.51198	0.522956	-2.89122	0.00383753	0.0636381
Tmsb15b2	12.378	-7.5775	2.62505	-2.88661	0.00389417	0.0644881
Atp5b	3643.61	-0.307098	0.106407	-2.88605	0.00390105	0.0645128
Mbd2	1000.55	0.488664	0.169439	2.88401	0.00392642	0.0648427
Cstb	91.4413	2.4295	0.842543	2.88353	0.0039325	0.0648538
Foxred2	69.1212	-2.08776	0.724297	-2.88246	0.00394578	0.0649832
Gimap5	740.532	0.51599	0.17915	2.88021	0.00397412	0.0652704
Glrx	327.353	0.992021	0.344393	2.88049	0.00397056	0.0652704
Eif4e	568.916	-0.582422	0.20232	-2.87872	0.00399298	0.0654903
Ier5l	89.8051	-1.67326	0.581507	-2.87746	0.00400893	0.065662
1700007E05Rik	12.5513	-7.59711	2.64143	-2.87613	0.00402582	0.0658004
Fam49b	1408.19	0.407495	0.141734	2.87507	0.00403936	0.0658004
Klhl11	70.4926	1.8256	0.634794	2.87589	0.00402891	0.0658004
Trex1	194.294	1.5711	0.546411	2.87532	0.0040362	0.0658004
Tor3a	208.757	1.01739	0.354301	2.87154	0.00408476	0.0664495
Atp2a3	1621.23	0.495458	0.172616	2.8703	0.00410084	0.0665303
Gm47628	20.2779	5.87321	2.04616	2.87036	0.00410006	0.0665303
Cxcr4	2484.64	0.48931	0.170646	2.8674	0.00413859	0.0670519
Cxxc5	12.2335	-7.56096	2.6423	-2.8615	0.00421638	0.0682199
Itm2a	151.996	-1.1078	0.387352	-2.85992	0.00423743	0.068468
Snx11	137.724	-1.19503	0.418162	-2.85783	0.00426552	0.0688289
Sell	1934.01	0.461829	0.161656	2.85686	0.0042786	0.068947
Trbc2	3575.01	0.297251	0.104077	2.85607	0.00428914	0.0690241
Clp1	182.633	1.2472	0.436783	2.85542	0.00429802	0.069074
Sap30bp	160.963	1.1066	0.387629	2.85479	0.00430653	0.069118
Hibch	95.6841	-1.4612	0.512431	-2.8515	0.00435135	0.0696563
Plxnc1	380.029	0.851894	0.2988	2.85105	0.00435752	0.0696563
Slc5a3	221.569	-0.906323	0.317875	-2.85119	0.00435559	0.0696563
H3f3b	3791.2	0.37366	0.1311	2.85019	0.00436928	0.0696755
Lin7c	457.655	0.695515	0.244031	2.85011	0.00437036	0.0696755
Pik3cd	3384.49	0.413614	0.1452	2.84859	0.00439137	0.0698245
Tap1	2676.21	0.310587	0.109024	2.84879	0.00438862	0.0698245
Cmtr1	781.815	0.502702	0.176863	2.84233	0.00447851	0.0711156
Ddx21	1546.66	-0.410593	0.144566	-2.84018	0.00450878	0.0713385
Fam32a	485.334	0.630923	0.222167	2.83986	0.00451332	0.0713385
Foxp3	12.0783	-7.54201	2.65652	-2.83905	0.00452477	0.0713385
Luzp1	82.9618	1.7534	0.617371	2.84011	0.00450979	0.0713385
Prpf19	324.448	-0.752991	0.265249	-2.8388	0.00452829	0.0713385
Ptpn6	984.895	-0.529377	0.186461	-2.83907	0.00452452	0.0713385
Wdr7	183.461	1.29493	0.456523	2.83651	0.00456092	0.0717581
Spcs3	523.245	-0.638719	0.225294	-2.83504	0.00458196	0.0719946
C77080	12.1468	-7.55093	2.66691	-2.83134	0.0046353	0.0722637
D2hgdh	91.0027	-1.49875	0.529131	-2.83248	0.00461884	0.0722637
Dhx58	243.731	0.863366	0.304744	2.83308	0.00461015	0.0722637
Gm16464	14.7797	6.87348	2.42745	2.83156	0.00463215	0.0722637
Scin	12.1468	-7.55093	2.66691	-2.83134	0.0046353	0.0722637
Txnrd3	12.1468	-7.55093	2.66691	-2.83134	0.0046353	0.0722637
Hjurp	662.547	-0.628593	0.22224	-2.82845	0.00467744	0.0728257
Atad5	172.199	-1.03051	0.364553	-2.82678	0.00470182	0.0730765
Zfp109	12.6595	-7.61095	2.6927	-2.82651	0.00470576	0.0730765
Dcp2	489.226	0.615929	0.218009	2.82524	0.00472455	0.0732734
Tnfsf4	174.708	-5.99346	2.12194	-2.82452	0.00473514	0.0733427
Anxa5	245.025	-0.870774	0.308381	-2.82369	0.00474742	0.073343
Ttf2	200.569	-1.01337	0.358877	-2.82371	0.00474707	0.073343
Gli1	14.2961	-6.43468	2.27994	-2.8223	0.00476811	0.0735678
Ect2	117.523	-1.32516	0.470548	-2.81621	0.00485943	0.0748803
Endod1	271.06	-0.83764	0.29753	-2.81531	0.00487297	0.0749923
Gpr132	1524.99	0.390099	0.138652	2.81352	0.00490021	0.0752559
Usp38	628.355	0.769988	0.27369	2.81336	0.00490266	0.0752559
Hrh2	106.366	1.7495	0.622063	2.81242	0.0049171	0.0753452
Tmbim6	2441.83	0.479155	0.170387	2.81216	0.00492107	0.0753452
Trp53	602.955	-0.601501	0.213966	-2.81121	0.00493561	0.0754714
Golga2	403.831	0.839027	0.298656	2.80934	0.00496428	0.0758129
Brix1	183.913	-1.08947	0.387906	-2.80861	0.00497566	0.0758899
Ndufb11	270.997	0.820291	0.29213	2.80797	0.00498552	0.0759354
Por	396.939	0.705512	0.251287	2.80759	0.00499133	0.0759354
Gpr160	105.84	-1.5511	0.553076	-2.8045	0.00503949	0.0765709
Trim26	663.003	0.550643	0.196401	2.80367	0.00505241	0.0766698
Dnajb2	134.026	-1.20155	0.428699	-2.80279	0.00506633	0.0767837
Kmt5c	163.91	-1.41029	0.503264	-2.80229	0.00507413	0.0768047
Lfng	833.869	0.620645	0.221738	2.799	0.00512609	0.0774932
Aagab	263.861	0.911539	0.326101	2.79527	0.0051857	0.0780986
Ciapin1	280.977	-1.22272	0.437383	-2.79554	0.00518136	0.0780986
Ube2t	64.107	-1.89811	0.678926	-2.79575	0.00517795	0.0780986
Apool	84.6699	-1.85533	0.66425	-2.79312	0.00522017	0.0785189
Gas7	99.9002	-2.26381	0.811234	-2.79057	0.00526146	0.0790408
Apold1	11.7208	-7.4987	2.68876	-2.78891	0.00528858	0.0790513
Dcdc2c	11.7208	-7.4987	2.68876	-2.78891	0.00528858	0.0790513
Hnrnph2	695.787	0.571607	0.204895	2.78975	0.00527482	0.0790513
Slc23a2	239.604	0.990705	0.355139	2.78963	0.00527684	0.0790513
Irf6	12.3309	-7.57299	2.71773	-2.78651	0.00532783	0.0794398
Stim1	589.129	0.621818	0.223148	2.78657	0.00532688	0.0794398
Serpinc1	18.622	-4.8351	1.73667	-2.78412	0.00536732	0.0798297
Vegfa	15.1388	-6.24293	2.24204	-2.78448	0.0053613	0.0798297
Irf9	722.673	0.527104	0.189415	2.7828	0.00538915	0.0799557
Ubald2	961.172	0.640676	0.230208	2.78303	0.00538544	0.0799557
Sla	2634.22	0.322167	0.1159	2.7797	0.00544091	0.0804247
Srcap	1232.71	0.43334	0.155884	2.77989	0.00543766	0.0804247
Syngr2	242.873	-0.867793	0.312175	-2.77983	0.00543878	0.0804247
Zfp281	555.044	0.801833	0.288548	2.77885	0.00545515	0.0805358
Rps6ka1	681.055	0.596775	0.214806	2.77821	0.00546601	0.0805967
Sgcb	72.1706	1.75686	0.632529	2.77752	0.00547747	0.0806664
Gabarap	588.703	0.629739	0.226898	2.77543	0.00551287	0.0810879
Tspyl4	61.3932	-1.85254	0.667936	-2.77354	0.00554506	0.0814614
Map2k3	358.509	-0.733065	0.264409	-2.77246	0.00556335	0.0816038
Ppp6r1	1761.65	0.366436	0.132184	2.77217	0.00556839	0.0816038
Klf7	141.248	1.15715	0.417671	2.77049	0.00559726	0.0819266
Prc1	191.003	-0.987184	0.356392	-2.76994	0.00560673	0.0819651
Gm20489	18.0721	-8.12433	2.93353	-2.76947	0.00561472	0.0819818
Stmn1	572.887	-0.618054	0.223363	-2.76704	0.00565675	0.0824949
N4bp2	259.276	-0.800966	0.289563	-2.76612	0.00567272	0.0826167
Nfat5	978.002	-0.497487	0.179873	-2.76577	0.00567891	0.0826167
Ttc27	109.799	-1.78182	0.644339	-2.76534	0.00568636	0.0826247
Gm20768	11.7605	-7.50442	2.71859	-2.76041	0.00577294	0.0837812
Hyou1	639.035	-0.568485	0.206099	-2.75832	0.00581002	0.0842171
Gm12185	217.662	1.24015	0.449885	2.75659	0.00584084	0.0845615
Chka	131.337	-1.24295	0.450984	-2.75609	0.00584961	0.0845862
Racgap1	503.024	0.584572	0.212301	2.7535	0.00589618	0.0851568
Scarb1	51.7893	-2.90809	1.05659	-2.75233	0.00591729	0.0853586
Entpd1	130.25	1.19738	0.435168	2.75153	0.00593181	0.0853703
Gzmk	622.383	0.74905	0.272234	2.7515	0.00593235	0.0853703
Abcd3	81.2904	1.6378	0.595708	2.74933	0.00597172	0.0857307
Tmem181b-ps	100.668	-1.42866	0.51962	-2.74943	0.0059699	0.0857307
B3gnt9	14.0968	6.80435	2.47632	2.74777	0.00600017	0.086036
Cdc42ep3	169.446	-1.01096	0.368244	-2.74536	0.00604451	0.0865681
Gm7536	2251.66	-0.429682	0.156569	-2.74437	0.00606277	0.0866223
Gspt1	537.701	-0.661536	0.241051	-2.74438	0.00606246	0.0866223
Dctn2	441.128	-0.773076	0.281799	-2.74336	0.00608135	0.0867014
Pdcd4	1266	0.440318	0.160507	2.74329	0.00608278	0.0867014
Prep	206.406	-1.02911	0.375469	-2.74085	0.00612806	0.0872428
Pfas	221.833	-1.46359	0.534136	-2.74011	0.00614179	0.0873345
Aarsd1	104.933	-1.31891	0.481576	-2.73874	0.00616748	0.0875958
Nek2	93.2222	-1.81394	0.662495	-2.73805	0.00618046	0.0876761
Plod2	96.8543	-1.55821	0.569376	-2.73669	0.00620603	0.0879346
Arfgef1	1159.02	0.439014	0.160495	2.73538	0.00623083	0.0881818
Dnajc3	657.936	0.591408	0.216245	2.7349	0.00623998	0.0882069
Tnfrsf4	137.085	-1.27756	0.467729	-2.7314	0.00630656	0.089043
Rab11fip1	242.808	-0.834052	0.305496	-2.73016	0.00633037	0.0892739
Coa5	558.009	0.75867	0.278071	2.72833	0.00636564	0.0894856
Hsp90aa1	4917.07	-0.332563	0.121898	-2.72822	0.00636781	0.0894856
Mnt	286.776	-0.745534	0.273219	-2.72871	0.00635826	0.0894856
Polr3d	49.7705	-2.26006	0.828583	-2.72762	0.00637925	0.0895413
Vps36	316.231	0.717287	0.263131	2.72597	0.00641123	0.0898848
Ndufs8	185.028	-0.957	0.351204	-2.72491	0.00643181	0.0900679
Egr1	333.804	0.83662	0.307403	2.72158	0.00649711	0.090876
Ndfip1	1212.41	-0.460387	0.169198	-2.72099	0.00650861	0.0909306
Psenen-ps	14.4006	6.83917	2.51396	2.72048	0.00651881	0.090967
Ccn4	17.5164	-8.07781	2.97455	-2.71565	0.00661464	0.0917695
Ceacam1	17.4149	-8.0709	2.97097	-2.71659	0.0065959	0.0917695
Gm44502	17.5164	-8.07781	2.97455	-2.71565	0.00661464	0.0917695
Gm6430	17.5164	-8.07781	2.97455	-2.71565	0.00661464	0.0917695
Treml2	330.694	1.10736	0.407585	2.71688	0.00659008	0.0917695
Cep120	488.523	0.634623	0.233797	2.71442	0.00663922	0.0918392
Klri2	46.801	-2.15351	0.793371	-2.71438	0.00664008	0.0918392
Trim5	176.711	1.11133	0.409443	2.71425	0.00664268	0.0918392
Cd47	1433.81	0.521392	0.192271	2.71175	0.00669289	0.0924267
Cabin1	611.12	0.56472	0.208378	2.71007	0.00672691	0.0927895
Ost4	254.267	-0.917724	0.338752	-2.70913	0.00674601	0.0928391
Ppfibp1	81.4633	-1.54555	0.570459	-2.70932	0.00674222	0.0928391
Hlcs	141.964	-1.37859	0.509008	-2.70838	0.00676122	0.0929326
Nek7	693.652	-0.491892	0.181642	-2.70803	0.00676833	0.0929326
Hexb	210.946	0.884705	0.326892	2.70642	0.00680133	0.0932788
Parp6	192.105	-1.16931	0.432358	-2.70449	0.00684089	0.0937139
Tubgcp3	402.366	-0.815942	0.301788	-2.70369	0.00685736	0.0938322
Txk	792.263	0.693467	0.256744	2.70101	0.00691301	0.0944857
Aimp2	108.065	-1.36271	0.50461	-2.70052	0.00692304	0.0945148
Ehd4	128.825	1.18763	0.439934	2.69957	0.00694293	0.0946785
Cdc42se2	1046.06	0.529283	0.196215	2.69746	0.00698696	0.0951706
Amacr	13.7917	6.77527	2.5153	2.69362	0.00706804	0.0961655
CR536609.1	31.5413	-4.13691	1.53609	-2.69314	0.0070783	0.0961957
Dnajc15	364.939	0.896196	0.333068	2.69073	0.00712956	0.0965847
Ipo5	816.155	-0.457345	0.169999	-2.69028	0.00713918	0.0965847
Mrnip	13.6442	6.75838	2.51169	2.69077	0.00712879	0.0965847
Oxr1	244.877	-1.33116	0.494736	-2.69065	0.00713136	0.0965847
Gapdh-ps16	17.0863	-8.04341	2.9907	-2.68947	0.0071565	0.0967097
Gm13123	11.0636	-7.41536	2.75882	-2.68787	0.00719084	0.0970642
Crmp1	50.6111	-2.03055	0.75636	-2.68463	0.00726098	0.097571
Herc4	633.54	0.720551	0.268367	2.68494	0.00725417	0.097571
Stxbp5	349.982	0.861838	0.320961	2.68518	0.007249	0.097571
Ubb	6681.6	0.273273	0.101791	2.68464	0.00726089	0.097571
Fbxo5	56.4502	-2.03508	0.759355	-2.68002	0.00736185	0.0987107
Hikeshi	104.019	-1.62747	0.607266	-2.68	0.00736229	0.0987107
Ftl1	2241.03	0.372775	0.139244	2.67713	0.00742549	0.0994467
Chmp7	179.692	1.14916	0.429318	2.67672	0.00743473	0.0994592
Gna13	2510.03	0.468126	0.174919	2.67625	0.00744511	0.0994869
Irf8	847.564	0.451936	0.168969	2.67467	0.00748027	0.0997623
Olfr243	12.5439	-7.59785	2.84077	-2.67458	0.00748238	0.0997623
Rangap1	752.157	-0.525692	0.196878	-2.67013	0.00758208	0.100979
Rad54b	55.7818	-2.38096	0.892044	-2.66911	0.00760535	0.101066
Tgfbr2	1505.7	0.458145	0.171648	2.6691	0.00760546	0.101066
Pnpt1	283.734	0.854241	0.320208	2.66777	0.00763566	0.101355
Rplp2	3125.51	-0.321745	0.120627	-2.66726	0.00764716	0.101395
Gm7334	112.997	-1.45938	0.547504	-2.66551	0.00768714	0.101812
Kif20a	126.145	-1.20751	0.453135	-2.6648	0.00770343	0.101915
Ptger4	294.777	0.79531	0.298602	2.66345	0.00773448	0.102213
Sema4a	1361.47	0.488035	0.183263	2.66303	0.00774407	0.102227
Olfr607	53.3659	2.06616	0.776072	2.66233	0.00776017	0.102327
Gls2	10.8614	-7.38936	2.77881	-2.65918	0.00783313	0.103175
Ermp1	331.618	-0.745665	0.280695	-2.6565	0.00789572	0.103803
Nmi	361.829	0.918866	0.345954	2.65604	0.00790645	0.103803
Usp17la	13.3953	6.73004	2.53388	2.65602	0.0079068	0.103803
Gm8242	15.7756	6.97201	2.62638	2.65461	0.00794005	0.104125
Mcl1	2642.43	0.358431	0.135051	2.65404	0.00795338	0.104186
Atp6v1d	330.926	0.774508	0.292072	2.65177	0.00800712	0.104643
F2rl2	58.829	2.10979	0.795597	2.65183	0.00800575	0.104643
Il6st	906.636	0.717334	0.270543	2.65146	0.00801449	0.104643
Tcf7l2	10.8325	-7.3856	2.78719	-2.64984	0.00805305	0.105032
Ccr3	13.3027	6.72137	2.53732	2.64901	0.0080729	0.105176
Arhgef6	861.838	0.718418	0.271267	2.64838	0.00808795	0.105258
Wsb1	753.078	0.631701	0.238579	2.64777	0.00810246	0.105332
Tmem161b	124.875	-1.12701	0.425832	-2.64662	0.00813017	0.105578
Dtx2	152.008	-1.09805	0.415046	-2.6456	0.00815471	0.105667
Saal1	113.765	-1.20752	0.456393	-2.64578	0.00815022	0.105667
Ahr	195.629	1.17558	0.444753	2.64322	0.00821225	0.106027
Atrip	154.989	-1.37284	0.519532	-2.64245	0.00823088	0.106027
Chchd10	31.3861	-4.12606	1.56051	-2.64404	0.00819223	0.106027
Clstn1	141.947	-1.26196	0.477475	-2.64298	0.00821791	0.106027
Rrp9	188.287	-0.905407	0.342665	-2.64226	0.00823558	0.106027
Zfp944	38.3708	3.46505	1.31136	2.64234	0.00823353	0.106027
Arnt2	11.0455	-7.41404	2.80869	-2.63968	0.00829834	0.106605
Mtf1	211.97	0.902185	0.341733	2.64003	0.00828981	0.106605
Inpp4b	1258.24	-0.430212	0.163041	-2.63868	0.00832294	0.106807
Ipo8	335.017	0.764204	0.28974	2.63755	0.00835066	0.106933
Urb2	153.253	-1.24199	0.470876	-2.63762	0.00834904	0.106933
Rplp1	5775.22	-0.236897	0.0898834	-2.6356	0.00839882	0.107435
6330409D20Rik	16.4292	-7.98683	3.03206	-2.63412	0.00843546	0.107666
Eprs	664.468	-0.559382	0.212365	-2.63405	0.0084372	0.107666
Larp4b	694.942	-0.49858	0.189301	-2.63379	0.00844389	0.107666
Zfp874a	83.1723	-1.56805	0.595484	-2.63323	0.00845764	0.107727
Coprs	10.7928	-7.37939	2.80505	-2.63075	0.00851955	0.108334
Piezo1	574.836	-0.535628	0.203634	-2.63034	0.00852983	0.108334
Septin6	1617.47	0.37908	0.144124	2.63024	0.00853246	0.108334
Rundc3b	228.619	0.928261	0.353221	2.62799	0.00858916	0.108939
Rpl13-ps1	10.5906	-7.35271	2.80106	-2.62498	0.00866542	0.10979
Rbm17	484.514	0.705545	0.268906	2.62376	0.00869648	0.110067
Gm48269	100.119	-1.81028	0.690469	-2.62182	0.00874628	0.11058
Hmces	119.84	-1.4628	0.558489	-2.61922	0.00881321	0.110752
Ids	163.612	1.08296	0.413519	2.61889	0.00882154	0.110752
Lnpep	1998.47	0.458642	0.175136	2.61877	0.00882466	0.110752
Srgap3	80.7988	-1.65521	0.63158	-2.62074	0.00877379	0.110752
Timeless	191.163	-1.10302	0.421048	-2.61971	0.00880046	0.110752
Trim17	13.1087	6.70118	2.55847	2.61921	0.0088133	0.110752
Ubap1	248.68	0.838001	0.319853	2.61996	0.00879408	0.110752
Cyp51	322.907	-1.02244	0.391183	-2.61372	0.00895634	0.11217
Mtap	197.837	-0.902781	0.345368	-2.61397	0.00894975	0.11217
Klhl22	57.9003	-2.31002	0.884136	-2.61275	0.00898181	0.112254
Neto2	29.1161	-3.83328	1.46715	-2.61274	0.00898184	0.112254
Flcn	338.072	0.726835	0.27823	2.61236	0.00899205	0.112265
AC147806.2	10.5328	-7.345	2.81257	-2.61149	0.00901493	0.112433
Sptlc2	415.039	0.674653	0.258566	2.60921	0.00907526	0.11295
mt-Nd4l	989.819	-0.638107	0.244557	-2.60924	0.00907445	0.11295
Jtb	199.787	0.992215	0.3805	2.60766	0.00911627	0.113343
Amigo2	13.2376	6.71692	2.57646	2.60703	0.00913306	0.113434
Tgoln1	1682.8	0.489425	0.187904	2.60465	0.00919669	0.114106
Igsf8	68.5211	-1.69523	0.651116	-2.60357	0.0092258	0.114348
Cbfb	770.801	-0.452631	0.174006	-2.60124	0.00928878	0.11501
Supv3l1	123.807	-1.12282	0.431786	-2.6004	0.00931138	0.115171
Ptges3	625.637	-0.542446	0.208655	-2.59972	0.00932993	0.115281
Usp15	681.257	0.625392	0.240645	2.59882	0.00935453	0.115466
Rap1b	2455.35	0.452562	0.174211	2.59778	0.00938276	0.115576
Wrn	343.906	0.707746	0.272421	2.59798	0.00937734	0.115576
Ndufc2	161.755	-1.08694	0.41849	-2.5973	0.00939597	0.115592
Nrp1	240.338	-0.822825	0.316833	-2.59703	0.00940336	0.115592
Tbc1d22a	174.123	0.932197	0.359128	2.59572	0.00943921	0.115914
Arhgap26	558.967	0.788214	0.303992	2.59288	0.0095177	0.1164
Cd79b	12.9517	6.68427	2.57767	2.59314	0.00951036	0.1164
Elk4	709.019	0.502704	0.193835	2.59347	0.00950141	0.1164
Tfb2m	89.284	-1.73173	0.667795	-2.5932	0.00950867	0.1164
Bach2	297.508	0.870498	0.335874	2.59174	0.0095492	0.116666
Rdh14	35.6923	3.4549	1.33345	2.59095	0.00957124	0.116816
Tmem131l	549.185	0.589576	0.227617	2.5902	0.00959191	0.116949
Kansl3	560.194	-0.544969	0.21053	-2.58855	0.009638	0.117365
Pitpnc1	820.221	0.477067	0.184318	2.58828	0.00964563	0.117365
Ebna1bp2	306.139	-0.764765	0.295637	-2.58684	0.0096861	0.117738
Acot7	309.201	-0.801435	0.310088	-2.58455	0.00975075	0.117925
Mthfsd	58.6017	-1.78426	0.690355	-2.58455	0.00975061	0.117925
Prpf4	232.676	-0.9135	0.353381	-2.58503	0.00973716	0.117925
Slc2a4rg-ps	228.41	0.839756	0.324801	2.58544	0.00972536	0.117925
Tmem69	23.4046	5.01967	1.94193	2.58489	0.00974106	0.117925
Fnip1	193.005	1.01148	0.391498	2.58361	0.00977719	0.118125
Jade2	529.374	-0.559185	0.216564	-2.58208	0.00982082	0.118533
Mcm5	694.172	-0.65873	0.255168	-2.58155	0.00983578	0.118594
Brip1	57.1636	-2.2091	0.856067	-2.58052	0.00986512	0.118709
Cpne1	622.332	0.728968	0.282486	2.58055	0.00986432	0.118709
Slco3a1	726.398	1.43698	0.556964	2.58001	0.00987967	0.118764
Hspa1b	2251.57	-1.40978	0.546601	-2.57918	0.00990339	0.11893
Ccdc58	80.9967	-1.46308	0.567444	-2.57837	0.00992667	0.118974
Oscp1	12.4828	-7.58879	2.94326	-2.57836	0.00992692	0.118974
Ap2m1-ps	15.772	-7.92794	3.07598	-2.57737	0.00995551	0.119078
Macroh2a1	1156.89	0.411265	0.159549	2.57768	0.00994672	0.119078
Hsf4	26.146	4.22429	1.64168	2.57315	0.0100777	0.120179
Nacc2	11.2585	-7.44185	2.89148	-2.57371	0.0100614	0.120179
Nxpe3	217.082	0.844929	0.328337	2.57336	0.0100716	0.120179
Rnasel	350.355	0.805446	0.313295	2.57088	0.0101439	0.120849
Ifi207	32.4796	2.92723	1.13912	2.56973	0.0101778	0.12109
Ubl4a	64.7547	-1.72297	0.670544	-2.56951	0.0101843	0.12109
Cul3	689.837	0.472072	0.183931	2.56656	0.0102712	0.122001
Lypd6b	15.729	-7.92252	3.08807	-2.56552	0.0103021	0.122126
Obscn	15.729	-7.92252	3.08807	-2.56552	0.0103021	0.122126
Cdc20	113.028	-1.21601	0.474147	-2.56463	0.0103286	0.122259
Slc22a15	108.515	-1.20295	0.469143	-2.56414	0.0103431	0.122259
Ubb-ps	2398.92	0.435752	0.169943	2.56411	0.010344	0.122259
Gm4951	29.9599	3.7134	1.44843	2.56374	0.0103552	0.122271
Crb1-ps	10.522	-7.34252	2.86707	-2.56098	0.0104377	0.123036
Haus6	188.219	-0.964792	0.376792	-2.56054	0.0104508	0.123036
Ybx1	2082.56	-0.339455	0.132569	-2.56059	0.0104495	0.123036
Ran	1173.33	-0.552053	0.215635	-2.56013	0.0104633	0.123062
Stk39	338.942	-0.662724	0.258898	-2.55979	0.0104737	0.123063
Ep400	1701.77	0.356724	0.139403	2.55894	0.0104993	0.123123
Trmt1l	235.38	-0.800329	0.312727	-2.5592	0.0104915	0.123123
Pdxdc1	204.847	0.862376	0.337094	2.55827	0.0105195	0.123239
Tut7	1089.69	0.46753	0.18278	2.55789	0.0105311	0.123254
Angpt2	12.1865	-7.55612	2.95634	-2.5559	0.0105912	0.123254
Gm18853	581.566	1.53111	0.59924	2.55509	0.010616	0.123254
Mapk6	503.259	0.562975	0.220255	2.55602	0.0105877	0.123254
Pou4f1	10.1753	-7.29524	2.85546	-2.55484	0.0106238	0.123254
Rpl17-ps8	1158.72	0.467996	0.18314	2.5554	0.0106067	0.123254
Samd10	45.114	-2.16783	0.847807	-2.55698	0.0105584	0.123254
Tmem64	155.956	1.13527	0.444232	2.55557	0.0106014	0.123254
Tnfrsf1a	178.155	1.31853	0.515893	2.55581	0.010594	0.123254
Urb1	176.659	-1.25493	0.490976	-2.556	0.0105884	0.123254
Hirip3	113.057	-1.21647	0.476238	-2.55434	0.0106388	0.12331
Als2cl	680.887	-0.486714	0.190719	-2.552	0.0107108	0.124024
Sdf4	1512.18	0.394101	0.15446	2.55148	0.0107266	0.124087
Lrrc14	50.1587	-2.65957	1.04378	-2.54803	0.0108334	0.125201
Cirbp	393.381	0.821415	0.322478	2.5472	0.0108591	0.125377
Rab39b	41.5206	-2.18988	0.859875	-2.54675	0.0108732	0.125419
Mis12	154.421	-0.975049	0.382997	-2.54584	0.0109015	0.125625
Nfe2l2	482.22	0.567508	0.223061	2.54418	0.0109534	0.125996
Rnf19a	874.92	0.70347	0.276542	2.5438	0.0109653	0.125996
mt-Co1	39132.3	-0.176733	0.0694761	-2.5438	0.0109653	0.125996
Gm17052	12.4997	6.63052	2.6077	2.54267	0.0110009	0.126283
Klf3	878.072	0.49349	0.194321	2.53956	0.0110993	0.127084
Retreg2	311.525	0.820405	0.32305	2.53956	0.0110992	0.127084
Tmem229b	336.381	0.667552	0.262872	2.53946	0.0111025	0.127084
Ppp1r3b	103.783	1.58804	0.625775	2.53772	0.0111577	0.127595
Smarca5	1101.37	-0.422576	0.166554	-2.53717	0.0111751	0.127671
Atp1a1	2603.95	0.28868	0.113858	2.53545	0.0112304	0.128109
Pde12	194.843	1.1424	0.450595	2.53531	0.0112348	0.128109
1110065P20Rik	10.5798	-7.35028	2.89996	-2.53462	0.0112571	0.12824
Ccdc167	103.571	-1.41563	0.558647	-2.53403	0.0112759	0.128333
Rpl4	13034	-0.222105	0.0876939	-2.53273	0.0113177	0.128686
Cct8	1114.32	-0.443776	0.175313	-2.53134	0.0113627	0.129001
Zfp783	68.5906	-1.96614	0.776759	-2.53121	0.011367	0.129001
Nt5m	36.042	-3.45704	1.36608	-2.53063	0.0113859	0.129094
Kif4	119.376	-1.78881	0.707435	-2.52859	0.0114522	0.129723
Mfsd1	274.473	0.7618	0.301416	2.5274	0.011491	0.130039
Gm12276	9.93342	-7.2602	2.87509	-2.52521	0.0115629	0.130543
Nat10	356.836	-1.07319	0.425019	-2.52505	0.0115682	0.130543
Syt11	316.309	-0.701084	0.277616	-2.52537	0.0115575	0.130543
Rinl	1148.33	-0.497715	0.197141	-2.52466	0.0115809	0.130564
Cfap97	199.015	0.97952	0.388055	2.52418	0.0115969	0.13062
Klrg1	72.5339	1.59478	0.632581	2.52107	0.0116998	0.131591
Slc17a6	45.0656	-2.1655	0.859012	-2.52091	0.011705	0.131591
Ndrg4	15.1148	-7.86654	3.1231	-2.51882	0.0117748	0.132128
Trf	15.1148	-7.86654	3.1231	-2.51882	0.0117748	0.132128
Psmb8	1904.1	0.319239	0.12677	2.51825	0.0117939	0.132217
Cdc26	153.63	-1.19564	0.47526	-2.51575	0.011878	0.133035
Hcfc1	913.627	-0.421124	0.167429	-2.51524	0.0118952	0.133103
Ddit4	454.965	-0.798103	0.31758	-2.51308	0.0119684	0.133675
Ufc1	188.857	1.00331	0.399238	2.51307	0.0119686	0.133675
Gabpa	317.54	0.763521	0.303996	2.51162	0.012018	0.133964
Ilrun	783.476	0.450589	0.179382	2.5119	0.0120083	0.133964
Rassf5	1375.31	0.356681	0.142034	2.51124	0.0120306	0.133964
Stk4	2016.84	0.373444	0.148724	2.51099	0.0120392	0.133964
Atf6	370.054	0.742407	0.295806	2.50978	0.0120808	0.134302
Fbrsl1	232.065	0.778504	0.310306	2.50883	0.0121133	0.134539
Dnaja1	2378.6	-0.425884	0.169821	-2.50784	0.0121472	0.134601
Gm10177	209.874	0.883079	0.35215	2.50768	0.0121527	0.134601
Prkcd	382.108	0.666525	0.265767	2.50793	0.0121441	0.134601
Neurl3	1901.57	0.386431	0.154238	2.50542	0.0122307	0.135215
Prdx2	362.427	-0.654605	0.261258	-2.50559	0.0122249	0.135215
Brpf3	178.152	1.05647	0.421826	2.50451	0.0122622	0.135439
Acap3	157.665	1.09155	0.435959	2.50378	0.0122873	0.135591
Comt	118.075	-1.1742	0.469379	-2.50159	0.0123636	0.136307
Atf7ip	1376.42	0.392456	0.156935	2.50076	0.0123927	0.136502
Uso1	412.79	-0.630588	0.252273	-2.49963	0.0124324	0.136813
Etfdh	215.8	-0.818597	0.327605	-2.49873	0.0124639	0.136833
Rpl12	393.532	-0.596231	0.238616	-2.49871	0.0124648	0.136833
Tlr7	111.113	1.55796	0.623532	2.4986	0.0124685	0.136833
Alpk1	9.81785	-7.2437	2.90081	-2.49713	0.0125204	0.137092
Ddhd1	194.781	-1.05396	0.422099	-2.49696	0.0125264	0.137092
Rbms1	704.291	0.495012	0.198245	2.49696	0.0125262	0.137092
Gm48416	392.634	-0.906186	0.363054	-2.49601	0.0125599	0.137333
Fnbp1	1945.46	0.32763	0.13128	2.49566	0.0125724	0.137345
Pabpc1	9016.71	0.204743	0.082114	2.4934	0.0126527	0.138096
Wdr18	160.357	-1.04628	0.419943	-2.49147	0.0127215	0.138593
Zfp125	71.2803	-1.63335	0.655555	-2.49155	0.0127189	0.138593
Card11	866.035	0.42657	0.171276	2.49054	0.012755	0.138706
Grina	634.036	0.610941	0.245277	2.49082	0.0127448	0.138706
Adh5	401.797	-0.699189	0.280906	-2.48905	0.0128085	0.139036
Usp24	917.593	0.439262	0.176464	2.48924	0.0128016	0.139036
Nsd3	2130.96	0.452632	0.181922	2.48806	0.0128441	0.139185
Uba7	1025.83	0.399321	0.160497	2.48802	0.0128455	0.139185
Erbin	1233.9	0.59746	0.240407	2.4852	0.012948	0.140168
Pnpo	142.22	1.02536	0.412663	2.48473	0.0129649	0.140225
Acvr2a	46.4608	-2.01626	0.812107	-2.48275	0.0130372	0.140372
Flii	936.823	0.431969	0.173967	2.48305	0.0130263	0.140372
H6pd	147.958	0.991586	0.399361	2.48293	0.0130308	0.140372
Tcp1	1158.63	-0.476586	0.191924	-2.4832	0.0130208	0.140372
Ubac1	140.845	-0.989649	0.398555	-2.4831	0.0130246	0.140372
Brk1	342.236	0.687195	0.277045	2.48044	0.0131219	0.141158
Igdcc4	9.66263	-7.22008	2.91269	-2.47884	0.0131812	0.141541
Tfdp1	487.125	-0.58021	0.234056	-2.47893	0.0131776	0.141541
Parp2	250.008	-0.882614	0.356218	-2.47773	0.013222	0.141852
Atp10d	485.386	-0.622933	0.251574	-2.47614	0.0132811	0.141977
Ier3ip1	131.325	1.25638	0.50724	2.4769	0.013253	0.141977
Lyn	52.975	2.02538	0.817934	2.47621	0.0132785	0.141977
Olfr920	16.1475	6.99644	2.82537	2.47629	0.0132754	0.141977
Alox12	15.9683	5.49297	2.22045	2.47381	0.013368	0.14271
Slc9a3r1	716.586	0.484437	0.195838	2.47367	0.0133735	0.14271
Srrt	1079.71	-0.620975	0.251126	-2.47277	0.0134072	0.142942
Anapc5	993.641	-0.389048	0.157465	-2.47069	0.0134852	0.143518
Ube2b	791.946	0.447417	0.181072	2.47093	0.0134762	0.143518
Gm6457	14.6565	-7.82063	3.1669	-2.46949	0.0135305	0.143873
Hdac5	183.685	0.888941	0.360189	2.46799	0.0135875	0.144223
Snu13	277.492	-0.992249	0.402044	-2.46801	0.0135865	0.144223
Sms	346.03	-0.651117	0.263943	-2.46689	0.0136294	0.144539
Ets1	6898.43	0.368787	0.149535	2.46622	0.0136547	0.144679
Pfkl	566.437	0.58701	0.238122	2.46516	0.0136952	0.14498
Nudt15	12.0376	6.5794	2.67074	2.46352	0.0137582	0.145518
Prmt5	311.037	0.656438	0.266574	2.4625	0.0137972	0.145673
Setd1a	368.323	-0.851792	0.345898	-2.46255	0.0137952	0.145673
Zfp869	314.625	0.666607	0.270973	2.46005	0.0138917	0.146542
Gm20775	14.4577	-7.80241	3.17326	-2.4588	0.0139403	0.146926
Ttll3	69.2978	-1.50523	0.612402	-2.45791	0.0139748	0.14716
Aplf	28.017	3.24139	1.31914	2.4572	0.0140026	0.147323
Sh3bgrl	393.044	-0.616725	0.251159	-2.45552	0.0140682	0.147883
Coa7	63.113	1.81391	0.739173	2.45398	0.0141287	0.148388
Trim12a	801.661	0.482609	0.196771	2.45265	0.0141809	0.148807
Cradd	12.1021	6.58793	2.68719	2.4516	0.0142221	0.148874
Ifngr2	62.6631	-2.05868	0.839593	-2.452	0.0142063	0.148874
Zfp459	36.8821	-2.63822	1.07615	-2.45154	0.0142247	0.148874
Ccnk	412.654	0.723924	0.295435	2.45037	0.014271	0.149228
Gm15427	21.1458	-4.37508	1.78582	-2.4499	0.0142898	0.149294
Mcub	9.48926	-7.19456	2.93841	-2.44845	0.0143472	0.149764
Hdgf	905.232	-0.478412	0.195492	-2.44722	0.0143964	0.150016
Rras2	360.452	0.803563	0.328347	2.4473	0.0143932	0.150016
Abtb2	393.012	0.634197	0.259196	2.44678	0.0144137	0.150066
Mrpl34	30.9432	-3.02771	1.23786	-2.44593	0.014448	0.150292
Ncapg2	249.446	-0.800257	0.327452	-2.4439	0.0145296	0.15101
Mylip	202.161	0.908664	0.371943	2.44302	0.0145649	0.151114
Ppp4r1	180.885	0.959516	0.392727	2.44321	0.0145571	0.151114
LO018689.1	19.7926	-4.60058	1.88414	-2.44174	0.0146166	0.151426
Slc25a33	45.0394	2.24899	0.921095	2.44165	0.0146203	0.151426
Nuf2	67.5809	-1.64042	0.672463	-2.43942	0.0147108	0.152232
Ostf1	1159.17	-0.545834	0.223799	-2.43895	0.01473	0.152299
Cep85l	97.1584	-1.47815	0.606384	-2.43765	0.014783	0.15269
Vcp	1414.54	-0.352843	0.144762	-2.4374	0.0147933	0.15269
Rbm3	2575.12	0.321936	0.13213	2.4365	0.0148301	0.152807
Snw1	678.481	0.51556	0.21158	2.43671	0.0148214	0.152807
Pigv	111.997	-1.34028	0.5504	-2.4351	0.0148877	0.153268
Evi2b	606.105	0.701692	0.288609	2.43129	0.0150452	0.154624
Hnrnpl	2075.97	-0.304745	0.12533	-2.43153	0.015035	0.154624
R3hcc1l	133.103	1.01387	0.41711	2.4307	0.0150695	0.15474
Fbxl12	278.054	-0.845895	0.348071	-2.43024	0.0150889	0.154807
Dusp16	92.3958	-1.4107	0.58079	-2.42894	0.0151432	0.155231
Spr	59.4016	-1.80379	0.743153	-2.42721	0.0152155	0.155839
Ecd	239.044	-0.805642	0.332107	-2.42585	0.0152726	0.15629
Ccdc40	9.36294	-7.17447	2.95848	-2.42506	0.015306	0.156491
Nr6a1	9.30515	-7.16574	2.95523	-2.42476	0.0153184	0.156491
Fitm2	9.39183	-7.17882	2.96304	-2.42279	0.0154019	0.15721
Mogs	272.388	-0.702441	0.290117	-2.42124	0.0154678	0.157748
Xiap	481.234	0.558111	0.230536	2.42092	0.0154812	0.15775
Ap3b1	787.564	-0.452243	0.186833	-2.42058	0.0154959	0.157766
Atp6v0c-ps2	11.7523	6.53963	2.70347	2.41898	0.0155643	0.15806
Kdm4d	9.42072	-7.18316	2.96982	-2.41872	0.0155754	0.15806
Nrxn2	9.24736	-7.15695	2.95903	-2.41868	0.0155769	0.15806
Prkcq	1489.52	0.477169	0.197286	2.41866	0.0155776	0.15806
Sco1	82.1387	1.69643	0.701698	2.4176	0.015623	0.158387
Tiprl	335.082	-0.671019	0.277668	-2.41662	0.0156652	0.158679
Nol6	233.904	0.803775	0.333017	2.41362	0.0157951	0.159731
Thy1	4727.77	0.276307	0.114479	2.4136	0.0157957	0.159731
Trmo	31.5524	-3.20181	1.32698	-2.41285	0.0158283	0.159791
Wnk1	3741.79	0.293829	0.121763	2.41313	0.015816	0.159791
Pglyrp1	119.39	-1.31651	0.54582	-2.41198	0.0158663	0.16004
Orc3	304.796	1.01094	0.419213	2.41153	0.0158856	0.1601
Rps26-ps1	49.3459	-6.25832	2.59688	-2.40994	0.0159552	0.160666
Gm14681	178.786	-1.19355	0.495648	-2.40806	0.0160377	0.161361
Btg2	2675.97	0.824283	0.342414	2.40727	0.0160722	0.161572
Pelp1	130.979	-1.18059	0.490662	-2.40612	0.0161229	0.161946
Zfp960	13.9416	-7.74848	3.22423	-2.4032	0.0162522	0.163107
Mcts1	188.761	-0.851161	0.354353	-2.40201	0.0163051	0.163365
Nudc	469.096	-0.858627	0.357441	-2.40215	0.0162989	0.163365
Zfand6	461.377	-0.534406	0.222512	-2.4017	0.0163191	0.163368
Cldnd1	288.131	-0.674248	0.280816	-2.40103	0.0163489	0.16353
Slc2a3	539.681	0.660606	0.27524	2.40011	0.0163902	0.163806
Mtmr12	458.892	0.652411	0.271916	2.39931	0.0164259	0.164026
Hopx	689.591	0.483741	0.201687	2.39848	0.0164634	0.164127
Ipcef1	1103.99	-0.378946	0.157979	-2.39871	0.016453	0.164127
Psme2b	295.52	0.79912	0.333599	2.39545	0.0166001	0.165352
Pold2	181.759	-0.90425	0.377562	-2.39497	0.0166217	0.165429
Ptcd3	271.754	-0.834714	0.34861	-2.3944	0.0166474	0.165548
Tpp1	199.832	0.908973	0.37984	2.39304	0.0167094	0.166026
Cd96	578	-0.538369	0.225058	-2.39213	0.0167509	0.166233
Ncf2	11.4568	6.50353	2.7189	2.39198	0.016758	0.166233
Ctnna1	217.623	0.781204	0.326747	2.39085	0.0168093	0.166329
Fbxo7	115.099	1.20802	0.505154	2.39138	0.016785	0.166329
Tram2	55.4101	-1.87927	0.785999	-2.39093	0.0168057	0.166329
Slc25a22	266.983	0.762164	0.318841	2.39042	0.016829	0.166386
Mbnl3	169.788	1.00781	0.421706	2.38985	0.0168554	0.16651
Zfp947	11.3272	6.4892	2.71586	2.38937	0.0168772	0.166588
Heca	681.159	0.459046	0.192174	2.3887	0.0169083	0.166757
Ppm1h	779.759	0.538719	0.225684	2.38704	0.0169845	0.167233
Tma7-ps	23.0623	-4.18036	1.75105	-2.38734	0.0169708	0.167233
Cmpk2	212.848	0.791714	0.331803	2.3861	0.0170282	0.167526
Wdr77	239.324	-0.789168	0.330862	-2.38519	0.0170705	0.167804
Wiz	175.858	0.93571	0.392498	2.38398	0.0171263	0.168215
Slc25a40	204.632	0.941097	0.39481	2.38367	0.017141	0.168221
Idh3b	705.624	-0.44517	0.186922	-2.38157	0.0172388	0.168904
Ttll4	293.549	0.811717	0.340822	2.38164	0.0172356	0.168904
Bub1b	251.14	-1.03928	0.436447	-2.38122	0.0172553	0.168927
Cdk2ap1	357.579	-0.71025	0.298369	-2.38044	0.0172919	0.168957
Prdx3	237.225	-1.12295	0.471778	-2.38025	0.0173007	0.168957
Zfp943	63.6802	1.60966	0.676183	2.3805	0.017289	0.168957
Mppe1	568.069	0.477759	0.200918	2.37787	0.0174128	0.169757
Pam16	11.2812	6.48205	2.72629	2.37761	0.0174252	0.169757
Pgam1	1085.83	-0.369628	0.155448	-2.37783	0.017415	0.169757
Larp4	471.5	-0.618362	0.260186	-2.37662	0.0174721	0.170076
Crebrf	598.924	0.611511	0.257464	2.37513	0.0175429	0.170626
Hipk2	164.13	1.04596	0.440502	2.37448	0.0175735	0.170766
Mrpl19	212.143	-0.881926	0.371458	-2.37423	0.0175858	0.170766
Gm4070	3668.55	0.357515	0.15067	2.37283	0.0176524	0.171274
Irf2bp2	448.347	-0.555406	0.234104	-2.37248	0.0176692	0.171298
Eml5	191.568	0.980226	0.413425	2.37099	0.0177405	0.171711
Med13l	509.462	0.615713	0.259663	2.3712	0.0177304	0.171711
Eif1	2582.19	0.272888	0.115147	2.3699	0.0177929	0.171816
Fnbp4	1053.64	0.594562	0.250913	2.36959	0.0178078	0.171816
Gm10039	13.5841	-7.711	3.25459	-2.36927	0.0178231	0.171816
Tdh	13.5841	-7.711	3.25459	-2.36927	0.0178231	0.171816
Zfp772	14.3916	-5.11372	2.1579	-2.36977	0.017799	0.171816
2410004B18Rik	112.853	-1.32414	0.559132	-2.36821	0.0178745	0.172035
Ikbkb	1132.98	0.386713	0.163279	2.36842	0.0178644	0.172035
Casc1	9.06325	-7.12738	3.01149	-2.36673	0.017946	0.172307
Gm19144	11.5678	6.51587	2.75257	2.36719	0.0179235	0.172307
Rtl5	9.06325	-7.12738	3.01149	-2.36673	0.017946	0.172307
Rpp38	9.91528	-7.25858	3.06776	-2.36608	0.0179773	0.17247
Fkbp5	367.844	-0.655279	0.277022	-2.36544	0.0180086	0.172529
Wbp1l	432.398	0.56172	0.237477	2.36536	0.0180123	0.172529
Cage1	43.4534	2.08784	0.88305	2.36435	0.0180619	0.172866
Clpb	75.0974	1.67085	0.706969	2.36339	0.0181084	0.173173
Rab3a	9.09214	-7.13187	3.02035	-2.36127	0.0182123	0.174027
Hsd3b7	11.1427	6.46444	2.7385	2.36058	0.0182466	0.174077
Mrpl40	95.2196	-1.31197	0.555738	-2.36077	0.0182368	0.174077
Prmt1	406.415	-0.684561	0.290068	-2.36	0.0182749	0.174208
Ms4a6d	58.8077	2.05035	0.8691	2.35917	0.0183159	0.17446
Ppp1ccb	607.051	0.476524	0.202034	2.35863	0.0183424	0.174574
Vmn2r84	17.28	7.10194	3.0121	2.3578	0.0183834	0.174825
Dgkd	1039.11	0.399858	0.169638	2.35713	0.0184167	0.175003
Calcoco1	213.754	-0.878368	0.372702	-2.35676	0.0184354	0.175041
Gnai2	2253.53	0.315403	0.133922	2.35513	0.0185164	0.175671
Prmt3	100.835	1.5088	0.640773	2.35466	0.0185396	0.175752
Nars	812.891	-0.471286	0.20021	-2.35396	0.0185748	0.175946
Tcp11l2	661.254	0.45679	0.194136	2.35294	0.0186259	0.176291
Dennd4b	450.265	0.638537	0.271456	2.35227	0.0186592	0.176466
AI467606	207.824	-0.756362	0.321728	-2.35094	0.0187261	0.176857
Ptprs	346.589	-0.805313	0.342561	-2.35086	0.01873	0.176857
BC004004	177.903	1.08608	0.462332	2.34914	0.0188169	0.177325
Ppme1	305.252	0.638566	0.27188	2.3487	0.0188388	0.177325
Ube3a	648.299	-0.556617	0.236983	-2.34876	0.0188359	0.177325
Zfp142	234.204	-0.884412	0.376534	-2.34882	0.0188328	0.177325
Sdccag8	97.6462	1.21396	0.517007	2.34805	0.018872	0.177497
Fem1b	252.496	-0.876936	0.373721	-2.3465	0.0189506	0.178012
Trappc2l	81.7157	1.46877	0.62605	2.34609	0.0189713	0.178012
Wipf1	1987.05	0.287844	0.122688	2.34614	0.0189692	0.178012
Polr3k	197.833	-0.887339	0.378516	-2.34426	0.019065	0.178752
Fndc3b	33.6964	-2.65627	1.13377	-2.34286	0.0191367	0.179283
Ddx24	928.128	0.502615	0.214708	2.34092	0.0192365	0.180077
Dele1	188.301	-0.989803	0.423054	-2.33966	0.0193012	0.180401
Tctn2	8.8032	-7.08632	3.02847	-2.3399	0.0192888	0.180401
Hus1	92.9657	1.21307	0.518629	2.339	0.0193353	0.180578
Enpp6	10.808	-6.03622	2.58103	-2.33869	0.0193516	0.18059
Bend4	1007.36	-0.532284	0.227674	-2.33792	0.0193912	0.180818
Gm49320	13.5785	6.75541	2.88988	2.33761	0.0194077	0.180832
Commd1b	326.127	-0.63546	0.271965	-2.33656	0.0194623	0.181059
Smc1a	1029.71	0.38438	0.164488	2.33682	0.0194485	0.181059
Sars2	98.1089	-2.09265	0.895821	-2.33601	0.0194905	0.18118
Yod1	136.098	-1.41655	0.606525	-2.33552	0.019516	0.181277
Clgn	13.2266	-7.67252	3.28612	-2.33483	0.0195524	0.181473
Eif2ak2	426.816	0.651732	0.279631	2.33069	0.0197697	0.181804
Gorasp2	317.39	-0.663876	0.284542	-2.33314	0.019641	0.181804
Gpr183	856.479	0.500657	0.214632	2.33262	0.0196679	0.181804
Hspd1	1813.07	-0.401789	0.172429	-2.33017	0.0197972	0.181804
Idi1	257.19	-0.6892	0.295724	-2.33055	0.0197771	0.181804
Lats1	284.09	0.887849	0.38082	2.33142	0.0197315	0.181804
Mdn1	1183.98	-0.579035	0.248224	-2.33271	0.0196634	0.181804
Pdk3	146.335	0.969328	0.416002	2.3301	0.0198006	0.181804
Rel	848.914	-0.511644	0.219493	-2.33102	0.0197521	0.181804
Stard9	9.01621	-7.12123	3.05566	-2.3305	0.0197796	0.181804
Tmtc3	13.1433	-7.66491	3.28468	-2.33353	0.0196203	0.181804
Tpgs2	106.734	1.29956	0.557632	2.3305	0.0197796	0.181804
Trim45	9.01621	-7.12123	3.05566	-2.3305	0.0197796	0.181804
Tulp4	379.809	0.611071	0.262103	2.33142	0.0197312	0.181804
Fntb	99.342	-1.30554	0.560415	-2.32959	0.0198279	0.181815
Krt83	8.77431	-7.08168	3.04036	-2.32922	0.0198474	0.181815
Rbx1-ps	8.77431	-7.08168	3.04036	-2.32922	0.0198474	0.181815
Klhl25	125.662	1.17788	0.50594	2.3281	0.019907	0.182222
Vmn1r201	15.2925	-5.01344	2.15379	-2.32773	0.0199264	0.18226
Wdr89	96.3657	-1.22678	0.527118	-2.32733	0.0199479	0.182317
Cyth3	119.228	-1.60288	0.689317	-2.32532	0.0200549	0.183016
Nlrp3	15.2489	5.41888	2.33009	2.32561	0.0200396	0.183016
Crip1	652.303	0.512455	0.220644	2.32254	0.0202036	0.184093
Ypel2	23.4899	-4.12249	1.7748	-2.32279	0.0201905	0.184093
Tial1	508.023	-0.619288	0.266705	-2.32199	0.0202333	0.184223
Med7	79.164	-1.31961	0.568639	-2.32064	0.0203061	0.184605
Myef2	249.222	-0.982328	0.423279	-2.32076	0.0202999	0.184605
Ccdc32	72.7463	1.83143	0.789857	2.31869	0.020412	0.185146
Lck	4072.44	0.259319	0.111836	2.31874	0.0204092	0.185146
Slc9a9	347.473	0.612388	0.264051	2.3192	0.0203841	0.185146
Rad23a	199.707	-0.911684	0.393241	-2.31839	0.0204284	0.185154
Gpr68	488.876	-0.530952	0.229101	-2.31755	0.0204737	0.185425
Trdv2-2	10.7917	6.41997	2.77268	2.31543	0.0205892	0.18633
Chmp1a	466.618	0.725064	0.313215	2.31491	0.0206181	0.18645
Arhgap18	182.829	-0.842059	0.363837	-2.31439	0.0206465	0.186452
Gnb5	8.70577	-7.06935	3.05532	-2.31379	0.0206794	0.186452
Tdrkh	8.5902	-7.05049	3.0471	-2.31383	0.0206768	0.186452
Tyk2	672.479	0.471752	0.203889	2.31377	0.0206805	0.186452
Aar2	103.973	1.29157	0.558622	2.31206	0.0207742	0.187155
Katnbl1	87.3592	-1.84241	0.797145	-2.31127	0.0208181	0.18741
Acadm	141.117	-1.05524	0.456848	-2.30982	0.0208979	0.187704
Naprt	8.5613	-7.04574	3.05013	-2.30998	0.0208893	0.187704
Npas4	8.5613	-7.04574	3.05013	-2.30998	0.0208893	0.187704
Zfp870	8.73466	-7.07403	3.0634	-2.30921	0.0209319	0.187869
Ipo7	1040.8	-0.373834	0.161926	-2.30866	0.0209622	0.188
Kcnn4	322.44	-0.715373	0.310029	-2.30744	0.0210302	0.188469
mt-Atp8	1711.96	-0.378732	0.164211	-2.30637	0.0210898	0.188862
Hnrnpa2b1	5243.84	-0.255239	0.110784	-2.30393	0.0212264	0.189943
Gstp3	168.253	-0.901159	0.391324	-2.30285	0.0212875	0.190063
Mov10	372.041	0.806555	0.350204	2.3031	0.0212731	0.190063
Tmem185b	89.7884	1.25357	0.544303	2.30308	0.0212744	0.190063
Etf1	769.374	-0.39994	0.173734	-2.30203	0.0213334	0.19019
Hspa1a	1484.13	-1.35153	0.587062	-2.30219	0.0213245	0.19019
Itgal	5348	0.280453	0.121865	2.30134	0.0213726	0.190363
Nupl1	12.8147	-7.62838	3.31507	-2.30112	0.0213847	0.190363
Fh1	215.542	-0.789873	0.343396	-2.30018	0.0214382	0.19043
Pcmtd2	284.024	-0.793107	0.344724	-2.30071	0.0214083	0.19043
Pfn2	12.8692	-7.63299	3.31889	-2.29987	0.0214558	0.19043
Wipf2	277.216	0.843866	0.366902	2.29997	0.0214496	0.19043
Ap1g1	607.332	0.505719	0.22005	2.2982	0.0215503	0.190563
Arfrp1	293.997	-0.749442	0.326099	-2.29821	0.0215499	0.190563
Foxp4	243.357	-0.930482	0.404743	-2.29894	0.0215082	0.190563
Irgm2	957.39	1.10034	0.478605	2.29907	0.0215011	0.190563
Sgo1	43.3261	-3.03953	1.32227	-2.29873	0.0215205	0.190563
Gm4366	17.3201	7.09864	3.08971	2.29751	0.0215895	0.190628
Trav12n-3	17.3201	7.09864	3.08971	2.29751	0.0215895	0.190628
Sema7a	205.562	1.01493	0.441832	2.29709	0.0216139	0.190702
Sh3gl1	341.613	0.69614	0.303097	2.29675	0.0216328	0.190729
Kndc1	9.88639	-7.25437	3.15914	-2.29631	0.0216579	0.19081
Ranbp6	164.328	-0.83731	0.364913	-2.29455	0.0217589	0.191559
Hspa13	146.397	-1.2062	0.526186	-2.29234	0.0218858	0.192534
Lzts2	8.79245	-7.08336	3.09058	-2.29192	0.0219101	0.192606
Carmil2	702.019	-0.513803	0.224233	-2.29138	0.0219416	0.192742
Bcl2	1295.08	0.405395	0.176945	2.29108	0.021959	0.192753
Ncoa4	398.15	-0.614696	0.268514	-2.28925	0.0220648	0.193453
Pan3	622.653	-0.526565	0.230027	-2.28914	0.0220711	0.193453
Rnaseh1	113.256	1.12304	0.490781	2.28827	0.0221216	0.193725
Tgtp2	1680.03	1.07565	0.470117	2.28805	0.0221344	0.193725
Phf21b	31.5895	3.33897	1.4601	2.28681	0.0222069	0.194217
Abt1	120.495	-1.05368	0.461139	-2.28494	0.0223164	0.194942
Prr11	95.6333	-1.32086	0.578099	-2.28484	0.0223223	0.194942
Slc35d3	9.25811	-7.15964	3.13428	-2.2843	0.0223539	0.195075
Ikbkg	254.121	0.712452	0.311968	2.28373	0.0223873	0.195225
Eloa	466.829	-0.553217	0.242649	-2.2799	0.0226134	0.196949
Limd2	1757.08	-0.320318	0.140501	-2.27983	0.022618	0.196949
Cep55	113.136	-1.22519	0.537825	-2.27805	0.0227234	0.197723
Tnik	467.814	0.548049	0.240623	2.27762	0.0227491	0.197803
Arid5b	434.627	0.851851	0.374103	2.27705	0.0227833	0.197957
1500009L16Rik	10.9481	6.44405	2.83224	2.27525	0.022891	0.198432
Hsf2	65.2204	-1.42804	0.627703	-2.27503	0.0229043	0.198432
Kmt2d	2981.73	-0.363601	0.159793	-2.27546	0.0228785	0.198432
Srsf1	847.98	-0.621574	0.273151	-2.27557	0.0228717	0.198432
Trav13-2	10.5612	6.38637	2.80784	2.27448	0.0229371	0.198572
Adcy1	12.4862	-7.59091	3.34656	-2.26827	0.0233126	0.201532
H1f3	22.3563	3.33501	1.47026	2.26831	0.0233101	0.201532
Gzmd	8.41683	-7.02174	3.0967	-2.26749	0.0233603	0.201799
Dock2	3892.85	0.250236	0.11044	2.26581	0.0234629	0.202357
Gem	369.412	0.860303	0.379786	2.26523	0.0234984	0.202357
Klhl12	186.889	-0.987277	0.435874	-2.26505	0.0235095	0.202357
Relb	349.623	0.712654	0.314535	2.26574	0.0234672	0.202357
Sucla2	184.169	1.3102	0.578305	2.26559	0.0234762	0.202357
Cdr2l	11.6955	6.54026	2.88841	2.26431	0.0235551	0.202459
Kat2b	331.957	0.689447	0.304477	2.26437	0.0235515	0.202459
Apc-ps1	8.3194	-7.004	3.09676	-2.26171	0.0237151	0.202969
Gm13316	8.29051	-6.99909	3.09462	-2.2617	0.0237162	0.202969
Ogfr	680.347	0.585102	0.258613	2.26246	0.0236687	0.202969
Susd2	8.65873	-7.06293	3.1227	-2.2618	0.0237097	0.202969
Tpm4	1805.93	-0.318487	0.140798	-2.26202	0.0236964	0.202969
Ttll5	108.021	-1.21094	0.535243	-2.26241	0.0236719	0.202969
Fkbp4	701.731	-0.524356	0.231899	-2.26114	0.0237509	0.203009
Ncald	89.0513	-1.29304	0.571871	-2.26107	0.0237547	0.203009
Msl2	739.626	-0.491525	0.217452	-2.26038	0.0237976	0.20323
Slc12a9	72.0507	2.10217	0.93066	2.2588	0.0238958	0.203778
Tax1bp1	1153.13	0.444139	0.196605	2.25904	0.023881	0.203778
Acot8	58.7605	-1.55474	0.688946	-2.2567	0.0240269	0.203864
Amotl2	8.23272	-6.98922	3.09684	-2.25689	0.0240151	0.203864
Antxr1	8.23272	-6.98922	3.09684	-2.25689	0.0240151	0.203864
Chst11	556.745	0.62425	0.276491	2.25776	0.0239607	0.203864
Kcnab1	8.37719	-7.01377	3.10864	-2.25622	0.0240571	0.203864
Pisd	193.763	-0.788512	0.34919	-2.25811	0.0239385	0.203864
Skint8	10.3424	-5.97147	2.64671	-2.25618	0.0240592	0.203864
Trim36	24.8119	3.69985	1.63935	2.25689	0.0240147	0.203864
Usb1	172.429	0.874618	0.387515	2.25699	0.0240088	0.203864
Armc1	221.745	-1.00947	0.447837	-2.2541	0.0241901	0.204829
Pxn	535.311	-0.464339	0.206094	-2.25305	0.0242559	0.205096
Washc4	403.831	0.669063	0.296958	2.25305	0.0242557	0.205096
Cd247	1202.82	0.365019	0.162059	2.25239	0.0242978	0.20514
Lrrc4	8.20382	-6.98427	3.10105	-2.25223	0.024308	0.20514
Morf4l1-ps1	491.096	-0.612775	0.272084	-2.25215	0.0243125	0.20514
Atp2a1	8.40608	-7.01864	3.11938	-2.25001	0.0244484	0.205851
Cd160	279.39	-0.927502	0.412132	-2.2505	0.0244174	0.205851
Rskr	8.40608	-7.01864	3.11938	-2.25001	0.0244484	0.205851
Chd6	402.303	-0.653223	0.290621	-2.24768	0.0245966	0.206809
Gm49376	15.84	6.97644	3.10366	2.24781	0.0245883	0.206809
Fam3c	246.136	-0.93759	0.417632	-2.24502	0.024767	0.208095
Aldh2	17.3803	-4.41574	1.96767	-2.24415	0.024823	0.20827
S1pr5	21.9894	3.86079	1.72058	2.24388	0.02484	0.20827
Sirt7	461.983	-0.496438	0.221222	-2.24407	0.0248281	0.20827
Ing4	188.272	1.08743	0.484696	2.24352	0.0248634	0.20832
Ccne1	118.254	-1.29726	0.578506	-2.24243	0.0249337	0.208763
Elof1	61.1937	-2.06159	0.919731	-2.24152	0.0249925	0.208976
Gm28036	164.758	1.03631	0.462331	2.24149	0.0249941	0.208976
Raf1	934.566	-0.437499	0.195213	-2.24114	0.0250171	0.209023
Opcml	8.43497	-7.02349	3.13439	-2.24078	0.02504	0.209068
Capzb	1902.7	0.30748	0.137252	2.24026	0.0250742	0.209111
Zkscan6	93.0828	1.31273	0.585996	2.24017	0.0250801	0.209111
Dgkq	192.518	0.987347	0.440961	2.23908	0.0251507	0.209409
Nhej1	10.7093	6.40422	2.86018	2.2391	0.0251495	0.209409
Septin4	8.14604	-6.9743	3.11585	-2.23833	0.0251996	0.209524
Tnfsf15	8.14604	-6.9743	3.11585	-2.23833	0.0251996	0.209524
Lemd3	168.489	0.888715	0.397261	2.23711	0.0252792	0.209961
Ret	62.0375	-1.87448	0.837948	-2.23699	0.0252873	0.209961
Ccr6	29.5364	-3.35709	1.50145	-2.23591	0.0253579	0.210402
Clic5	12.1576	-7.55243	3.37921	-2.23497	0.0254191	0.210618
Gm2810	12.1576	-7.55243	3.37921	-2.23497	0.0254191	0.210618
Ube2g2	281.098	0.641319	0.287267	2.23248	0.025583	0.211683
mt-Nd2	4917.95	-0.264804	0.118607	-2.23262	0.0255742	0.211683
Ddx60	261.624	0.795593	0.35662	2.23093	0.025686	0.212389
Ank3	8.11714	-6.96929	3.12677	-2.22891	0.0258201	0.213056
Krt10	8.11714	-6.96929	3.12677	-2.22891	0.0258201	0.213056
Zcchc8	396.552	-0.58801	0.263767	-2.22928	0.0257954	0.213056
Gm6158	12.1542	-7.55052	3.38838	-2.22836	0.0258565	0.213066
Slc35c1	167.278	-0.903825	0.405602	-2.22835	0.025857	0.213066
Gm8355	8.87913	-7.09731	3.18771	-2.22646	0.0259835	0.213962
Katnb1	331.554	0.663088	0.298075	2.22457	0.0261103	0.214336
Marchf5	274.645	-0.619938	0.278655	-2.22475	0.0260977	0.214336
Myo1c	147.555	0.946293	0.425246	2.22529	0.0260621	0.214336
Psmf1	157.737	0.929938	0.418054	2.22445	0.0261185	0.214336
Slc25a4	641.198	-0.54516	0.245026	-2.22491	0.0260874	0.214336
Frs2	181.458	0.797206	0.3586	2.22311	0.0262084	0.214927
Gm9521	10.1272	6.32683	2.84678	2.22245	0.0262526	0.215142
Ogfrl1	42.8882	-1.87083	0.842034	-2.2218	0.0262968	0.215357
Lrrc58	249.52	0.742484	0.33431	2.22095	0.0263546	0.215683
Mvk	42.0847	-2.95233	1.32978	-2.22016	0.0264078	0.21597
Gm48366	19.5758	-4.27391	1.92558	-2.21954	0.0264497	0.216166
Gm28042	30.5058	-2.58794	1.16634	-2.21885	0.0264969	0.216296
Ptgfrn	78.1291	-1.75574	0.791308	-2.21878	0.0265019	0.216296
Krtcap3	56.9784	-1.72144	0.776956	-2.21562	0.0267179	0.217911
Ctss	697.508	0.453538	0.204739	2.21521	0.0267458	0.21799
Aff3	272.593	-0.654252	0.295382	-2.21494	0.0267643	0.217992
Parp4	522.767	0.457563	0.206621	2.21451	0.0267939	0.218085
2610008E11Rik	79.5576	-1.50056	0.677771	-2.21397	0.0268312	0.21824
Trir	277.529	0.963291	0.435209	2.2134	0.0268701	0.218409
Heatr9	130.558	1.04136	0.47071	2.21232	0.0269448	0.218719
Snrpf	127.516	-1.08987	0.492602	-2.21248	0.0269336	0.218719
Tmem123	1261.18	0.404668	0.182955	2.21184	0.0269775	0.218836
Cad	469.526	-0.58789	0.265832	-2.21151	0.0270008	0.218876
Slc3a2	1239.3	0.379292	0.171737	2.20856	0.0272053	0.220236
Tmcc1	116.738	-1.16493	0.527428	-2.20871	0.027195	0.220236
Tln1	4141.55	0.345594	0.156555	2.2075	0.0272795	0.220687
Gm14749	9.55148	-5.85724	2.6552	-2.20595	0.0273875	0.221113
Klhl3	60.4238	-1.73228	0.785192	-2.20618	0.0273713	0.221113
Zfp787	49.4554	1.83849	0.833275	2.20634	0.0273599	0.221113
Arih2	577.237	0.664008	0.301051	2.20563	0.0274099	0.221119
Ccdc38	7.99082	-6.94579	3.1498	-2.20515	0.0274436	0.221119
Mab21l2	7.93303	-6.93555	3.14496	-2.20529	0.0274336	0.221119
Ms4a8a	8.05936	-6.95921	3.15745	-2.20406	0.0275201	0.221167
Nup50	450.251	0.538416	0.24422	2.20463	0.02748	0.221167
Slc4a1ap	149.162	-1.02424	0.464707	-2.20406	0.0275202	0.221167
Srm	130.2	-1.10402	0.500954	-2.20383	0.0275363	0.221167
Trbv29	212.336	-0.924933	0.419709	-2.20375	0.0275419	0.221167
Aopep	415.614	0.508209	0.230668	2.2032	0.0275804	0.221327
Cdk1	126.117	-1.19897	0.544325	-2.20267	0.0276178	0.22135
Jak2	1142.02	0.465603	0.2114	2.20247	0.0276321	0.22135
Zmat2	398.501	-0.720561	0.327174	-2.20238	0.0276388	0.22135
Car9	11.829	-7.51291	3.4128	-2.20139	0.0277084	0.22176
Gm12230	9.95167	6.30253	2.865	2.19984	0.0278185	0.222062
Gtpbp3	76.349	-1.2575	0.571569	-2.20009	0.0278007	0.222062
Mcoln2	64.8363	-1.48187	0.673636	-2.19981	0.0278204	0.222062
Pitpna	769.696	0.403463	0.183343	2.20059	0.0277649	0.222062
D5Ertd579e	286.794	0.733062	0.333529	2.1979	0.0279564	0.222702
Selenot	965.083	0.413973	0.188318	2.19827	0.02793	0.222702
Vps26b	478.345	0.509104	0.231623	2.19799	0.0279498	0.222702
Fam149b	336.119	-0.685318	0.311919	-2.1971	0.0280131	0.223006
Slc39a5	10.0621	6.3209	2.87758	2.1966	0.028049	0.223144
Mmp19	13.9205	-6.41225	2.91955	-2.19631	0.0280695	0.223158
Exosc5	126.959	-0.981979	0.447756	-2.19311	0.0282994	0.224836
Hcfc1r1	66.059	1.97615	0.901365	2.19239	0.0283511	0.224949
Slc35e2	228.781	-0.700081	0.319311	-2.19248	0.0283451	0.224949
Gm10309	11.7967	-7.50745	3.42523	-2.19181	0.0283934	0.224977
Jkamp	90.2924	1.27414	0.581495	2.19114	0.0284416	0.224977
Ppdpf	123.493	0.989772	0.451655	2.19143	0.0284204	0.224977
Prkcz2	11.7967	-7.50745	3.42523	-2.19181	0.0283934	0.224977
Supt7l	69.4765	1.45098	0.662233	2.19104	0.0284487	0.224977
Psmb10	811.056	0.525137	0.239808	2.18982	0.0285373	0.225529
Pde1b	72.5098	1.4619	0.668082	2.18821	0.0286544	0.226305
Zfp809	146.405	-1.23435	0.564215	-2.18774	0.0286888	0.226427
Hk3	9.86869	6.28968	2.87606	2.18691	0.0287493	0.226756
1700030K09Rik	7.81745	-6.91486	3.16286	-2.18627	0.028796	0.226975
Gm14137	9.96123	6.30149	2.88327	2.18554	0.0288493	0.227117
Gm18988	9.85018	6.28732	2.87717	2.18524	0.0288709	0.227117
Npl	9.85018	6.28732	2.87717	2.18524	0.0288709	0.227117
Cacfd1	152.081	-1.02137	0.467451	-2.18497	0.028891	0.227125
Agpat3	593.193	0.47023	0.215252	2.18456	0.0289212	0.227214
St6galnac3	38.8423	-2.99612	1.37183	-2.18404	0.0289596	0.227288
Trappc6b	211.396	-0.754927	0.345677	-2.18391	0.0289687	0.227288
Ccr7	2028.93	-0.457165	0.209739	-2.17969	0.0292805	0.22904
Mast4	32.904	-2.17273	0.996822	-2.17966	0.0292827	0.22904
Nsmce2	100.285	1.32647	0.608557	2.1797	0.0292794	0.22904
Sike1	197.666	-0.954655	0.437799	-2.18058	0.0292144	0.22904
Zfp938	28.0803	-3.70306	1.69897	-2.17959	0.0292876	0.22904
Lrpprc	327.166	-0.697305	0.320164	-2.17796	0.0294087	0.229731
Styk1	15.7266	-4.26299	1.9574	-2.17789	0.0294143	0.229731
Dbnl	831.681	0.388156	0.17825	2.1776	0.0294362	0.229752
Zscan30	8.90064	-7.10285	3.26435	-2.17588	0.0295641	0.2306
Atf2	312.706	-0.6688	0.307551	-2.1746	0.0296603	0.230909
Lpcat3	114.578	1.08876	0.500735	2.17432	0.0296809	0.230909
Ptpn2	389.266	0.624949	0.287355	2.17483	0.0296426	0.230909
Zfp24	191.041	-0.929072	0.427263	-2.17448	0.0296694	0.230909
Abcc1	222.312	-0.756609	0.348083	-2.17365	0.0297318	0.231155
Heatr6	170.631	0.788717	0.362978	2.17291	0.0297873	0.231437
Ahdc1	157.697	-1.05574	0.485925	-2.17265	0.029807	0.231439
Ifi27	407.9	-0.52349	0.241051	-2.1717	0.0298782	0.231804
Yrdc	164.852	-1.01139	0.465754	-2.17151	0.0298927	0.231804
Gm18214	14.88	6.88626	3.17257	2.17056	0.0299641	0.232207
Mex3a	39.4325	2.07962	0.958263	2.1702	0.029992	0.232273
Fastkd3	85.8488	-1.63138	0.751952	-2.16953	0.0300423	0.232512
Aifm2	11.5004	-7.47227	3.44796	-2.16716	0.0302228	0.232706
Dnajc24	66.6024	-1.41077	0.650668	-2.16819	0.0301441	0.232706
F10	11.5004	-7.47227	3.44796	-2.16716	0.0302228	0.232706
Gabpb2	1150.48	0.336039	0.15502	2.16772	0.0301804	0.232706
Nutf2-ps1	221.254	-0.70211	0.323806	-2.1683	0.0301358	0.232706
Sorbs1	62.8854	-1.84007	0.848934	-2.16751	0.0301958	0.232706
Spic	11.5004	-7.47227	3.44796	-2.16716	0.0302228	0.232706
Vmn2r6	11.5004	-7.47227	3.44796	-2.16716	0.0302228	0.232706
Pi4kb	252.29	-0.711308	0.328364	-2.16622	0.0302946	0.233109
Donson	258.013	0.632778	0.292189	2.16565	0.0303379	0.233292
Rbm47	33.0314	-2.21622	1.02354	-2.16525	0.0303685	0.233321
Tyms	156.849	-1.09825	0.507254	-2.16509	0.0303806	0.233321
U2af1	436.379	-0.535358	0.247475	-2.16328	0.0305194	0.234236
Cmpk1	333.08	0.640968	0.296411	2.16243	0.0305853	0.234592
Sec14l1	212.637	-0.898423	0.415609	-2.1617	0.0306411	0.23487
Mrpl45	139.165	-0.921675	0.426551	-2.16076	0.0307139	0.235277
Cd8b1	3341.07	0.258193	0.119524	2.16017	0.0307593	0.235474
Aldoa	3285.55	0.321182	0.148778	2.1588	0.0308658	0.236043
Gm49393	8.13529	-6.97114	3.22932	-2.15871	0.0308731	0.236043
Ywhaz	3633.22	0.335508	0.155457	2.15821	0.0309117	0.236188
Ncl	5093.75	-0.233164	0.108049	-2.15795	0.0309316	0.236189
Zfp683	63.0761	1.57499	0.730029	2.15743	0.0309719	0.236346
Ctsa	709.098	0.439465	0.203962	2.15464	0.0311902	0.236719
Exoc6	232.416	0.69725	0.323379	2.15614	0.0310731	0.236719
Gpc2	7.73077	-6.89913	3.2029	-2.15402	0.0312383	0.236719
Hk1	853.402	0.47671	0.221283	2.1543	0.031217	0.236719
Klk8	290.041	0.65987	0.306098	2.15575	0.0311032	0.236719
Lipm	11.4393	-7.46305	3.46333	-2.15488	0.0311715	0.236719
Mib1	334.058	-0.554897	0.257593	-2.15416	0.0312276	0.236719
Rec114	11.4393	-7.46305	3.46333	-2.15488	0.0311715	0.236719
Slc35e4	7.73077	-6.89913	3.2029	-2.15402	0.0312383	0.236719
Vmn1r179	11.4393	-7.46305	3.46333	-2.15488	0.0311715	0.236719
mt-Nd4	7607.08	-0.239967	0.111355	-2.15497	0.0311641	0.236719
Cdc25b	305.513	-0.709562	0.329478	-2.1536	0.0312719	0.236824
Gm14391	90.4267	-1.48815	0.691436	-2.15226	0.031377	0.23747
Gm7327	14.64	6.86281	3.19058	2.15096	0.0314791	0.237941
Sod1	775.486	0.432806	0.2012	2.15112	0.0314665	0.237941
Apip	9.59167	6.24912	2.90795	2.14898	0.0316362	0.238829
Topors	264.103	0.631868	0.294032	2.14898	0.0316364	0.238829
Gsto1	78.7877	-1.22871	0.572194	-2.14736	0.0317644	0.239042
Igfbp7	7.57555	-6.86908	3.19814	-2.14783	0.031727	0.239042
Itsn2	1380.16	0.340079	0.158367	2.14741	0.0317604	0.239042
Pip4p2	81.2842	1.27126	0.591771	2.14823	0.0316957	0.239042
Vmn2r25	7.57555	-6.86908	3.19814	-2.14783	0.031727	0.239042
Phrf1	560.747	-0.596672	0.278029	-2.14608	0.0318666	0.23958
Ptbp3	2047.11	0.337071	0.157072	2.14596	0.0318759	0.23958
Lmln	7.54666	-6.86369	3.20048	-2.14458	0.0319865	0.24026
Gm19221	9.73559	-5.88771	2.74596	-2.14414	0.032022	0.240376
Cct4	975.462	-0.382222	0.178289	-2.14383	0.0320462	0.240407
Zfp383	7.69113	-6.89045	3.21552	-2.14287	0.0321232	0.240833
Skiv2l	919.72	0.567061	0.264724	2.14209	0.0321864	0.241024
Yars2	84.4794	-1.36979	0.639472	-2.14206	0.0321889	0.241024
Casp8ap2	474.265	0.522922	0.244156	2.14175	0.0322134	0.241057
Tmem121	7.51776	-6.85828	3.20519	-2.13974	0.0323757	0.241893
Vmn1r87	13.3466	-6.34999	2.96781	-2.13962	0.0323857	0.241893
Wwc2	7.51776	-6.85828	3.20519	-2.13974	0.0323757	0.241893
Rnf20	638.633	0.423715	0.198096	2.13894	0.0324406	0.242151
Snx7	12.7557	5.15654	2.41159	2.13823	0.0324978	0.242427
Bub3	418.879	-0.711597	0.332861	-2.13782	0.0325312	0.242526
Slc4a8	62.6411	-1.37518	0.643627	-2.13661	0.0326293	0.243041
Uba6	169.695	0.915561	0.428538	2.13647	0.0326409	0.243041
Atg4d	168.018	-0.941548	0.441314	-2.13351	0.0328831	0.243106
Dhx35	153.4	-0.839189	0.392949	-2.13562	0.0327107	0.243106
Gm7367	11.1718	-7.43045	3.48443	-2.13247	0.032968	0.243106
Hhat	31.252	-2.27401	1.06641	-2.1324	0.0329739	0.243106
Ipo9	389.991	-0.60174	0.282156	-2.13265	0.0329531	0.243106
Oip5	7.48887	-6.85285	3.21232	-2.1333	0.0329	0.243106
Olfr1256	9.5457	6.2407	2.92253	2.13537	0.0327304	0.243106
Pcf11	637.188	0.41893	0.19646	2.13239	0.0329745	0.243106
Plekha8	9.56421	6.24316	2.92477	2.13458	0.0327952	0.243106
Pole3	167.632	-0.805944	0.377924	-2.13255	0.0329613	0.243106
Pum3	319.249	-0.592584	0.277686	-2.13401	0.0328422	0.243106
Rpl28-ps1	2029.07	-0.266028	0.124731	-2.13282	0.0329399	0.243106
Spint1	8.57205	-7.04858	3.30257	-2.13427	0.0328208	0.243106
Ss18	799.19	-0.478207	0.224212	-2.13283	0.0329388	0.243106
Tmem11	110.297	-1.14483	0.536133	-2.13535	0.0327326	0.243106
Zfyve27	264.256	-0.822017	0.384928	-2.13551	0.0327195	0.243106
Fbxo28	210.361	0.736525	0.34544	2.13214	0.0329954	0.24311
Rxra	87.1002	1.27428	0.597813	2.13156	0.0330429	0.24331
Lyst	1684.63	0.337319	0.158445	2.12894	0.0332592	0.244752
Trip13	36.1529	-2.0329	0.955076	-2.12852	0.033294	0.244858
Trbv16	169.196	-0.964079	0.453382	-2.12642	0.0334684	0.24599
Gpr65	407.868	0.540225	0.254219	2.12503	0.0335837	0.246306
Mcm6	994.641	-0.380124	0.178909	-2.12468	0.0336137	0.246306
Ptpn1	890.899	0.364639	0.171622	2.12467	0.0336143	0.246306
Sgsm3	24.8495	-3.43867	1.61836	-2.12479	0.0336042	0.246306
Zfp691	7.45998	-6.8474	3.22204	-2.12518	0.033572	0.246306
Gm5831	9.81377	6.27829	2.9561	2.12384	0.0336834	0.24636
Knstrn	105.939	-1.00455	0.472924	-2.12414	0.0336587	0.24636
Rraga	216.536	0.857014	0.403494	2.12398	0.0336717	0.24636
Traf6	280.434	0.689141	0.324551	2.12337	0.0337232	0.246501
Myb	362.96	-0.645642	0.304108	-2.12307	0.0337481	0.246532
Coa6	24.7089	-3.40451	1.60484	-2.1214	0.0338881	0.247404
Esm1	59.1999	2.08202	0.981592	2.12106	0.0339165	0.24746
Pecam1	403.587	0.602671	0.284196	2.12062	0.0339538	0.247581
Rgs20	7.67299	-6.88852	3.25051	-2.11921	0.0340726	0.248296
Cacna2d2	9.44421	6.22484	2.94109	2.11651	0.0343016	0.249047
Chchd4	73.2058	-1.39935	0.661097	-2.1167	0.0342853	0.249047
Nxn	103.454	-1.01058	0.477434	-2.11668	0.0342868	0.249047
Pdcd6ip	1214.45	0.418541	0.197772	2.11628	0.0343212	0.249047
Pon3	11.0818	-7.41724	3.5033	-2.11722	0.0342414	0.249047
Rep15	11.0818	-7.41724	3.5033	-2.11722	0.0342414	0.249047
Rnf157	214.192	1.03059	0.486874	2.11675	0.0342812	0.249047
Fam228b	7.43108	-6.84193	3.23466	-2.11519	0.0344136	0.249505
Ikbip	10.4809	-5.62643	2.66039	-2.11489	0.0344393	0.249505
Nfs1	128.659	1.12494	0.531999	2.11456	0.0344677	0.249505
Vmn2r124	9.35167	6.21239	2.93783	2.11462	0.0344623	0.249505
Apobec1	40.0566	2.03035	0.960886	2.11299	0.0346014	0.250004
Mtfr1l	171.094	0.89198	0.422115	2.11312	0.0345903	0.250004
Olfr1307	152.44	-0.834483	0.39497	-2.11277	0.0346201	0.250004
Uba52	866.158	-0.60561	0.286615	-2.11297	0.0346031	0.250004
Unc5cl	85.8857	1.14407	0.541689	2.11205	0.0346823	0.250302
Lhfpl4	15.9664	4.43347	2.09947	2.1117	0.0347119	0.250365
Esyt1	2495.66	0.279857	0.132552	2.1113	0.0347462	0.250461
Bnip2	351.819	-0.585477	0.277492	-2.10989	0.0348678	0.251187
Gm47932	51.2866	1.69646	0.804189	2.10952	0.0348994	0.251263
Rsl1d1	565.581	-0.429251	0.20351	-2.10924	0.0349239	0.251289
Gm12191	70.6454	-10.0903	4.78579	-2.10839	0.0349973	0.251666
Rpl5-ps2	15.0488	4.43193	2.10245	2.10798	0.0350326	0.251768
Tldc2	9.52659	6.24276	2.96245	2.10729	0.035092	0.251893
Zfp345	8.73909	-5.72773	2.71802	-2.10732	0.0350899	0.251893
Bend5	7.94378	-6.93874	3.29333	-2.10691	0.0351254	0.251981
Gm11787	8.7102	-5.72303	2.71828	-2.10539	0.0352576	0.252627
Ints1	531.242	-0.463253	0.220026	-2.10544	0.0352527	0.252627
C920009B18Rik	301.999	0.666759	0.316737	2.10509	0.0352837	0.252663
Babam1	210.43	0.75858	0.360525	2.1041	0.03537	0.252965
Gm15443	9.51824	6.23481	2.96304	2.10419	0.0353617	0.252965
Uhrf1bp1l	459.649	0.632219	0.300502	2.10388	0.0353893	0.252965
Carf	50.5102	-1.59377	0.758701	-2.10066	0.0356712	0.252972
Cdca2	71.4526	-1.42588	0.677996	-2.10309	0.0354581	0.252972
Dgkz	1343.15	-0.339235	0.161398	-2.10186	0.0355659	0.252972
Emp1	74.9626	1.61329	0.767931	2.10083	0.0356562	0.252972
Gm44965	7.40219	-6.83643	3.25071	-2.10306	0.0354607	0.252972
Ica1l	15.5692	-4.37915	2.08281	-2.10252	0.0355074	0.252972
Kif15	205.498	-1.18056	0.561596	-2.10215	0.0355402	0.252972
Mrpl54	47.704	1.69191	0.805252	2.1011	0.0356323	0.252972
Naip6	26.6966	-3.35663	1.59748	-2.10121	0.0356228	0.252972
Phf11c	362.908	0.615168	0.29274	2.10142	0.0356044	0.252972
Ptpn22	3510.38	0.312406	0.14873	2.10049	0.035686	0.252972
Rps2-ps11	12.9524	-4.64683	2.211	-2.10169	0.0355808	0.252972
Vmn2r65	9.27764	6.20236	2.95135	2.10153	0.0355943	0.252972
Zfp970	7.40219	-6.83643	3.25071	-2.10306	0.0354607	0.252972
4930469K13Rik	9.2872	6.20124	2.95301	2.09997	0.0357316	0.253144
Eif3g	539.813	-0.447452	0.213238	-2.09837	0.0358725	0.253912
Gin1	27.1669	2.49261	1.18794	2.09826	0.0358823	0.253912
Gm20479	10.8432	-7.38738	3.52228	-2.09733	0.0359644	0.254193
Gm49329	10.8432	-7.38738	3.52228	-2.09733	0.0359644	0.254193
Psen1	515.304	0.501692	0.239256	2.09688	0.0360041	0.254323
Lime1	924.15	0.506877	0.2419	2.0954	0.0361356	0.255101
Eif4e2	450.306	0.525921	0.251504	2.0911	0.036519	0.25645
Gm13597	7.30476	-6.81623	3.25949	-2.0912	0.0365102	0.25645
Gm6802	7.27586	-6.81064	3.25491	-2.09242	0.0364006	0.25645
Mrps28	49.6993	-1.67525	0.800749	-2.0921	0.0364297	0.25645
Pcgf1	51.3714	1.69034	0.808323	2.09117	0.0365131	0.25645
Prpf4b	999.208	-0.396968	0.18979	-2.09162	0.0364723	0.25645
Ptma	6626.91	-0.217022	0.103784	-2.0911	0.0365194	0.25645
Slc6a1	8.24347	-6.9922	3.34224	-2.09207	0.0364322	0.25645
Trmt112	250.681	-0.812854	0.388602	-2.09174	0.0364621	0.25645
Ezh1	337.199	0.566852	0.27121	2.09008	0.0366104	0.256938
Atp8a1	172.412	0.774471	0.370641	2.08955	0.0366587	0.257126
Areg	7.21808	-6.7994	3.25446	-2.08925	0.0366849	0.257159
Bard1	68.5265	-1.44282	0.690775	-2.0887	0.0367344	0.257295
Rbm18	218.144	-0.712252	0.341025	-2.08856	0.0367472	0.257295
D830030K20Rik	7.33365	-6.82181	3.26753	-2.08776	0.0368199	0.257588
Ddx10	316.239	-0.579507	0.277739	-2.08652	0.0369316	0.257588
Fads1	29.328	2.37308	1.13711	2.08693	0.0368943	0.257588
Golga1	84.4043	-1.31785	0.631404	-2.08717	0.0368727	0.257588
Nsmce4a	283.873	0.587112	0.28131	2.08706	0.0368826	0.257588
Ssr4	255.935	-0.978706	0.469012	-2.08674	0.0369116	0.257588
Tsr1	339.298	-0.652407	0.312691	-2.08643	0.0369397	0.257588
Cops3	196.698	-0.779897	0.374045	-2.08503	0.0370663	0.25817
Dnah11	7.18918	-6.79374	3.25818	-2.08514	0.037057	0.25817
B3gat2	37.8315	2.40438	1.15473	2.08221	0.0373234	0.25981
Gm10184	64.4023	-9.95684	4.78589	-2.08046	0.0374838	0.260775
Ccnyl1	159.99	1.01694	0.489178	2.07888	0.0376287	0.261024
Fat4	10.7243	-7.36993	3.54491	-2.07902	0.0376158	0.261024
Nsrp1	163.664	0.939432	0.451877	2.07895	0.0376215	0.261024
Sez6l2	10.7243	-7.36993	3.54491	-2.07902	0.0376158	0.261024
Trav14-1	7.16029	-6.78807	3.26447	-2.07938	0.0375826	0.261024
BC024978	40.8157	-1.83197	0.8816	-2.078	0.0377093	0.261432
Mafg	110.333	1.2255	0.590389	2.07575	0.0379168	0.262566
Mboat7	215.693	-0.752887	0.362675	-2.07593	0.0379008	0.262566
Ccdc66	128.025	-0.869464	0.418932	-2.07543	0.0379469	0.262623
Zdhhc23	63.096	-1.51699	0.73122	-2.07461	0.0380228	0.262996
Acp2	30.1932	-3.82447	1.8439	-2.07412	0.038068	0.263157
1600014C10Rik	493.02	0.758365	0.365768	2.07335	0.03814	0.263351
Rnf139	338.031	0.586656	0.282919	2.07358	0.0381182	0.263351
Gm18716	7.13139	-6.78237	3.27347	-2.07192	0.0382727	0.263963
Tmem51	7.13139	-6.78237	3.27347	-2.07192	0.0382727	0.263963
Tex2	369.626	0.566108	0.27336	2.07092	0.0383659	0.264453
H2-Q1	7.3444	-6.82536	3.29733	-2.06996	0.0384558	0.26492
Gosr2	483.165	0.521431	0.251968	2.06944	0.0385049	0.265106
Cwc15	422.978	0.479328	0.231658	2.06912	0.0385345	0.265157
Aasdh	67.5111	-1.69752	0.820934	-2.06779	0.0386597	0.265866
Nfatc1	973.63	-0.341928	0.16539	-2.06741	0.0386959	0.265962
Ivns1abp	1381.96	-0.339178	0.164168	-2.06605	0.0388239	0.266536
Pole4	314.865	-0.562048	0.27201	-2.06628	0.0388022	0.266536
Rap1gap2	167.817	-0.883516	0.427694	-2.06577	0.0388506	0.266566
Foxo3	220.449	-0.711051	0.344465	-2.06422	0.0389971	0.267112
Haus3	228.936	-0.758004	0.367171	-2.06444	0.038976	0.267112
Ly75	413.982	-0.653668	0.316597	-2.06467	0.0389541	0.267112
Tab3	132.004	0.957104	0.463827	2.06349	0.0390658	0.26743
Sccpdh	7.1025	-6.77664	3.28545	-2.06262	0.0391487	0.267844
1700010I14Rik	9.08421	6.16843	2.99217	2.06152	0.0392531	0.268099
Gm12669	10.5147	-7.34299	3.56157	-2.06173	0.0392336	0.268099
Trav7n-6	10.5147	-7.34299	3.56157	-2.06173	0.0392336	0.268099
Aebp2	1246.61	-0.332225	0.161224	-2.06064	0.039337	0.268213
Trak2	591.107	0.41198	0.199904	2.06089	0.0393131	0.268213
Vmn2r18	8.53683	-5.69545	2.76363	-2.06085	0.0393169	0.268213
Klra17	9.10272	6.17103	2.99698	2.05908	0.0394862	0.268771
Spcs2	550.831	-0.469418	0.227963	-2.05919	0.0394763	0.268771
Tmsb15b1	13.56	6.75228	3.27892	2.0593	0.0394659	0.268771
Gm48862	9.29675	6.20031	3.01195	2.05857	0.0395356	0.268843
Hivep3	191.338	-0.959428	0.46608	-2.0585	0.0395417	0.268843
Acad9	267.735	0.653832	0.31771	2.05795	0.0395946	0.268883
Atf3	138.314	1.10836	0.538752	2.05727	0.0396599	0.268883
Il27	8.95466	6.15026	2.98855	2.05794	0.0395959	0.268883
Sh3rf1	84.978	-1.20584	0.586122	-2.05732	0.0396551	0.268883
Uchl5	326.71	-0.567899	0.275986	-2.05771	0.039618	0.268883
Tpd52	120.734	-0.949283	0.461514	-2.05689	0.0396972	0.268984
4930579G24Rik	41.0282	-2.05735	1.00096	-2.05538	0.0398426	0.269111
Clic4	518.436	0.601938	0.292913	2.055	0.0398786	0.269111
Gng2	706.18	0.412518	0.200756	2.05483	0.0398958	0.269111
Gpatch4	102.546	-1.02619	0.499118	-2.05601	0.0397812	0.269111
Mxd4	589.499	-0.475093	0.231184	-2.05504	0.0398751	0.269111
Phospho2	64.1736	1.34953	0.656489	2.05568	0.0398136	0.269111
Rpl5	244.286	0.688917	0.335166	2.05545	0.0398357	0.269111
Wdr4	104.774	-1.18857	0.578115	-2.05594	0.0397881	0.269111
Cnot1	1906.29	0.304246	0.148115	2.05412	0.039964	0.269419
Sharpin	364.097	0.508465	0.247565	2.05386	0.0399888	0.269435
Stx11	523.727	-0.537231	0.261709	-2.05278	0.0400935	0.269837
Zfp933	43.1611	-1.73636	0.845763	-2.05301	0.0400717	0.269837
Kdm6a	618.985	0.654956	0.319135	2.05229	0.0401419	0.269918
Rps3a1	9451.59	-0.179468	0.0874519	-2.0522	0.0401507	0.269918
Prkce	124.826	1.10309	0.53774	2.05133	0.0402344	0.270216
Ttn	37.1189	-1.9281	0.939952	-2.05128	0.0402402	0.270216
Aph1a	320.484	0.559218	0.272865	2.04943	0.04042	0.270362
Cox6a1	275.472	-0.654774	0.319332	-2.05045	0.040321	0.270362
Dennd1a	102.581	1.12832	0.550375	2.0501	0.0403549	0.270362
Ppif	128.088	0.94122	0.459036	2.05043	0.0403229	0.270362
Ptafr	28.6449	3.291	1.60567	2.0496	0.040403	0.270362
Rfc2	372.983	0.62584	0.305367	2.04947	0.0404159	0.270362
Zfp12	109.897	1.32568	0.646762	2.04972	0.0403917	0.270362
Kctd20	386.179	-0.533079	0.260191	-2.0488	0.0404813	0.27047
Zfp639	132.357	0.850037	0.414859	2.04898	0.0404641	0.27047
Tmed5	863.614	0.390324	0.190563	2.04827	0.0405339	0.270671
Arrb2	637.256	-0.463248	0.226334	-2.04674	0.0406833	0.271222
Hnrnpa1	3740.03	-0.238983	0.116763	-2.04673	0.0406844	0.271222
Vmn2r60	17.5014	-4.01219	1.96001	-2.04703	0.0406555	0.271222
Elovl4	7.31551	-6.81978	3.33251	-2.04644	0.040713	0.271261
Ehhadh	42.7961	1.77504	0.867512	2.04613	0.0407437	0.271315
Tpm3-rs7	9.15824	6.17883	3.02084	2.0454	0.0408152	0.27164
Idh2	98.2394	-1.17845	0.576562	-2.04392	0.0409611	0.272459
Gm47611	194.101	-0.751995	0.368076	-2.04304	0.0410484	0.272889
Gm12789	13.9595	6.78732	3.32312	2.04245	0.0411068	0.273126
Ndfip2	408.076	-0.669479	0.327894	-2.04175	0.041176	0.273411
Rbm43	153.805	0.926529	0.453835	2.04156	0.0411955	0.273411
Lamb3	126.818	0.923704	0.452729	2.0403	0.04132	0.273803
Lrrn4cl	10.3668	-7.32101	3.58825	-2.04027	0.0413232	0.273803
Slc40a1	10.3668	-7.32101	3.58825	-2.04027	0.0413232	0.273803
Rpl36	1578.92	-0.290034	0.142211	-2.03947	0.0414036	0.274184
Pik3ip1	189.858	0.835826	0.40991	2.03905	0.0414452	0.274308
Sgta	202.351	0.731172	0.35868	2.03851	0.0414993	0.274515
Eya2	61.7485	1.55212	0.761935	2.03708	0.0416418	0.274952
Glul	500.175	0.677518	0.332505	2.03761	0.0415885	0.274952
Ints2	108.904	-1.49875	0.735653	-2.03731	0.0416188	0.274952
Ovca2	77.2126	1.31452	0.645346	2.03693	0.0416573	0.274952
Cdk16	147.154	1.01093	0.496435	2.03638	0.0417118	0.275008
H4f16	9.00123	6.1544	3.02213	2.03644	0.0417058	0.275008
Parp8	283.571	-0.59694	0.293207	-2.0359	0.0417601	0.275175
Abhd17b	211.235	0.717206	0.352397	2.03522	0.0418287	0.275476
Dag1	93.9207	-1.10758	0.544564	-2.03389	0.0419626	0.276079
Os9	994.389	0.31975	0.157214	2.03385	0.0419664	0.276079
Psmd1	448.741	-0.452406	0.222508	-2.03322	0.0420305	0.276349
Pkdcc	7.44923	-6.84397	3.36876	-2.0316	0.0421941	0.277166
Tbc1d19	6.97617	-6.74974	3.32249	-2.03153	0.0422011	0.277166
2810004N23Rik	145.574	-1.00528	0.495049	-2.03067	0.0422883	0.277587
Fam241a	272.058	0.752671	0.370813	2.02978	0.0423785	0.278026
Foxred1	112.948	-0.917554	0.45221	-2.02904	0.0424539	0.278063
Itpkc	43.2883	1.98542	0.978287	2.02949	0.0424086	0.278063
Rbm8a	355.578	-0.516368	0.254482	-2.02909	0.0424489	0.278063
Abcd2	7.00507	-6.75558	3.33404	-2.02625	0.0427395	0.278746
Gm11100	10.1861	-7.29718	3.60203	-2.02585	0.0427797	0.278746
Gm48501	7.00507	-6.75558	3.33404	-2.02625	0.0427395	0.278746
Huwe1	3060.42	-0.263989	0.130222	-2.02722	0.0426401	0.278746
LT629149.4	10.1861	-7.29718	3.60203	-2.02585	0.0427797	0.278746
Plbd2	109.402	-1.1535	0.569046	-2.02708	0.0426547	0.278746
Rb1cc1	449.517	0.535535	0.264394	2.02552	0.0428141	0.278746
Slc16a5	10.1861	-7.29718	3.60203	-2.02585	0.0427797	0.278746
Smarcd2	736.172	0.460912	0.227388	2.02698	0.0426642	0.278746
Ube2n	413.364	-0.548784	0.270663	-2.02756	0.0426056	0.278746
Zgpat	762.034	-0.479155	0.23654	-2.02568	0.0427975	0.278746
Impdh1	304.789	0.547676	0.270428	2.02522	0.0428447	0.278793
Desi1	188.853	-0.819946	0.404999	-2.02456	0.0429121	0.27908
Abcb6	58.0572	-1.47521	0.728811	-2.02413	0.0429567	0.279218
Gm18537	67.8088	1.98317	0.979892	2.02387	0.0429838	0.279243
Brd3	157.056	-1.02943	0.508941	-2.02269	0.0431055	0.279882
Atp6ap1	538.283	0.431789	0.213569	2.02178	0.0431996	0.280341
Tnfaip8l2	121.471	1.02633	0.507706	2.02151	0.0432268	0.280365
4930404N11Rik	7.01582	-6.75931	3.34655	-2.01979	0.0434055	0.280472
Dlx6	7.01582	-6.75931	3.34655	-2.01979	0.0434055	0.280472
Hmgn3	24.9778	-3.25265	1.61032	-2.01988	0.043396	0.280472
Med28	193.867	0.804471	0.398119	2.02068	0.0433128	0.280472
Osgin2	103.451	-1.21002	0.598767	-2.02086	0.0432947	0.280472
Tmprss3	7.01582	-6.75931	3.34655	-2.01979	0.0434055	0.280472
Vasp	1565.89	0.274863	0.136086	2.01977	0.0434073	0.280472
Map7d3	8.74211	6.11741	3.03038	2.01869	0.0435189	0.281042
Atg16l1	271.01	-0.655522	0.324826	-2.01807	0.0435839	0.281105
Fam72a	32.9128	-1.99637	0.989317	-2.01792	0.0435992	0.281105
Usp14	198.382	-0.706533	0.350075	-2.01823	0.0435668	0.281105
Mthfd2l	7.03396	-6.76141	3.35157	-2.01739	0.0436552	0.281301
Ralgapa2	385.029	-0.489515	0.242673	-2.01718	0.0436764	0.281301
Cdc73	380.509	-0.54127	0.268447	-2.0163	0.0437683	0.281741
Msra	64.77	1.81804	0.902	2.01556	0.0438459	0.282089
Ddx31	104.567	1.12666	0.55918	2.01483	0.043922	0.282305
Eef1aknmt	109.904	-1.17386	0.58262	-2.01479	0.0439267	0.282305
Smarcb1	234.197	-0.792299	0.393354	-2.01421	0.043987	0.282541
Atg5	162.36	0.959349	0.476557	2.01308	0.0441059	0.282541
Cenpe	212.504	-0.657564	0.326595	-2.01339	0.0440735	0.282541
Gart	321.085	-0.683571	0.339534	-2.01326	0.044087	0.282541
Hspa9	1099.78	-0.414893	0.206121	-2.01287	0.0441287	0.282541
Lpar2	24.7681	-2.4396	1.21152	-2.01367	0.0440447	0.282541
Snx25	233.78	-0.766679	0.380747	-2.01362	0.0440498	0.282541
Zkscan14	144.254	0.855048	0.42513	2.01126	0.0442975	0.283471
Snx5	1111.03	0.340496	0.169331	2.01083	0.0443438	0.283616
Ppa1	425.011	0.542698	0.269971	2.01021	0.0444091	0.283797
Srd5a1	8.66869	6.10162	3.03581	2.00989	0.0444433	0.283797
Yae1d1	32.2233	2.28573	1.13722	2.00994	0.0444377	0.283797
Cdca4	251.382	-0.615821	0.306485	-2.0093	0.0445052	0.284041
Nup107	150.752	0.884675	0.440417	2.00872	0.0445666	0.284281
Cd80	31.7348	-2.97166	1.47974	-2.00822	0.0446195	0.284316
Sfmbt1	173.182	-0.792527	0.394633	-2.00826	0.0446153	0.284316
4931428F04Rik	27.9064	2.88763	1.43852	2.00736	0.044711	0.284747
Cnr2	24.041	-3.36601	1.67748	-2.00658	0.0447939	0.285123
Camk4	347.495	0.65599	0.327015	2.006	0.0448566	0.285371
Setbp1	88.0803	-1.43903	0.71774	-2.00494	0.0449691	0.285935
Abcb9	398.707	-0.466706	0.232917	-2.00374	0.045098	0.286525
Cep89	76.1582	-1.30295	0.650294	-2.00363	0.0451098	0.286525
Mcm7	560.295	-0.52339	0.261278	-2.00319	0.0451571	0.286673
Cebpz	331.644	-0.539735	0.269653	-2.00159	0.0453285	0.287376
Ints6	361.792	-0.676928	0.338212	-2.00149	0.0453398	0.287376
Tapbpl	971.684	0.368524	0.184095	2.00182	0.0453044	0.287376
Nav1	10.0094	-7.27038	3.6334	-2.00099	0.0453939	0.287415
Vat1l	10.0094	-7.27038	3.6334	-2.00099	0.0453939	0.287415
Magt1	281.31	-0.617175	0.308492	-2.00062	0.0454337	0.287515
Gm3724	13.4424	6.73285	3.36666	1.99986	0.0455156	0.287881
Akr1e1	27.5584	-2.27057	1.13587	-1.99896	0.0456126	0.288189
Trac	2502.1	0.230208	0.115158	1.99905	0.0456027	0.288189
Gfpt1	507.72	0.430902	0.215618	1.99845	0.0456682	0.288389
Ndc80	140.107	-0.964814	0.483204	-1.9967	0.0458577	0.289433
Zbtb41	159.667	-0.792672	0.397098	-1.99616	0.0459161	0.289649
Brd9	386.066	-0.542119	0.271648	-1.99567	0.0459703	0.289838
Akr1c13	11.6381	5.02335	2.51802	1.99496	0.0460476	0.290172
Pcnt	531.195	0.456574	0.228978	1.99397	0.0461558	0.290549
Pdhx	55.3092	-1.45555	0.729966	-1.99399	0.0461527	0.290549
Zcchc4	72.0619	-1.19199	0.597929	-1.99354	0.0462026	0.290691
Prmt9	105.399	-1.01679	0.51022	-1.99284	0.0462789	0.291017
Gpx4	439.361	0.768146	0.385553	1.99232	0.0463357	0.291222
Copz1	430.063	0.586393	0.294507	1.9911	0.0464699	0.291912
Ifi204	72.2685	1.21036	0.608275	1.98982	0.0466108	0.29249
Tec	93.6799	-1.05769	0.531511	-1.98997	0.0465944	0.29249
D630039A03Rik	25.2819	-3.19302	1.60515	-1.98923	0.0466755	0.29259
Gdpd3	9.85749	-7.24988	3.64445	-1.98929	0.0466688	0.29259
Imp4	315.798	-0.603631	0.30357	-1.98844	0.0467625	0.292957
Snrnp35	21.0993	-3.06451	1.5413	-1.98826	0.0467831	0.292957
Insyn2b	143.362	-0.82747	0.416396	-1.98722	0.0468982	0.293524
Tmem42	38.356	1.8705	0.941528	1.98666	0.0469599	0.293757
Ankrd46	157.811	0.755582	0.380383	1.98637	0.0469918	0.293803
Dusp6	146.722	-0.948611	0.477779	-1.98546	0.0470934	0.294284
Ss18l2	27.0128	-2.28265	1.15072	-1.98367	0.0472927	0.295376
Arel1	566.698	0.533449	0.269043	1.98276	0.0473938	0.295391
Gpr55	168.19	1.09709	0.553156	1.98333	0.0473307	0.295391
Msmo1	56.3792	-1.45096	0.731716	-1.98295	0.047373	0.295391
Sh2b1	656.327	0.48347	0.243835	1.98278	0.047392	0.295391
AL645861.1	11.3432	4.98108	2.51277	1.98231	0.047445	0.295556
Gm8935	13.8488	4.307	2.17323	1.98184	0.0474973	0.295575
Il1r2	34.58	-2.90529	1.4658	-1.98206	0.047473	0.295575
Syap1	179.141	0.76585	0.386547	1.98126	0.0475621	0.295824
Cib1	141.921	0.790604	0.39915	1.98072	0.0476226	0.296046
Nprl3	135.913	0.820569	0.41433	1.98047	0.0476508	0.296068
Spock2	78.1283	-1.27858	0.64568	-1.9802	0.0476811	0.296103
Gm4739	804.941	-0.362977	0.183375	-1.97943	0.0477677	0.296486
Actr1b	383.177	-0.528291	0.266941	-1.97906	0.0478098	0.296594
Gm20481	13.1839	6.70482	3.38934	1.97821	0.0479052	0.296725
Srsf7	1279.97	-0.305669	0.154516	-1.97823	0.0479026	0.296725
Trip4	235.596	0.61349	0.310079	1.97849	0.0478731	0.296725
Pdzd8	332.885	0.591184	0.298915	1.97776	0.0479553	0.296882
Tmem72	1027.31	-0.315219	0.15953	-1.97592	0.0481634	0.298016
2310022A10Rik	101.066	-1.05588	0.53473	-1.9746	0.048313	0.298663
C1ra	8.41018	6.0581	3.06978	1.97346	0.0484426	0.298663
Fos	651.734	0.445953	0.225943	1.97375	0.0484106	0.298663
Gm16867	53.6185	-1.42601	0.72259	-1.97347	0.0484416	0.298663
Grwd1	68.5096	-1.28104	0.649058	-1.97369	0.0484171	0.298663
Il10	25.0087	3.18258	1.61207	1.97421	0.0483574	0.298663
Sub1	1421.87	0.345588	0.175107	1.97358	0.0484291	0.298663
Epb41	1471.83	0.396188	0.200886	1.9722	0.0485864	0.299395
Gm15583	30.5313	2.9244	1.48369	1.97104	0.0487193	0.299751
H2-T10	486.932	0.643698	0.32652	1.97139	0.0486792	0.299751
Rnf19b	793.949	1.00215	0.508397	1.97119	0.048702	0.299751
Slc26a10	90.7362	-1.09146	0.553824	-1.97076	0.0487509	0.299792
Lgals1	1217.96	-0.405295	0.205704	-1.97029	0.0488056	0.299974
Lmbr1	17.3959	3.18093	1.61544	1.96907	0.0489447	0.300486
Mrpl1	69.7543	-1.23116	0.62525	-1.96906	0.0489457	0.300486
Sytl3	325.319	0.604842	0.307197	1.9689	0.0489642	0.300486
Hivep2	902.166	0.334016	0.169671	1.9686	0.0489985	0.300542
Mtss1	92.8072	-1.1009	0.559323	-1.96828	0.0490364	0.300573
Tcerg1	521.3	-0.421153	0.213987	-1.96812	0.0490537	0.300573
Lnx2	216.051	0.667118	0.339016	1.96781	0.0490905	0.300645
Saysd1	41.3206	1.74131	0.885013	1.96755	0.0491195	0.300668
Rab1b	545.287	0.422269	0.214704	1.96674	0.0492127	0.301085
Erich1	93.247	1.22814	0.624647	1.96614	0.0492824	0.301114
Kpna1	690.661	0.435974	0.221715	1.96637	0.0492555	0.301114
Olfr1116	13.6184	4.27912	2.17651	1.96605	0.0492928	0.301114
Klhl6	885.624	0.412954	0.210085	1.96565	0.0493392	0.301242
Nucks1	564.101	-0.451957	0.229953	-1.96543	0.0493641	0.301242
Lsm3	103.193	-1.03268	0.525511	-1.96509	0.0494037	0.30133
Psma7	654.291	-0.398806	0.203015	-1.96441	0.0494821	0.301654
Dynll1	454.34	-0.431585	0.219771	-1.96379	0.0495542	0.30173
Mmut	106.433	-0.944311	0.480937	-1.96348	0.0495902	0.30173
Sh3bp5	235.08	0.601677	0.30639	1.96377	0.0495573	0.30173
Znrf3	146.208	0.802372	0.408657	1.96344	0.0495953	0.30173
Kcna4	9.65187	-7.21791	3.68014	-1.96131	0.0498427	0.302255
Scn9a	9.65187	-7.21791	3.68014	-1.96131	0.0498427	0.302255
Shb	9.65187	-7.21791	3.68014	-1.96131	0.0498427	0.302255
Tff1	9.65187	-7.21791	3.68014	-1.96131	0.0498427	0.302255
Tsr2	68.9182	-1.28019	0.652766	-1.96118	0.0498583	0.302255
Tyrp1	8.36361	6.05374	3.08537	1.96208	0.0497533	0.302255
Wdr91	139.523	0.839984	0.428195	1.96169	0.0497989	0.302255
Gm49863	8.29913	6.04132	3.08083	1.96093	0.0498866	0.302274
CT010467.2	1025.98	-1.20862	0.616515	-1.96041	0.0499483	0.302494
Eef1d	921.552	-0.334893	0.170928	-1.95926	0.0500822	0.303009
Plk2	107.431	-1.01113	0.516081	-1.95925	0.050084	0.303009
Fgfr1op	213.673	-0.962417	0.491878	-1.95662	0.0503924	0.304681
Zfp987	12.9254	6.67624	3.41241	1.95646	0.0504111	0.304681
Rpl27-ps1	10.2018	6.3335	3.23765	1.9562	0.0504411	0.304708
Ccdc134	147.572	-0.916475	0.468748	-1.95515	0.050565	0.305086
Cr1l	509.375	0.485466	0.248362	1.95467	0.0506223	0.305086
Dus3l	202.516	-0.663096	0.339162	-1.9551	0.0505714	0.305086
E2f6	70.2163	-1.32183	0.676301	-1.95451	0.0506414	0.305086
Olfr1385	163.413	-1.0581	0.541352	-1.95454	0.0506373	0.305086
Trappc2	45.4194	-1.59147	0.814309	-1.95438	0.0506565	0.305086
Nepro	135.242	1.41012	0.721728	1.95382	0.0507228	0.305331
Cyp4v3	66.3702	-1.29398	0.662643	-1.95276	0.0508478	0.305872
Ddost	415.405	-0.476568	0.244065	-1.95263	0.0508636	0.305872
Apaf1	506.169	0.503993	0.258305	1.95116	0.0510385	0.30663
Fam120a	1345.69	0.359673	0.184341	1.95113	0.051041	0.30663
Hipk1	2326.11	0.329918	0.169152	1.95042	0.0511259	0.306788
Tcf20	769.473	0.429235	0.220065	1.9505	0.0511168	0.306788
Ube2g1	275.975	0.567734	0.291105	1.95027	0.0511441	0.306788
Vmn1r81	108.981	-1.04702	0.537039	-1.94962	0.0512212	0.307096
Rexo5	191.453	0.688017	0.352998	1.94907	0.0512875	0.30734
Cdc14b	124.509	-1.23578	0.634244	-1.94842	0.0513641	0.307393
[truncated: 34,256 more rows]

## Sheet: AC484_Tim3+_vs_PD1_Tim3+
	baseMean	log2FoldChange	lfcSE	stat	pvalue	padj
Gzma	6215.39	4.29027	0.416041	10.3121	6.21051e-25	8.6618e-21
Tmprss6	1165.01	-4.40647	0.499209	-8.82691	1.07603e-18	7.50367e-15
Wnt11	273.849	-5.68053	0.682124	-8.3277	8.24275e-17	3.83206e-13
Mrc2	981.769	-5.31556	0.642086	-8.27859	1.24642e-16	4.34594e-13
Cd55	686.128	-3.14177	0.430842	-7.29215	3.05056e-13	8.50923e-10
Trav7-2	903.427	-3.60323	0.517308	-6.96536	3.27574e-12	7.61445e-09
Ifitm1	539.862	5.12481	0.743825	6.8898	5.58701e-12	1.11317e-08
Dsc2	289.112	-6.22264	0.922198	-6.74762	1.50293e-11	2.62018e-08
Ltf	914.415	-3.82712	0.574015	-6.66728	2.60594e-11	4.03834e-08
Ifit3	730.076	3.33879	0.525648	6.35175	2.12875e-10	2.96896e-07
Mgat3	455.326	-3.00616	0.488249	-6.15703	7.4121e-10	9.39787e-07
Ccl4	7246.49	2.07884	0.338446	6.14229	8.1339e-10	9.45363e-07
D430041D05Rik	194.124	-8.20019	1.34812	-6.08268	1.18186e-09	1.17739e-06
Fry	1341.5	-2.474	0.406448	-6.08689	1.15123e-09	1.17739e-06
Rsad2	982.004	2.93341	0.495016	5.92589	3.10611e-09	2.88806e-06
Hbb-bs	98.8295	10.6587	1.80537	5.90388	3.55049e-09	3.09491e-06
C1qtnf6	1308.71	-2.20323	0.375829	-5.86231	4.56471e-09	3.53689e-06
Ifit1	1804.26	3.7279	0.635634	5.86485	4.49552e-09	3.53689e-06
Gadd45g	425.553	2.62766	0.452618	5.80546	6.41887e-09	4.71179e-06
Slc4a11	119.05	3.64941	0.63682	5.73067	1.00034e-08	6.97587e-06
Nrn1	898.661	-2.77109	0.487781	-5.68102	1.33896e-08	8.89261e-06
Cd200r1	574.612	-2.31543	0.41436	-5.58796	2.29747e-08	1.45649e-05
Gm13577	434.365	26.0932	4.78494	5.45319	4.94753e-08	3.00014e-05
G530012D18Rik	333.226	25.7245	4.785	5.37607	7.61281e-08	4.424e-05
Sema6d	374.646	-2.81632	0.534506	-5.26902	1.37156e-07	7.65164e-05
Fzd4	295.411	-3.40182	0.646645	-5.26072	1.43495e-07	7.69742e-05
Iigp1	1899.63	2.11012	0.403725	5.22662	1.72633e-07	8.91744e-05
Glis1	104.712	-5.8154	1.12152	-5.18526	2.15715e-07	0.000107449
Gpx4-ps2	150.111	24.6386	4.78532	5.14879	2.62167e-07	0.000126084
Gpr146	424.513	2.23811	0.435335	5.14113	2.73089e-07	0.000126959
Trav9-2	164.415	5.38557	1.05138	5.12236	3.01733e-07	0.000135751
Myo1e	759.25	-2.17635	0.425832	-5.11083	3.20755e-07	0.000139799
Gm17711	117.64	24.3068	4.78548	5.07928	3.78863e-07	0.000160121
Emb	1931.34	2.01027	0.397124	5.06208	4.14713e-07	0.000170118
Gm4841	194.465	2.72137	0.543505	5.00708	5.52608e-07	0.00021958
Gm9774	89.9603	23.9391	4.7857	5.00221	5.66779e-07	0.00021958
Gm44521	84.1049	23.8507	4.78577	4.98367	6.23894e-07	0.000235174
Bend4	5873.01	-1.69877	0.34219	-4.9644	6.89145e-07	0.000246449
Ifitm2	376.489	3.33786	0.672125	4.96614	6.82999e-07	0.000246449
Gm10222	98.4907	9.16198	1.85304	4.9443	7.64193e-07	0.000266455
Gm48113	64.8056	-8.88934	1.81482	-4.8982	9.67208e-07	0.000329016
Epdr1	370.893	-2.36742	0.486718	-4.86405	1.15007e-06	0.000381907
Tox	7088.31	-1.76112	0.364648	-4.82965	1.36771e-06	0.000443615
Hba-a2	39.1792	9.32084	1.93751	4.81073	1.5038e-06	0.00047667
Ermn	179.554	2.63435	0.552223	4.77044	1.83821e-06	0.000558683
Itgb7	5570.42	2.01049	0.42149	4.76996	1.84265e-06	0.000558683
Hba-a1	42.4184	9.43568	1.98338	4.75737	1.96133e-06	0.000580366
Ifitm3	350.726	2.77404	0.583554	4.75369	1.99739e-06	0.000580366
Treml2	45.0692	5.98136	1.26538	4.72693	2.27936e-06	0.000648781
Hlx	137.281	2.6616	0.568822	4.67914	2.88084e-06	0.000803581
Oasl1	136.279	2.78862	0.602646	4.62728	3.70493e-06	0.00101319
Vipr2	55.0947	-7.27075	1.58485	-4.58765	4.4827e-06	0.00120231
F10	60.2372	3.82513	0.838524	4.56175	5.07299e-06	0.00133496
Gm6545	152.913	3.21755	0.709904	4.53237	5.83251e-06	0.00150641
Batf3	44.9383	4.59313	1.01532	4.52384	6.0729e-06	0.00151248
Csf2rb2	84.7803	3.0029	0.663277	4.52736	5.97243e-06	0.00151248
Hk2	4323.65	1.52674	0.338707	4.50756	6.55779e-06	0.00160459
Rtp4	554.497	1.79908	0.400526	4.4918	7.0625e-06	0.00169829
Ston2	108.145	2.68239	0.598978	4.47828	7.52483e-06	0.00177879
D1Ertd622e	504.637	1.81599	0.406457	4.46785	7.90087e-06	0.00180645
Il10	855.855	3.2253	0.721702	4.46902	7.85791e-06	0.00180645
Gm6169	25.5674	8.7068	1.95031	4.46431	8.03281e-06	0.00180699
4933402N22Rik	38.4941	9.29559	2.09224	4.44289	8.87594e-06	0.00196496
Jaml	2128.97	2.21816	0.499816	4.43795	9.08178e-06	0.00197912
Amd2	177.673	5.2659	1.1882	4.43183	9.34358e-06	0.00200485
Sema4c	674.512	-2.19842	0.499703	-4.39945	1.08525e-05	0.00229334
Usp18	532.221	2.0407	0.467574	4.36444	1.27446e-05	0.00265297
Cass4	62.6338	3.51873	0.808958	4.34971	1.36318e-05	0.00278338
Cdh1	147.515	-2.51732	0.579028	-4.34749	1.37702e-05	0.00278338
Adgrg1	2746.04	-1.61086	0.375848	-4.28594	1.81966e-05	0.00362555
Tnfrsf8	374.716	2.11416	0.494233	4.27766	1.88867e-05	0.00371005
Naip6	327.189	-2.28972	0.536774	-4.26571	1.9927e-05	0.00384907
Slfn5	371.224	2.7752	0.650956	4.26326	2.01464e-05	0.00384907
Gm2274	30.7098	-7.81432	1.84018	-4.24649	2.17148e-05	0.00409266
Satb1	3538.77	1.51984	0.358778	4.23616	2.27372e-05	0.0042282
Plat	106.195	3.29333	0.781559	4.21379	2.51115e-05	0.0046083
Gpr18	1267.18	2.16063	0.514778	4.19721	2.70227e-05	0.00489461
Serpinb1a	435.941	1.9071	0.457226	4.17101	3.03247e-05	0.00542229
Nap1l3	134.097	-2.51163	0.604492	-4.15495	3.2536e-05	0.00574405
Glp1r	369.662	-2.87738	0.694637	-4.14228	3.43868e-05	0.0059949
B4galnt4	344.81	2.02228	0.489464	4.13161	3.60225e-05	0.00620255
Tcf7	136.867	4.58978	1.11298	4.12385	3.72584e-05	0.00633712
Zcchc14	226.007	-2.25068	0.546656	-4.11718	3.83539e-05	0.00644484
Sell	99.8162	3.79055	0.923235	4.10572	4.03051e-05	0.00669208
4931406B18Rik	85.2211	5.56393	1.35945	4.09277	4.26253e-05	0.00699405
Creb3l2	509.486	-1.69652	0.415008	-4.08793	4.35248e-05	0.00705861
Casp4	1152.62	1.51244	0.371094	4.07563	4.589e-05	0.00735665
Gm12346	170.796	4.09303	1.02154	4.00672	6.15682e-05	0.00964822
Slco3a1	728.809	1.67251	0.417329	4.00765	6.13255e-05	0.00964822
Ly6c2	14500.7	1.70371	0.42819	3.97887	6.92446e-05	0.0107306
P2ry14	185.436	2.35197	0.595218	3.95144	7.76822e-05	0.0119059
Gm18214	474.589	4.65875	1.18255	3.93958	8.16256e-05	0.0123743
Irf7	2126.37	1.40796	0.358466	3.92774	8.57491e-05	0.0128596
Gm20689	37.3045	-5.27004	1.34325	-3.92336	8.73217e-05	0.0129561
Socs2	255.29	2.25001	0.574168	3.91874	8.90129e-05	0.013068
Ifi44	38.6237	3.58992	0.921111	3.89738	9.72382e-05	0.0141269
Adgrg5	3286.84	1.4711	0.378158	3.89017	0.000100173	0.0143388
Cacna1d	118.148	-2.30146	0.591978	-3.88775	0.000101177	0.0143388
Ccrl2	1783.7	-1.96855	0.506534	-3.88631	0.000101781	0.0143388
Rgs8	2735.16	-1.35332	0.348702	-3.88103	0.000104014	0.0145069
Galnt18	34.2126	-7.96713	2.05862	-3.87013	0.000108778	0.0150211
Pim1	7749.77	1.33557	0.347866	3.83932	0.000123378	0.0168701
Ccl9	5864.64	2.09749	0.547744	3.82933	0.000128495	0.0173992
Mt3	663.614	2.46708	0.645471	3.82214	0.000132297	0.0177418
Il7r	869.93	1.67871	0.440015	3.81513	0.000136113	0.0180797
Btnl6	23.7417	-7.44091	1.95806	-3.80014	0.000144614	0.0190277
Mapk11	71.2945	2.96447	0.786834	3.76759	0.000164834	0.0214854
Bloc1s2-ps	32.8668	5.4944	1.45924	3.76524	0.000166386	0.0214869
Slc16a11	166.23	-2.59881	0.692228	-3.75427	0.000173846	0.0222443
Lef1	410.782	1.69362	0.453619	3.73358	0.000188774	0.0235074
Mx1	1141.32	1.50196	0.401928	3.73688	0.000186316	0.0235074
Rgcc	212.582	1.86601	0.499668	3.7345	0.000188088	0.0235074
Asphd1	63.9438	5.13793	1.37908	3.72562	0.000194836	0.0240476
Isg15	1361.34	2.02202	0.54363	3.71948	0.000199636	0.0244239
Elovl6	569.615	1.5127	0.407525	3.71193	0.000205685	0.0249452
Map3k8	477.815	2.68235	0.723374	3.7081	0.000208817	0.0251066
Gm8818	211.602	2.43346	0.656973	3.70404	0.000212192	0.0252944
Klf2	601.619	1.62866	0.440113	3.70055	0.000215133	0.0254276
AC140982.1	113.615	5.51373	1.49412	3.69029	0.000224001	0.0262533
Olfm1	185.037	2.17822	0.59324	3.67173	0.000240911	0.0279999
Gm5970	16.6543	8.08514	2.20738	3.66279	0.000249488	0.0287571
Mef2c	93.4645	-4.74169	1.29675	-3.65661	0.000255577	0.0292135
Pmel	305.852	-2.04215	0.558877	-3.65402	0.000258163	0.0292135
Ypel2	139.173	-2.1732	0.594996	-3.65247	0.000259732	0.0292135
Il21	126.856	3.51108	0.962406	3.64823	0.000264052	0.029228
Ly6a2	218.257	2.24566	0.615495	3.64854	0.000263736	0.029228
Camsap2	222.922	2.40472	0.66212	3.63186	0.000281387	0.0309016
Trbv16	1078.53	-2.31986	0.641326	-3.61729	0.000297708	0.0324386
Tesc	323.013	1.86535	0.516354	3.61254	0.00030321	0.0327819
Epha3	47.1316	-3.9866	1.10838	-3.59679	0.000322167	0.0345635
Slamf7	2397.63	1.3408	0.373127	3.5934	0.000326387	0.034749
Nudt10	59.5999	-3.20949	0.895916	-3.58235	0.000340514	0.0359785
Akap12	631.025	-1.57313	0.440169	-3.57393	0.000351667	0.0368774
Mturn	346.572	-1.73183	0.486044	-3.56312	0.00036648	0.038144
Kit	201.281	-2.32136	0.654247	-3.54813	0.000387976	0.0400822
Klrb1c	13.8718	7.83396	2.21541	3.53612	0.000406051	0.0416411
Impact	1467.8	-1.34317	0.380443	-3.53055	0.000414695	0.0422172
Ecm1	142.876	2.25514	0.640214	3.52248	0.000427529	0.0432083
Cd69	1814.25	1.84157	0.523369	3.51869	0.000433685	0.0435151
Gm2436	36.8658	7.86205	2.23744	3.51386	0.000441641	0.0439969
5830411N06Rik	13.6737	7.80655	2.22363	3.51073	0.000446875	0.0442026
Gm7816	49.5384	3.06176	0.874252	3.50215	0.000461522	0.0453299
Dipk1c	47.8709	5.42164	1.56198	3.471	0.00051852	0.050252
Slc5a3	1063.14	-1.31699	0.379443	-3.47084	0.000518842	0.050252
Fes	89.5718	2.35706	0.6803	3.46474	0.000530747	0.0506797
Pcyt1a	1763.31	-2.29209	0.661268	-3.4662	0.000527875	0.0506797
Slfn2	3417.22	1.28824	0.371999	3.46301	0.000534159	0.0506797
Fxyd7	81.4674	3.67562	1.06458	3.45265	0.000555114	0.052312
Igf2bp2	380.375	-1.66538	0.48264	-3.45056	0.000559431	0.052365
Gm38431	298.423	3.50604	1.01851	3.44231	0.000576772	0.0536282
Gpr55	163.039	2.65254	0.771559	3.43789	0.000586264	0.0539078
Osm	248.541	2.3862	0.694205	3.43732	0.000587508	0.0539078
Naip5	491.904	-1.67098	0.486935	-3.43163	0.000599959	0.0546903
Ly6k	21.8384	4.18089	1.22145	3.42289	0.000619584	0.0561126
2900026A02Rik	3718.39	-1.6017	0.468963	-3.41542	0.000636848	0.0569366
Ccr2	5555.05	1.73955	0.509166	3.41647	0.000634396	0.0569366
Esm1	275.922	2.55872	0.750146	3.41097	0.000647331	0.0574674
Trav14-3	45.0277	3.51381	1.03062	3.40941	0.000651025	0.0574674
Tnfsf4	574.703	-3.58587	1.05368	-3.4032	0.000666022	0.0584214
Kif26b	26.9557	-5.37483	1.58082	-3.40003	0.000673776	0.0587322
Gm20379	44.4316	5.33256	1.57423	3.3874	0.000705572	0.0611218
Crispld2	38.2356	3.48827	1.03507	3.37009	0.000751425	0.0645322
Rgs10	249.636	2.55899	0.759552	3.36908	0.000754194	0.0645322
Septin4	142.869	-1.92649	0.572898	-3.36271	0.000771828	0.0656383
Mxi1	3395.47	-1.18601	0.353161	-3.35827	0.000784316	0.0659421
Pou1f1	199.448	5.55877	1.65534	3.35808	0.000784856	0.0659421
Gm10563	615.031	4.26957	1.27492	3.3489	0.000811328	0.0677581
Klhl6	911.491	1.34588	0.403299	3.33718	0.000846337	0.0702611
Gm19000	286.08	3.95614	1.1885	3.32868	0.000872592	0.0720121
Nudt11	60.7732	-4.35356	1.3115	-3.31952	0.000901728	0.0739789
Fbln2	21.0947	-7.27485	2.2002	-3.30645	0.000944873	0.0770652
Slc16a10	575.755	-1.38386	0.419795	-3.29651	0.000978929	0.0793786
Mgll	37.1214	-4.9059	1.48935	-3.294	0.000987729	0.079456
Tsga10	313.486	-2.0345	0.617826	-3.29299	0.000991277	0.079456
Hmgb1-ps8	174.236	2.86608	0.872027	3.28668	0.00101375	0.0807929
Dppa2	51.7789	5.28229	1.60899	3.28299	0.00102713	0.0809344
Gm10717	43.0296	5.02705	1.53081	3.28392	0.00102374	0.0809344
Tnnc1	259.483	3.95744	1.21202	3.26515	0.00109405	0.0857229
Smpdl3b	1726.87	-1.16386	0.356783	-3.26208	0.00110598	0.0861736
Dnah14	746.241	3.6991	1.14166	3.2401	0.00119488	0.0925835
Oas3	1026.08	1.75241	0.542516	3.23015	0.00123723	0.0953352
Pkp4	2863.78	-1.17018	0.362851	-3.22496	0.00125991	0.0956158
Trav5d-4	67.2521	3.80865	1.18112	3.22461	0.00126144	0.0956158
Trav5n-4	67.2521	3.80865	1.18112	3.22461	0.00126144	0.0956158
AC109138.2	6233.41	1.67838	0.521234	3.22001	0.00128187	0.0966394
S1pr1	170.132	3.67129	1.14077	3.21825	0.00128976	0.0967114
Gm9892	1760.48	3.13564	0.975553	3.21422	0.001308	0.0970621
Igtp	6080.95	1.25522	0.390532	3.21414	0.00130836	0.0970621
Gm4951	44.4588	3.05655	0.95162	3.21194	0.00131842	0.0972913
Frmd4b	794.107	2.13369	0.664987	3.20862	0.00133375	0.0979041
Gcsam	24.0488	-5.21534	1.62773	-3.20406	0.00135505	0.0984313
Paqr3	573.227	-1.2589	0.392832	-3.20468	0.00135214	0.0984313
Dixdc1	76.2132	-2.65326	0.830175	-3.19603	0.00139332	0.0997337
Nsa2-ps1	217.548	11.8014	3.69436	3.19444	0.00140105	0.0997337
Olfr733	19.845	6.79756	2.12801	3.19433	0.00140158	0.0997337
Socs1	791.093	1.71103	0.535232	3.19679	0.00138965	0.0997337
Gm14414	34.0678	9.12303	2.86084	3.18893	0.00142799	0.101098
Mx2	99.9322	2.20427	0.692288	3.18404	0.00145237	0.10179
Slfn1	1162.5	1.40763	0.442041	3.18438	0.00145063	0.10179
Gm17604	350.605	4.06902	1.27972	3.17962	0.00147469	0.102837
Ccr4	42.524	4.21267	1.32559	3.17795	0.00148322	0.102918
Ccdc9b	18.2329	6.67691	2.10213	3.17627	0.00149184	0.103004
Gm6361	90.1848	-3.80846	1.20037	-3.17275	0.00151004	0.103746
Nos1	92.8219	2.03843	0.643885	3.16582	0.00154644	0.10569
Srgap3	3271.08	-1.15921	0.366481	-3.16309	0.00156106	0.10569
Zbp1	3780.98	1.1083	0.35023	3.1645	0.0015535	0.10569
Gm48499	379.956	2.43649	0.770784	3.16106	0.00157196	0.105914
Nr4a3	6581.14	-1.18552	0.375991	-3.15304	0.0016158	0.107825
Olfr1246	60.1066	4.09701	1.29928	3.1533	0.00161438	0.107825
Gm3755	193.709	4.39158	1.39422	3.14984	0.0016336	0.107844
Gm49354	15.6804	7.99681	2.54293	3.14472	0.00166247	0.107844
Ifi27l2a	4647.73	2.4842	0.789802	3.14534	0.00165894	0.107844
Kif13b	4839.33	-1.43103	0.454607	-3.14784	0.0016448	0.107844
Ppp1r3g	101.905	-3.80933	1.21036	-3.14726	0.00164808	0.107844
Tm4sf19	35.0409	-4.24064	1.34566	-3.15134	0.00162522	0.107844
Ern1	1972.89	-1.21428	0.386463	-3.14203	0.00167783	0.108336
Adssl1	705.447	-1.39036	0.44283	-3.13972	0.00169112	0.108691
Gpr35	238.275	-1.58155	0.504017	-3.13789	0.00170171	0.108871
Prr5l	615.632	-1.7169	0.548177	-3.13202	0.00173611	0.110564
Clec7a	71.0694	3.71611	1.187	3.13067	0.00174406	0.110566
Olfr1033	1365.47	1.64468	0.525803	3.12794	0.00176039	0.111096
Sco1	762.519	1.24399	0.398434	3.12219	0.00179508	0.112775
Cxcl9	144.86	3.27304	1.05039	3.11601	0.00183314	0.114137
Pecam1	473.767	1.2737	0.408742	3.11614	0.00183235	0.114137
Epas1	2215.78	-1.52802	0.492162	-3.10472	0.00190461	0.117576
Ifi206	1670.34	1.24026	0.399569	3.10399	0.00190931	0.117576
Tnfrsf26	80.2899	2.00441	0.645892	3.10332	0.00191365	0.117576
Clec4e	32.0417	3.26525	1.05327	3.10012	0.00193443	0.117647
Dnajc15	2198.75	1.85492	0.598754	3.09796	0.00194855	0.117647
Dsg2	82.8254	-3.83571	1.23766	-3.09917	0.00194067	0.117647
Snhg11	1581.41	3.21689	1.03819	3.09857	0.00194459	0.117647
1700025G04Rik	157.748	1.99941	0.646102	3.09458	0.00197094	0.117977
Apol7b	212.008	3.62278	1.17058	3.09486	0.00196904	0.117977
Cry2	262.218	-1.51979	0.493078	-3.08226	0.00205433	0.121406
Gm29216	23338.3	3.29228	1.068	3.08265	0.00205165	0.121406
Ssh2	1651.2	1.20719	0.39148	3.08367	0.00204467	0.121406
Eya2	117.731	1.77955	0.578152	3.078	0.00208395	0.122637
Gm13868	18.3571	8.22636	2.67534	3.07489	0.00210581	0.123402
Gm10801	72.3197	4.72268	1.538	3.07067	0.00213581	0.124454
Slc25a23	151.735	3.685	1.20038	3.06986	0.00214161	0.124454
Chek2	2315.83	3.4318	1.11935	3.06587	0.00217035	0.125082
Rad9b	245.129	3.2845	1.0711	3.06646	0.0021661	0.125082
Gm14760	15.0212	-6.77965	2.21307	-3.06346	0.00218793	0.125576
Gm48808	48.1348	4.83349	1.57984	3.05947	0.00221729	0.12674
Ctla4	29031	1.06113	0.347908	3.05002	0.00228825	0.130145
Trgv3	54.275	-5.92193	1.94221	-3.04907	0.00229553	0.130145
Gm46350	32.2673	5.16297	1.69422	3.0474	0.00230829	0.130339
Cdkn2d	1026.51	1.4028	0.461064	3.04253	0.00234595	0.131931
Foxred2	680.255	-1.51136	0.497769	-3.03627	0.00239521	0.133236
Gm10800	309.036	3.56758	1.1751	3.03599	0.00239749	0.133236
Gm11585	28.7447	8.87745	2.92411	3.03595	0.00239781	0.133236
Jam2	106.47	-1.83546	0.605142	-3.03311	0.00242045	0.13396
Cacna2d3	58.3621	4.47301	1.47729	3.02785	0.00246299	0.135691
Tnip2	631.563	1.19559	0.394994	3.02685	0.00247118	0.135691
Arap3	148.022	-2.0517	0.678333	-3.02463	0.0024894	0.136155
Gm20481	28.2124	8.85042	2.93158	3.019	0.00253612	0.136569
Gm20796	26.0291	4.53438	1.50074	3.02142	0.00251593	0.136569
Gm2a	3154.35	1.26164	0.417881	3.01914	0.00253492	0.136569
Trgv7	135.434	-4.2019	1.39177	-3.01911	0.00253521	0.136569
Cacng4	72.4291	4.04596	1.3417	3.01554	0.00256522	0.137604
Gm5511	43.4439	3.29352	1.09374	3.01125	0.00260177	0.1385
Mt1	4265.33	1.92062	0.637624	3.01216	0.00259398	0.1385
Gm21778	39.8706	5.56018	1.84837	3.00815	0.00262842	0.138858
Olfr1062	55.6814	4.39562	1.46096	3.00872	0.00262351	0.138858
Gm48641	461.043	3.04126	1.01228	3.00437	0.00266128	0.139015
Gm6457	21.6066	-7.30914	2.43216	-3.00521	0.00265399	0.139015
Ier3	386.633	1.67243	0.556604	3.0047	0.00265847	0.139015
Endou	56.2162	2.29359	0.764115	3.00164	0.00268533	0.139297
Selenom	119.979	2.25162	0.750169	3.00149	0.00268665	0.139297
Aldh8a1	40.058	3.81633	1.27352	2.99669	0.00272928	0.140462
Rassf6	228.701	-1.58037	0.527248	-2.9974	0.0027229	0.140462
Plin3	437.268	1.50279	0.502337	2.9916	0.00277524	0.142302
Saa3	74.8075	2.77981	0.930261	2.9882	0.00280625	0.143366
H2-T24	517.121	1.46607	0.49091	2.98643	0.00282254	0.143671
Gm9973	1967.22	1.20416	0.403554	2.9839	0.00284602	0.143817
Sdc4	157.157	1.73881	0.582526	2.98495	0.00283626	0.143817
Btnl5-ps	17.4102	-5.61217	1.88232	-2.98152	0.00286825	0.143897
Itgax	842.284	2.45615	0.823769	2.9816	0.00286749	0.143897
AL646044.2	1128.34	3.17415	1.06612	2.9773	0.00290803	0.14537
Jdp2	416.927	-1.37112	0.462592	-2.96399	0.00303678	0.151264
Zfp683	181.33	1.49775	0.505552	2.9626	0.00305055	0.15141
Trgc3	108.773	-5.2752	1.78134	-2.96136	0.00306281	0.151479
Gm14049	19.7472	5.85267	1.98168	2.95339	0.00314308	0.154899
Oas2	87.0784	2.4713	0.837297	2.95152	0.00316218	0.155292
Gm3650	26.0832	8.73699	2.96409	2.94761	0.00320238	0.156714
Gjb2	78.9687	-2.3547	0.799424	-2.9455	0.00322437	0.157239
Cdk14	159.071	-1.75463	0.597116	-2.9385	0.00329806	0.160215
Egr3	141.588	2.4918	0.848265	2.93753	0.00330837	0.160215
Vmn1r13	185.722	3.68033	1.25413	2.93458	0.00334001	0.161187
Cmpk2	328.376	1.66515	0.568236	2.93038	0.00338543	0.162816
Pnpla3	155.903	3.84069	1.31189	2.92761	0.00341578	0.163711
Mt2	2849.11	1.4561	0.498136	2.92309	0.00346575	0.165537
Gm47803	932.332	3.30267	1.13148	2.9189	0.00351274	0.167209
Igsf9b	120.415	-2.03951	0.699029	-2.91763	0.00352697	0.167315
Zbtb42	408.241	-1.20879	0.414895	-2.91348	0.00357429	0.168985
Magi1	34.6881	3.13694	1.07766	2.91089	0.00360397	0.169813
Gm14288	21.2733	-5.9083	2.03079	-2.90936	0.00362171	0.170074
Slc1a3	101.187	3.67148	1.26255	2.90799	0.00363755	0.170245
Chn2	1105.3	-1.06394	0.366397	-2.90378	0.00368683	0.171751
Cish	2120.76	1.14989	0.396511	2.90003	0.0037313	0.171751
Gm4767	125.909	2.57173	0.886222	2.90191	0.00370898	0.171751
Gm49395	69.2667	3.84402	1.32491	2.90134	0.00371567	0.171751
Ifi214	744.925	1.42225	0.490251	2.90106	0.00371901	0.171751
Rras2	819.514	1.16876	0.403359	2.89758	0.00376052	0.172526
Trp53i11	1735.28	1.06272	0.367898	2.88863	0.00386922	0.176778
Zfp395	389.666	-1.2203	0.422561	-2.88787	0.00387856	0.176778
Adgrv1	620.004	2.90719	1.00837	2.88306	0.00393831	0.178918
Fut8	1040.57	-1.08585	0.377233	-2.87846	0.00399618	0.180957
Tspan10	24.8555	-4.30861	1.49788	-2.87647	0.00402147	0.181513
Nefm	14.084	-6.68599	2.32523	-2.87542	0.00403496	0.181534
Fam3b	17.9133	4.67118	1.62723	2.87064	0.00409646	0.182535
Itgav	8243.21	-1.06262	0.370122	-2.87099	0.00409182	0.182535
Trank1	78.0515	4.05039	1.41077	2.87104	0.00409123	0.182535
Zfp783	178.318	-1.69331	0.590292	-2.86859	0.00412306	0.183135
Rhox8	127.545	3.67925	1.2838	2.86591	0.00415817	0.184108
Olfr71	35.1139	4.35777	1.52127	2.86455	0.004176	0.184312
Gm10038	610.379	3.67705	1.28797	2.85491	0.00430484	0.188804
Nrp1	3053.29	-1.00269	0.35117	-2.8553	0.00429961	0.188804
Ccdc189	86.3265	3.44409	1.2079	2.8513	0.00435414	0.190367
Bst2	1687.24	1.22366	0.429319	2.85024	0.00436865	0.190382
Gm13803	23.4216	8.58139	3.01188	2.84918	0.00438327	0.190382
Rasd2	384.215	-1.77448	0.622999	-2.84829	0.00439544	0.190382
Htra3	23.5513	-4.22718	1.48477	-2.84702	0.00441306	0.190554
Gm48670	99.7067	3.87621	1.36242	2.8451	0.0044398	0.191117
Cpne8	296.864	3.20887	1.12874	2.84287	0.00447093	0.191865
Fgf8	133.172	3.02791	1.06572	2.8412	0.00449446	0.192283
Maf	812.531	1.41874	0.501235	2.83049	0.0046477	0.198231
Rps11-ps2	45.6115	3.63037	1.28386	2.82771	0.0046883	0.199353
Gm28438	25.5433	-7.54614	2.67149	-2.82469	0.00473262	0.20036
Met	113.844	-3.5711	1.26449	-2.82414	0.00474073	0.20036
Gm5063	25.0195	-4.32409	1.53225	-2.82206	0.00477166	0.200663
Rasl12	124.419	-1.61213	0.57133	-2.82172	0.00477667	0.200663
Icos	15498.7	1.37749	0.488717	2.81858	0.00482362	0.202027
Bmf	136.637	-1.69967	0.603951	-2.81424	0.00488922	0.204162
Cnn1	21.6491	3.68859	1.31291	2.80949	0.00496207	0.20597
Klk8	1240.92	1.92572	0.685375	2.80974	0.0049582	0.20597
Bgn	38.8133	-6.00033	2.13826	-2.80617	0.0050134	0.207483
Mzf1	168.742	3.51922	1.25454	2.80519	0.00502876	0.207493
Oas1a	920.466	1.38235	0.492948	2.80425	0.0050434	0.207493
Dkk3	31.4167	-3.86589	1.38206	-2.7972	0.0051548	0.211453
Gm8131	13.5663	7.78839	2.78855	2.79298	0.00522242	0.213511
Ifi213	1100.77	1.29751	0.464696	2.79217	0.00523558	0.213511
Tha1	45.0985	2.32031	0.831701	2.78983	0.00527356	0.214432
Mip	25.3295	5.38107	1.92969	2.78857	0.00529414	0.214643
Aqp7	134.134	3.2542	1.16783	2.78654	0.00532734	0.215364
Gm14667	36.3103	3.87536	1.39171	2.7846	0.00535942	0.215735
Gm18852	635.59	1.18446	0.425631	2.78284	0.0053885	0.215735
Nfkbia	8902.77	1.61722	0.581263	2.78225	0.00539841	0.215735
Tgfbr3	83.5486	2.0942	0.752635	2.78249	0.00539432	0.215735
Trav4-3	20.6118	3.2494	1.16914	2.77932	0.00544727	0.217066
Clec2d	2363.2	1.26379	0.455548	2.77422	0.00553336	0.219244
Klf6	17185.4	1.17576	0.423738	2.77474	0.00552462	0.219244
Rap2a	1300.91	-1.09992	0.396633	-2.77314	0.0055518	0.219351
Ly6a	19339.9	1.1774	0.425494	2.76714	0.00565504	0.222781
Trav12d-3	19.1358	8.30097	3.00081	2.76625	0.00567055	0.222781
Rtn1	27.6547	-3.74284	1.35392	-2.76445	0.00570195	0.223385
Tnip3	454.437	1.16794	0.422697	2.76307	0.00572599	0.223698
Gm4707	312.765	2.51626	0.912069	2.75885	0.00580058	0.22598
B430306N03Rik	29.2125	3.59261	1.30297	2.75724	0.00582907	0.226457
Zdbf2	43.8093	-3.59274	1.30391	-2.75536	0.00586267	0.22713
AC225888.1	571.615	2.35719	0.857995	2.74732	0.00600846	0.232133
Xaf1	990.491	1.23284	0.449095	2.74517	0.006048	0.233015
Dmxl2	231.02	-2.99518	1.09247	-2.74166	0.00611294	0.233581
Gm45880	50.3737	4.84544	1.76675	2.74257	0.00609606	0.233581
Vmn1r-ps47	56.3126	3.40078	1.24036	2.74178	0.00611079	0.233581
Gpr34	81.6561	2.25861	0.824366	2.73981	0.00614738	0.234256
Psme2b	1070.28	1.56968	0.574173	2.73382	0.0062605	0.237916
Gm18752	20.8259	4.66337	1.70749	2.73113	0.00631181	0.239214
Olfr44	15.9783	4.62437	1.69424	2.72946	0.00634382	0.239776
Emp1	642.709	1.31493	0.48255	2.72495	0.00643103	0.242415
Gldc	1098.61	-1.09503	0.402057	-2.72358	0.0064578	0.242486
Srsf3-ps	86.325	2.55881	0.939677	2.72308	0.00646768	0.242486
Olfr95	82.4804	2.70334	0.993121	2.72206	0.00648761	0.242581
Nr4a2	16522.5	-1.00154	0.368717	-2.71629	0.0066018	0.246191
Usp17la	352.187	3.16552	1.16658	2.71351	0.00665751	0.247606
Epha5	252.267	2.77157	1.02331	2.70843	0.00676023	0.248803
Gabrr1	22.8399	-4.18925	1.54615	-2.70947	0.00673906	0.248803
Lamb1	17.5322	-5.41958	2.00038	-2.70928	0.00674291	0.248803
Trav8-2	88.8969	-4.38531	1.61916	-2.70839	0.00676106	0.248803
Chd7	16113.1	1.38276	0.511638	2.70261	0.00687982	0.251845
Gm6542	33.7496	3.5951	1.33022	2.70264	0.00687916	0.251845
Rgsl1	28.3212	4.46271	1.65433	2.69758	0.00698449	0.255007
Nhsl2	25.8424	3.12504	1.15885	2.69668	0.00700355	0.255035
Sik1	6646.91	-0.907071	0.336525	-2.69541	0.00703023	0.25534
Dusp7	179.522	1.33328	0.495036	2.6933	0.00707477	0.255627
Gm5987	119.655	2.80801	1.04246	2.69363	0.00706788	0.255627
Ggt1	165.196	1.56142	0.580062	2.69181	0.00710654	0.256111
Gnb4	905.456	-1.0016	0.373046	-2.68492	0.00725468	0.260638
Sqor	34.9158	2.94315	1.09646	2.68424	0.00726955	0.260638
Ptprk	167.579	1.70943	0.637342	2.68213	0.0073156	0.261617
Gm47191	330.174	2.6193	0.978265	2.6775	0.00741747	0.264582
Ass1	783.191	1.43094	0.534901	2.67514	0.0074698	0.265769
Gm6342	24.6076	4.62971	1.7337	2.67042	0.00757566	0.268849
Ccl3	10821	0.978495	0.367462	2.66284	0.00774832	0.274279
Kif1a	15.2581	3.81247	1.43394	2.65873	0.00784359	0.276423
Map2	489.369	-1.41566	0.532671	-2.65767	0.00786834	0.276423
Rora	3777.82	0.922795	0.347144	2.65825	0.00785476	0.276423
Ctla2a	4303.79	1.5978	0.602011	2.6541	0.00795201	0.277961
Rgs17	22.5005	3.74314	1.41013	2.65446	0.00794352	0.277961
Crip1	5575.14	1.70117	0.642002	2.6498	0.00805404	0.27816
Il2ra	4688.34	1.45906	0.550719	2.64937	0.00806411	0.27816
Map3k1	6148.26	-1.01121	0.381187	-2.65278	0.00798312	0.27816
Ooep	33.3901	3.74448	1.41206	2.65178	0.00800682	0.27816
P2rx4	287.654	2.17685	0.821442	2.65003	0.00804843	0.27816
Trgc1	305.075	-2.96866	1.12075	-2.64882	0.00807736	0.27816
Galnt2l	2048.8	-1.1179	0.422513	-2.64583	0.00814909	0.279427
Rgs16	22444.6	-1.21463	0.45911	-2.64562	0.00815422	0.279427
Dgkh	3727.15	-0.933497	0.35308	-2.64387	0.00819644	0.280186
1110032F04Rik	148.869	-1.98154	0.750481	-2.64036	0.00828191	0.280195
Dlc1	99.0696	-1.77404	0.6717	-2.64112	0.00826332	0.280195
Gm15807	433.581	3.05739	1.1574	2.64161	0.00825137	0.280195
Ikzf2	2676	-1.21437	0.459636	-2.64202	0.00824139	0.280195
Il2rb	47665	-1.05438	0.399427	-2.63973	0.00829717	0.280195
Gm10184	385.377	12.6264	4.78497	2.63876	0.00832106	0.280323
Klri2	812.343	-1.29905	0.492736	-2.63639	0.0083793	0.281605
Zfp229	223.831	2.98408	1.13279	2.63427	0.00843177	0.282687
Gm10251	23.0199	7.17754	2.73012	2.62902	0.00856325	0.285358
Irf4	2434.32	1.74783	0.664919	2.62864	0.00857283	0.285358
Smpd3	280.99	3.41809	1.29955	2.63021	0.00853324	0.285358
Gm7609	93.0943	2.64235	1.00608	2.6264	0.0086294	0.286558
Pramel5	28.5644	3.28462	1.25121	2.62516	0.00866077	0.286916
F2rl2	309.354	1.28071	0.488644	2.62094	0.00876877	0.289121
Tiprl	2844.79	-0.948403	0.36177	-2.62156	0.00875284	0.289121
Ncor2	4469.93	-1.05773	0.404599	-2.61428	0.00894169	0.294127
Olfr1039	81.7068	3.75292	1.43615	2.61318	0.00897053	0.294381
AW822252	117.679	3.25517	1.2467	2.61103	0.00902688	0.294951
Sgip1	1808.88	1.99318	0.763406	2.61091	0.0090302	0.294951
Gm11127	294.903	2.64438	1.01394	2.60802	0.00910682	0.296759
Slc17a8	39.158	3.29355	1.26373	2.60621	0.00915509	0.297636
Ccdc184	147.234	-1.51252	0.581343	-2.60177	0.00927428	0.300412
Gm2673	17.1099	4.07345	1.56633	2.60064	0.00930508	0.300412
Zfp142	1941.93	-1.04222	0.400648	-2.60134	0.00928605	0.300412
Gm11969	28.9341	3.88187	1.49323	2.59964	0.00933213	0.30059
Erich1	330.7	1.13188	0.436623	2.59236	0.00953208	0.306323
Fas	434.188	1.22382	0.472704	2.58897	0.0096263	0.308639
Olfr967	56.274	3.44655	1.33564	2.58045	0.00986717	0.315636
Car12	184.337	1.29052	0.500663	2.57762	0.00994847	0.316062
Lgi2	167.89	-3.37379	1.30816	-2.57902	0.00990804	0.316062
Sft2d2	1988.62	-1.50697	0.584612	-2.57772	0.00994556	0.316062
Amz2	577.889	1.55178	0.602289	2.57647	0.00998162	0.316395
Spef2	82.3278	1.9621	0.76251	2.57321	0.0100761	0.318665
Skil	4391.06	-1.13444	0.441042	-2.57219	0.0101057	0.318679
Zfp385b	21.037	5.25604	2.04386	2.57163	0.0101222	0.318679
Gm19087	27.0867	5.8032	2.25801	2.57005	0.0101683	0.319407
Vsig10	114.447	-1.50213	0.585396	-2.56601	0.0102874	0.322425
Arhgdig	49.7354	2.43444	0.949421	2.56413	0.0103434	0.323329
Gm9755	15.5155	7.9991	3.12134	2.56271	0.0103859	0.323329
Trav13n-3	15.5155	7.9991	3.12134	2.56271	0.0103859	0.323329
B3galt5	185.294	-1.61824	0.631935	-2.56076	0.0104442	0.323932
Col1a1	198.079	-3.11882	1.21804	-2.56052	0.0104517	0.323932
Klhl42	352.13	-1.37733	0.538628	-2.5571	0.0105549	0.326406
Mest	59.0298	-2.00475	0.784308	-2.55607	0.0105861	0.326648
Foxp1	1307.37	1.36183	0.533201	2.55408	0.010647	0.327802
Gm10160	3136.48	2.65658	1.0427	2.54778	0.010841	0.333037
Eif2s3y	26.3319	5.54039	2.17717	2.54477	0.0109349	0.334253
Gm48141	167.6	3.19645	1.25627	2.5444	0.0109466	0.334253
Ovgp1	106.038	2.55643	1.0048	2.54421	0.0109524	0.334253
Gm15071	50.2838	5.24347	2.06343	2.54114	0.0110491	0.336468
Adamts6	944.644	-1.38219	0.544558	-2.53818	0.011143	0.336662
Fam241a	148.632	1.73803	0.685108	2.53687	0.0111849	0.336662
Gm10499	118.255	2.93864	1.1573	2.53921	0.0111102	0.336662
Gm11027	2446.42	5.66853	2.23621	2.53488	0.0112486	0.336662
Gm49461	217.168	2.43423	0.958779	2.53889	0.0111206	0.336662
Hopx	1642.62	0.937519	0.369785	2.53531	0.0112348	0.336662
Rnf144a	65.722	1.96387	0.774316	2.53627	0.011204	0.336662
Upf1	4678.62	-1.0032	0.395657	-2.53552	0.0112279	0.336662
Piwil2	156.572	1.44452	0.570196	2.53338	0.011297	0.337385
Ms4a4c	564.466	1.5515	0.613694	2.52814	0.0114668	0.341726
Olfr93	14.3447	5.60868	2.2196	2.52689	0.0115078	0.341751
Zfp280d	2483.22	2.21918	0.878322	2.52662	0.0115167	0.341751
Ifng	8449.99	0.88591	0.351013	2.52387	0.0116071	0.343705
Actr3-ps	81.9622	1.88969	0.750244	2.51876	0.0117768	0.347212
Sv2c	1003.74	1.28949	0.512097	2.51806	0.0118003	0.347212
Tgtp1	1548.55	1.64387	0.652464	2.51948	0.0117528	0.347212
Gm43302	746.512	1.47094	0.584863	2.51502	0.0119026	0.349484
Kansl1l	450.655	-1.05554	0.419897	-2.5138	0.0119439	0.349962
CAAA01144662.1	89.208	-1.7608	0.700934	-2.51208	0.0120023	0.350935
Gcat	301.793	1.12415	0.447998	2.50927	0.0120981	0.352997
Gm2810	355.153	2.73399	1.09061	2.50684	0.0121816	0.354691
Gngt2	562.55	1.80566	0.721189	2.50372	0.0122895	0.354869
Marveld2	236.885	-1.33446	0.532884	-2.50422	0.0122722	0.354869
Olfr681	18.7647	4.73678	1.89085	2.5051	0.0122415	0.354869
Rps2-ps10	920.154	1.77377	0.708265	2.50439	0.0122663	0.354869
Mex3b	383.658	-1.1098	0.443504	-2.50234	0.0123375	0.355519
Col5a1	33.3022	-6.58535	2.63321	-2.50088	0.0123885	0.356252
9130008F23Rik	16.9566	-4.15761	1.66613	-2.49537	0.0125826	0.360349
Sobp	32.0375	4.10008	1.64293	2.4956	0.0125745	0.360349
Igfbp4	523.327	2.59993	1.04261	2.49366	0.0126434	0.361347
H4c9	303.806	1.5948	0.639937	2.49212	0.0126982	0.362173
Dennd3	316.097	-1.08548	0.435952	-2.48991	0.0127776	0.363592
Uqcc1	766.58	-1.02831	0.413095	-2.48928	0.0128001	0.363592
Ccnd3	3915.58	0.909223	0.365373	2.48848	0.0128291	0.363675
Slc37a2	1957.27	-1.01859	0.41023	-2.48298	0.0130289	0.368588
Phlda1	1049.64	1.45766	0.587384	2.48161	0.013079	0.369067
Rundc3a	73.7943	1.70789	0.688366	2.48107	0.0130987	0.369067
Gm14542	50.2501	3.73849	1.50839	2.47847	0.0131946	0.37102
Eif2ak3	2337.46	-1.28772	0.520229	-2.4753	0.0133125	0.37283
Gm15267	21.3599	5.11585	2.0666	2.47549	0.0133053	0.37283
Bmp2k	1698.34	-0.989891	0.400502	-2.47162	0.0134501	0.373271
Cblb	12317.6	-0.969283	0.392131	-2.47183	0.0134422	0.373271
Gm21188	60.464	2.10566	0.852014	2.4714	0.0134587	0.373271
Gm50438	43.3877	3.26217	1.32002	2.47131	0.013462	0.373271
Postn	24.2929	-7.47692	3.02263	-2.47365	0.0133741	0.373271
Gm10172	41.0894	4.78912	1.93847	2.47057	0.0134897	0.373297
Gm48862	74.4732	2.92849	1.18623	2.46874	0.013559	0.37447
Gxylt1	3781.73	-0.845501	0.343614	-2.46062	0.0138698	0.382298
Ccdc80	23.4207	-3.65074	1.48543	-2.4577	0.0139829	0.383886
Gpatch4	823.046	1.4829	0.603653	2.45655	0.0140278	0.383886
Ogfrl1	209.11	1.49619	0.609299	2.4556	0.0140651	0.383886
Rps19-ps6	27.9629	4.28902	1.74625	2.45613	0.0140441	0.383886
Stat3	31711.1	-0.847755	0.345153	-2.45617	0.0140427	0.383886
Ncf1	1982.88	-0.892945	0.363749	-2.45484	0.0140947	0.383944
Arid5a	7834.14	1.00532	0.41017	2.45098	0.014247	0.387334
Cxcl10	441.754	1.79065	0.731022	2.44951	0.014305	0.388157
Aoah	79.2352	-1.84806	0.758302	-2.43711	0.0148054	0.399627
Capsl	22.7817	3.14871	1.29209	2.4369	0.0148137	0.399627
Cfb	112.652	1.55148	0.636347	2.43811	0.0147645	0.399627
Car5b	742.925	1.27535	0.524306	2.43245	0.0149971	0.403166
Gm15694	28.1965	3.7852	1.55621	2.43231	0.0150027	0.403166
Cacnb3	169.327	1.54121	0.634791	2.42791	0.0151862	0.404322
Camk2b	93.8556	1.69182	0.696817	2.42793	0.0151854	0.404322
Lmo4	168.627	1.72938	0.711899	2.42925	0.0151303	0.404322
Pdk4	36.0209	3.56851	1.47013	2.42735	0.0152097	0.404322
Prkcq	3878.49	0.880064	0.362114	2.43035	0.0150841	0.404322
Rpl23a-ps2	34.277	3.93144	1.61981	2.42711	0.0152197	0.404322
Pou2f2	265.407	1.23173	0.507876	2.42526	0.0152975	0.405616
Cd200r4	688.941	-1.63737	0.675328	-2.42455	0.0153275	0.40564
Crabp2	22.5421	3.56751	1.47224	2.42318	0.0153851	0.406124
Klf3	127.753	2.58036	1.06506	2.42274	0.015404	0.406124
Ccdc148	75.1181	-1.89771	0.784876	-2.41785	0.0156126	0.406263
Elf5	113.323	2.66885	1.10262	2.42046	0.0155011	0.406263
Gm18997	26.3502	4.53551	1.8751	2.41881	0.0155713	0.406263
Ifi204	292.537	1.69201	0.699805	2.41783	0.0156132	0.406263
Mapk8ip1	156.697	-1.3685	0.56574	-2.41895	0.0155654	0.406263
Trbv31	61.8788	2.57972	1.06529	2.42161	0.0154519	0.406263
Trpc1	304.048	-1.07488	0.444115	-2.42026	0.0155092	0.406263
Tarm1	37.0015	2.4882	1.03068	2.41413	0.0157729	0.408893
Tctex1d4	26.0768	3.05688	1.266	2.41459	0.0157529	0.408893
Kcnt1	50.147	-2.0395	0.845847	-2.4112	0.0159003	0.411432
Cd22	80.4774	2.2201	0.921285	2.40979	0.0159618	0.411496
Tjp2	765.685	-1.0747	0.445899	-2.41019	0.0159442	0.411496
Klhl33	234.371	2.28094	0.947076	2.40841	0.0160223	0.412293
Coq8a	460.78	-0.994371	0.413371	-2.40552	0.0161496	0.41326
Dclk2	1258.98	-0.866208	0.360059	-2.40574	0.0161399	0.41326
Endog	116.991	2.14872	0.893487	2.40487	0.0161784	0.41326
Gm21972	55.7788	4.72833	1.9653	2.4059	0.0161326	0.41326
Armcx4	683.488	-0.982302	0.409305	-2.39992	0.0163985	0.416274
Ifi209	2731.46	0.929654	0.387356	2.4	0.016395	0.416274
Tnfrsf1b	13692.5	-0.926591	0.386091	-2.39993	0.0163982	0.416274
Zfp969	14.3724	7.87527	3.28199	2.39954	0.0164158	0.416274
Cd300lf	57.5286	2.54833	1.06545	2.39178	0.0167668	0.422868
Rorb	40.0871	3.70138	1.54721	2.3923	0.0167431	0.422868
Synpo2	202.188	-1.58819	0.663997	-2.39186	0.0167631	0.422868
Fam57a	224.264	-1.37122	0.574064	-2.38862	0.0169119	0.425759
Cited2	1147.82	0.906273	0.379821	2.38605	0.0170304	0.426432
Gm38164	32.235	3.74456	1.56914	2.38637	0.0170156	0.426432
Muc4	28.8316	-2.75755	1.15546	-2.38655	0.0170075	0.426432
Eif2s2	8883.57	1.59516	0.669147	2.38387	0.0171316	0.42667
Gtf2ird1	231.323	-1.3185	0.552934	-2.38455	0.0171002	0.42667
Ociad2	341.005	-1.11862	0.469181	-2.38419	0.017117	0.42667
Lst1	80.7538	2.16762	0.909702	2.38277	0.0171827	0.427179
Acox2	17.1645	6.75165	2.83527	2.38131	0.0172512	0.427581
Glcci1	1088.28	-0.871998	0.366515	-2.37916	0.0173522	0.427581
Il1r2	2266.76	1.03275	0.433824	2.38057	0.0172857	0.427581
Rpgrip1	345.545	2.36422	0.993588	2.37947	0.0173374	0.427581
Zkscan7	113.571	-1.38185	0.580717	-2.37955	0.0173337	0.427581
Actn1	2045.56	-0.906765	0.381741	-2.37534	0.0175327	0.429743
Clgn	943.996	-0.908761	0.382391	-2.37652	0.0174766	0.429743
Gm5049	58.8262	-2.0109	0.846572	-2.37535	0.0175323	0.429743
Pramel7	53.7945	3.84662	1.61984	2.3747	0.0175632	0.429743
Arnt2	1069.81	-1.52985	0.644649	-2.37315	0.0176371	0.430044
Glipr2	3281.87	0.845382	0.356154	2.37364	0.0176138	0.430044
Tsga13	47.1016	3.91284	1.65073	2.37037	0.0177704	0.432537
Siglecg	68.1193	2.42303	1.02288	2.36882	0.0178449	0.433593
Hist1h2ap	2554.95	1.80023	0.760565	2.36696	0.0179348	0.435021
Fuom	107.751	2.40398	1.01601	2.36609	0.0179769	0.435284
H4f16	175.523	2.64541	1.11841	2.36534	0.0180137	0.43542
Kbtbd11	2131.03	1.0227	0.432649	2.36382	0.0180876	0.435696
Samd15	135.6	2.6568	1.12371	2.36431	0.0180639	0.435696
Cstdc4	92.2323	2.92764	1.24103	2.35905	0.018322	0.439823
Nos2	82.4561	4.34725	1.84238	2.35958	0.0182957	0.439823
Birc2	4926	-0.81067	0.344783	-2.35125	0.0187107	0.44013
Ccn1	21.0277	-7.2688	3.09103	-2.35158	0.0186939	0.44013
Esf1	2004.25	1.63742	0.695496	2.35432	0.0185564	0.44013
Foxa3	25.365	4.38761	1.86615	2.35116	0.018715	0.44013
Gm45647	41.4845	3.85666	1.63777	2.35482	0.0185315	0.44013
Gm49478	21.5411	5.24557	2.2246	2.35798	0.0183745	0.44013
Il17ra	2198.14	0.993864	0.422375	2.35304	0.0186207	0.44013
Mettl1	534.348	1.57089	0.66726	2.35424	0.0185605	0.44013
Olfr846	62.4345	3.12715	1.32978	2.35164	0.0186908	0.44013
St6galnac3	187.764	-1.60143	0.681296	-2.35056	0.018745	0.44013
Trbv14	198.267	1.51344	0.642056	2.35718	0.0184143	0.44013
Trim39	1367.5	-1.21698	0.517542	-2.35147	0.0186993	0.44013
Usp38	3647.19	-1.22061	0.51801	-2.35635	0.0184555	0.44013
Dram1	172.103	-1.20137	0.511349	-2.34941	0.0188033	0.440344
Gng4	50.8585	2.3487	0.999817	2.34913	0.0188173	0.440344
Gm49309	63.7092	3.10843	1.32434	2.34715	0.0189175	0.441542
Tox2	233.919	-1.653	0.70453	-2.34625	0.0189635	0.441542
Zfp993	196.437	1.84967	0.788318	2.34635	0.0189585	0.441542
P2rx7	26.642	2.54378	1.08473	2.34509	0.0190224	0.442175
Adgrg2	60.0612	3.28916	1.40412	2.3425	0.0191549	0.442308
Fam117b	2834.91	-0.861087	0.367497	-2.34311	0.0191237	0.442308
Klf9	431.456	1.61586	0.689318	2.34415	0.0190705	0.442308
Trim12a	1509.57	1.0567	0.45089	2.34358	0.0190996	0.442308
Mfsd4b5	78.818	3.4142	1.45812	2.34151	0.0192061	0.442756
Prl8a1	237.741	1.82342	0.779409	2.33949	0.0193103	0.444425
Cryba4	27.1854	3.05639	1.30736	2.33783	0.0193961	0.444931
Olfr1457	21.0213	6.20631	2.65464	2.33791	0.0193921	0.444931
2200002D01Rik	27.2624	3.62624	1.55601	2.33048	0.0197808	0.447721
Adora2b	50.3297	2.04026	0.875881	2.32938	0.0198388	0.447721
Ckb	296.683	1.37813	0.590935	2.33212	0.0196942	0.447721
Ddx60	460.795	0.972464	0.416983	2.33215	0.019693	0.447721
Nr3c1	2953.97	-0.838789	0.359488	-2.33329	0.019633	0.447721
Olfr769	414.781	2.04233	0.876101	2.33116	0.0197448	0.447721
Pvrig	467.106	-1.00504	0.431146	-2.3311	0.0197482	0.447721
Stom	117.314	1.93322	0.82976	2.32985	0.0198141	0.447721
Taf3	1797.47	1.84523	0.790485	2.3343	0.0195802	0.447721
Traj27	37.7621	3.15725	1.35431	2.33125	0.0197399	0.447721
Hsd17b10	2012.15	1.16519	0.500548	2.32783	0.0199212	0.448774
Tmem158	63.8263	-1.99824	0.858611	-2.32729	0.0199498	0.448774
Fcrl6	229.395	-1.40452	0.604244	-2.32443	0.0201025	0.45148
Dennd11	3478.47	-0.87926	0.378427	-2.32346	0.0201545	0.45192
Meis3	214.625	1.19173	0.513345	2.3215	0.02026	0.453557
Galnt10	443.425	1.19581	0.51529	2.32065	0.0203057	0.453852
Col16a1	25.4784	-2.5534	1.10155	-2.31801	0.020449	0.453901
Eif5b	11248.7	1.75137	0.755252	2.31892	0.0203996	0.453901
Insl3	725.166	1.87594	0.809481	2.31746	0.0204786	0.453901
Olfr1124	83.1999	2.66026	1.14763	2.31806	0.0204462	0.453901
Ralgps2	333.685	0.990136	0.426942	2.31914	0.0203877	0.453901
St14	2040.51	-0.848862	0.366361	-2.31701	0.0205032	0.453901
Sntb1	877.937	-1.32213	0.571144	-2.31488	0.0206194	0.455751
Gstt1	169.297	1.72163	0.744269	2.31319	0.0207123	0.456527
Parp12	624.511	1.04351	0.451145	2.31303	0.0207209	0.456527
Tsc22d1	58.6259	-2.12782	0.920156	-2.31245	0.0207527	0.456527
Slc13a3	54.4366	2.1165	0.915787	2.31113	0.0208256	0.457409
Olfr720	39.5076	4.21237	1.82318	2.31045	0.0208632	0.457514
Gm13477	122.32	-1.56782	0.679117	-2.30861	0.0209652	0.458311
Rubcnl	76.807	1.55993	0.675609	2.30892	0.020948	0.458311
Tmem151a	31.7002	2.38306	1.03374	2.30529	0.0211503	0.461632
Ccnd2	8622.25	1.03007	0.447365	2.30253	0.0213055	0.464294
Ccdc102a	414.54	0.960274	0.417589	2.29957	0.0214727	0.466279
Ccdc162	103.78	2.48551	1.0815	2.29821	0.0215499	0.466279
Gfra2	36.3358	-3.19155	1.3878	-2.29972	0.0214641	0.466279
Gm49693	38.3735	2.63866	1.1479	2.29869	0.0215228	0.466279
Rab34	215.938	2.25236	0.980154	2.29797	0.0215638	0.466279
Cd3eap	547.323	1.58185	0.688842	2.29639	0.0216536	0.467496
Rps6ka6	29.3152	-4.02901	1.75517	-2.29551	0.0217039	0.467858
Zbtb49	218.461	-1.21794	0.531065	-2.29339	0.0218254	0.469751
Appl2	459.048	-1.11192	0.48549	-2.29031	0.0220036	0.472129
Tnf	379.102	1.24321	0.542768	2.2905	0.0219923	0.472129
Lclat1	1591.1	-1.50486	0.657421	-2.28904	0.0220773	0.472983
Cnga1	40.3309	2.77374	1.21213	2.28831	0.0221193	0.473157
Ank3	115.107	-1.71177	0.748732	-2.28622	0.0222415	0.474059
Fam133b	3600.32	1.7665	0.772802	2.28584	0.0222635	0.474059
Gimap6	9652.8	0.820496	0.358775	2.28694	0.0221995	0.474059
Adrb1	282.554	-1.26243	0.552874	-2.2834	0.0224071	0.4752
Gm17657	97.2942	2.97448	1.30277	2.28319	0.0224192	0.4752
H60b	130.062	2.11332	0.925297	2.28394	0.0223753	0.4752
Tnnt1	91.7869	1.43173	0.627308	2.28234	0.0224692	0.475535
Tulp1	1167.7	5.17853	2.27033	2.28096	0.0225509	0.476542
Utp14b	124.256	-1.81921	0.798574	-2.27807	0.0227226	0.479443
Fmo1	591.057	1.5578	0.684084	2.2772	0.0227743	0.479808
Kri1	1550.9	0.861705	0.378556	2.27629	0.0228284	0.480222
Cfp	157.686	1.36844	0.602454	2.27144	0.0231203	0.485142
Fgf6	15.8169	3.95429	1.74175	2.27029	0.0231898	0.485142
Gria2	28.0848	3.2952	1.45142	2.27033	0.0231877	0.485142
Rnf149	1167.68	1.20544	0.531006	2.2701	0.0232014	0.485142
Zfp345	83.2151	2.62909	1.15931	2.26782	0.0233403	0.487317
Rps27a-ps2	20.1621	-7.20517	3.17846	-2.26687	0.0233979	0.487789
Rps6-ps2	16.7116	6.4758	2.86248	2.2623	0.0236788	0.492908
Cd101	1099.46	-1.11065	0.491894	-2.25791	0.0239513	0.494156
Det1	212.818	1.26912	0.561922	2.25853	0.0239126	0.494156
Dhx58	769.033	0.874753	0.387381	2.25812	0.0239382	0.494156
Lgalsl	984.138	-0.977049	0.432334	-2.25994	0.023825	0.494156
Lmna	598.608	1.2059	0.53374	2.25934	0.0238625	0.494156
Smim6	43.5189	2.91973	1.29242	2.25911	0.0238767	0.494156
Olfr1543-ps1	43.8862	4.5187	2.00269	2.25631	0.0240509	0.494747
Trbv3	507.08	-2.89936	1.28498	-2.25634	0.0240494	0.494747
Rbpj	9255.97	-0.983444	0.436154	-2.25481	0.0241452	0.495954
Akr1c19	14.0894	4.01547	1.78211	2.25321	0.0242456	0.497285
Blcap	356.548	-1.01895	0.452359	-2.25252	0.0242896	0.497454
Pde11a	60.864	1.81555	0.806449	2.25129	0.024367	0.49758
Tes3-ps	34.6209	3.39828	1.50933	2.25151	0.0243529	0.49758
Bcl2l1	1317.56	0.894574	0.397819	2.2487	0.0245317	0.498502
Bmerb1	31.2574	-2.24265	0.997969	-2.24721	0.0246266	0.498502
Cpeb2	286.148	-1.73116	0.770083	-2.24802	0.0245748	0.498502
Gm14584	79.2255	-1.5865	0.705655	-2.24826	0.0245596	0.498502
Gstt2	576.089	1.14631	0.509679	2.24909	0.0245068	0.498502
Olfr695	22.6447	2.95386	1.31425	2.24757	0.0246039	0.498502
Gm18283	70.0831	2.298	1.02332	2.24563	0.0247279	0.498584
Mdga2	142.666	2.19991	0.979917	2.245	0.0247682	0.498584
Trav3d-3	132.923	-1.23505	0.550155	-2.24491	0.0247737	0.498584
Trav3n-3	132.923	-1.23505	0.550155	-2.24491	0.0247737	0.498584
Olfr1381	68.2648	2.16158	0.963507	2.24345	0.0248677	0.499073
Suox	956.628	-1.32126	0.58895	-2.24342	0.0248696	0.499073
Lyst	10098.2	-1.17032	0.522098	-2.24157	0.0249889	0.500583
S100a13	2094.86	1.69555	0.756741	2.24059	0.0250525	0.500583
Slfn8	1368.43	0.970511	0.433131	2.24069	0.0250465	0.500583
Sytl3	3434.04	0.789939	0.352766	2.23927	0.0251385	0.501583
Zfp672	383.733	-0.980037	0.437885	-2.23812	0.0252135	0.502361
Pmepa1	301.292	1.43745	0.642597	2.23695	0.0252899	0.502934
Trp53inp2	1130.49	-0.851526	0.380728	-2.23657	0.0253144	0.502934
Mettl7a3	21.3611	3.46602	1.55108	2.23458	0.0254449	0.504808
Enpp5	131.374	-1.24026	0.555214	-2.23384	0.0254933	0.50505
Calcoco1	338.68	-0.991087	0.44431	-2.23062	0.0257063	0.505551
Ccdc36	43.733	3.26357	1.46326	2.23034	0.0257248	0.505551
Dnajc2	4521.1	1.3131	0.588856	2.22992	0.0257527	0.505551
Gm13420	19.0224	3.21902	1.44395	2.22932	0.0257928	0.505551
Kndc1	82.1978	-1.70276	0.763886	-2.22908	0.0258086	0.505551
Lgals3	4958.98	1.39473	0.625048	2.23139	0.0256552	0.505551
Serpinb9b	3032.67	-0.978986	0.438944	-2.23032	0.0257261	0.505551
Tmcc3	1393.84	-1.29307	0.579422	-2.23166	0.0256378	0.505551
Cgref1	56.3778	3.87993	1.742	2.22729	0.025928	0.506468
Mitf	79.5297	-1.94197	0.871852	-2.22741	0.0259201	0.506468
Abra	44.7307	3.21534	1.44412	2.22651	0.02598	0.506774
Ifi207	93.0387	2.4632	1.10687	2.22538	0.0260557	0.507541
Stum	45.5018	3.06566	1.37829	2.22425	0.0261316	0.508309
Col5a2	18.0238	-7.04655	3.17222	-2.22133	0.0263287	0.51143
Nfkbid	864.444	0.867161	0.390749	2.21923	0.0264713	0.513484
Tns1	138.478	1.29463	0.583577	2.21844	0.0265251	0.513814
Amt	83.2268	2.4775	1.11714	2.21772	0.0265742	0.51405
Atp2b2	116.854	-2.64596	1.1937	-2.21659	0.026651	0.514821
Gm8624	189.334	1.95983	0.884673	2.21531	0.0267385	0.515797
Pim3	1169.97	-0.877204	0.396789	-2.21076	0.0270526	0.520702
Smox	1089.5	1.20948	0.547141	2.21054	0.0270674	0.520702
Boc	18.7727	-3.5885	1.62419	-2.20941	0.0271462	0.520851
Zfp281	1164.5	0.795035	0.359849	2.20936	0.0271498	0.520851
Anp32b	21807.7	1.47727	0.669002	2.20817	0.0272326	0.521005
Nat8f3	26.7339	3.05622	1.38396	2.20832	0.0272218	0.521005
Lta	60.0367	1.81599	0.82342	2.20542	0.0274244	0.523527
Prex2	201.507	2.42975	1.10182	2.20521	0.0274395	0.523527
Mycl	63.7844	-2.96644	1.34572	-2.20435	0.0274999	0.523856
Rpsa-ps2	212.981	2.96643	1.346	2.20389	0.0275318	0.523856
Prkch	13794	-0.828602	0.376074	-2.2033	0.0275738	0.52394
Trmu	288.385	1.33129	0.604543	2.20214	0.0276553	0.524773
Gpc1	131.349	1.85126	0.84099	2.20129	0.0277153	0.524996
Nlrc4	68.5647	2.08748	0.948463	2.20091	0.0277423	0.524996
Ckb-ps1	45.1949	3.8804	1.76394	2.19985	0.0278178	0.525191
Gm8137	23.5874	4.03507	1.83444	2.19962	0.0278339	0.525191
Jmy	667.794	-1.00056	0.455189	-2.19811	0.0279409	0.525191
Oscp1	137.356	2.15119	0.978325	2.19885	0.0278886	0.525191
Rbm25	15431.6	1.66865	0.759038	2.19837	0.0279227	0.525191
Gm48409	15.5833	5.25807	2.39451	2.19589	0.0281001	0.526763
Pate14	15.5833	5.25807	2.39451	2.19589	0.0281001	0.526763
Exph5	555.69	-1.09048	0.497445	-2.19216	0.028368	0.528942
Fam124a	23.7312	3.25437	1.48442	2.19235	0.028354	0.528942
Klf12	1499.98	1.37628	0.627714	2.19253	0.0283416	0.528942
Vmn1r207	103.613	2.47925	1.13095	2.19218	0.0283665	0.528942
Btg1	17812.1	0.738329	0.337155	2.18988	0.0285327	0.530172
Olfr678	40.6659	3.44241	1.57211	2.18967	0.028548	0.530172
Wls	906.675	-0.956782	0.436868	-2.19009	0.0285175	0.530172
Gm11604	35.6439	2.8264	1.29207	2.18749	0.0287064	0.530656
Gprin2	28.1121	-3.18692	1.45654	-2.188	0.0286696	0.530656
Kif24	737.236	1.46372	0.669265	2.18706	0.0287384	0.530656
Ltb4r1	77.0974	2.04571	0.934685	2.18866	0.0286213	0.530656
Syne2	971.122	-1.03319	0.472486	-2.1867	0.0287643	0.530656
AA467197	3712.46	1.5167	0.694043	2.18531	0.0288662	0.531833
Gm29257	71.9959	2.42702	1.11118	2.18417	0.0289494	0.532662
Uxt	514.859	1.41607	0.648998	2.18194	0.0291139	0.534982
Crbn	3272.4	-0.803681	0.36876	-2.17941	0.029301	0.537005
Tcof1	4751.55	0.962358	0.441535	2.17957	0.0292891	0.537005
Hddc2	430.787	1.13794	0.52227	2.17884	0.0293439	0.537086
Naip2	736.794	-0.862576	0.396104	-2.17765	0.029432	0.537289
Nsrp1	2207.29	1.73486	0.796551	2.17797	0.0294085	0.537289
Cmklr1	36.5472	2.34743	1.07919	2.17518	0.0296164	0.539948
Wasf3	20.5431	2.97407	1.36787	2.17423	0.0296881	0.540549
Cd3d	18132.9	1.53267	0.705332	2.17297	0.0297825	0.540856
Gm20589	124.107	2.62636	1.20854	2.17317	0.0297675	0.540856
Pinx1	297.113	1.18554	0.54594	2.17156	0.0298892	0.542087
Gm29013	2847.81	5.1856	2.38911	2.17052	0.0299676	0.542802
Olfr907	37.694	3.58683	1.65369	2.16899	0.0300837	0.5442
Uqcr11	1582.37	1.53187	0.70645	2.1684	0.0301284	0.544302
Fau	32181.7	1.66578	0.768616	2.16725	0.0302156	0.544996
Larp1b	909.387	1.31784	0.60832	2.16636	0.0302841	0.544996
Tctex1d2	90.0877	-2.98884	1.37942	-2.16673	0.0302552	0.544996
Atp6v1c2	24.8452	4.76219	2.20103	2.16362	0.0304937	0.546821
Ell2	1465.88	-0.939163	0.434069	-2.16363	0.030493	0.546821
Lats2	763.044	-1.37831	0.637074	-2.1635	0.0305031	0.546821
Arl5c	302.555	1.04903	0.485325	2.1615	0.0306571	0.547471
Ctsc	4322.08	-1.00786	0.466256	-2.16161	0.0306485	0.547471
Npnt	723.634	-1.19579	0.552963	-2.16251	0.0305789	0.547471
Aire	40.0057	2.31347	1.07332	2.15542	0.0311287	0.552394
Akt3	776.96	-1.02061	0.473756	-2.15429	0.0312172	0.552394
Card9	22.9071	2.51739	1.16714	2.15689	0.0310144	0.552394
Cdyl	614.383	-1.27575	0.591863	-2.15548	0.031124	0.552394
Gramd1c	108.203	-1.37548	0.638739	-2.15343	0.0312851	0.552394
Hoxb4	153.592	2.0026	0.92949	2.15452	0.0311995	0.552394
Itga4	16360.5	-1.40463	0.65229	-2.15337	0.0312893	0.552394
Ntrk1	17.6327	-3.49267	1.62044	-2.15539	0.0311315	0.552394
Runx1	718.742	0.882205	0.409368	2.15504	0.0311587	0.552394
Tnk1	53.6753	2.79081	1.29661	2.15239	0.0313667	0.553061
Gm17131	1214.52	1.39141	0.646691	2.15159	0.0314297	0.553455
Klra17	44.8197	2.72817	1.26827	2.1511	0.0314684	0.553455
Fbxo30	422.866	-0.941843	0.438811	-2.14635	0.0318448	0.554471
Fcgr2b	88.6332	2.24841	1.04744	2.14658	0.0318271	0.554471
Klrc2	3254.86	1.48122	0.689952	2.14684	0.031806	0.554471
Mrpl23	277.3	2.2409	1.04257	2.1494	0.0316024	0.554471
Olfr1264	25.7726	3.70071	1.72337	2.14736	0.0317643	0.554471
Rpl41	45310.7	1.5789	0.735238	2.14746	0.0317563	0.554471
Slc25a18	32.9289	2.23075	1.03879	2.14746	0.0317569	0.554471
Tmem273	217.848	-1.49982	0.698936	-2.14586	0.031884	0.554471
Tor4a	1178.92	-1.04607	0.487378	-2.14632	0.0318474	0.554471
Perp	798.14	-0.84168	0.392382	-2.14505	0.0319485	0.554901
Plxnd1	903.192	-1.22713	0.57386	-2.13838	0.0324862	0.562421
Polr2i	467.359	1.49499	0.699157	2.13827	0.0324948	0.562421
Slc9b1	38.7456	2.3883	1.11698	2.13818	0.0325024	0.562421
Pdap1	4146.06	1.38392	0.647621	2.13692	0.0326044	0.562869
Tenm1	100.862	2.05194	0.960258	2.13686	0.0326091	0.562869
Gm42715	880.52	1.7383	0.813863	2.13586	0.0326908	0.562887
Syt11	4312.48	1.46744	0.686977	2.13608	0.0326729	0.562887
Gm14735	300.244	1.96954	0.922794	2.13433	0.0328162	0.563007
Hacd3	2763.9	-0.771171	0.361262	-2.13466	0.0327889	0.563007
Ptch1	3198.95	-1.2392	0.580616	-2.13429	0.0328189	0.563007
Olfr1029	31.1289	2.83667	1.33157	2.13031	0.0331457	0.566525
Ttn	140.025	-1.58526	0.74393	-2.13093	0.033095	0.566525
Wipi1	45.4347	2.5817	1.21189	2.13031	0.0331458	0.566525
Lrrd1	16.3335	4.50497	2.11551	2.1295	0.0332132	0.566982
Lpar3	20.8172	2.4357	1.14447	2.12824	0.033317	0.568058
Gm5176	29.6593	2.94541	1.38438	2.1276	0.0333699	0.568267
Ccdc34	1384.63	1.65689	0.779106	2.12665	0.0334493	0.568924
Slc25a36	1523.18	-0.857132	0.403296	-2.12532	0.0335601	0.570112
Frrs1l	23.9531	3.53123	1.66196	2.12473	0.0336089	0.570247
Gm7701	17.3658	3.47504	1.63644	2.12354	0.0337089	0.570557
Rcn1	2578.16	-0.766336	0.360809	-2.12394	0.0336755	0.570557
Ndufa11	1408.9	1.42223	0.670244	2.12195	0.0338418	0.572112
Gab3	289.018	1.62039	0.764143	2.12053	0.0339616	0.573161
Gm10203	122.229	3.0807	1.45329	2.1198	0.0340226	0.573161
Olfr506	17.7027	4.13195	1.94926	2.11975	0.0340272	0.573161
Il13ra1	27.6779	2.73454	1.29097	2.11821	0.0341571	0.574655
Nabp1	16312.2	-0.722858	0.341372	-2.11751	0.0342165	0.574961
Wdr89	761.459	1.51702	0.717018	2.11574	0.034367	0.576795
Atf3	203.381	1.61628	0.764315	2.11468	0.0344575	0.577619
Cdh17	565.186	0.920926	0.435918	2.11261	0.0346339	0.57872
Dcc	23.9275	3.82829	1.81225	2.11245	0.0346477	0.57872
Maged2	99.307	-1.42881	0.67618	-2.11306	0.0345959	0.57872
Csnk2a3	115.206	-2.3428	1.11174	-2.10734	0.0350885	0.580331
Cxcr4	4405.35	0.729463	0.346095	2.1077	0.035057	0.580331
Gm15823	546.436	4.8166	2.28372	2.10911	0.0349354	0.580331
Myl4	97.0706	1.62313	0.769859	2.10835	0.0350008	0.580331
Nab2	1086.58	-0.956485	0.453142	-2.11079	0.0347907	0.580331
Pet100	824.802	1.64347	0.779624	2.10803	0.0350284	0.580331
Ramp1	48.937	1.92902	0.915541	2.10698	0.0351197	0.580331
Rp9	1894.77	1.6675	0.79021	2.1102	0.0348409	0.580331
Sirpb1c	22.3556	2.99948	1.42391	2.10651	0.0351602	0.580331
Thap12	4377.27	-0.967496	0.459107	-2.10734	0.0350878	0.580331
Olfr1195	87.9214	2.18566	1.03851	2.10462	0.0353245	0.582354
5430427O19Rik	167.165	1.5821	0.752332	2.10293	0.0354722	0.582547
Eno3	807.643	-0.981305	0.466823	-2.10209	0.0355453	0.582547
Frmd4a	972.283	-0.775477	0.368933	-2.10194	0.0355584	0.582547
Gm14849	32.7787	5.28826	2.51628	2.10162	0.0355869	0.582547
Traj16	54.9319	3.25369	1.5478	2.10214	0.0355413	0.582547
Zbtb1	3396.79	-0.719085	0.341979	-2.10272	0.0354907	0.582547
Egln3	509.562	1.11251	0.529841	2.09971	0.0357543	0.582554
Igsf11	113.014	3.19408	1.52021	2.10108	0.035634	0.582554
Prkn	93.1108	3.17235	1.51056	2.10011	0.0357193	0.582554
Rasgrf1	63.1348	1.95024	0.92851	2.1004	0.035694	0.582554
Lair1	129.952	1.44337	0.687618	2.09909	0.0358086	0.582757
Chrnb4	20.4986	3.27939	1.56312	2.09798	0.0359067	0.583672
Gm3512	13.5265	3.01256	1.4386	2.09408	0.0362524	0.58814
Mrps26	1194.63	1.08638	0.518825	2.09393	0.0362659	0.58814
Rrp1b	1925.71	0.769217	0.367511	2.09305	0.036345	0.588738
Cd160	1377.23	0.795317	0.380134	2.0922	0.0364204	0.589276
Exoc3l	563.811	-1.20285	0.575974	-2.08837	0.0367646	0.59009
Gm11427	4123.42	1.37231	0.657147	2.08828	0.0367722	0.59009
Gm17571	194.449	1.76625	0.845861	2.0881	0.0367884	0.59009
Il20rb	91.9483	1.2996	0.622201	2.08872	0.0367329	0.59009
Pear1	1068.73	-0.785504	0.376222	-2.08787	0.0368092	0.59009
Polr2l	1241.72	1.47588	0.706752	2.08826	0.0367743	0.59009
Trf	111.152	-1.50206	0.718832	-2.08959	0.036655	0.59009
Zcrb1	2067.08	1.57175	0.75233	2.08917	0.0366923	0.59009
Dtx1	79.2565	2.3	1.10185	2.08739	0.0368529	0.590109
Flot1	1574.39	0.866651	0.415277	2.08692	0.036895	0.590109
Srp19	2097.06	1.32072	0.633144	2.08597	0.0369809	0.590805
Klrg1	501.657	1.5241	0.731101	2.08467	0.0370995	0.591237
Tgtp2	2899.49	0.937536	0.449814	2.08428	0.0371351	0.591237
Ybey	267.526	1.77682	0.852403	2.08448	0.0371164	0.591237
4930486L24Rik	99.9439	1.57106	0.754381	2.08258	0.0372893	0.591666
Gm49817	34.5866	2.79451	1.34161	2.08295	0.037256	0.591666
Tfr2	37.5902	3.13964	1.50725	2.08302	0.037249	0.591666
Gramd3	6153.86	0.721895	0.346799	2.0816	0.0373795	0.592362
Mmd	1789.62	-0.759321	0.364934	-2.08071	0.0374606	0.592362
Pmm1	363.015	0.894107	0.429708	2.08073	0.0374584	0.592362
Cir1	1293.45	1.43897	0.692546	2.07779	0.0377286	0.593026
Dhrs13	250.213	1.34735	0.648696	2.07701	0.0378003	0.593026
Gstp3	1841.54	1.39647	0.672212	2.07742	0.0377625	0.593026
Ifi47	4092.92	0.912418	0.439288	2.07704	0.0377981	0.593026
Lat	8914.79	0.778248	0.374532	2.07792	0.0377164	0.593026
Rab3ip	606.75	-1.19874	0.576839	-2.07812	0.0376987	0.593026
Zfp40	250.4	-0.999724	0.481046	-2.07823	0.0376881	0.593026
Pde4d	3636.99	-1.16849	0.562909	-2.07581	0.0379117	0.594106
CT571246.1	1012.7	1.48755	0.71751	2.07321	0.0381525	0.594539
Itga3	984.653	-1.02343	0.49323	-2.07496	0.0379903	0.594539
Nop58	6104.94	1.04279	0.502682	2.07446	0.0380366	0.594539
Olfr1564	53.2125	2.58655	1.2475	2.07339	0.0381359	0.594539
Vmn1r81	507.349	1.28157	0.617989	2.07377	0.0381006	0.594539
Gm20657	59.0864	9.92052	4.7862	2.07273	0.0381971	0.59457
Olfr1012	18.4895	3.433	1.65727	2.07148	0.0383135	0.595137
Pias4	1926.48	1.74843	0.844069	2.07143	0.0383188	0.595137
Ifi35	2021.66	1.03347	0.499263	2.06999	0.0384531	0.596558
Vmn2r63	169.177	2.16035	1.04434	2.06863	0.0385811	0.597878
Col15a1	18.0979	-4.90513	2.37337	-2.06673	0.0387592	0.599972
Gm10224	20.0102	3.13818	1.51953	2.06524	0.0389007	0.600136
Gm11032	3256.28	1.76254	0.853461	2.06517	0.038907	0.600136
Gm21981	14.9208	-3.56674	1.72778	-2.06435	0.0389845	0.600136
Klhl28	1083.89	-0.821451	0.397923	-2.06435	0.0389849	0.600136
N4bp2l1	618.797	-0.99079	0.47986	-2.06475	0.0389467	0.600136
Cd2	12497.9	1.04484	0.506442	2.06309	0.0391042	0.601308
Ccl5	57817.9	1.50129	0.728636	2.06041	0.039359	0.601579
Cd200r2	29.933	-2.18362	1.06006	-2.0599	0.0394082	0.601579
Gm12693	370.66	6.08674	2.9537	2.06071	0.0393303	0.601579
Mrpl20	1749.71	1.29154	0.626527	2.06143	0.0392618	0.601579
Mrpl52	1006.52	1.34174	0.651106	2.06071	0.0393309	0.601579
Ppig	6442.85	1.41603	0.687483	2.05974	0.0394237	0.601579
Vmn2r26	87.9603	2.31256	1.12143	2.06216	0.0391927	0.601579
Capn6	17.189	2.5895	1.26033	2.05461	0.0399163	0.604031
Ccdc85c	231.185	-0.96822	0.470676	-2.05708	0.0396781	0.604031
Cd300lg	21.4588	2.9974	1.45922	2.05412	0.0399644	0.604031
Ctsz	688.796	0.832686	0.405142	2.05529	0.0398507	0.604031
Gm14914	111.592	2.13763	1.04071	2.05401	0.0399742	0.604031
H1f5	143.533	1.94339	0.945618	2.05516	0.0398639	0.604031
Hmgn5	4380.71	1.59943	0.777948	2.05595	0.039787	0.604031
Mphosph8	2324.75	1.49916	0.728814	2.05698	0.0396879	0.604031
Usp17lc	32.4035	2.89595	1.40893	2.05543	0.0398376	0.604031
Gm11928	18.5998	3.125	1.52318	2.05163	0.0402053	0.606637
Rnf103	589.158	-0.806969	0.393386	-2.05134	0.0402337	0.606637
Sfn	1805.28	1.52465	0.743677	2.05015	0.0403496	0.607728
Gpr68	3260.51	-0.755774	0.368802	-2.04927	0.0404357	0.608367
AC119928.2	769.389	1.53826	0.751801	2.0461	0.0407464	0.611199
Cox10	538.278	0.951611	0.465066	2.04619	0.0407382	0.611199
Gm6741	20.2678	-3.21366	1.57069	-2.04601	0.0407553	0.611199
Atp5mpl	1987.35	1.2251	0.599274	2.04431	0.0409226	0.61239
Gm50387	101.459	1.32727	0.649132	2.04469	0.0408858	0.61239
Cd72	217.515	1.25814	0.615657	2.04357	0.0409958	0.612544
Gapdh-ps16	76.0876	1.48079	0.724855	2.04288	0.0410646	0.612544
Ly6g5b	189.378	1.39993	0.685129	2.04331	0.0410221	0.612544
Fgr	250.626	1.2452	0.609948	2.04149	0.0412026	0.613291
Trbv13-2	474.76	0.905503	0.443529	2.04159	0.0411923	0.613291
Slamf6	103.747	3.57171	1.75039	2.04052	0.0412987	0.614065
Gm14853	30.0756	3.17971	1.55977	2.03857	0.041493	0.616297
Pax6	77.1868	2.94705	1.44624	2.03773	0.0415774	0.61647
Trim12c	3853.6	1.27511	0.625801	2.03757	0.0415931	0.61647
Gm4724	282.504	-1.68791	0.828971	-2.03615	0.0417357	0.617927
Irf2bp2	501.2	0.824471	0.405307	2.03419	0.0419324	0.619524
Nlrp10	35.8886	2.39698	1.17825	2.03436	0.0419149	0.619524
Gm7882	37.6554	2.26929	1.11615	2.03314	0.0420381	0.619773
Rps11-ps1	68.332	2.29002	1.12617	2.03345	0.0420075	0.619773
Uty	59.696	2.60115	1.28021	2.03181	0.0421729	0.621103
Gpr37	132.417	2.09757	1.03277	2.03102	0.0422531	0.621628
Gm4832	16.5232	3.82294	1.88535	2.02771	0.0425894	0.625917
Penk	727.945	-0.869945	0.429582	-2.0251	0.0428575	0.628555
Slx1b	245.968	1.51074	0.746014	2.02508	0.0428591	0.628555
Bik	47.2598	1.68261	0.832732	2.02059	0.0433222	0.629565
Gimap5	2197.37	0.769265	0.380467	2.0219	0.0431868	0.629565
Gm12924	15.4257	4.17221	2.06218	2.0232	0.0430524	0.629565
Gm42372	295.865	-0.947989	0.46843	-2.02376	0.0429949	0.629565
Gm6565	49.6497	9.67095	4.78648	2.02047	0.0433343	0.629565
Hbegf	49.4612	1.65759	0.819377	2.02299	0.0430743	0.629565
Itpripl2	621.451	-0.80146	0.396603	-2.02081	0.0432994	0.629565
Larp7	3961.42	1.34987	0.668065	2.02057	0.0433247	0.629565
Rab6b	280.883	-1.47397	0.729154	-2.02148	0.0432298	0.629565
Gm48797	57.7864	2.23874	1.10935	2.01807	0.0435838	0.630727
Gm8152	17.958	5.4084	2.68013	2.01796	0.0435951	0.630727
Luc7l3	5685.45	1.46194	0.724334	2.01832	0.0435578	0.630727
Olfr607	331.132	1.74744	0.865464	2.01908	0.0434791	0.630727
Gm32256	15.6939	3.04457	1.50949	2.01695	0.043701	0.631604
E130218I03Rik	77.3366	3.18828	1.58112	2.01647	0.0437505	0.631665
Abcd2	49.1917	2.59487	1.28741	2.01557	0.0438445	0.632368
Nedd9	6429.73	-0.866732	0.430237	-2.01455	0.0439521	0.633264
Gm15772	33.6196	2.87876	1.42949	2.01384	0.0440262	0.633677
Olfr49	19.1562	2.71988	1.35135	2.01271	0.0441451	0.634734
Atp2a3	4636.49	0.771691	0.383761	2.01086	0.0443399	0.635048
Eif2ak2	2319.07	0.921843	0.45855	2.01035	0.0443947	0.635048
Nme2	5694.31	1.01296	0.503771	2.01076	0.0443506	0.635048
Shank1	25.6679	2.55048	1.2686	2.01047	0.0443815	0.635048
Unc13b	929.739	-1.18835	0.590903	-2.01108	0.0443169	0.635048
Phex	91.7676	2.61809	1.30412	2.00755	0.0446913	0.638636
9530053A07Rik	21.7221	3.25771	1.62446	2.00541	0.0449193	0.640688
Phf11b	2135.39	0.712697	0.355399	2.00534	0.0449267	0.640688
Gm11510	16.042	3.68006	1.83579	2.00461	0.0450044	0.64114
Cdcp1	24.1329	-3.11155	1.55329	-2.0032	0.0451555	0.641776
Dlg4	519.913	1.2367	0.617432	2.00297	0.0451802	0.641776
Ift20	1139.24	1.33021	0.664138	2.00291	0.0451871	0.641776
Rbmx2	730.763	1.3242	0.661534	2.00171	0.0453158	0.642695
Tspyl4	303.55	-1.5538	0.776339	-2.00145	0.0453439	0.642695
Vmn2r23	132.88	2.13491	1.06697	2.00091	0.0454024	0.642871
Bcl2a1b	5733.07	0.940705	0.470545	1.99918	0.0455886	0.643373
H2bc13	22.4609	2.61733	1.30862	2.00006	0.0454933	0.643373
Klrb1f	32.3422	1.93282	0.967161	1.99844	0.0456686	0.643373
Trim30d	1196.45	0.925059	0.462851	1.99861	0.0456505	0.643373
Ubxn7	2030.37	-1.13536	0.568079	-1.9986	0.0456513	0.643373
Pi16	170.531	1.95068	0.976338	1.99795	0.045722	0.643476
Cetn4	198.295	1.3482	0.675127	1.99696	0.0458291	0.644333
Atp5e	6078.53	1.54869	0.776283	1.995	0.0460427	0.646685
Atp5k	2533.09	1.3567	0.681897	1.98959	0.0466359	0.64736
Dnph1	75.5963	1.44723	0.727729	1.98869	0.0467356	0.64736
Etv1	16.8655	2.80363	1.40809	1.99109	0.0464712	0.64736
Gm13349	25.0439	3.16851	1.5933	1.98864	0.0467407	0.64736
Gtf2h2	793.148	-0.90362	0.45438	-1.98869	0.0467356	0.64736
Hmgn1	906.185	0.8241	0.413559	1.9927	0.046294	0.64736
Igfbp7	88.9907	-1.54942	0.777846	-1.99193	0.0463785	0.64736
Klf4	260.106	1.39792	0.702588	1.98968	0.0466264	0.64736
Pla2g12a	364.25	0.879516	0.441922	1.99021	0.0465681	0.64736
Plcd4	263.056	1.76428	0.88517	1.99315	0.0462445	0.64736
Pld4	69.1512	1.68288	0.844354	1.9931	0.0462505	0.64736
Rock1	11746.1	1.28429	0.645481	1.98966	0.046628	0.64736
Slc22a23	20.0699	2.74862	1.37959	1.99234	0.046334	0.64736
Uhrf2	9090.93	-0.747623	0.375019	-1.99356	0.0461998	0.64736
Castor1	59.1901	1.69944	0.855349	1.98684	0.0469403	0.64948
Cnr2	27.3751	2.50726	1.26439	1.98297	0.0473704	0.653518
Hsp90aa1	52148.6	1.25264	0.631702	1.98295	0.0473727	0.653518
Ier3ip1	1618.65	1.30445	0.657643	1.98353	0.0473088	0.653518
Actr1b	2671.12	-0.84476	0.426265	-1.98177	0.0475051	0.653589
Eif4e3	1753.11	1.37122	0.691756	1.98224	0.0474527	0.653589
Tpk1	225.551	-0.943831	0.476285	-1.98165	0.0475184	0.653589
Ugt1a7c	37.4213	-2.83122	1.42923	-1.98094	0.0475979	0.654037
Dct	640.96	-1.36014	0.68757	-1.97818	0.0479079	0.655698
Slc15a1	66.7025	2.33971	1.18261	1.97843	0.0478799	0.655698
Soat2	445.198	0.984052	0.497383	1.97846	0.0478769	0.655698
Trim67	37.2304	2.74073	1.38576	1.97778	0.0479538	0.655698
Vmn1r224	23.0348	3.15761	1.59588	1.9786	0.0478612	0.655698
Enpp4	417.586	-1.44769	0.732532	-1.97628	0.0481227	0.656218
Il1rn	146.679	2.71739	1.37535	1.97578	0.04818	0.656218
Traj19	53.7152	2.38322	1.20603	1.97608	0.0481456	0.656218
Zswim6	1272.76	0.717085	0.36273	1.97691	0.0480519	0.656218
Abi3	776.566	1.02715	0.520308	1.97411	0.0483688	0.656225
Etnppl	13.649	4.42977	2.24349	1.9745	0.048325	0.656225
Gm9894	71.9576	2.05166	1.03915	1.97435	0.0483415	0.656225
Ntrk2	15.5982	2.89758	1.4674	1.97464	0.0483088	0.656225
Cib1	771.639	0.807677	0.409745	1.97117	0.0487043	0.656992
Crebzf	1473.19	-0.930328	0.471906	-1.97143	0.0486749	0.656992
Dennd2a	250.913	1.93729	0.983239	1.97032	0.0488022	0.656992
Gm10309	50.9359	2.04127	1.03583	1.97067	0.0487612	0.656992
Mrpl54	1018.82	1.36488	0.692366	1.97132	0.048687	0.656992
Nme1	2639.05	0.965697	0.489687	1.97207	0.0486016	0.656992
Nucks1	8057.46	1.18587	0.601661	1.97099	0.048725	0.656992
Samd5	36.3848	2.61807	1.32748	1.97222	0.0485845	0.656992
Kcnmb4	99.0136	1.97301	1.00202	1.96904	0.0489487	0.657696
Rps8	50543.4	1.46999	0.746533	1.96908	0.0489435	0.657696
BC085271	13.6094	3.08902	1.56995	1.96759	0.0491156	0.659303
Stard10	342.327	1.19737	0.608977	1.96619	0.0492763	0.660824
Arhgdib	17910.5	0.918605	0.467833	1.96353	0.0495842	0.664314
Gm20056	21.354	-3.09654	1.57789	-1.96245	0.0497095	0.665354
Bmpr2	403.099	-0.862916	0.439897	-1.96163	0.0498054	0.665476
Morn3	57.0935	2.40055	1.2238	1.96156	0.0498141	0.665476
Olfr1129	27.7875	3.13304	1.59794	1.96068	0.0499167	0.665571
Tmem160	1136.68	1.47294	0.751093	1.96106	0.0498719	0.665571
Gm10120	311.116	1.9483	0.994361	1.95935	0.0500723	0.665737
Gm8756	23.2341	2.51362	1.28284	1.95942	0.050064	0.665737
Tspan15	63.3858	2.26608	1.15609	1.96013	0.0499805	0.665737
Rtf1	3948.55	1.25067	0.638566	1.95855	0.050165	0.666335
Gm6480	245.343	1.56341	0.799367	1.9558	0.0504882	0.667449
Lsmem1	22.1453	2.75676	1.40935	1.95605	0.0504594	0.667449
Pitpnm2	2825.9	-0.76691	0.392035	-1.95623	0.0504381	0.667449
Rpl36-ps12	661.724	1.56153	0.798396	1.95583	0.0504851	0.667449
Trim36	559.556	-0.898344	0.459319	-1.95582	0.0504868	0.667449
Gm17535	39.9232	9.35462	4.7869	1.95421	0.0506761	0.669298
Rpl23a-ps5	18.1186	3.02885	1.55037	1.95363	0.0507445	0.669569
Disc1	165.902	1.52517	0.780907	1.95308	0.0508104	0.669803
Fosl2	18844.7	-0.715902	0.366735	-1.95209	0.0509271	0.6705
Nwd1	16.924	2.80471	1.43727	1.95142	0.0510067	0.6705
Psmb11	53.4558	2.1584	1.10607	1.95142	0.0510074	0.6705
Hmgb1-rs16	29.4316	2.80303	1.43672	1.95099	0.0510588	0.670543
Olfr1199	24.488	3.35966	1.72248	1.95048	0.0511192	0.670705
Cox14	2542.78	1.52979	0.785192	1.9483	0.0513794	0.673486
Mettl4	1132.23	-0.859142	0.441196	-1.9473	0.0514987	0.674415
Cnbd2	504.325	1.18703	0.610286	1.94504	0.0517698	0.676157
Ndufc1	937.753	1.30485	0.670997	1.94465	0.0518174	0.676157
Timm13	1747.54	1.21009	0.622051	1.94532	0.0517361	0.676157
Zfp862-ps	541.097	-1.2369	0.636077	-1.94458	0.0518256	0.676157
Insrr	791.088	-0.994113	0.511438	-1.94376	0.0519241	0.676809
Cars	1252.78	0.759168	0.390703	1.94308	0.0520064	0.677248
Rpl28-ps2	49.9264	3.00846	1.54871	1.94256	0.052069	0.677432
Gabra3	26.9928	4.15583	2.14137	1.94073	0.0522906	0.679048
Galnt17	14.2802	2.94747	1.51872	1.94075	0.0522884	0.679048
Gm29288	33.9492	2.69809	1.39157	1.93888	0.0525154	0.680067
Gm8502	33.9492	2.69809	1.39157	1.93888	0.0525154	0.680067
Gnaz	25.2697	2.89494	1.49296	1.93906	0.0524943	0.680067
1700028J19Rik	49.6926	2.61679	1.35067	1.93741	0.0526954	0.681133
Depdc7	18.6943	3.07576	1.58727	1.93776	0.0526522	0.681133
Ddx24	5045.54	0.870757	0.449605	1.93672	0.05278	0.681595
Arid4a	3071.93	1.33637	0.690417	1.93559	0.0529175	0.681977
Capg	4710.46	1.12551	0.581576	1.93528	0.0529563	0.681977
Gm13237	2369.93	1.37287	0.709251	1.93567	0.0529086	0.681977
Dscam	759.435	-1.01575	0.52498	-1.93483	0.053011	0.682052
Bcl2	1617.41	0.903027	0.467207	1.93282	0.0532583	0.682715
Gnat1	202.188	1.62534	0.840903	1.93285	0.0532544	0.682715
Mndal	9114.03	1.09688	0.567308	1.93348	0.0531775	0.682715
Ppm1b	3363.34	-0.872637	0.45128	-1.93369	0.0531508	0.682715
9430038I01Rik	173.409	1.45294	0.752831	1.92996	0.0536115	0.683473
AC159819.1	2735.09	1.1029	0.57092	1.93179	0.0533857	0.683473
Arxes1	13.5564	4.55977	2.36227	1.93024	0.0535765	0.683473
Atp5l	4502.36	1.21898	0.631207	1.93118	0.0534605	0.683473
Dnajc12	149.19	-1.04957	0.543701	-1.93043	0.0535541	0.683473
Fam3c	3533.22	-0.684864	0.354823	-1.93015	0.0535877	0.683473
Cep170b	758.593	-1.23433	0.639841	-1.92912	0.0537164	0.684185
Olfr398	98.8669	2.20165	1.1417	1.92841	0.0538044	0.684681
Cxcr3	583.575	1.60426	0.832113	1.92794	0.0538628	0.684799
Rps13-ps4	65.7033	2.13276	1.10667	1.9272	0.0539552	0.685349
Acot4	116.287	1.65387	0.858708	1.926	0.0541038	0.685518
Dnajc1	4898	1.23962	0.643635	1.92596	0.054109	0.685518
Zfp760	113.364	-1.43836	0.746846	-1.92591	0.0541159	0.685518
Flt3	24.5291	2.61404	1.35826	1.92454	0.0542865	0.687054
Bco1	119.527	1.68688	0.877049	1.92336	0.054435	0.6876
Hspa2	296.81	-1.11882	0.581921	-1.92263	0.0545268	0.6876
Manf	3794.8	0.837808	0.435708	1.92287	0.0544969	0.6876
Ndufa2	2696.57	1.43364	0.745507	1.92304	0.0544754	0.6876
Matk	641.772	1.36518	0.710286	1.92202	0.0546037	0.687947
Gm14440	74.4342	-1.51694	0.790288	-1.91947	0.0549245	0.689639
Gm3839	79.732	1.97476	1.02895	1.91921	0.0549584	0.689639
Ifnar2	536.021	0.78581	0.409395	1.91944	0.0549285	0.689639
Skap1	3653.49	0.811439	0.422846	1.91899	0.0549852	0.689639
Top1	7446.65	1.28338	0.668461	1.9199	0.0548701	0.689639
Psmd7	2526.71	0.805762	0.420311	1.91706	0.0552298	0.692085
Gm20008	242.598	-0.89791	0.468601	-1.91615	0.0553458	0.692915
Fgfr1	159.153	2.13055	1.1128	1.9146	0.055544	0.694773
Fxn	528.517	1.3248	0.692199	1.9139	0.0556334	0.695268
Cfap45	49.6162	1.80996	0.946074	1.91312	0.0557322	0.695465
Gm9864	3708.16	1.39124	0.727257	1.91299	0.0557489	0.695465
Itih5	1826.72	-0.671502	0.351316	-1.91139	0.0559547	0.69699
Nemf	4433.52	1.20166	0.628724	1.91126	0.0559711	0.69699
Cd96	3246.91	-0.655103	0.342872	-1.91063	0.0560515	0.697309
Vmn1r60	95.6597	2.00689	1.05057	1.91028	0.0560967	0.697309
Zfp46	217.745	-1.39414	0.729982	-1.90983	0.056155	0.697412
Fxyd5	21926.1	1.27883	0.669765	1.90937	0.0562139	0.697523
Nrip1	1937.85	-1.02044	0.534652	-1.90861	0.056312	0.697983
Olfr628	35.2515	2.78359	1.45896	1.90792	0.0564012	0.697983
Olfr90	610.051	1.40291	0.735178	1.90825	0.0563586	0.697983
Dyrk3	73.6859	1.36883	0.719615	1.90216	0.0571497	0.701844
Gm10221	104.877	-2.70526	1.422	-1.90243	0.0571148	0.701844
Gm34653	17.1099	3.17059	1.66631	1.90276	0.0570721	0.701844
Maml3	84.2016	1.23553	0.649395	1.90259	0.0570942	0.701844
Olfr1369-ps1	47.1405	1.70846	0.898225	1.90204	0.057166	0.701844
Orm2	45.5055	-1.6308	0.857092	-1.90272	0.0570776	0.701844
Pak4	376.09	-0.808594	0.424801	-1.90347	0.0569797	0.701844
Rbl2	10589.7	-1.27276	0.668467	-1.90399	0.056911	0.701844
Zfp317	693.113	-0.831101	0.436293	-1.90491	0.0567914	0.701844
Olfr420	61.0451	2.09864	1.10404	1.90087	0.0573185	0.703096
Gm5844	31.4314	2.5125	1.3226	1.89967	0.0574765	0.703523
Got2-ps1	29.0907	-2.84495	1.49843	-1.89862	0.0576142	0.703523
Samhd1	9042.45	0.72073	0.379537	1.89897	0.0575681	0.703523
Tnfrsf1a	1175.87	-0.806005	0.424592	-1.8983	0.0576559	0.703523
Tnfrsf4	3066.62	0.856553	0.450968	1.89937	0.0575163	0.703523
Zfp955a	314.921	-1.2569	0.661699	-1.89951	0.0574979	0.703523
Arpp19	3940.81	1.12916	0.595205	1.89709	0.0578165	0.704641
Il33	39.0116	-2.72461	1.43639	-1.89684	0.0578485	0.704641
Grhl1	39.3295	-1.79924	0.949543	-1.89485	0.0581122	0.706618
Slc45a4	783.412	-1.07288	0.566186	-1.89493	0.0581014	0.706618
Wbp4	2150.59	1.31074	0.692084	1.89391	0.0582371	0.70752
Ifi208	714.199	1.25767	0.664252	1.89337	0.0583088	0.707774
Ocln	37.9993	-1.90444	1.00652	-1.89211	0.0584766	0.709194
Lama5	24.4901	2.13856	1.13057	1.89157	0.0585486	0.709451
Stat5a	2856.85	0.837318	0.442831	1.89083	0.0586472	0.709544
Sytl2	4060.17	-0.867016	0.458557	-1.89075	0.0586581	0.709544
Phactr1	35.9584	2.6626	1.40912	1.88954	0.0588189	0.710872
Dnajb7	23.6294	2.79029	1.4777	1.88826	0.0589908	0.711352
Ly6e	13716.2	0.647177	0.342675	1.8886	0.0589453	0.711352
Pgp	684.42	0.998686	0.528935	1.88811	0.0590115	0.711352
Fbxo34	1065	-0.793114	0.42029	-1.88706	0.0591519	0.711971
Rxfp1	14.6118	3.27577	1.7367	1.88621	0.0592671	0.711971
Tgfbi	180.249	2.39396	1.26908	1.88638	0.0592438	0.711971
Zfp524	256.791	1.16672	0.618373	1.88675	0.0591941	0.711971
Adamtsl5	17.0913	2.48373	1.31747	1.88523	0.0593982	0.712528
Gca	57.804	-2.64059	1.40105	-1.88473	0.0594668	0.712528
Serpinh1	96.4184	-2.72967	1.44828	-1.88476	0.059462	0.712528
Cbx8	539.866	-0.759578	0.403474	-1.88259	0.0597556	0.715375
Tmem221	138.803	1.54273	0.819873	1.88167	0.059881	0.71626
Cd244a	1999.1	-0.884675	0.471085	-1.87795	0.0603876	0.719237
Gm48789	1393.92	1.43074	0.761739	1.87825	0.0603467	0.719237
Gpd2	6457.96	-0.648902	0.345497	-1.87817	0.060358	0.719237
Lin54	2150.17	-0.699441	0.372324	-1.87858	0.0603021	0.719237
Palm	194.297	1.23232	0.656074	1.87832	0.0603373	0.719237
Gm10491	1179.11	1.54177	0.821746	1.87621	0.0606267	0.719879
Naa15	5511.21	0.982692	0.523914	1.87568	0.0606997	0.719879
Snrnp27	1716.92	1.33182	0.710026	1.87574	0.0606916	0.719879
Tada3	624.217	-0.826678	0.440595	-1.87628	0.0606175	0.719879
Vmn2r120	466.952	1.46539	0.78074	1.87693	0.0605279	0.719879
Fbn1	19.847	-5.07221	2.7078	-1.87318	0.0610432	0.720746
Nfkbiz	2739.68	0.969677	0.5176	1.87341	0.0610117	0.720746
Sigirr	1097.37	0.884725	0.472383	1.8729	0.0610828	0.720746
Snrpd2	3345.28	1.09372	0.583685	1.87382	0.0609554	0.720746
Tmc4	84.3644	1.24621	0.66524	1.87333	0.0610225	0.720746
Vmn1r12	36.3661	-2.36093	1.2605	-1.87302	0.0610663	0.720746
Fam114a1	55.0874	1.55054	0.829645	1.86892	0.0616333	0.720838
Gm10146	159.172	1.56667	0.838691	1.868	0.0617625	0.720838
Gm14391	424.039	-1.07307	0.573487	-1.87114	0.0613258	0.720838
Gm5148	56.1587	2.20149	1.17668	1.87093	0.0613551	0.720838
Gpr171	3863.18	0.689712	0.368732	1.8705	0.0614148	0.720838
Olfr160	43.5322	3.22387	1.72571	1.86814	0.0617423	0.720838
Parp8	387.788	-0.904408	0.483914	-1.86895	0.0616304	0.720838
Pkdcc	87.5602	-2.60036	1.38988	-1.87092	0.0613561	0.720838
Saysd1	212.138	1.33094	0.71225	1.86864	0.061673	0.720838
Sptbn2	63.4014	1.57188	0.841248	1.86851	0.061691	0.720838
Trav14d-3-dv8	35.5143	2.10978	1.12848	1.86957	0.0615431	0.720838
Vmn2r101	25.6429	2.32073	1.24142	1.86941	0.0615656	0.720838
Vmn2r75	78.1731	1.93501	1.03487	1.86982	0.0615094	0.720838
9930111J21Rik2	4420.79	0.757801	0.405932	1.86682	0.061927	0.722001
Mrps18c	1545.1	1.18664	0.635745	1.86654	0.0619656	0.722001
Gm50364	28.9289	3.69683	1.98184	1.86535	0.0621325	0.722346
Hmgb1-ps6	15.549	2.95302	1.58316	1.86527	0.0621439	0.722346
Slc6a15	14.1377	2.56647	1.37596	1.86522	0.0621507	0.722346
Nexmif	17.9252	4.26658	2.28794	1.86482	0.0622072	0.722402
Gm20390	2821.22	0.912993	0.489973	1.86335	0.0624125	0.724182
Adnp	481.669	-1.29436	0.695037	-1.86229	0.0625627	0.725321
Gm9057	26.9256	2.84669	1.52909	1.86169	0.0626474	0.725373
Grk1	138.968	1.87488	1.00718	1.86152	0.0626711	0.725373
Acoxl	173.324	1.02262	0.549868	1.85975	0.0629213	0.725542
Cisd3	1196.4	1.28503	0.690908	1.85991	0.0628979	0.725542
Dll3	20.3186	2.44997	1.31749	1.85957	0.0629458	0.725542
Nek6	678.513	0.882358	0.474476	1.85965	0.0629354	0.725542
Trav4-4-dv10	33.2547	1.85068	0.99461	1.86071	0.0627858	0.725542
Gm50122	37.2316	2.38743	1.28413	1.85918	0.0630016	0.725585
Ahi1	942.813	0.948664	0.510578	1.85802	0.0631659	0.725679
Fndc3b	379.032	-0.783585	0.421659	-1.85834	0.0631209	0.725679
Tlr1	54.067	1.51513	0.815452	1.85803	0.0631654	0.725679
Aldh1l2	46.8435	2.12285	1.14402	1.8556	0.0635106	0.72636
Col26a1	155.653	2.23233	1.20488	1.85274	0.0639201	0.72636
Gm11737	24.856	2.52421	1.35986	1.85622	0.0634216	0.72636
Gm3362	17.1753	-2.69712	1.45559	-1.85294	0.0638915	0.72636
Ifit1bl1	937.734	1.26666	0.683559	1.85303	0.0638781	0.72636
Itm2a	767.363	-0.942674	0.508856	-1.85254	0.0639488	0.72636
Ms4a6b	10624.5	0.667544	0.360195	1.85329	0.0638414	0.72636
Mtdh	6362.33	1.09849	0.591901	1.85587	0.0634723	0.72636
Nkd2	32.5115	2.02955	1.09558	1.8525	0.0639542	0.72636
Rfx5	684.665	-1.51739	0.81783	-1.85539	0.0635406	0.72636
Sub1	16716	0.788209	0.425475	1.85254	0.0639483	0.72636
Tbca	2349.04	1.31939	0.711273	1.85498	0.0635996	0.72636
Vav3	351.049	-1.80413	0.973386	-1.85346	0.0638169	0.72636
Wnt10b	727.977	-0.831493	0.448756	-1.85288	0.0638991	0.72636
Gpank1	695.742	1.1111	0.60016	1.85133	0.0641218	0.72683
Rps12-ps3	8245.1	1.3785	0.744684	1.85112	0.064152	0.72683
Spire2	14.9746	-3.25219	1.75653	-1.85149	0.0640997	0.72683
Rrp12	950.744	0.693779	0.374875	1.85069	0.0642138	0.72694
Adra1a	13.8616	3.54646	1.91973	1.84738	0.0646928	0.727331
Cntd1	44.8684	-1.8641	1.00776	-1.84976	0.0643487	0.727331
Cox7a1	50.4446	1.685	0.912626	1.84632	0.064846	0.727331
Fam98c	362.915	1.11719	0.604143	1.84922	0.0644265	0.727331
Gpr160	952.538	-0.745719	0.403937	-1.84612	0.0648742	0.727331
Lrrc7	90.6338	2.27938	1.23293	1.84875	0.0644936	0.727331
Mlxip	3363.53	-0.870824	0.471174	-1.8482	0.0645737	0.727331
Notch3	47.9825	2.20957	1.19489	1.84918	0.0644317	0.727331
Pde4b	2695.68	0.935324	0.506353	1.84718	0.0647215	0.727331
Sag	132.321	1.62919	0.881792	1.84759	0.0646622	0.727331
Tank	1859.9	-1.12778	0.610067	-1.84861	0.0645139	0.727331
Ypel1	87.2502	-1.3513	0.731718	-1.84675	0.0647838	0.727331
Gm4356	49.067	1.73063	0.938174	1.84468	0.0650836	0.727453
Gse1	1155.8	-0.898993	0.487456	-1.84426	0.0651458	0.727453
H2-Ab1	381.874	1.50003	0.813172	1.84466	0.0650864	0.727453
Icam2	282.36	0.852278	0.461937	1.84501	0.0650365	0.727453
Ppp1r12a	8352.66	0.800075	0.433771	1.84446	0.0651159	0.727453
Mrto4	1278.1	0.853146	0.46293	1.84292	0.06534	0.729038
Acsbg2	18.7574	3.53037	1.92173	1.83707	0.0661993	0.729321
Ajm1	36.1481	-2.68723	1.45998	-1.84059	0.0656812	0.729321
Ap2s1	3276.94	1.21423	0.659452	1.84127	0.0655818	0.729321
Atp5o	5020.61	1.13452	0.618172	1.83527	0.0664651	0.729321
Ccar1	5654.29	1.07827	0.586332	1.839	0.0659149	0.729321
Cfap126	39.3214	-2.65654	1.4443	-1.83933	0.0658667	0.729321
Coa7	363.319	1.08065	0.588072	1.83762	0.066118	0.729321
Dph3	902.051	0.933005	0.508566	1.83458	0.0665681	0.729321
Fam174b	441.556	-0.847246	0.460892	-1.83827	0.0660222	0.729321
Gm10443	451.584	-1.3774	0.74843	-1.84038	0.065712	0.729321
Gm8276	20.3264	2.42277	1.31651	1.84029	0.0657255	0.729321
Gm8797	254.881	-1.00717	0.54887	-1.835	0.0665062	0.729321
Gstm5	90.9786	1.92968	1.04745	1.84227	0.0654353	0.729321
Ifi30	487.615	0.736216	0.400765	1.83702	0.0662063	0.729321
Il12rb2	2726.22	1.07873	0.585662	1.8419	0.0654902	0.729321
Lias	782.416	0.934346	0.508937	1.83588	0.0663756	0.729321
Lime1	7141.2	0.83104	0.452431	1.83683	0.0662345	0.729321
Ndufa10	2977.93	1.16872	0.636542	1.83604	0.0663515	0.729321
Nox1	18.9279	2.69986	1.46733	1.83999	0.0657699	0.729321
Plod2	1480.5	-0.726777	0.395304	-1.83853	0.0659846	0.729321
Ripor2	1341.55	0.654148	0.355717	1.83895	0.065922	0.729321
Rsph9	43.3014	2.17473	1.18421	1.83644	0.066292	0.729321
Slc3a1	17.9636	2.52473	1.37594	1.83491	0.0665196	0.729321
Olfr344	355.646	1.46853	0.80096	1.83347	0.0667334	0.729985
Wdr31	645.468	0.964474	0.526014	1.83355	0.0667204	0.729985
Aldh1a3	51.4773	1.82611	0.997066	1.83148	0.0670283	0.730099
Cox5a	4667.41	1.10236	0.602023	1.83109	0.0670867	0.730099
Dst	327.735	-0.858618	0.468986	-1.8308	0.0671311	0.730099
Gbe1	649.828	-0.719822	0.392759	-1.83273	0.0668425	0.730099
Gm48366	129.473	1.46379	0.79906	1.83189	0.0669674	0.730099
Mrpl11	791.477	1.13594	0.620019	1.8321	0.0669365	0.730099
Olfr775	116.977	1.52973	0.8356	1.8307	0.0671456	0.730099
Snrpn	17.5487	-3.23417	1.76708	-1.83023	0.067215	0.730099
Zfp553	302.651	-0.821527	0.448783	-1.83057	0.0671652	0.730099
Sh3yl1	102.482	-1.14353	0.624942	-1.82982	0.0672762	0.730196
Ccdc191	224.793	1.56778	0.85839	1.82641	0.067788	0.731094
Cdk15	84.2324	2.31429	1.26659	1.82718	0.0676729	0.731094
D830030K20Rik	90.7073	1.79513	0.983402	1.82543	0.0679356	0.731094
Etfb	5299.43	1.21809	0.667036	1.82613	0.0678308	0.731094
Fam43a	22.6391	-2.85109	1.56157	-1.82578	0.0678829	0.731094
Ifit3b	61.944	2.68536	1.46929	1.82766	0.0676011	0.731094
Mrpl58	1247.98	1.1005	0.60182	1.82862	0.067457	0.731094
Olfr77	202.817	1.5163	0.829702	1.82753	0.0676202	0.731094
Tnfaip8l2	271.297	0.998202	0.546523	1.82646	0.0677813	0.731094
Traj44	18.4881	2.60972	1.4294	1.82575	0.0678884	0.731094
Trappc2l	722.864	1.19997	0.656429	1.82803	0.0675452	0.731094
Arhgef9	237.078	-0.875345	0.480942	-1.82006	0.0687494	0.732202
BC147527	329.861	0.8104	0.444599	1.82277	0.0683388	0.732202
Cilp2	36.4362	-2.79489	1.53331	-1.82278	0.0683366	0.732202
Cmtm4	452.473	-1.02396	0.562028	-1.8219	0.0684699	0.732202
Col23a1	48.3564	1.88538	1.03549	1.82076	0.0686431	0.732202
Gm20075	186.351	1.34106	0.737068	1.81946	0.0688417	0.732202
Ier5	1217.62	0.695005	0.381552	1.82152	0.0685275	0.732202
Ltk	179.678	-0.981183	0.53929	-1.8194	0.0688509	0.732202
Pdia2	21.3236	2.75746	1.51574	1.81922	0.0688786	0.732202
Phf11d	198.337	0.947287	0.519814	1.82236	0.0684006	0.732202
Rflnb	40.8089	1.78432	0.98006	1.82063	0.0686634	0.732202
Styk1	1039.53	1.46207	0.801993	1.82305	0.068296	0.732202
Tead1	71.1011	-1.38913	0.762254	-1.8224	0.0683944	0.732202
Tmem123	6725.32	-1.05101	0.577507	-1.81992	0.0687718	0.732202
Vim	25646.1	0.659073	0.361681	1.82225	0.0684168	0.732202
Wdr90	1612.09	-0.79887	0.439107	-1.81931	0.0688648	0.732202
Ranbp6	658.987	-0.786484	0.432515	-1.8184	0.0690033	0.732969
Fam102b	451.289	-1.05673	0.581738	-1.8165	0.0692943	0.733339
Gm4994	89.1308	2.33602	1.28585	1.81671	0.0692609	0.733339
Mpnd	1006.21	0.94033	0.518065	1.81508	0.0695113	0.733339
Mrps16	1644.27	1.17155	0.644788	1.81695	0.0692249	0.733339
Plekhn1	732.494	-0.784748	0.432264	-1.81544	0.0694568	0.733339
Ptprr	36.8299	2.33067	1.28372	1.81555	0.069439	0.733339
Skint7	19.1498	2.9604	1.63053	1.81561	0.0694299	0.733339
Snx32	195.359	1.28644	0.708665	1.8153	0.0694781	0.733339
Uqcrq	2374.42	1.16156	0.639434	1.81655	0.0692866	0.733339
Bola2	1694.57	1.19435	0.659174	1.81189	0.070003	0.734084
Coq9	675.621	-0.767772	0.423557	-1.81268	0.0698817	0.734084
Gm6682	15.3579	-2.59827	1.43391	-1.81203	0.0699822	0.734084
Klhl31	13.6632	2.74078	1.51261	1.81195	0.0699935	0.734084
Mrps34	684.668	1.06031	0.5847	1.81342	0.0697666	0.734084
Myl6	26140.5	1.18568	0.654245	1.81229	0.069942	0.734084
S100a10	8918.45	0.958414	0.528917	1.81203	0.0699811	0.734084
Wdr34	140.813	1.12509	0.620297	1.81379	0.0697101	0.734084
Bcl2l11	4326.67	-0.720472	0.39831	-1.80882	0.0704785	0.736831
Cpne9	51.2893	2.20289	1.21748	1.80939	0.0703899	0.736831
Emd	2626.15	-0.668555	0.369604	-1.80884	0.0704759	0.736831
Plscr4	71.9406	-1.91515	1.05895	-1.80853	0.070524	0.736831
Slc35d3	120.679	-1.30675	0.722559	-1.8085	0.0705291	0.736831
Ndufb7	3257.49	1.22852	0.67948	1.80803	0.0706011	0.737031
D8Ertd738e	2863.38	1.15575	0.639444	1.80743	0.0706951	0.737408
Ndufv3	2177.67	1.02521	0.567315	1.80712	0.0707429	0.737408
4930590J08Rik	26.0987	1.87896	1.04317	1.80121	0.0716704	0.737844
AC127285.1	17.5313	3.92607	2.18191	1.79937	0.0719597	0.737844
Abhd4	417.711	-0.741423	0.41086	-1.80456	0.0711429	0.737844
Ankrd12	4512.57	1.40172	0.777667	1.80246	0.0714726	0.737844
Ccdc173	114.422	1.66898	0.925339	1.80364	0.0712875	0.737844
Cd68	365.371	0.865322	0.480726	1.80003	0.0718554	0.737844
Col27a1	64.5211	2.07103	1.14783	1.80431	0.0711827	0.737844
Fcgrt	68.3804	1.67777	0.933133	1.798	0.0721768	0.737844
Frg1	2409.76	1.19339	0.661147	1.80503	0.0710701	0.737844
Fth-ps2	29.653	1.91943	1.06784	1.79749	0.0722573	0.737844
Gabarap	4735.58	1.06543	0.592859	1.7971	0.072319	0.737844
Gm11836	72.5329	2.33949	1.29598	1.80518	0.0710458	0.737844
Gm15515	16.4339	3.2441	1.80487	1.79741	0.07227	0.737844
Gm8258	23.5855	2.85055	1.58111	1.80288	0.0714067	0.737844
Gpr183	726.378	0.954507	0.53107	1.79733	0.0722835	0.737844
Grhl2	66.608	1.73714	0.965123	1.79991	0.0718746	0.737844
Ing5	1160.84	-0.836518	0.464467	-1.80103	0.0716987	0.737844
Klrb1b	26.2907	1.9606	1.08767	1.80257	0.0714557	0.737844
Mcc	53.2699	1.9517	1.08404	1.80039	0.0717995	0.737844
Nsun7	80.0505	2.01451	1.1171	1.80334	0.0713348	0.737844
Rab3c	53.4802	2.21006	1.22935	1.79775	0.0722162	0.737844
Socs3	3151.2	1.06753	0.592906	1.8005	0.071782	0.737844
Tbata	20.414	3.15477	1.75492	1.79767	0.0722294	0.737844
Thy1	41204.3	0.810952	0.449155	1.80551	0.0709955	0.737844
Tlr7	32.8193	1.82414	1.01433	1.79837	0.0721191	0.737844
Trbv2	650.292	-1.32668	0.735393	-1.80404	0.0712256	0.737844
Trgc4	46.8026	-1.72022	0.953846	-1.80346	0.0713162	0.737844
Upf3b	1877.2	1.34576	0.747296	1.80084	0.0717281	0.737844
Vmn1r218	339.178	1.43777	0.798642	1.80027	0.0718185	0.737844
Tert	61.9353	-1.44278	0.803388	-1.79586	0.0725161	0.73907
Zcchc17	1710.5	1.12139	0.624494	1.79568	0.0725451	0.73907
Enah	143.5	1.75673	0.978695	1.79497	0.072659	0.73969
Gbp7	7674.06	0.67358	0.3754	1.7943	0.0727653	0.73969
Homer1	630.888	-0.708465	0.394915	-1.79397	0.0728181	0.73969
Supt4a	2587.21	1.01996	0.568343	1.79462	0.0727142	0.73969
Dio2	15.7786	-3.05957	1.7059	-1.79353	0.0728887	0.739718
Il1rl2	42.6167	1.99989	1.11521	1.79329	0.0729269	0.739718
Pin4	620.518	1.04911	0.585399	1.79213	0.0731115	0.740558
Prodh	42.7892	1.85638	1.03586	1.79211	0.0731159	0.740558
Nol12	853.32	1.07709	0.601471	1.79077	0.073331	0.742197
Gpatch3	228.297	1.09274	0.610517	1.78986	0.0734769	0.742596
Osr2	163.529	-2.53783	1.41763	-1.79018	0.0734242	0.742596
Tie1	27.2907	3.23908	1.81036	1.78919	0.0735842	0.742687
Znhit1	777.464	1.10479	0.617497	1.78914	0.0735925	0.742687
Rps6ka2	90.0569	1.76865	0.988975	1.78837	0.0737161	0.743011
Strip2	55.0079	1.93984	1.08475	1.78828	0.0737311	0.743011
3110009E18Rik	142.171	1.66248	0.933022	1.78182	0.0747779	0.743291
Abr	6665.52	-0.908984	0.509367	-1.78454	0.0743367	0.743291
Ap1m2	43.5681	2.46876	1.3902	1.77583	0.0757601	0.743291
Clmn	37.3855	1.90981	1.07286	1.78011	0.0750575	0.743291
Dusp2	4137.61	0.6306	0.354483	1.77893	0.075252	0.743291
Ganc	400.621	-0.987203	0.552202	-1.78776	0.0738155	0.743291
Gm11212	21.4653	2.36646	1.32511	1.78586	0.0741221	0.743291
Gm12098	18.5369	4.20017	2.35347	1.78467	0.0743148	0.743291
Gm18853	478.777	0.951609	0.534753	1.77953	0.0751527	0.743291
Gm19203	27.1784	2.99376	1.68495	1.77677	0.0756069	0.743291
Gm19220	9074.54	1.19098	0.668805	1.78075	0.0749526	0.743291
Gm6044	20.1467	2.52186	1.41945	1.77664	0.0756268	0.743291
H2-Ke6	808.623	1.23978	0.697618	1.77716	0.0755426	0.743291
H2ac6	38.846	2.02374	1.13982	1.7755	0.0758161	0.743291
H3c6	55.6319	1.82117	1.02449	1.77764	0.0754628	0.743291
Hras	1374.28	1.03017	0.580255	1.77537	0.0758373	0.743291
Kcnj8	42.2043	1.53927	0.865708	1.77804	0.0753965	0.743291
Kin	1283.62	1.28693	0.724147	1.77716	0.0755417	0.743291
Klf7	923.417	0.926035	0.521156	1.77688	0.0755872	0.743291
Klhl21	606.542	-0.915102	0.515412	-1.77548	0.0758192	0.743291
Mmp25	19.6115	2.18144	1.2287	1.7754	0.0758312	0.743291
Naalad2	25.5582	2.25567	1.26328	1.78556	0.0741699	0.743291
Nop56	8679.6	0.911152	0.511184	1.78243	0.0746787	0.743291
Nt5c	1982.55	0.907049	0.508999	1.78203	0.074745	0.743291
Obox3	19.1978	3.37305	1.89698	1.77811	0.075385	0.743291
Olfr152	52.6117	2.00265	1.12577	1.77892	0.0752529	0.743291
Olfr794	19.7575	2.56615	1.43993	1.78214	0.0747265	0.743291
Paxx	564.531	1.29404	0.725377	1.78396	0.07443	0.743291
Pdgfb	650.423	-0.812657	0.456447	-1.78039	0.0750114	0.743291
Pdlim1	135.166	1.42445	0.800859	1.77865	0.0752968	0.743291
Psmc1	4641.93	0.858847	0.481485	1.78375	0.074465	0.743291
Rhoq	1327.69	-0.770295	0.431582	-1.78482	0.0742911	0.743291
Rpsa	99874.1	1.22504	0.688136	1.78023	0.0750383	0.743291
Slc7a2	100.965	1.44384	0.809933	1.78267	0.0746398	0.743291
Tnc	100.957	-8.49862	4.77731	-1.77896	0.075247	0.743291
V1ra8	47.029	2.39049	1.34043	1.78338	0.0745245	0.743291
Vpreb1	18.7516	4.73942	2.65668	1.78396	0.0744299	0.743291
Wfikkn1	39.6454	1.9402	1.09187	1.77694	0.0755778	0.743291
Zfp992	325.742	1.0641	0.595829	1.78591	0.0741142	0.743291
Armc3	45.5353	-1.86029	1.04962	-1.77236	0.0763356	0.74431
Cbx4	3400.57	-0.626439	0.353571	-1.77175	0.0764366	0.74431
Dnaja4	994.046	-0.656992	0.370461	-1.77345	0.0761548	0.74431
Fbxl22	79.3515	2.02007	1.14092	1.77057	0.0766327	0.74431
Kcnj13	21.8233	-3.15062	1.77606	-1.77394	0.0760733	0.74431
Lag3	20843.7	1.17357	0.662709	1.77087	0.0765828	0.74431
Nedd4	3640.91	-1.05518	0.595188	-1.77285	0.0762529	0.74431
Plaur	39.6118	3.3022	1.86541	1.77023	0.0766884	0.74431
Rala	910.998	0.951909	0.537379	1.77139	0.0764953	0.74431
Rpf2	770.93	0.740573	0.417382	1.77433	0.0760088	0.74431
Srek1ip1	595.399	1.20391	0.679973	1.77053	0.0766384	0.74431
Trav7n-6	48.5152	-8.47306	4.7855	-1.77057	0.0766323	0.74431
Upp1	235.497	0.931245	0.52571	1.7714	0.0764937	0.74431
Yaf2	754.885	-0.943033	0.532264	-1.77174	0.0764379	0.74431
Caln1	31.375	2.45112	1.38646	1.7679	0.0770777	0.744737
Ccdc25	2145.96	0.992145	0.561141	1.76809	0.0770466	0.744737
Col6a1	17.3655	-4.87836	2.76	-1.76752	0.0771412	0.744737
Gm10157	347.251	1.47348	0.834071	1.76661	0.0772935	0.744737
Gstp2	19.0162	-3.13171	1.77008	-1.76925	0.0768525	0.744737
Itga1	1142.27	0.793896	0.449457	1.76634	0.0773382	0.744737
Lyar	2372.75	0.975088	0.551746	1.76728	0.0771818	0.744737
Olfr545	14.4312	2.89473	1.63779	1.76746	0.0771507	0.744737
Rrbp1	7702.35	0.725939	0.410434	1.76871	0.0769423	0.744737
Sbno2	4051.38	0.65585	0.371247	1.76661	0.0772928	0.744737
Smc2	9854.93	0.92025	0.521147	1.76582	0.0774266	0.744737
Tmsb10	32642.2	0.965607	0.545728	1.76939	0.0768285	0.744737
Uqcr10	1868.79	1.06094	0.60081	1.76586	0.0774197	0.744737
Creb5	34.6539	1.57658	0.893899	1.76371	0.0777804	0.744982
E2f2	1708.76	0.625633	0.354658	1.76405	0.0777239	0.744982
Mphosph10	1543.67	0.89429	0.507127	1.76344	0.077826	0.744982
Pi15	92.5642	1.81227	1.02759	1.76362	0.0777965	0.744982
Rsph3b	1047.57	0.732875	0.415428	1.76414	0.077708	0.744982
Thoc2	6447.71	1.11794	0.633833	1.76377	0.0777707	0.744982
Tsc22d3	4123.73	0.701767	0.397569	1.76515	0.0775392	0.744982
Gm8738	22.6325	3.23576	1.8354	1.76297	0.0779055	0.745232
Coq2	776.717	-0.834628	0.473605	-1.76229	0.0780205	0.74531
U2surp	5427.76	1.00088	0.567931	1.76233	0.0780127	0.74531
Hspa1a	4816.28	-0.716361	0.406663	-1.76156	0.0781438	0.745466
Vpreb3	23.0291	-1.96895	1.1177	-1.76161	0.0781349	0.745466
Jund	8441.46	1.01072	0.574131	1.76044	0.0783334	0.745648
Mdm4-ps	50.7375	1.86266	1.05841	1.75987	0.0784301	0.745648
Pfdn5	6308.49	1.31658	0.747737	1.76075	0.0782809	0.745648
Qrich2	18.786	2.27739	1.29391	1.76009	0.0783933	0.745648
Twistnb	1484.2	1.10442	0.627326	1.76051	0.0783211	0.745648
Fgf9	38.7965	2.65446	1.50976	1.7582	0.0787129	0.746691
Psmc5	3504.18	0.834785	0.474859	1.75796	0.078754	0.746691
Rhox4e	13.7278	5.04428	2.86931	1.75801	0.0787452	0.746691
Tfdp2	422	-0.998058	0.567466	-1.7588	0.0786118	0.746691
Apex1	839.893	0.662829	0.377302	1.75676	0.0789586	0.747556
Cd163l1	23.5476	4.46177	2.54195	1.75525	0.0792157	0.747556
Gzmb	115726	1.03749	0.591085	1.75523	0.0792205	0.747556
Mrpl16	825.949	0.747245	0.425426	1.75646	0.0790094	0.747556
Olfr1346	15.5147	2.4672	1.40437	1.7568	0.0789517	0.747556
Prpf40a	5769	0.853164	0.485814	1.75615	0.079062	0.747556
Snrpa1	2228.5	0.684536	0.389938	1.7555	0.0791737	0.747556
Cdk11b	5195.22	1.07613	0.613306	1.75463	0.0793221	0.747844
Colec12	170.495	1.72337	0.982299	1.75442	0.0793582	0.747844
2210010C04Rik	32.7543	3.65883	2.08915	1.75135	0.0798861	0.747967
Adgrl4	17.1851	-3.20743	1.82949	-1.75318	0.0795703	0.747967
Atox1	1067.98	1.14931	0.65598	1.75205	0.0797647	0.747967
B4galt4	135.058	-0.971169	0.555076	-1.74961	0.0801848	0.747967
Batf	2292.59	0.632406	0.360796	1.75281	0.0796351	0.747967
Bcl2a1d	4124.25	0.796042	0.45467	1.75081	0.0799782	0.747967
Capn5	80.4466	-1.64086	0.937814	-1.74966	0.0801768	0.747967
Dkc1	2869.51	0.818055	0.46744	1.75007	0.0801054	0.747967
Exoc8	539.159	-0.770725	0.440654	-1.74905	0.0802829	0.747967
Itgad	58.1678	1.77622	1.01373	1.75217	0.0797453	0.747967
Krtcap2	1990.9	0.864069	0.493439	1.75112	0.0799258	0.747967
Maml2	794.265	0.918087	0.524322	1.751	0.079946	0.747967
Mef2a	2583.75	-0.764949	0.43612	-1.75399	0.0794325	0.747967
Sit1	385.46	0.850705	0.486316	1.74928	0.080242	0.747967
Slc45a2	65.4082	-2.50571	1.43199	-1.74982	0.0801501	0.747967
Syngr3	143.516	-0.980214	0.55987	-1.75079	0.0799825	0.747967
Tctn2	80.0246	1.79921	1.02778	1.75057	0.0800196	0.747967
1700019D03Rik	148.915	-1.52972	0.874819	-1.74861	0.0803581	0.748167
Denn2b	47.2958	1.95219	1.1167	1.74818	0.0804337	0.748371
Zfp991	482.558	1.21446	0.69483	1.74785	0.08049	0.748396
Pwwp2a	694.072	-0.778097	0.445335	-1.74722	0.0805996	0.748417
Sdc3	234.901	1.53371	0.877657	1.74751	0.0805489	0.748417
Vmn2r45	28.7387	3.65027	2.08982	1.74669	0.0806915	0.748772
Gpx8	34.0947	2.14266	1.22698	1.74628	0.0807621	0.748929
Sertad1	1224.39	1.08948	0.624018	1.7459	0.0808277	0.748936
Zfp85	83.2389	-1.28511	0.736174	-1.74566	0.0808703	0.748936
Dbndd2	69.3799	1.39976	0.802368	1.74454	0.0810649	0.75024
Anp32a	4600.69	0.82108	0.47087	1.74375	0.0812028	0.751018
Gps2	1514.52	1.08148	0.620502	1.74292	0.0813483	0.751866
Irgm1	1940.44	0.967349	0.555341	1.7419	0.0815256	0.753005
Arhgap42	28.5869	2.65186	1.52517	1.73873	0.0820821	0.753174
Baz1a	14054.3	0.978376	0.562484	1.73938	0.0819675	0.753174
C920009B18Rik	1055.83	0.730645	0.421294	1.73429	0.0828667	0.753174
Cox16	805.739	0.930963	0.536971	1.73373	0.0829661	0.753174
Cyfip1	1570.93	-0.838114	0.483189	-1.73455	0.0828214	0.753174
Fam129b	197.772	1.03149	0.594567	1.73486	0.0827661	0.753174
Fam177a2	1537.79	0.856896	0.492196	1.74096	0.0816899	0.753174
Gm43070	18.8086	3.47294	1.99774	1.73843	0.0821348	0.753174
Ms4a4a	404.821	-1.3419	0.77369	-1.73442	0.0828441	0.753174
Msrb1	707.708	0.776283	0.44751	1.73467	0.0827988	0.753174
Noct	33449.5	0.843193	0.486126	1.73452	0.0828266	0.753174
Npas1	25.3375	1.91235	1.09913	1.73987	0.0818817	0.753174
Otulin	2542.48	0.773936	0.445373	1.73773	0.0822593	0.753174
Paqr4	1064.45	1.10776	0.636967	1.73912	0.0820137	0.753174
Plcb1	14.9367	3.24197	1.87016	1.73353	0.083002	0.753174
Psip1	5519.64	0.970627	0.558694	1.73731	0.0823317	0.753174
Rab24	1311.93	1.09178	0.628004	1.73849	0.0821241	0.753174
Rasa4	185.113	0.915078	0.526291	1.73873	0.0820822	0.753174
Rdh12	724.619	1.72212	0.991844	1.73628	0.0825146	0.753174
Selenow	5542.06	1.10006	0.634505	1.73374	0.0829648	0.753174
Smap1	2130.3	0.794577	0.457666	1.73615	0.0825371	0.753174
Swap70	483.578	-0.996578	0.572635	-1.74034	0.0818001	0.753174
Tdgf1	20.4649	2.24882	1.29468	1.73697	0.0823917	0.753174
Tent5c	4866.67	0.748998	0.430313	1.74059	0.0817559	0.753174
Tlr13	28.321	2.03643	1.17239	1.73699	0.0823898	0.753174
Trir	2751.92	1.04771	0.603	1.7375	0.0822985	0.753174
Xcl1	206.198	1.46811	0.845932	1.7355	0.0826529	0.753174
Arhgap26	789.989	0.979289	0.565094	1.73297	0.0831017	0.753589
Adh6b	15.8896	2.69896	1.5608	1.72921	0.0837708	0.753949
Amn1	550.159	1.10077	0.637036	1.72796	0.0839951	0.753949
Apoc4	116.029	1.89977	1.09815	1.72998	0.0836344	0.753949
Cbr1	164.149	0.939373	0.542693	1.73095	0.0834613	0.753949
Fam20a	893.245	1.18895	0.687755	1.72874	0.0838565	0.753949
Gadd45gip1	912.654	0.994373	0.574788	1.72998	0.0836338	0.753949
Glrx2	1050.49	1.16735	0.675045	1.72929	0.0837577	0.753949
Gm49686	15.6741	2.20917	1.27777	1.72892	0.0838229	0.753949
Gm6460	24.7066	1.89339	1.09332	1.73179	0.0833118	0.753949
Ica1l	148.192	1.63222	0.944554	1.72803	0.0839826	0.753949
Nckap5	68.5824	2.34939	1.35968	1.7279	0.0840064	0.753949
Sh2d2a	27587.9	-0.612134	0.353624	-1.73103	0.0834463	0.753949
Slc24a5	61.0144	-1.5389	0.889677	-1.72973	0.0836779	0.753949
Trav11d	56.9999	-3.13387	1.81233	-1.72919	0.083775	0.753949
Ube2r2	2330.64	1.1171	0.645666	1.73015	0.083603	0.753949
Vmn2r65	29.9259	1.77834	1.02656	1.73233	0.0832144	0.753949
Olfr243	50.839	2.12272	1.22932	1.72674	0.0842152	0.755338
Angptl6	38.2564	1.82577	1.05755	1.72642	0.084272	0.755361
Ccdc63	164.735	1.47363	0.854162	1.72523	0.0844861	0.75593
Itpr2	2622.96	0.768563	0.445579	1.72486	0.0845523	0.75593
Myo3b	174.159	-0.905317	0.524859	-1.72488	0.0845494	0.75593
Snx33	172.235	-0.871684	0.5052	-1.72542	0.0844515	0.75593
Arid4b	3269.01	1.15521	0.669862	1.72455	0.0846091	0.755954
Mrpl46	741.815	1.0422	0.604661	1.72361	0.0847789	0.756986
Rusc2	104.637	-2.44178	1.41705	-1.72315	0.0848614	0.757237
Gm18537	99.4864	-1.12204	0.65145	-1.72237	0.085002	0.758007
Brd3	1433.64	1.08437	0.629757	1.72189	0.0850895	0.75806
Dipk1b	128.139	-1.14101	0.663787	-1.71894	0.0856251	0.75806
Flcn	1075.81	-0.907024	0.527815	-1.71845	0.0857146	0.75806
Gm10037	13.5885	3.1573	1.83708	1.71865	0.0856784	0.75806
Gm14917	31.2083	2.51126	1.46118	1.71864	0.0856791	0.75806
Gm45837	69.4149	3.07836	1.79075	1.71904	0.0856073	0.75806
Gsto1	1085.01	-0.668223	0.388756	-1.71887	0.0856371	0.75806
H2bc9	84.6998	1.40047	0.814855	1.71868	0.0856733	0.75806
Lrp5	319.006	-0.8299	0.482181	-1.72114	0.0852256	0.75806
Ndufa5	929.659	1.19204	0.693235	1.71953	0.0855183	0.75806
Oasl2	110.073	1.68265	0.978339	1.7199	0.0854502	0.75806
Smtnl2	66.9829	1.80561	1.0502	1.71931	0.085558	0.75806
Tec	561.404	-0.820378	0.477086	-1.71956	0.0855124	0.75806
Gm45551	391.774	1.04258	0.606966	1.71769	0.0858528	0.758644
Lims1	4664.33	-0.824879	0.480364	-1.71719	0.0859437	0.758644
Zfp966	95.8011	-1.97232	1.1485	-1.7173	0.0859246	0.758644
Ly6m	162.753	1.27068	0.740376	1.71626	0.086115	0.759195
Ube2d-ps	130.302	1.09018	0.635186	1.71632	0.086103	0.759195
Cntn1	65.8593	1.82551	1.06428	1.71526	0.0862974	0.759269
Krcc1	1469.73	0.87305	0.5089	1.71556	0.0862418	0.759269
Nfatc1	5888.61	-0.626281	0.364984	-1.71591	0.0861781	0.759269
Usp37	1815.09	-0.759518	0.442862	-1.71502	0.0863412	0.759269
Lsm5	1612.73	1.05905	0.617939	1.71385	0.0865567	0.760684
Riok1	3097.19	0.916114	0.534754	1.71315	0.086685	0.761332
C5ar2	20.8777	2.06838	1.20762	1.71277	0.0867545	0.761464
Cebpz	2631.17	0.87018	0.508333	1.71183	0.0869277	0.762241
Myo7a	162.574	-0.922874	0.539157	-1.7117	0.0869525	0.762241
Caps2	25.9398	2.89314	1.69124	1.71066	0.0871432	0.763066
Mif	7028.36	0.82703	0.483475	1.7106	0.0871559	0.763066
Rffl	237.93	0.868923	0.508067	1.71025	0.0872191	0.76314
2310033P09Rik	820.306	1.29422	0.757071	1.70951	0.0873567	0.763168
Chmp4b	6115.88	0.634714	0.371319	1.70935	0.0873865	0.763168
Gm12253	23.7158	2.11865	1.23937	1.70946	0.0873649	0.763168
2310022A10Rik	1026.58	0.854036	0.499837	1.70863	0.0875197	0.763519
Prmt5	2166.83	0.605437	0.354421	1.70824	0.0875909	0.763519
Sirt5	1097.43	1.13749	0.66588	1.70825	0.0875904	0.763519
Arpc4	10062.3	0.855006	0.500961	1.70673	0.0878722	0.765492
Kat6b	691.542	-0.657889	0.38556	-1.70632	0.0879483	0.765626
Nap1l5	14.7462	-2.95621	1.73278	-1.70606	0.0879973	0.765626
Gm3854	136.426	1.78996	1.04997	1.70477	0.0882371	0.766278
Ier2	4556.58	1.03093	0.604694	1.70488	0.0882175	0.766278
Pcbd2	411.098	1.14999	0.674532	1.70487	0.0882189	0.766278
Ddt	761.574	0.795173	0.466968	1.70284	0.0885974	0.766833
Denr	3020.67	0.892868	0.524572	1.70209	0.0887388	0.766833
Lgals1	33972	0.989331	0.580854	1.70323	0.0885243	0.766833
Ly6i	30.2467	2.31511	1.36009	1.70218	0.0887223	0.766833
Map1lc3a	333.662	1.48035	0.869261	1.703	0.0885675	0.766833
Tnrc18	2961.11	-0.679334	0.399121	-1.70208	0.0887409	0.766833
Trav10d	32.5295	-1.72731	1.01449	-1.70264	0.0886345	0.766833
Vmn1r76	263.453	1.17016	0.687064	1.70313	0.0885444	0.766833
Atf5	247.562	0.786368	0.462249	1.70118	0.0889095	0.767029
C1d	1207.08	0.774223	0.45584	1.69846	0.0894218	0.767029
Dgat1	20031.6	1.19327	0.70259	1.69839	0.0894351	0.767029
Eif4ebp1	279.627	0.753989	0.44367	1.69943	0.0892374	0.767029
Gm10481	43.9334	2.28848	1.34855	1.69699	0.0896985	0.767029
Gm17764	35.2853	-1.60308	0.944138	-1.69793	0.0895202	0.767029
Gnaq	359.518	0.762002	0.448062	1.70066	0.089006	0.767029
Il15ra	692.486	-0.797776	0.469772	-1.69822	0.0894667	0.767029
Ly9	2049.84	0.729892	0.429772	1.69832	0.0894466	0.767029
Mknk2	12492.3	-0.665949	0.392259	-1.69773	0.0895587	0.767029
Nutm1	15.9691	2.65215	1.56173	1.69822	0.0894662	0.767029
Rps15	33704.5	1.15215	0.67772	1.70004	0.0891232	0.767029
Tmprss11d	44.4888	2.15584	1.26715	1.70133	0.0888813	0.767029
Vmn1r34	20.6467	2.16936	1.27817	1.69723	0.0896525	0.767029
Zdhhc20	4685.7	0.789191	0.465022	1.6971	0.0896769	0.767029
Zfp629	31.0459	-2.16971	1.27758	-1.6983	0.0894517	0.767029
Zgrf1	1171.64	-0.682798	0.401621	-1.70011	0.0891106	0.767029
Itgb3	1950.91	0.751294	0.44284	1.69654	0.0897845	0.767294
Afdn	193.773	-1.03574	0.610914	-1.6954	0.0899999	0.767455
Ankrd11	15047.5	0.996575	0.588035	1.69476	0.0901218	0.767455
Olfr173	32.4934	2.47103	1.4586	1.69411	0.0902435	0.767455
Ptpn18	1634.75	1.16066	0.68507	1.69422	0.0902238	0.767455
Rex1bd	806.057	1.1806	0.69674	1.69446	0.0901775	0.767455
Sccpdh	124.548	-1.41941	0.837706	-1.6944	0.0901885	0.767455
Slfn4	189.879	5.55502	3.27812	1.69458	0.090156	0.767455
Ubxn6	1359.18	1.1058	0.652191	1.69551	0.0899779	0.767455
Tecpr1	4026.31	0.816813	0.482332	1.69347	0.0903667	0.768034
4930451G09Rik	17.1919	2.88107	1.70276	1.692	0.0906466	0.768108
Gm30285	211.24	2.02416	1.19589	1.6926	0.090531	0.768108
Ndufs6	2184.97	1.09183	0.6453	1.69198	0.0906507	0.768108
Olfr796	24.8369	2.1908	1.29438	1.69255	0.0905415	0.768108
Spata7	73.4039	1.69577	1.00194	1.6925	0.0905514	0.768108
Adgrl3	55.2006	1.58647	0.938832	1.68984	0.0910586	0.768762
Ccdc124	2144.29	0.876809	0.518813	1.69003	0.0910222	0.768762
Gm12439	119.088	1.76424	1.0434	1.69086	0.0908645	0.768762
Ifitm7	20.761	2.3891	1.41287	1.69095	0.0908455	0.768762
Olfr1271	48.2714	2.1775	1.28844	1.69002	0.0910235	0.768762
Tgfbr2	4625.89	-0.971693	0.574732	-1.69069	0.0908964	0.768762
Cox5b	2890.82	1.03608	0.61328	1.68941	0.0911405	0.768988
Dcdc2c	41.122	-1.62756	0.964131	-1.68811	0.0913897	0.770374
Trav3-3	167.904	-1.18205	0.700276	-1.68798	0.0914153	0.770374
Odf2l	379.513	-0.907043	0.537864	-1.68638	0.0917231	0.772501
Zc3h13	4070.86	1.12644	0.668356	1.68539	0.0919127	0.773631
Brms1	1250.35	0.795927	0.472604	1.68413	0.0921564	0.773677
Gm8741	122.772	1.11657	0.662879	1.68443	0.0920981	0.773677
Rpain	330.241	0.772983	0.458927	1.68433	0.0921187	0.773677
Tdrkh	45.5724	1.50694	0.894483	1.6847	0.0920463	0.773677
Zfp931	135.994	-0.961999	0.571283	-1.68393	0.0921956	0.773677
Vmn2r104	19.6734	2.32093	1.37892	1.68315	0.0923461	0.774475
Tatdn1	411.694	1.06213	0.63125	1.68259	0.0924548	0.77492
Abcf1	6946.41	0.854371	0.507934	1.68205	0.0925587	0.775318
Mex3a	90.4245	1.13816	0.67676	1.68177	0.0926134	0.775318
Cd209c	102.653	-1.44071	0.857227	-1.68067	0.0928277	0.775599
Fkbp2	1527.91	1.04335	0.620951	1.68024	0.0929102	0.775599
Mmp8	18.4552	2.41617	1.43785	1.68041	0.092878	0.775599
Psmb4	6185.9	0.904846	0.538268	1.68103	0.0927567	0.775599
Rbms1	5713	0.825606	0.491384	1.68017	0.0929251	0.775599
Rpl38	9934.48	1.09826	0.653934	1.67947	0.09306	0.77626
Dnajb4	1048.02	-0.89625	0.534271	-1.67752	0.0934413	0.776422
Gm19931	20.5077	2.3871	1.42178	1.67895	0.093161	0.776422
Olfr1382	16.4077	4.01191	2.39218	1.67709	0.0935247	0.776422
Psen2	685.659	0.669662	0.399117	1.67786	0.0933745	0.776422
Resf1	4628.82	0.96631	0.575965	1.67772	0.0934012	0.776422
Scly	941.769	-0.79713	0.475188	-1.6775	0.0934441	0.776422
Zfp41	625.177	-0.827299	0.493268	-1.67718	0.0935078	0.776422
Zscan26	641.751	-0.959325	0.571812	-1.67769	0.0934074	0.776422
Hspa1b	7224.11	-0.863901	0.515222	-1.67676	0.0935904	0.776505
Olfr704	26.4705	1.97277	1.17761	1.67523	0.0938899	0.778527
Gm47036	371.866	1.44197	0.861555	1.67369	0.0941919	0.778608
Knop1	1567.31	0.992249	0.593003	1.67326	0.0942757	0.778608
Laptm4b	27.129	-2.61876	1.5654	-1.6729	0.0943463	0.778608
Magt1	3012.42	0.803182	0.479786	1.67404	0.0941221	0.778608
Olfr981	95.8515	1.90175	1.13617	1.67383	0.0941647	0.778608
Rps24	37977.4	1.12044	0.66966	1.67314	0.0942992	0.778608
Slc39a8	46.2743	1.32038	0.789209	1.67305	0.0943178	0.778608
Socs5	296.708	-1.12185	0.670476	-1.67322	0.094284	0.778608
Gm15937	21.5429	2.79592	1.6717	1.6725	0.0944257	0.778802
Rsrc1	1293.29	0.999534	0.598063	1.67129	0.0946649	0.779966
Vmn1r18	161.002	1.32714	0.794249	1.67094	0.0947345	0.779966
Wnt4	61.6924	1.99478	1.19366	1.67114	0.0946937	0.779966
S100a6	11825.9	1.09457	0.655331	1.67026	0.094868	0.780144
Upf2	2069.39	0.914799	0.54764	1.67044	0.0948327	0.780144
Eef1d	7397.86	1.00481	0.601936	1.66929	0.0950596	0.780458
Grb7	788.648	-0.868384	0.52054	-1.66824	0.0952683	0.780458
Gsta4	72.9578	-2.40308	1.44058	-1.66813	0.0952893	0.780458
Imp4	2091.75	0.657932	0.394174	1.66914	0.0950892	0.780458
Nbr1	2210.6	-0.78512	0.470983	-1.66698	0.0955182	0.780458
Olfr373	69.6526	1.99822	1.19883	1.66681	0.0955531	0.780458
Plk2	686.899	0.840426	0.504333	1.66641	0.0956317	0.780458
Ptger2	705.608	-0.737686	0.442683	-1.6664	0.0956337	0.780458
Rpl24	19344.9	1.06515	0.638909	1.66713	0.0954877	0.780458
Rps15a-ps6	69.989	1.75713	1.05408	1.66698	0.0955179	0.780458
Sfmbt2	34.7016	1.71911	1.02991	1.66919	0.0950806	0.780458
Vmn2r94	47.9908	1.80131	1.08063	1.6669	0.0955335	0.780458
Zfp622	1902.56	0.930768	0.558355	1.66698	0.0955178	0.780458
Ccdc114	175.452	1.56588	0.940577	1.66481	0.0959503	0.782584
Atp5d	4885.37	1.01506	0.609878	1.66436	0.0960395	0.782854
Ndufs8	1765.62	0.98774	0.593594	1.664	0.0961122	0.782989
5330417C22Rik	17.5559	-2.79182	1.68551	-1.65636	0.0976486	0.783269
Atp6v0e2	80.7861	1.8327	1.10492	1.65867	0.0971829	0.783269
Ccr1	190.138	1.15488	0.696446	1.65825	0.0972669	0.783269
Chmp2a	3610.7	1.04304	0.62949	1.65696	0.097527	0.783269
Disp2	32.7162	3.3515	2.02284	1.65683	0.0975536	0.783269
Eef2kmt	478.124	1.22119	0.737063	1.65684	0.0975527	0.783269
Fbxo21	646.805	-0.754113	0.454838	-1.65798	0.0973209	0.783269
Fem1c	1716.99	-1.30965	0.788879	-1.66014	0.0968871	0.783269
Gm17018	898.765	1.13579	0.683138	1.66261	0.0963906	0.783269
Gm4342	19.8305	3.15557	1.90416	1.6572	0.0974784	0.783269
Gm44041	37.4483	2.43272	1.46262	1.66326	0.0962596	0.783269
Mcrip1	1166.78	1.00488	0.605196	1.66041	0.0968314	0.783269
Mlip	22.9764	2.69871	1.62643	1.65929	0.097058	0.783269
Morc4	71.0268	1.82337	1.09763	1.66119	0.096676	0.783269
Nmnat2	109.424	1.26382	0.761274	1.66014	0.0968864	0.783269
Npc2	10020	0.864392	0.521021	1.65903	0.0971088	0.783269
Ntpcr	275.474	0.793776	0.477599	1.66201	0.0965104	0.783269
Olfr1116	141.754	1.31505	0.790864	1.6628	0.0963533	0.783269
Pilrb1	50.5421	1.56321	0.941325	1.66065	0.0967838	0.783269
Rep15	49.6814	1.66471	1.00186	1.66161	0.0965906	0.783269
Rpl36al	6531.34	0.94901	0.571027	1.66193	0.096526	0.783269
Scin	15.7937	-2.82842	1.70225	-1.66157	0.096599	0.783269
Serpini1	130.331	-1.08532	0.655182	-1.65652	0.0976161	0.783269
Slc39a2	34.9627	2.5086	1.51459	1.65629	0.0976629	0.783269
Tespa1	98.5408	1.27284	0.766852	1.65983	0.0969489	0.783269
Tnfrsf13b	46.3201	3.06602	1.84668	1.66029	0.0968571	0.783269
Zbed4	1025.98	-0.914071	0.551354	-1.65787	0.0973446	0.783269
Eme2	469.101	-0.712763	0.430579	-1.65536	0.0978518	0.783393
Gm6158	157.815	7.63232	4.61138	1.65511	0.097903	0.783393
Ifi205	100.035	2.89631	1.74985	1.65518	0.0978888	0.783393
Med21	780.008	0.951629	0.5748	1.65558	0.097806	0.783393
Llph	2054.08	0.948979	0.573565	1.65453	0.0980203	0.783433
Ripk1	2114.85	0.579811	0.35043	1.65457	0.0980115	0.783433
Ctsw	9087.6	0.979914	0.592363	1.65425	0.0980774	0.78344
Gprasp1	569.392	-0.71946	0.435184	-1.65323	0.0982836	0.784188
Ndufv2	2789.1	0.881946	0.533408	1.65342	0.0982457	0.784188
Ankrd49	519.577	0.958847	0.580278	1.65239	0.0984548	0.78467
Higd1a	2221.33	0.951366	0.57585	1.65211	0.0985128	0.78467
Hypk	783.006	0.898135	0.543594	1.65222	0.0984905	0.78467
Plxnc1	653.815	1.05743	0.640345	1.65134	0.0986697	0.785472
Acsf2	429.594	-0.746083	0.45235	-1.64935	0.0990765	0.786634
Ccdc7a	16.6555	2.39533	1.45181	1.64989	0.0989662	0.786634
Elp6	765.148	1.2227	0.741373	1.64924	0.0990977	0.786634
Gal3st3	33.9373	2.26635	1.3734	1.65017	0.0989082	0.786634
Sod1	6346.37	0.96728	0.586413	1.64949	0.0990481	0.786634
Kif5b	10304.5	0.935197	0.567312	1.64847	0.0992564	0.786997
Rybp	1140.4	-0.87111	0.528424	-1.64851	0.099249	0.786997
Aplp2	3647.85	-0.561805	0.341025	-1.6474	0.0994752	0.787468
Sec62	5951.24	1.07378	0.651757	1.64751	0.0994523	0.787468
Vti1b	1586.52	0.829352	0.503444	1.64736	0.0994851	0.787468
Anxa1	274.117	1.08012	0.656236	1.64593	0.0997776	0.788002
Trav6-6	85.9543	-1.12128	0.681243	-1.64593	0.0997786	0.788002
Trav6d-6	85.9543	-1.12128	0.681243	-1.64593	0.0997786	0.788002
Vmn2r95	234.214	1.28341	0.779439	1.64658	0.0996443	0.788002
Cd52	12385.1	0.919174	0.55861	1.64547	0.0998738	0.788105
Smc4	17575.4	0.960104	0.583538	1.64532	0.0999046	0.788105
Fam229b	84.5985	1.61458	0.982138	1.64394	0.100189	0.78871
Gm8189	27.337	2.22763	1.35581	1.64303	0.100377	0.78871
Olfr1233	44.1878	1.64891	1.00326	1.64355	0.100269	0.78871
Olfr76	16.3391	2.19814	1.33781	1.64309	0.100365	0.78871
Sltm	4721.71	0.934536	0.568645	1.64344	0.100291	0.78871
Trbv24	25.0878	-2.60862	1.58627	-1.6445	0.100073	0.78871
Zc3h6	281.369	1.21439	0.738892	1.64353	0.100273	0.78871
Gnal	143.782	1.40553	0.855645	1.64266	0.100454	0.788867
Abracl	4049.04	0.793999	0.48387	1.64093	0.100811	0.789138
Bicdl1	275.951	0.969505	0.590956	1.64057	0.100887	0.789138
Cnnm4	770.641	-0.695546	0.423863	-1.64097	0.100804	0.789138
Gm14387	15.5049	-3.04602	1.85645	-1.64078	0.100844	0.789138
Gpnmb	552.302	-1.56045	0.950883	-1.64106	0.100786	0.789138
Loxl3	31.4888	-2.66077	1.62029	-1.64216	0.100557	0.789138
Tmem170b	1080.86	-1.11086	0.677226	-1.64031	0.100941	0.789138
Trim46	348.597	-0.696951	0.42483	-1.64054	0.100893	0.789138
Scml4	363.455	0.709052	0.432379	1.63988	0.101029	0.789385
Gm9830	123.286	-1.41549	0.863625	-1.63901	0.10121	0.79036
Xdh	5286.3	-0.579028	0.353366	-1.63861	0.101295	0.790577
Cfap46	19.2883	2.84487	1.73801	1.63686	0.10166	0.792981
Dmwd	266.913	0.79183	0.48422	1.63527	0.101993	0.794325
Fads6	72.5072	1.53329	0.938251	1.6342	0.102217	0.794325
Gm12481	885.383	1.11104	0.67959	1.63486	0.102078	0.794325
Gmfg	5885.7	0.961575	0.588718	1.63334	0.102398	0.794325
Lrmp	6024.61	-0.682515	0.417493	-1.63479	0.102092	0.794325
Megf11	169.067	1.57963	0.966299	1.63472	0.102107	0.794325
Naca	23121.7	1.02423	0.626569	1.63466	0.10212	0.794325
Rbm12b2	452.41	-0.942374	0.576899	-1.63351	0.102361	0.794325
Uqcc2	1429.75	1.15005	0.704118	1.63332	0.102402	0.794325
Zbtb2	627.428	-0.787563	0.482047	-1.63379	0.102303	0.794325
Gprc5a	54.2333	-1.48323	0.908467	-1.63267	0.102538	0.794349
Synpr	30.4011	2.77411	1.69952	1.63229	0.102619	0.794349
Tstd1	54.5999	2.01458	1.23383	1.63278	0.102515	0.794349
Txndc17	1772.88	0.721305	0.441916	1.63222	0.102633	0.794349
Bcl3	1365.42	0.681932	0.417989	1.63146	0.102793	0.794666
Josd1	1325.85	-0.662899	0.406383	-1.63122	0.102845	0.794666
Vmn1r82	22.5077	2.78192	1.70539	1.63125	0.102838	0.794666
Cfhr1	24.7353	2.47663	1.51888	1.63056	0.102983	0.794983
Dlg2	119.51	-1.30526	0.800533	-1.63048	0.103	0.794983
Ppp3ca	3046.56	0.878877	0.539213	1.62993	0.103117	0.795011
Ubtfl1	61.9119	2.35745	1.44623	1.63006	0.103089	0.795011
Bhmt	40.6407	2.28538	1.40389	1.62789	0.103547	0.796128
Gimap9	1421.1	0.603962	0.370967	1.62808	0.103509	0.796128
Glyat	20.6496	2.80123	1.72074	1.62792	0.103542	0.796128
Hspa4l	1855.07	-0.625077	0.383829	-1.62853	0.103413	0.796128
Vmn1r175	14.8526	2.81396	1.72858	1.6279	0.103545	0.796128
Cd302	41.5785	2.07874	1.27923	1.62499	0.104164	0.796481
Chchd1	1188.04	1.09602	0.673824	1.62657	0.103829	0.796481
Cyba	7533.95	0.799217	0.491707	1.62539	0.104079	0.796481
Gm13423	35.1183	2.65115	1.63049	1.62598	0.103953	0.796481
Gm13722	702.902	1.25775	0.773678	1.62567	0.104019	0.796481
H2ac13	19.8046	2.12473	1.30696	1.6257	0.104014	0.796481
Nlrx1	352.828	0.743583	0.45752	1.62525	0.10411	0.796481
Pdcd5	1036.5	1.04611	0.643618	1.62536	0.104087	0.796481
Rtl8c	34.4167	-2.43746	1.49953	-1.62548	0.10406	0.796481
Zbtb8a	146.304	1.20483	0.740619	1.62679	0.103782	0.796481
1700037C18Rik	120.048	1.35807	0.836896	1.62275	0.104643	0.796877
Bod1l	4670.72	0.968193	0.597934	1.61923	0.105398	0.796877
Cep41	250.479	-1.09559	0.675696	-1.62142	0.104928	0.796877
Chst12	1613.27	-0.877609	0.54263	-1.61733	0.105808	0.796877
Clic1	11737.3	0.735506	0.453755	1.62093	0.105032	0.796877
Cyp2u1	74.2559	1.68665	1.03992	1.6219	0.104824	0.796877
Dzip1	102.383	1.05574	0.652852	1.61711	0.105854	0.796877
Eea1	6065.17	-0.567381	0.349421	-1.62377	0.104424	0.796877
Epop	342.675	0.755585	0.467685	1.61559	0.106184	0.796877
Gadl1	14.25	2.31181	1.42904	1.61774	0.10572	0.796877
Gfer	374.169	1.08479	0.668496	1.62274	0.104646	0.796877
Gfpt1	4016.21	-0.79728	0.494148	-1.61345	0.106648	0.796877
Gm26992	926.904	-1.04214	0.645849	-1.61359	0.106616	0.796877
Gm49396	316.709	-0.705252	0.434809	-1.62198	0.104807	0.796877
Gtpbp4	2915.86	0.680412	0.420364	1.61862	0.105528	0.796877
Hes7	18.2484	2.20555	1.36753	1.6128	0.106787	0.796877
Ifi211	1513.46	0.593185	0.367337	1.61483	0.106348	0.796877
Kdm2b	3890.07	-0.62606	0.388095	-1.61316	0.106709	0.796877
Lsm2	825.184	0.908043	0.562644	1.61388	0.106553	0.796877
Mkrn2os	39.9246	2.1601	1.33261	1.62095	0.105028	0.796877
Mrpl30	1311.59	0.89045	0.548197	1.62433	0.104306	0.796877
Myo16	50.3196	-1.77274	1.09576	-1.61782	0.105701	0.796877
Ndufb10	2582.27	0.989571	0.612318	1.61611	0.106072	0.796877
Nudt1	626.046	1.00272	0.620028	1.61722	0.105831	0.796877
Olfr1209	65.0512	1.66451	1.03164	1.61347	0.106643	0.796877
Olfr137	49.9666	2.00248	1.23357	1.62332	0.104521	0.796877
Pcyox1	398.334	-0.99904	0.619205	-1.61342	0.106653	0.796877
Pdcd1	32125.8	-0.66399	0.410966	-1.61568	0.106163	0.796877
Plxnb1	45.7576	-1.34778	0.834967	-1.61417	0.106491	0.796877
Psmd4	3318.12	0.700848	0.434144	1.61432	0.106458	0.796877
Smad7	2219.81	-0.57593	0.354795	-1.62327	0.104531	0.796877
Syn1	28.7556	1.78843	1.10734	1.61507	0.106295	0.796877
Thap3	467.609	1.12471	0.696417	1.615	0.106311	0.796877
Thoc2l	584.591	1.09278	0.676584	1.61514	0.10628	0.796877
Tlcd5	27.5113	1.70359	1.05164	1.61994	0.105246	0.796877
Trav12-1	54.3778	2.93866	1.82005	1.61461	0.106396	0.796877
Uba52	6006.85	1.12274	0.694652	1.61626	0.106037	0.796877
Ubald2	2680.53	0.569428	0.352936	1.6134	0.106657	0.796877
Vmn2r11	123.356	1.23234	0.763805	1.61342	0.106652	0.796877
Zbtb12	134.182	-0.99788	0.615874	-1.62027	0.105175	0.796877
Zc3h12c	368.492	-1.41839	0.876253	-1.61869	0.105513	0.796877
Zfp12	389.615	-0.712315	0.441592	-1.61306	0.106731	0.796877
Zfp652	1667.09	-0.683761	0.42317	-1.61581	0.106136	0.796877
Zmat3	565.312	0.736568	0.453745	1.62331	0.104523	0.796877
Znrd2	308.026	0.965783	0.598722	1.61307	0.106729	0.796877
Dnase2a	385.826	1.1875	0.736438	1.61249	0.106856	0.796964
Gm21833	106.366	1.16212	0.720881	1.61209	0.106943	0.797183
Grik2	55.3689	1.817	1.12777	1.61114	0.10715	0.79755
Tomm6	1924.12	0.90788	0.563517	1.6111	0.107159	0.79755
Zfp580	47.1214	1.40093	0.869563	1.61107	0.107163	0.79755
Cdkn1b	4042.21	-0.613787	0.381728	-1.60792	0.107853	0.799102
Gm14496	141.505	1.1754	0.731159	1.60758	0.107928	0.799102
Gm15793	71.8171	1.81459	1.12843	1.60806	0.107823	0.799102
Gm43951	134.234	1.27772	0.793966	1.60929	0.107554	0.799102
Nmrk2	102.171	1.70586	1.06119	1.6075	0.107945	0.799102
Ogt	6271.04	-0.67245	0.417856	-1.60929	0.107554	0.799102
Olfr716	43.2415	1.84014	1.14389	1.60867	0.107689	0.799102
Osgin1	1303.14	-1.31363	0.817015	-1.60784	0.107871	0.799102
Tmem88	45.8831	1.56455	0.972888	1.60815	0.107803	0.799102
Zfp7	465.119	-1.05356	0.654766	-1.60907	0.107601	0.799102
Foxo3	664.696	-0.699171	0.435155	-1.60672	0.108116	0.79958
Nsun5	509.013	0.947517	0.589735	1.60668	0.108124	0.79958
Pigx	799.561	0.849357	0.529011	1.60556	0.108372	0.80056
Syf2	3069.87	0.887562	0.552777	1.60564	0.108352	0.80056
Bbc3	112.84	-1.18537	0.739951	-1.60196	0.109164	0.801194
Clip2	642.118	-0.619387	0.385963	-1.60478	0.108541	0.801194
Eml1	218.323	-0.940417	0.586306	-1.60397	0.108721	0.801194
Fabp5	1078.1	0.61278	0.382562	1.60178	0.109204	0.801194
Ggact	272.225	0.904534	0.564237	1.60311	0.10891	0.801194
Mtss1	187.507	0.80945	0.505176	1.60231	0.109087	0.801194
Pard3b	19.5539	2.07879	1.29719	1.60254	0.109036	0.801194
Pkd1l3	114.534	0.922769	0.575827	1.60251	0.109043	0.801194
Ppargc1a	21.1151	-2.59279	1.61707	-1.60338	0.10885	0.801194
Serac1	151.45	-0.850433	0.530101	-1.60429	0.108651	0.801194
Tcf7l2	19.1784	1.97359	1.23004	1.60449	0.108607	0.801194
Tmem135	1526.63	-0.570836	0.355987	-1.60353	0.108818	0.801194
Trbv1	588.475	-1.78705	1.11555	-1.60195	0.109167	0.801194
Coa3	761.159	0.97006	0.606021	1.6007	0.109443	0.801373
Fbxw7	864.896	0.748494	0.467982	1.59941	0.10973	0.801373
Gm37317	19.4745	2.10717	1.31689	1.60011	0.109573	0.801373
Hhat	118.038	0.993595	0.621315	1.59918	0.10978	0.801373
Ifnar1	4709.26	-0.580765	0.363188	-1.59908	0.109803	0.801373
Lgals4	451.428	1.29	0.806068	1.60036	0.109518	0.801373
Lsm10	323.687	0.91531	0.572112	1.59988	0.109626	0.801373
Nat8f6	13.8174	2.36695	1.47972	1.5996	0.109688	0.801373
Rarg	320.028	-0.817128	0.510671	-1.60011	0.109575	0.801373
Zfp874a	275.235	-0.75737	0.473455	-1.59967	0.109673	0.801373
Marchf8	141.344	-0.911557	0.570417	-1.59805	0.110031	0.80234
Srek1	2499.86	1.01653	0.636138	1.59797	0.110051	0.80234
Gm2244	23.3079	3.38792	2.12187	1.59666	0.110341	0.803194
Grhpr	630.236	0.817844	0.512167	1.59683	0.110303	0.803194
Med19	633.767	1.05401	0.659987	1.59702	0.110262	0.803194
Cdkn1a	4091.19	0.577366	0.361966	1.59509	0.110693	0.804499
Dek	12407.6	0.857815	0.537665	1.59545	0.110613	0.804499
Wscd2	742.682	-0.659141	0.413175	-1.59531	0.110644	0.804499
1700028B04Rik	56.286	2.00328	1.2569	1.59383	0.110973	0.804527
2510002D24Rik	756.681	1.21387	0.766779	1.58308	0.113403	0.804527
AL731810.1	101.365	1.71372	1.07576	1.59303	0.111154	0.804527
Ankrd16	933.985	-0.679589	0.428744	-1.58507	0.11295	0.804527
Arl3	941.76	0.815165	0.514525	1.5843	0.113125	0.804527
Arpc2	21875.7	0.760024	0.479317	1.58564	0.112821	0.804527
Atf7ip	4253.4	-0.643778	0.404539	-1.59139	0.111522	0.804527
Bag1	4465.82	0.952638	0.597803	1.59357	0.111033	0.804527
Bcat2	1174.39	0.841571	0.529728	1.58869	0.112131	0.804527
Cbx2	167.616	-1.309	0.826096	-1.58456	0.113065	0.804527
Ccno	58.1453	1.18424	0.747871	1.58348	0.113313	0.804527
Cd200	203.881	-1.6074	1.01141	-1.58927	0.111999	0.804527
Cmtm1	20.7927	2.90138	1.83027	1.58522	0.112917	0.804527
Col4a2	26.4208	-2.70765	1.69861	-1.59404	0.110928	0.804527
Ctdspl	21.0668	2.01828	1.2701	1.58907	0.112044	0.804527
Fam89b	648.705	0.800629	0.504155	1.58806	0.112273	0.804527
Gm10774	140.036	1.259	0.793728	1.58619	0.112697	0.804527
Gm14296	263.456	-0.99459	0.62526	-1.59068	0.111681	0.804527
Gm14654	136.988	1.46681	0.926845	1.58259	0.113515	0.804527
Gm2000	13277.7	1.03679	0.654252	1.5847	0.113035	0.804527
Gm4149	905.41	0.98968	0.624025	1.58596	0.112748	0.804527
Gm48111	1274.04	-0.696277	0.438774	-1.58687	0.112542	0.804527
Gm8250	67.7193	-1.55793	0.983356	-1.5843	0.113126	0.804527
Ier5l	1242.43	-0.986183	0.622628	-1.5839	0.113216	0.804527
Ifitm10	281.139	1.01376	0.637617	1.58993	0.111851	0.804527
Kcnh3	16.1863	2.69176	1.69206	1.59082	0.11165	0.804527
Ksr1	574.732	1.03054	0.651186	1.58255	0.113523	0.804527
Lamc2	322.861	0.799247	0.501309	1.59432	0.110865	0.804527
Lsm7	718.05	0.92043	0.57792	1.59266	0.111236	0.804527
Mrpl35	632.651	0.682415	0.429171	1.59008	0.111818	0.804527
N4bp3	373.29	-0.708559	0.445127	-1.59181	0.111427	0.804527
Natd1	462.05	-0.659775	0.416867	-1.5827	0.11349	0.804527
Nt5dc3	480.886	-0.747854	0.471298	-1.5868	0.112559	0.804527
Olfr1173	231.977	0.94676	0.594144	1.59349	0.111051	0.804527
Psmd1	5473.16	0.722263	0.455242	1.58655	0.112615	0.804527
Rab37	184.271	0.938039	0.590463	1.58865	0.11214	0.804527
Rida	298.099	-0.721136	0.455472	-1.58327	0.11336	0.804527
Rplp2	21876	0.992337	0.623821	1.59074	0.111668	0.804527
Smg9	681.436	0.837013	0.528749	1.58301	0.11342	0.804527
Snx18	2709.09	-0.547721	0.346062	-1.58272	0.113484	0.804527
Syngr1	43.6853	-2.34495	1.4804	-1.584	0.113194	0.804527
Tex264	760.937	0.919895	0.577864	1.59189	0.11141	0.804527
Tmem151b	24.1101	-1.75003	1.10474	-1.58412	0.113167	0.804527
Tmem86a	68.9457	1.20982	0.761775	1.58816	0.112251	0.804527
Tnfsf14	67.3159	2.8245	1.77485	1.5914	0.111519	0.804527
Trex1	929.082	0.890266	0.559309	1.59172	0.111447	0.804527
Vps13c	1509.2	-1.26043	0.794822	-1.5858	0.112784	0.804527
Vwa5a	448.571	-0.885955	0.558365	-1.5867	0.112582	0.804527
Zfp646	1551.47	-0.703902	0.442176	-1.5919	0.111406	0.804527
Atp5j2	4997.7	0.94614	0.598185	1.58169	0.113721	0.805521
Aqp11	45.3973	1.48478	0.939295	1.58074	0.113937	0.805604
Hnrnpa3	13260.7	0.672453	0.425444	1.58059	0.113972	0.805604
Prex1	10578.7	-0.880016	0.556841	-1.58037	0.114022	0.805604
Snrpf	1564.64	0.894675	0.565977	1.58076	0.113933	0.805604
Vmn2r56	71.6517	1.37248	0.868131	1.58096	0.113886	0.805604
Xntrpc	34.8164	-2.37644	1.50422	-1.57985	0.114142	0.806043
Cdc42ep2	163.133	1.79677	1.13905	1.57743	0.114698	0.806376
Cfap410	264.936	1.02622	0.650463	1.57767	0.114642	0.806376
Gapdh	48088.7	0.684217	0.433307	1.57906	0.114322	0.806376
Orc5	625.736	0.807056	0.511568	1.57761	0.114655	0.806376
Rbm34	1034.6	0.900718	0.570779	1.57805	0.114554	0.806376
Spin4	326.024	-0.943175	0.597775	-1.57781	0.11461	0.806376
Tmem97	855.805	0.632086	0.400784	1.57712	0.114767	0.806376
Wfikkn2	15.0266	2.6526	1.68146	1.57756	0.114668	0.806376
Zfp451	1238.07	-0.742688	0.470472	-1.5786	0.114427	0.806376
Zfp956	359.581	-0.665737	0.422093	-1.57723	0.114743	0.806376
Arl4a	691.133	0.782756	0.497199	1.57433	0.115411	0.806886
Fam83e	45.2549	2.31361	1.46895	1.57501	0.115255	0.806886
Gm12250	1014.74	0.993372	0.630093	1.57655	0.114899	0.806886
Klhl24	1155.32	-0.949589	0.603047	-1.57465	0.115337	0.806886
Patz1	609.935	-0.685501	0.435432	-1.5743	0.115418	0.806886
Polr2j	1076.69	0.844341	0.535781	1.57591	0.115047	0.806886
Pygm	33.495	1.62261	1.03064	1.57437	0.115401	0.806886
Sox4	31.3872	1.91748	1.21765	1.57474	0.115317	0.806886
Spc24	2048.98	0.961824	0.610474	1.57554	0.115133	0.806886
Tmco6	563.305	-0.615776	0.391041	-1.57471	0.115323	0.806886
Ccdc107	358.081	1.11369	0.708473	1.57196	0.115959	0.807131
Cyb5d2	265.953	1.36245	0.866769	1.57188	0.115979	0.807131
Gm42927	2112.14	1.00561	0.639457	1.57261	0.11581	0.807131
Grip1	19.128	2.27851	1.44819	1.57335	0.115638	0.807131
[truncated: 34,256 more rows]

## Sheet: AC484_Slamf6+_vs_NTX_Slamf6+
	baseMean	log2FoldChange	lfcSE	stat	pvalue	padj
Ly6a	2740.37	2.66415	0.180996	14.7194	4.84029e-49	5.80545e-45
Igtp	3340.77	2.36546	0.167594	14.1142	3.1035e-45	1.86117e-41
Lilr4b	2554.98	2.68189	0.194678	13.776	3.55186e-43	1.42003e-39
Gvin1	8173.74	1.5266	0.123974	12.3139	7.62918e-35	2.28761e-31
Gbp9	2405.17	1.93211	0.159483	12.1148	8.8146e-34	2.11445e-30
Ifit2	954.184	2.99528	0.249761	11.9926	3.88561e-33	7.76733e-30
Iigp1	1324.62	3.7572	0.325101	11.557	6.80144e-31	1.16538e-27
Ifi47	2225.26	1.89337	0.166346	11.3821	5.13367e-30	7.69666e-27
Parp14	2955.77	1.6097	0.142058	11.3313	9.18298e-30	1.22378e-26
Lilrb4a	2059.43	1.74946	0.161598	10.826	2.59122e-27	3.10791e-24
Ccr5	3123.58	1.84586	0.17118	10.7831	4.13505e-27	4.50871e-24
Cd274	1585.45	2.04448	0.190283	10.7444	6.29652e-27	6.29337e-24
Rnf213	10764	1.29051	0.121272	10.6414	1.9114e-26	1.76349e-23
Gbp6	3955.81	2.50166	0.238284	10.4987	8.76182e-26	7.50638e-23
Gbp4	4242.24	1.89113	0.185394	10.2006	1.97062e-24	1.57571e-21
Helz2	3501.58	1.69661	0.168171	10.0886	6.20389e-24	4.65059e-21
Gbp10	910.555	3.56454	0.354945	10.0425	9.90948e-24	6.99143e-21
Slfn1	1217.7	2.28733	0.229265	9.97682	1.92543e-23	1.28298e-20
Trim30a	1914.62	1.73882	0.176924	9.82808	8.52316e-23	5.38035e-20
Irf1	3579.84	1.41147	0.144729	9.75252	1.79938e-22	1.07909e-19
Rsad2	565.46	3.55622	0.365773	9.72249	2.418e-22	1.38103e-19
Stat2	1214.41	1.902	0.201449	9.4416	3.67143e-21	2.0016e-18
Nrn1	290.019	-4.07719	0.436363	-9.34357	9.31436e-21	4.85724e-18
Ifit1bl1	1225.09	2.55831	0.278514	9.18554	4.09456e-20	2.04626e-17
Pml	1161.97	1.79581	0.196401	9.14358	6.04194e-20	2.89868e-17
Oasl2	308.249	3.31905	0.370233	8.96475	3.10996e-19	1.43465e-16
Mx1	824.768	2.01231	0.224616	8.95891	3.27903e-19	1.45662e-16
Trafd1	1254.05	1.62607	0.182359	8.91685	4.7974e-19	2.055e-16
Gm15542	444.807	2.49065	0.282304	8.82259	1.11843e-18	4.62566e-16
Ifi206	1438.93	1.88967	0.218322	8.65542	4.91084e-18	1.96335e-15
Ifit3b	351.657	2.79004	0.326465	8.54622	1.2719e-17	4.76725e-15
Slfn8	1269.72	1.79292	0.20979	8.54626	1.27146e-17	4.76725e-15
Dtx3l	1503.27	1.71137	0.202914	8.43399	3.34083e-17	1.21424e-14
Cxcl10	686.09	2.78298	0.334035	8.33141	7.98823e-17	2.81797e-14
Gbp5	1100.66	2.38728	0.290343	8.22228	1.99675e-16	6.84257e-14
Itgb1	4969.17	-0.99529	0.121304	-8.20494	2.30706e-16	7.68634e-14
Irf7	1621.63	1.87179	0.229943	8.14024	3.94495e-16	1.2788e-13
Ccr2	1616.69	2.17065	0.269342	8.05907	7.68751e-16	2.42642e-13
Gbp7	2429.52	1.78187	0.222905	7.99389	1.30747e-15	4.02098e-13
Dgat1	2112.05	1.73567	0.219106	7.92159	2.34499e-15	7.03144e-13
Samhd1	5822.16	1.60782	0.20407	7.8788	3.30541e-15	9.66954e-13
Stat1	6563.21	1.05459	0.134702	7.82905	4.91571e-15	1.40379e-12
Cysltr2	395.965	2.34373	0.299589	7.82315	5.15172e-15	1.43697e-12
H2-T23	4344.97	1.09746	0.141461	7.75805	8.62419e-15	2.35088e-12
Mctp2	796.149	1.66293	0.216481	7.68165	1.57049e-14	4.18587e-12
Sema4c	192.378	-4.72537	0.619678	-7.62552	2.43045e-14	6.33713e-12
Lad1	236.826	-11.3616	1.49713	-7.58893	3.22568e-14	8.23166e-12
Actn1	1363.78	-1.70651	0.225499	-7.5677	3.79892e-14	9.29883e-12
Pfkp	2975.39	1.03565	0.136837	7.56851	3.77539e-14	9.29883e-12
Lgals3bp	1379.66	1.44222	0.191464	7.53258	4.97478e-14	1.19335e-11
Arid5a	4303.87	1.03995	0.143067	7.26901	3.62126e-13	8.51635e-11
H2-T22	2554.56	1.10806	0.15307	7.23891	4.5232e-13	1.04329e-10
Eea1	750.092	-1.99661	0.27629	-7.22649	4.9562e-13	1.1216e-10
Cd69	2796.79	1.33246	0.185964	7.16513	7.77141e-13	1.72612e-10
Isg15	446.61	3.12903	0.438341	7.13834	9.44615e-13	2.05995e-10
Tent5a	575.262	-2.31471	0.326558	-7.08822	1.3585e-12	2.90962e-10
Gm50241	167.081	10.8582	1.54775	7.01546	2.29192e-12	4.82268e-10
Sipa1l1	1679.66	1.29016	0.186974	6.9002	5.19307e-12	1.07389e-09
Fgl2	979.296	2.19247	0.320909	6.83208	8.3691e-12	1.70134e-09
Gm8995	6768.82	0.904238	0.132617	6.8184	9.20595e-12	1.84027e-09
Gm46223	908.741	1.41525	0.207727	6.81305	9.55523e-12	1.87878e-09
Rgs1	3165	1.01634	0.149505	6.79803	1.06059e-11	2.05173e-09
Ifi203	3767.46	0.9125	0.138492	6.58885	4.43252e-11	8.42823e-09
Rtp4	519.354	2.21122	0.33571	6.58669	4.4973e-11	8.42823e-09
Ifi209	1980.35	1.65042	0.252071	6.54746	5.85252e-11	1.07993e-08
Fam177a	125.778	10.4424	1.59631	6.5416	6.08643e-11	1.10607e-08
Gbp3	846.624	1.55184	0.237681	6.52908	6.61758e-11	1.15925e-08
Gpr171	1588.62	1.25043	0.191473	6.5306	6.55067e-11	1.15925e-08
Gpr18	1189.94	1.76217	0.269944	6.52792	6.66901e-11	1.15925e-08
Gimap6	6589.26	0.807084	0.123897	6.51416	7.30996e-11	1.25251e-08
Ifi214	778.63	1.8958	0.291165	6.51108	7.46132e-11	1.26044e-08
Irgm1	1502.02	2.12717	0.326886	6.50737	7.64772e-11	1.27398e-08
Daxx	908.256	1.80748	0.278097	6.49944	8.06217e-11	1.32462e-08
Pim1	2290.09	0.954504	0.147051	6.49099	8.52738e-11	1.38213e-08
Ifi213	1484.79	1.16986	0.181085	6.46028	1.04508e-10	1.67129e-08
Mxd1	2874.15	1.52422	0.240646	6.33384	2.39131e-10	3.77386e-08
Ccr8	153.363	-4.13979	0.65681	-6.30288	2.92172e-10	4.55106e-08
Il12rb2	1034.69	2.3188	0.368153	6.29847	3.00601e-10	4.5638e-08
Sspo	119.213	-10.3746	1.64667	-6.30035	2.96973e-10	4.5638e-08
F830016B08Rik	109.012	5.85298	0.931583	6.28283	3.32457e-10	4.98436e-08
Snx11	323.971	-2.19492	0.349929	-6.27246	3.5538e-10	5.26226e-08
Btg1	12000	0.750602	0.119944	6.25792	3.90141e-10	5.70652e-08
Ifi208	1203.03	1.50887	0.242033	6.23414	4.54278e-10	6.5646e-08
Parp9	1379.29	1.45756	0.234272	6.22165	4.91954e-10	7.0244e-08
Resf1	1430.46	1.50029	0.241308	6.21732	5.05716e-10	7.13595e-08
H2-K1	23725.4	0.692323	0.111471	6.2108	5.27158e-10	7.35202e-08
Pdcd1	3145.1	-0.999794	0.161239	-6.2007	5.62117e-10	7.74946e-08
Gbp2	3519.58	2.80492	0.455325	6.16026	7.26264e-10	9.89865e-08
Pik3ap1	706.978	1.84309	0.299432	6.1553	7.49374e-10	1.00989e-07
Ctla4	3499.11	1.18484	0.192887	6.14267	8.11475e-10	1.08143e-07
Sema6d	95.4887	-10.0535	1.63897	-6.13407	8.56583e-10	1.129e-07
Ms4a6b	5259.11	0.772477	0.126485	6.10725	1.01363e-09	1.31128e-07
Socs3	2369.09	1.07315	0.175731	6.10676	1.01675e-09	1.31128e-07
Gm14698	93.2631	10.0114	1.64824	6.07396	1.24793e-09	1.59231e-07
Atp2b4	1582.69	1.18426	0.196579	6.02435	1.69785e-09	2.14359e-07
Ighm	1296.61	-1.06364	0.177029	-6.0083	1.87478e-09	2.34231e-07
1700019D03Rik	84.8177	-9.87978	1.64911	-5.99098	2.08586e-09	2.55283e-07
Tgm2	85.2236	9.8852	1.64962	5.99242	2.06737e-09	2.55283e-07
Ccl4	382.533	2.3441	0.391974	5.98024	2.22807e-09	2.69934e-07
Phf11a	160.739	2.87633	0.481869	5.96911	2.38551e-09	2.86118e-07
Etnk1	1807.25	0.933545	0.156525	5.96418	2.45865e-09	2.9197e-07
Nfkbiz	2296.88	1.2743	0.21617	5.89489	3.74942e-09	4.40887e-07
Frmd4b	352.246	1.76954	0.301232	5.87435	4.24507e-09	4.94324e-07
Sbno2	1379.73	1.32367	0.226075	5.855	4.77e-09	5.5011e-07
Ikzf2	582.036	-1.84874	0.317363	-5.82532	5.70042e-09	6.51151e-07
Zfp991	82.6593	9.84294	1.69048	5.82255	5.7955e-09	6.55767e-07
Csrnp1	1147.57	1.13628	0.195254	5.8195	5.90224e-09	6.61602e-07
Gm1966	2262.19	1.05846	0.182018	5.81514	6.05834e-09	6.72813e-07
Icam1	1158.16	1.21421	0.210484	5.76866	7.99038e-09	8.79235e-07
Rps27rt	80.8616	9.80493	1.71335	5.72268	1.04859e-08	1.14334e-06
Irgm2	1208.04	1.59173	0.281802	5.64839	1.61957e-08	1.75001e-06
Gimap3	7795.54	0.635711	0.112815	5.63497	1.75085e-08	1.87497e-06
Mrc2	78.5389	-9.76658	1.74259	-5.60463	2.08699e-08	2.21517e-06
Gm4841	71.2428	9.62784	1.72495	5.58151	2.38441e-08	2.50865e-06
Gm49510	72.0205	-9.6421	1.74055	-5.53968	3.03025e-08	3.14934e-06
Slamf1	695.017	1.35647	0.244904	5.53878	3.04588e-08	3.14934e-06
Chmp4b	1456.52	1.06773	0.194525	5.48891	4.04429e-08	4.14592e-06
Tnfaip3	14060.3	0.590516	0.107632	5.48644	4.10117e-08	4.16859e-06
Trim30d	497.558	2.06021	0.376311	5.47476	4.3811e-08	4.41571e-06
Slc16a11	67.2805	-9.54443	1.74772	-5.46108	4.73256e-08	4.7302e-06
Tbc1d23	133.136	-3.041	0.557239	-5.45725	4.83562e-08	4.79326e-06
Herc6	868.014	1.45587	0.267937	5.43362	5.52236e-08	5.42911e-06
Rfc1	540.735	-1.63976	0.302452	-5.42154	5.90865e-08	5.76166e-06
Jmjd1c	2096.9	1.1777	0.21772	5.40922	6.33008e-08	6.12282e-06
Ahr	233.177	2.07693	0.384082	5.40752	6.39022e-08	6.13154e-06
Dpp4	1067.84	1.11126	0.206562	5.37981	7.45642e-08	7.0978e-06
Gm45791	711.292	-25.6545	4.78481	-5.36164	8.24687e-08	7.78842e-06
Il17ra	1487.3	0.973976	0.183316	5.3131	1.07775e-07	1.00206e-05
Npc2	2272.32	0.904653	0.170223	5.31452	1.06941e-07	1.00206e-05
Cpne1	696.943	1.7612	0.331705	5.30955	1.09894e-07	1.0139e-05
Ubc	8908.9	0.594123	0.112082	5.30079	1.153e-07	1.05566e-05
9930111J21Rik2	1997.22	0.910853	0.172429	5.28248	1.27446e-07	1.1578e-05
Bst2	621.391	1.4725	0.278823	5.28113	1.28387e-07	1.1578e-05
Xaf1	671.029	1.37058	0.259692	5.27769	1.3082e-07	1.17094e-05
Kcna2	81.1235	-5.86203	1.11166	-5.27322	1.34053e-07	1.19099e-05
Rnf19b	989.08	1.53346	0.291314	5.26393	1.41009e-07	1.24358e-05
Irf4	1177.34	1.84475	0.350584	5.26195	1.42534e-07	1.24785e-05
Gbp8	1365.82	1.20812	0.229993	5.25288	1.49741e-07	1.3006e-05
Oas3	1172.8	1.58055	0.300962	5.25167	1.50728e-07	1.3006e-05
Icos	3297.23	1.27444	0.242868	5.24746	1.54214e-07	1.32117e-05
Ifi27l2a	938.865	1.56626	0.298682	5.24389	1.57228e-07	1.33744e-05
Pkp4	810.62	-1.54473	0.295675	-5.22442	1.74704e-07	1.47564e-05
Ifit3	1635.24	3.1913	0.61119	5.22146	1.7752e-07	1.48893e-05
Eif2ak2	498.903	1.40869	0.270092	5.21561	1.83218e-07	1.52605e-05
Abcb1a	1330.39	1.26331	0.243341	5.19154	2.0856e-07	1.72515e-05
Gm42927	247.161	24.8108	4.78498	5.18515	2.15845e-07	1.76112e-05
Mndal	2963.6	0.768182	0.148118	5.18628	2.14541e-07	1.76112e-05
Ankrd49	57.9284	9.32558	1.80129	5.17718	2.2527e-07	1.8256e-05
Jaml	1069.44	1.54255	0.298217	5.17258	2.30888e-07	1.85857e-05
Parp12	314.39	1.98066	0.384465	5.15172	2.58111e-07	2.06385e-05
Usp25	1859.52	0.823768	0.159989	5.14891	2.62005e-07	2.08112e-05
Adar	1267.18	0.962278	0.187033	5.14496	2.67578e-07	2.1114e-05
Cxcr4	3046.9	0.96469	0.188861	5.10795	3.25677e-07	2.55305e-05
Slamf7	680.938	1.2442	0.244187	5.09529	3.48211e-07	2.71197e-05
Zfp324	62.9386	-9.45307	1.8562	-5.09269	3.53016e-07	2.73166e-05
F2r	903.691	1.1087	0.218111	5.08319	3.71141e-07	2.8535e-05
Klra13-ps	164.534	-2.6109	0.515286	-5.06691	4.04333e-07	3.0889e-05
Dtx4	282.149	2.04477	0.405922	5.03734	4.72047e-07	3.58337e-05
2310057N15Rik	229.179	-24.0797	4.78498	-5.03236	4.84488e-07	3.65469e-05
Gramd3	6757.7	0.778084	0.15483	5.0254	5.02372e-07	3.76591e-05
Rgs16	918.86	-1.3961	0.278205	-5.01822	5.21516e-07	3.88513e-05
Ctla2a	1562.58	1.06973	0.213466	5.01126	5.40758e-07	4.00361e-05
Gm6136	126.988	23.8952	4.7852	4.99357	5.9272e-07	4.3614e-05
Shisa5	6816.08	0.620894	0.124563	4.98458	6.2097e-07	4.54141e-05
Gm49610	249.923	-23.8035	4.78496	-4.97465	6.53648e-07	4.75143e-05
Trpm4	53.0717	-9.20595	1.8657	-4.9343	8.04391e-07	5.81197e-05
Trim68	51.3865	9.15473	1.85588	4.93283	8.1048e-07	5.8209e-05
Gm43802	54.0357	9.22373	1.87833	4.9106	9.07997e-07	6.48245e-05
Tap1	3261.55	0.771748	0.157414	4.90268	9.45372e-07	6.68738e-05
Tox	608.528	-1.68558	0.343843	-4.90217	9.47852e-07	6.68738e-05
Cpeb4	342.758	1.54793	0.316386	4.89254	9.95452e-07	6.98213e-05
CT010467.2	1452.1	-1.24338	0.255023	-4.87555	1.08508e-06	7.56657e-05
Faah	562.83	-1.32665	0.272964	-4.86016	1.1729e-06	8.13167e-05
Rpl19-ps11	125.568	-23.2402	4.78518	-4.8567	1.19356e-06	8.22735e-05
Dhx58	261.543	2.32583	0.479035	4.85524	1.20244e-06	8.24116e-05
Gm49461	50.4266	-9.13209	1.89221	-4.82614	1.39203e-06	9.42373e-05
Ptprg	112.75	-23.0916	4.78523	-4.82559	1.39588e-06	9.42373e-05
Sp100	3838.09	0.775517	0.160722	4.82521	1.39855e-06	9.42373e-05
Abcc1	418.917	-1.40766	0.292122	-4.81875	1.44461e-06	9.6259e-05
Ccdc171	102.004	-3.88524	0.806145	-4.81953	1.43899e-06	9.6259e-05
Evi2	48.8755	9.08286	1.88813	4.81052	1.50542e-06	9.97568e-05
Znfx1	851.464	1.15616	0.241598	4.78546	1.70596e-06	0.000112424
1600014C10Rik	558.806	1.74683	0.365676	4.77699	1.77938e-06	0.000116622
Cage1	48.8626	9.07954	1.90451	4.76738	1.86637e-06	0.000121659
Pld3	1356.68	0.981535	0.206583	4.75128	2.02136e-06	0.00013105
Ugt2b35	82.6384	-22.6586	4.78541	-4.73493	2.19127e-06	0.000141301
Ms4a4b	7974.18	0.759268	0.160547	4.72924	2.2536e-06	0.000144544
Slfn5	852.793	1.57911	0.336639	4.69081	2.72123e-06	0.000173609
Hk1	1035.96	0.995159	0.212207	4.68957	2.7378e-06	0.000173742
Tent5c	1150.43	1.08477	0.231549	4.68482	2.80201e-06	0.00017645
Wdr31	57.5422	9.32139	1.98994	4.68425	2.8099e-06	0.00017645
Stk17b	8191.37	0.54263	0.116007	4.67758	2.90287e-06	0.000181339
Gm49388	59.646	9.36528	2.012	4.65471	3.24433e-06	0.000201619
Kit	94.9684	-4.13342	0.888354	-4.65289	3.27309e-06	0.000202358
Ypel2	77.091	-5.32295	1.14852	-4.63461	3.57609e-06	0.000219957
Lclat1	311.165	-1.70801	0.36895	-4.62936	3.66791e-06	0.000224453
Ssh2	3693.71	0.693553	0.150233	4.61652	3.90233e-06	0.000237587
Gm18752	47.7712	9.05205	1.96233	4.61292	3.97051e-06	0.000240517
Bcat1	46.3129	-9.00952	1.95381	-4.61126	4.00235e-06	0.000241227
Ppp1r16b	2991.73	0.790821	0.17174	4.60476	4.12951e-06	0.00024734
Rps27a-ps2	49.4548	9.10248	1.97709	4.60398	4.14502e-06	0.00024734
Filip1l	370.209	-1.40096	0.305143	-4.59116	4.40798e-06	0.000259163
Gm42715	46.0525	8.99356	1.9581	4.593	4.36928e-06	0.000259163
Map3k8	528.803	1.72979	0.376733	4.59155	4.39976e-06	0.000259163
Sos1	440.742	1.24917	0.272945	4.57663	4.72529e-06	0.000276464
Tbc1d4	295.76	-2.11896	0.463246	-4.57416	4.78127e-06	0.000278382
Cnp	945.02	0.889586	0.194796	4.56675	4.95346e-06	0.000287014
Erlin1	92.5426	-3.39421	0.743519	-4.56507	4.99339e-06	0.000287936
Gbp11	181.633	2.7388	0.602469	4.54595	5.46871e-06	0.000313836
mt-Cytb	13253	-0.615043	0.135831	-4.528	5.95435e-06	0.000340078
Tapbp	2563.35	1.00711	0.222624	4.5238	6.07381e-06	0.000345257
B2m	16565.4	0.777276	0.171903	4.5216	6.13725e-06	0.000347218
Nt5c2	247.608	-1.62425	0.360254	-4.50862	6.52506e-06	0.000367425
Itm2a	267.769	-1.5849	0.352199	-4.50001	6.79511e-06	0.000380844
Abcg1	428.374	1.62888	0.362218	4.49697	6.89281e-06	0.000384522
Tap2	2139.08	0.776671	0.173198	4.48428	7.31596e-06	0.000406239
Sirt1	430.232	1.26455	0.282504	4.47621	7.59784e-06	0.000419947
Gimap4	7642.71	0.664162	0.148447	4.47406	7.67487e-06	0.000422259
Srgn	3790.19	0.885454	0.19828	4.46566	7.98211e-06	0.000437157
Ubb-ps	2999.71	0.820992	0.184148	4.45833	8.25997e-06	0.000450319
Haus6	329.494	-1.44294	0.323969	-4.45393	8.43116e-06	0.000457571
Serpinb9	2135.36	0.95574	0.214938	4.44659	8.72458e-06	0.000471363
Pja1	812.264	1.18299	0.266319	4.442	8.91254e-06	0.000479359
Ddx58	1359.73	0.905523	0.204558	4.42673	9.5674e-06	0.000512283
Slc44a1	107.298	-2.75198	0.627086	-4.38853	1.14121e-05	0.000608344
Rtl8b	40.5429	8.81345	2.01672	4.3702	1.24134e-05	0.000658787
Ftl1	2710.05	0.883109	0.203089	4.34839	1.37143e-05	0.000724625
Gm7353	39.7851	-8.78807	2.02283	-4.34444	1.39631e-05	0.000734534
Tmtc3	41.0473	-8.83528	2.03456	-4.3426	1.40808e-05	0.000737489
Zdhhc18	2220.91	0.817003	0.18845	4.33539	1.45502e-05	0.000758762
Parp10	948.038	0.876011	0.20227	4.33091	1.48495e-05	0.000771019
Sema4d	2441.6	0.733662	0.169811	4.32047	1.55697e-05	0.000804924
Asnsd1	536.921	-1.07213	0.24922	-4.30194	1.69311e-05	0.000867829
Igsf3	83.4219	-5.04741	1.17326	-4.30205	1.69222e-05	0.000867829
Polr2a	2447.79	0.689723	0.160458	4.29846	1.71989e-05	0.000874085
Utp14a	448.447	-1.14248	0.265772	-4.29871	1.71794e-05	0.000874085
Fam102a	2363.38	0.82031	0.191428	4.28521	1.82563e-05	0.000923906
Gm10269	50.0026	-9.12123	2.13382	-4.27459	1.91489e-05	0.00096274
Gm4951	38.6264	8.74198	2.04574	4.27325	1.92644e-05	0.00096274
Ppa1	498.946	1.23713	0.289501	4.2733	1.92602e-05	0.00096274
Sidt2	2581.93	0.602129	0.141329	4.26047	2.03995e-05	0.00101104
mt-Nd5	10927.2	-0.631163	0.148114	-4.26133	2.03218e-05	0.00101104
Vcpip1	877.594	0.904133	0.212833	4.24808	2.15609e-05	0.0010642
Gm12185	281.486	1.61517	0.380322	4.24686	2.16789e-05	0.00106564
Saraf	4443.21	0.66224	0.156292	4.2372	2.26326e-05	0.00110798
Zbp1	2654.35	2.09318	0.494491	4.233	2.30596e-05	0.0011243
Ifi207	39.8722	8.78535	2.07645	4.23095	2.32711e-05	0.00113002
Rrad	149.652	2.25252	0.533601	4.22135	2.42846e-05	0.00117447
Cish	499.691	1.57898	0.374249	4.21905	2.45339e-05	0.00118177
Abcb1b	1024.76	1.17159	0.278483	4.20703	2.5875e-05	0.00124138
C3	38.1482	8.72633	2.07756	4.20027	2.66592e-05	0.00127081
Gm15583	37.4337	8.69663	2.07066	4.19993	2.67003e-05	0.00127081
Il18rap	2154.01	0.660713	0.157484	4.19542	2.72362e-05	0.00129119
Foxo3	426.166	-1.41371	0.337802	-4.18504	2.85121e-05	0.00134636
H2-D1	17913.2	0.600938	0.143816	4.17853	2.93396e-05	0.00138
Gm49328	37.8879	-8.71966	2.0937	-4.16471	3.11749e-05	0.00146059
Gm2981	40.0474	-8.79499	2.1221	-4.14447	3.40596e-05	0.00157951
Ifih1	502.67	1.23597	0.298176	4.14512	3.39632e-05	0.00157951
Slfn4	37.0059	8.68219	2.09505	4.14415	3.41082e-05	0.00157951
Bud31	398.93	1.20241	0.291121	4.13029	3.62312e-05	0.00167137
Elovl6	488.685	1.62237	0.393091	4.12721	3.67194e-05	0.0016874
Tor3a	259.244	1.57637	0.382233	4.1241	3.72191e-05	0.00170384
Fam49b	1814.39	0.672163	0.163242	4.1176	3.82846e-05	0.00174595
Slc38a2	3445.11	0.620959	0.150918	4.11454	3.87948e-05	0.00176252
Myb	611.2	-1.07484	0.262026	-4.10202	4.09552e-05	0.00185365
Picalm	2444.81	0.618332	0.150774	4.10106	4.11266e-05	0.00185441
Ptpmt1	35.5395	8.62257	2.11202	4.08261	4.45328e-05	0.00200047
Errfi1	497.224	1.52754	0.374555	4.07829	4.5368e-05	0.00202886
Gm7367	109.202	-10.2443	2.51233	-4.0776	4.5503e-05	0.00202886
Itgb3	774.895	1.1372	0.279128	4.07412	4.61878e-05	0.00205176
Hspa5	5406.65	0.543561	0.133495	4.07178	4.6655e-05	0.00206487
Nampt	717.844	1.1676	0.28687	4.07015	4.6983e-05	0.00207175
Rtl8a	37.8851	-8.71505	2.15012	-4.05329	5.05027e-05	0.00221879
Ppp1r12a	2780.51	0.719629	0.177828	4.04678	5.19277e-05	0.00227307
Zc3hav1	5911.18	0.577155	0.142733	4.04361	5.26346e-05	0.00229564
Ipo9	672.895	-1.09006	0.269811	-4.04008	5.34323e-05	0.00232198
Tasor	736.611	-0.876176	0.217027	-4.03718	5.40971e-05	0.00234238
Sp140	829.957	0.989732	0.246948	4.00785	6.12733e-05	0.00264357
Ly9	1180.93	0.895371	0.224395	3.99016	6.60283e-05	0.00283851
Casp1	313.537	1.6518	0.415193	3.97839	6.93834e-05	0.00297209
Glrx2	198.562	-1.66957	0.42115	-3.96432	7.36043e-05	0.00314167
Gm29013	805.448	-1.53656	0.387773	-3.96252	7.41618e-05	0.0031524
Ptbp3	2584.07	0.671383	0.169463	3.96182	7.43813e-05	0.0031524
Vps54	1636.34	0.91661	0.23143	3.96063	7.47532e-05	0.00315701
Ddit3	261.925	1.73754	0.439384	3.9545	7.66952e-05	0.00321637
Hip1r	1206.2	-0.880691	0.222682	-3.95492	7.65591e-05	0.00321637
Oas2	291.423	1.35265	0.342382	3.95071	7.79206e-05	0.00325638
Lca5	48.0674	-6.35108	1.6092	-3.94674	7.92228e-05	0.0032993
Vmn1r87	39.4196	-7.41221	1.87882	-3.94514	7.97531e-05	0.00330989
Gm47678	39.4243	-7.41501	1.88148	-3.94106	8.11225e-05	0.00335512
Crebrf	743.635	1.05496	0.268323	3.93167	8.43587e-05	0.00347697
Msmo1	132.762	-2.41794	0.615654	-3.92743	8.58575e-05	0.00352663
Gzmb	11566.1	2.85807	0.729771	3.91639	8.98837e-05	0.0036794
Erp44	428.453	1.52688	0.390118	3.91389	9.08214e-05	0.00369258
Gm14399	34.4253	8.57357	2.19035	3.91426	9.06835e-05	0.00369258
Tmem189	415.249	1.40854	0.360328	3.90906	9.26571e-05	0.00375449
Mx2	137.07	2.50403	0.64218	3.89927	9.64844e-05	0.00388333
Zeb1	748.647	0.856819	0.219705	3.89985	9.62511e-05	0.00388333
Ccl1	36.5535	-8.66315	2.22442	-3.89456	9.83767e-05	0.00394626
Rab34	40.5031	-7.2784	1.87071	-3.89071	9.99521e-05	0.00399609
Xcl1	332.619	-1.92816	0.495699	-3.88978	0.000100336	0.00399811
Samd9l	2510.85	0.783483	0.201594	3.88643	0.000101727	0.00404012
Dennd1b	689.482	0.999668	0.257628	3.88028	0.000104338	0.00413014
Pi4k2b	62.703	-3.84748	0.995842	-3.86354	0.000111756	0.00440922
Tbc1d30	78.2136	-3.04041	0.787516	-3.86076	0.000113037	0.00444512
Ptpn2	467.083	1.23465	0.320198	3.85591	0.000115302	0.00450041
Skiv2l	1181.79	0.862033	0.223594	3.85534	0.000115568	0.00450041
Tmem184b	267.394	1.64445	0.426465	3.856	0.000115259	0.00450041
Gpr160	199.74	-2.1157	0.549449	-3.85058	0.000117839	0.00457397
Klri2	126.484	-3.25997	0.848089	-3.84391	0.000121091	0.00468507
Phf11c	416.831	1.45472	0.378537	3.84299	0.000121544	0.00468745
Chtf8	649.338	-1.17725	0.306808	-3.83708	0.000124506	0.00478628
Tut4	2175.35	0.842466	0.220149	3.8268	0.000129822	0.00497472
Galnt14	31.533	-8.45297	2.21482	-3.81655	0.000135331	0.00516931
Wsb1	947.918	1.02738	0.270559	3.79725	0.000146309	0.0055709
Kiz	105.022	-2.9698	0.783245	-3.79166	0.000149642	0.00567975
Cdk4	626.918	-0.956175	0.25228	-3.79013	0.000150569	0.00569692
Ccdc28b	31.0435	-8.43053	2.22935	-3.78161	0.000155815	0.00584014
Dennd4c	1038.05	1.4143	0.373923	3.78233	0.000155369	0.00584014
Il10	31.2599	8.43821	2.23078	3.78262	0.000155184	0.00584014
Cpne8	36.7291	7.2899	1.93194	3.77336	0.000161061	0.005985
Kbtbd11	2503.37	1.05501	0.279606	3.77318	0.000161177	0.005985
Sema7a	256.145	1.55669	0.412549	3.77335	0.000161071	0.005985
Itm2b	3027.23	0.602207	0.159787	3.76881	0.00016403	0.00607213
Cd70	31.5691	-8.4563	2.24495	-3.76681	0.000165349	0.00610215
G3bp2	1271.06	0.680131	0.180639	3.76513	0.000166462	0.00612439
Gcc1	309.523	1.46985	0.39071	3.76201	0.000168553	0.00618234
Zcchc2	908.5	0.85994	0.228841	3.75781	0.000171409	0.00626794
Arhgap26	702.776	1.21856	0.324555	3.75456	0.000173643	0.00629937
Gm6545	174.361	2.20909	0.588516	3.75366	0.000174269	0.00629937
Grap2	3151.27	0.503482	0.134136	3.75352	0.00017437	0.00629937
Zc3h7b	412.739	-1.11287	0.296347	-3.75528	0.000173148	0.00629937
Stxbp5	445.429	1.25378	0.334845	3.74436	0.000180858	0.00651413
Epsti1	2706.78	0.654752	0.175341	3.73417	0.000188339	0.00674405
Gm47853	30.7764	-8.41922	2.25467	-3.73413	0.000188366	0.00674405
Gm12669	30.325	-8.39663	2.25077	-3.73056	0.000191052	0.00679963
Gm4759	1353.58	0.766317	0.205405	3.73077	0.000190894	0.00679963
Parp8	479.453	-1.04044	0.279019	-3.72892	0.000192299	0.00682378
Gm21988	33.2584	8.53003	2.29621	3.71483	0.000203337	0.00718453
Trim21	429.916	1.52117	0.40953	3.71443	0.000203663	0.00718453
Ms4a4c	639.538	1.3562	0.365347	3.71209	0.000205551	0.00722986
Tpx2	239.613	-1.71555	0.462293	-3.71094	0.000206488	0.00724156
Nlrc5	6055.03	0.49014	0.132336	3.70376	0.00021243	0.00742825
Lrrk2	30.6234	-8.40898	2.27391	-3.69803	0.000217276	0.00753457
Msn	6994.83	0.473545	0.128023	3.69891	0.000216524	0.00753457
Pitrm1	332.387	-1.27298	0.344295	-3.69734	0.000217868	0.00753457
Prxl2a	93.2224	-3.07109	0.830652	-3.69721	0.000217984	0.00753457
Anxa11	611.624	0.855191	0.23144	3.6951	0.000219804	0.00754018
Bend5	29.959	-8.37984	2.26799	-3.69483	0.000220032	0.00754018
Polr2b	669.507	-0.85573	0.231545	-3.69574	0.000219244	0.00754018
Polr3d	94.8264	-2.78934	0.756757	-3.68591	0.000227889	0.00778719
Ankrd39	132.119	-1.99634	0.541805	-3.68462	0.000229048	0.00780454
Gm8226	306.126	-11.7319	3.19404	-3.67305	0.00023967	0.00814334
Cad	769.427	-0.96915	0.264004	-3.67096	0.000241639	0.00818705
Coq4	29.4448	-8.35489	2.28494	-3.65651	0.000255674	0.00863817
Rfwd3	460.878	-1.31213	0.359201	-3.6529	0.000259298	0.00872711
Tmbim1	91.5847	-3.3084	0.905805	-3.65244	0.000259761	0.00872711
Il18r1	1777.27	-0.683436	0.187308	-3.64872	0.000263546	0.00882954
Rslcan18	35.2252	7.23439	1.98385	3.64664	0.00026569	0.00887657
Tor1aip1	1033.9	1.05728	0.29009	3.64465	0.000267753	0.00892065
H2-Q4	6635.04	0.595064	0.163499	3.63955	0.000273114	0.00907405
Tlr9	29.2082	8.34019	2.29326	3.63683	0.000276013	0.00914502
Atf6	465.362	1.162	0.319824	3.63325	0.000279869	0.00924723
Cxcl9	38.246	6.49118	1.78788	3.63067	0.000282687	0.00929613
Ddx24	1235.59	0.656994	0.180966	3.63048	0.000282899	0.00929613
Casp4	322.525	1.36347	0.376848	3.61809	0.000296781	0.00958501
Cd2	2239.62	0.538748	0.148922	3.61766	0.000297284	0.00958501
Gart	533.84	-1.08622	0.300255	-3.61768	0.00029726	0.00958501
Gm49345	28.8337	8.32073	2.29897	3.61933	0.00029537	0.00958501
Kndc1	30.3544	-8.40036	2.3218	-3.61804	0.00029684	0.00958501
Lamc1	258.185	1.69475	0.468366	3.61844	0.000296388	0.00958501
Spo11	29.2091	-8.34381	2.30423	-3.62109	0.000293367	0.00958501
Casp8	1091.66	0.759362	0.210272	3.61133	0.000304633	0.00979564
AI854703	29.4283	8.34781	2.31277	3.60944	0.000306854	0.00984066
Rab11fip4	577.408	0.881969	0.244524	3.60689	0.000309892	0.00991158
Ccr7	3284.81	-0.821385	0.227788	-3.60592	0.000311045	0.00992199
Zfp772	38.2352	-5.99639	1.6654	-3.60057	0.000317517	0.0101016
Wipf3	32.57	-8.49658	2.36186	-3.59742	0.000321394	0.0101979
Katnb1	412.47	1.11273	0.309776	3.59203	0.000328108	0.0103835
Atg9a	135.259	2.24117	0.624182	3.59057	0.000329953	0.0104144
Alg14	28.4247	8.3005	2.31472	3.58597	0.000335829	0.010572
Tmprss11g	28.3489	-8.29907	2.31587	-3.58357	0.000338933	0.0106418
Plxnc1	522.788	0.889796	0.248492	3.58078	0.000342564	0.0107277
Crot	553.721	0.913667	0.25538	3.57767	0.000346671	0.0108281
Ncoa4-ps	35.1708	8.60332	2.41279	3.56572	0.000362857	0.0113042
Gsdmd	517.327	1.00132	0.280929	3.56432	0.000364801	0.0113353
Ubald2	1207.57	1.04686	0.293794	3.56326	0.00036628	0.0113518
Ankra2	43685.4	-9.22094	2.58941	-3.56102	0.000369414	0.0113901
Cracr2b	32.4744	-7.13777	2.00422	-3.56136	0.000368937	0.0113901
Adcy3	327.647	1.11243	0.312489	3.55991	0.000370984	0.0114092
Rap1b	3232.99	0.642148	0.180571	3.5562	0.000376254	0.011539
Srgap3	164.493	-2.3412	0.658454	-3.55559	0.000377128	0.011539
Eif3j1	243.352	1.38528	0.389754	3.55424	0.000379079	0.0115692
Dgkz	2130.98	-0.66571	0.187537	-3.54976	0.000385588	0.0117379
Dennd5a	651.261	1.19085	0.335869	3.54556	0.000391781	0.0118962
Gm47630	28.7646	8.31956	2.34815	3.54302	0.00039557	0.011981
Gpsm3	697.111	0.884903	0.249881	3.54129	0.000398171	0.0120294
Nmi	459.794	1.32687	0.375066	3.53769	0.000403639	0.0121334
Stk40	490.666	1.0963	0.309855	3.53812	0.000402985	0.0121334
Tmem140	309.984	2.09643	0.592837	3.53626	0.000405836	0.012169
Crtam	518.673	-0.900306	0.254685	-3.53497	0.00040782	0.012198
Atp2b2	75.7065	-3.54204	1.00236	-3.5337	0.000409778	0.0122261
Selenoi	303.117	-1.22763	0.347634	-3.53138	0.000413393	0.0123033
Acacb	27.6411	8.25969	2.34006	3.52969	0.000416054	0.0123519
Als2	343.474	1.1474	0.325554	3.52447	0.000424335	0.0125357
Epas1	94.262	-2.93144	0.831595	-3.52508	0.000423359	0.0125357
Zer1	501.755	-0.943852	0.26785	-3.52381	0.000425387	0.0125359
Exo1	33.5229	7.16596	2.04573	3.50289	0.000460234	0.0135272
H2-Q5	1622	0.654386	0.186845	3.50229	0.000461282	0.0135272
Ndufb2	75.0374	-3.43017	0.97968	-3.50131	0.000462971	0.0135436
Exosc4	129.165	-2.22438	0.635551	-3.49992	0.000465394	0.0135814
Dip2c	28.2881	-8.29412	2.37264	-3.49573	0.00047277	0.0137249
Ly6c2	5397.01	1.43381	0.410226	3.49518	0.000473745	0.0137249
Rskr	28.2881	-8.29412	2.37264	-3.49573	0.00047277	0.0137249
Cyth1	1051.74	0.724825	0.207533	3.49257	0.000478394	0.0138262
Cbx2	27.1095	-8.2353	2.36108	-3.48794	0.000486764	0.0140342
Ttbk1	27.0601	-8.23242	2.36137	-3.4863	0.000489757	0.0140867
Abhd2	1385.57	0.619671	0.17789	3.48344	0.000495005	0.0142036
Gm10717	48.7806	-5.671	1.62871	-3.48189	0.000497892	0.0142523
Car7	28.3936	-8.29925	2.38764	-3.47592	0.000509103	0.0145385
Vopp1	452.407	1.05272	0.30308	3.47342	0.000513871	0.0146398
Hypk	157.21	-2.19118	0.632671	-3.46338	0.000533437	0.0151612
Ccdc148	26.7502	-8.216	2.374	-3.46082	0.000538537	0.0152379
Slco3a1	1056.21	1.20605	0.348493	3.46075	0.000538674	0.0152379
Stk24	1137.28	0.661233	0.191186	3.45858	0.000543031	0.015325
Ikzf3	2117.77	0.639828	0.185173	3.45529	0.000549696	0.0154767
Il12rb1	496.226	1.64317	0.475687	3.45432	0.000551683	0.0154962
Anxa1	29.0385	8.33419	2.41467	3.45148	0.000557523	0.0156237
Sub1	1783.88	0.706088	0.204699	3.44939	0.000561853	0.0157083
Ptch1	444.635	-1.20762	0.350393	-3.44647	0.000567953	0.015839
Slc26a11	222.879	-1.35985	0.39463	-3.4459	0.000569168	0.015839
Cd53	4332.95	0.681117	0.198118	3.43793	0.000586175	0.0162745
Tsc22d3	2681.08	0.587296	0.170867	3.43715	0.00058787	0.0162839
Itk	4799.41	0.530767	0.154576	3.4337	0.000595399	0.0164544
Mppe1	726.523	0.777898	0.226663	3.43195	0.000599249	0.0165227
Slc22a15	182.604	-1.58284	0.461912	-3.42672	0.00061091	0.0168056
Il10ra	1168.32	0.852688	0.248934	3.42535	0.000614	0.016852
Dnajb9	357.092	1.22059	0.35643	3.42448	0.000615982	0.0168678
Sar1b	208.339	1.40639	0.410988	3.42196	0.000621709	0.0169858
Tial1	813.387	-0.943914	0.27613	-3.41837	0.000629984	0.0171728
Chp1	721.356	0.742392	0.217573	3.41216	0.000644503	0.0175287
Chd1	1240.74	0.668182	0.195918	3.41051	0.000648414	0.0175952
Trim12c	1236.52	0.651477	0.191079	3.40947	0.000650903	0.0176229
Lhfpl2	29.3054	8.34025	2.44854	3.40621	0.000658708	0.017794
Gadl1	87.2216	-9.92005	2.91829	-3.39927	0.00067565	0.0182107
Inpp4b	1901.88	-0.638037	0.188069	-3.39257	0.000692395	0.0186201
Fnbp1	2566.3	0.500597	0.147606	3.39144	0.000695255	0.0186552
Etv6	538.18	1.34321	0.396588	3.38692	0.000706815	0.0189231
Nrp2	84.1053	-2.54983	0.753434	-3.38428	0.000713654	0.0190636
Gm3320	25.9826	8.16891	2.41583	3.38141	0.00072116	0.0191869
Pkm	6391.52	0.432552	0.127925	3.38129	0.000721469	0.0191869
Carhsp1	236.467	1.44427	0.427378	3.37937	0.000726511	0.0192357
Psmb9	1260.53	0.761466	0.225311	3.37962	0.000725863	0.0192357
Atg9b	29.02	-8.33011	2.46617	-3.37776	0.00073079	0.0192691
Ifit1	908.971	3.09116	0.915333	3.37708	0.000732591	0.0192691
Pgk1-rs7	33.376	-8.53189	2.52596	-3.37768	0.000731001	0.0192691
Bmpr1a	28.6295	8.31392	2.46273	3.37589	0.000735768	0.0192751
Septin8	25.7037	-8.15749	2.41647	-3.37579	0.000736035	0.0192751
Grina	816.028	0.904105	0.268083	3.37248	0.000744939	0.0194658
Thoc6	133.219	-1.92367	0.570585	-3.37139	0.000747903	0.0195008
D16Ertd472e	1263.37	0.848018	0.251634	3.37004	0.000751563	0.0195537
Gm7816	35.5137	-8.62164	2.56175	-3.36553	0.000763979	0.0198132
Obscn	25.5488	-8.14886	2.42175	-3.36487	0.000765803	0.0198132
Tcf20	993.425	0.690795	0.205312	3.36462	0.000766492	0.0198132
Itga7	26.785	8.2113	2.44213	3.36235	0.000772809	0.0199335
Golph3	729.3	1.00233	0.298165	3.36167	0.000774725	0.01994
Dusp4	850.77	-0.925039	0.275303	-3.36007	0.000779224	0.0199701
Nmnat2	98.2826	-2.56671	0.763844	-3.36025	0.000778716	0.0199701
Cpox	213.294	-1.89204	0.563536	-3.35745	0.000786645	0.0201173
Adam19	2086.36	0.814238	0.242836	3.35304	0.0007993	0.0203975
Kdm1b	297.547	-1.38452	0.413005	-3.3523	0.000801439	0.0204086
Cap1	4458.4	0.449914	0.134239	3.35158	0.000803511	0.020418
Mrpl39	117.125	2.21431	0.661046	3.3497	0.000808977	0.0204525
Nkg7	3059.76	0.620548	0.185259	3.34962	0.000809218	0.0204525
Vkorc1	25.5802	-8.1499	2.43327	-3.34936	0.000809983	0.0204525
Akr1e1	61.3111	-3.06138	0.915106	-3.34539	0.000821679	0.0207042
Snrpa	293.137	-1.16939	0.3497	-3.34399	0.000825818	0.0207649
Ier5l	132.782	-1.79172	0.535992	-3.3428	0.000829365	0.0208105
Trmt12	28.5058	-8.30431	2.48766	-3.33821	0.000843203	0.0211135
D5Ertd579e	341.661	1.40969	0.422491	3.33663	0.000848016	0.0211276
Inpp5d	1609.67	0.748133	0.224174	3.33729	0.000845986	0.0211276
Selenow	816.956	0.823811	0.246924	3.33629	0.000849049	0.0211276
Cytip	5066.74	0.585745	0.175752	3.33279	0.000859794	0.0213507
Atp1a3	27.2695	8.23663	2.47314	3.33043	0.000867112	0.0214436
Ccdc163	25.1142	8.12096	2.43822	3.3307	0.000866289	0.0214436
Xrcc1	274.362	-1.382	0.415503	-3.32609	0.000880732	0.0217356
Ccdc50	950.813	-0.732611	0.220333	-3.32502	0.000884126	0.0217746
Srxn1	25.0527	-8.12161	2.44335	-3.32396	0.000887479	0.0218123
Pdlim2	271.044	1.26237	0.379933	3.32262	0.000891761	0.0218281
Tbc1d19	25.0032	-8.1185	2.44305	-3.3231	0.000890222	0.0218281
Gpr183	1115.68	0.735254	0.221367	3.32142	0.00089561	0.0218558
Ifngr2	122.994	-2.64916	0.797668	-3.32113	0.000896535	0.0218558
Inip	230.419	-1.59297	0.479825	-3.31989	0.000900514	0.0219082
Trps1	299.692	-1.60662	0.484094	-3.31882	0.000903982	0.0219481
Men1	267.621	-1.22385	0.369148	-3.31535	0.000915297	0.0221779
Nek1	103.593	2.26126	0.682676	3.31234	0.000925176	0.0223721
Id2	1126.29	0.893	0.269678	3.31136	0.00092845	0.0224061
Gm21010	24.855	-8.10912	2.45059	-3.30905	0.000936137	0.0224561
Sccpdh	24.855	-8.10912	2.45059	-3.30905	0.000936137	0.0224561
Slc3a2	1530.85	0.806778	0.243763	3.30968	0.00093403	0.0224561
Itgav	614.409	-0.859931	0.259994	-3.3075	0.000941329	0.0225355
Poc1b	169.809	-2.28939	0.693458	-3.30141	0.000961986	0.0229842
Zscan18	25.5288	-8.15023	2.47046	-3.29907	0.000970041	0.0231306
Tmem156	55.3107	4.53201	1.37769	3.28957	0.0010034	0.0238785
Rev1	93.5254	2.39223	0.727613	3.28777	0.00100984	0.0239841
Kdm6b	1573.64	0.595815	0.18137	3.28507	0.00101955	0.024167
AC119928.1	24.5226	8.08591	2.46891	3.27509	0.00105627	0.0249635
Flcn	447.106	0.922671	0.281748	3.27481	0.00105732	0.0249635
Rbm22	633.94	0.830507	0.253675	3.2739	0.00106073	0.024995
Cenpa	776.816	-0.857641	0.262145	-3.27163	0.0010693	0.0251041
Emc7	351.975	1.00706	0.307821	3.27156	0.00106955	0.0251041
Orai2	1033.32	-0.645663	0.197466	-3.26974	0.00107647	0.0252171
Rab40c	139.459	-2.33101	0.713384	-3.26754	0.00108486	0.0253149
Zfp64	169.608	-1.84619	0.564936	-3.26796	0.00108328	0.0253149
Cmpk2	248.789	1.62283	0.497823	3.25986	0.00111468	0.0259602
Gfpt1	644.763	0.753335	0.231275	3.25732	0.0011247	0.0261427
Camta2	337.528	-1.01838	0.313122	-3.25234	0.00114457	0.0265019
Kdm2b	902.251	-0.725549	0.223071	-3.25255	0.00114373	0.0265019
Zfp36l2	7580.76	0.525004	0.161472	3.25136	0.00114853	0.0265424
Fcgr4	25.1833	8.12245	2.49869	3.25069	0.00115126	0.0265543
Bcl2l11	2005.61	0.868136	0.267768	3.24212	0.00118643	0.0272085
Cbx1	469.06	1.13259	0.349236	3.24306	0.00118254	0.0272085
Mfap3	165.758	1.68309	0.519128	3.24214	0.00118634	0.0272085
Dhx40	370.767	1.24889	0.3857	3.23798	0.00120381	0.0275544
Coro7	713.116	0.724284	0.223963	3.23394	0.00122094	0.0278402
Gm12918	1320.81	-1.08853	0.336547	-3.23442	0.00121892	0.0278402
Gm5641	4180.51	0.58419	0.180723	3.23253	0.00122701	0.0278791
Smc3	1025.92	-0.621014	0.192118	-3.23246	0.0012273	0.0278791
Ogfr	864.672	0.930777	0.288806	3.22285	0.00126923	0.0287771
Ccnd2	2545.09	0.67232	0.208928	3.21795	0.0012911	0.029108
Cdk6	996.077	0.630505	0.195908	3.21838	0.00128919	0.029108
Wdr82	1118.01	0.633527	0.196816	3.21888	0.00128693	0.029108
Cct4	1507.88	-0.643874	0.200401	-3.21293	0.0013139	0.0294945
Cxxc5	23.7524	-8.0433	2.50371	-3.21255	0.00131562	0.0294945
Marchf6	805.199	0.741897	0.2309	3.21307	0.00131326	0.0294945
Olfr607	65.2864	3.40362	1.06021	3.21032	0.00132589	0.0296692
Hnrnpa3	2812.12	-0.481482	0.150161	-3.20645	0.00134386	0.0300154
Tnfrsf1a	239.504	1.49559	0.466553	3.20561	0.00134777	0.0300468
Abhd17b	249.608	1.44625	0.451282	3.20477	0.00135172	0.0300789
Smpd1	187.254	1.38073	0.430951	3.20392	0.0013557	0.0301117
Ppp3cc	966.749	0.708322	0.221181	3.20245	0.00136263	0.0302095
Rps17	3679.53	-0.45104	0.140921	-3.20065	0.00137116	0.0303426
Usp15	940.51	0.64786	0.20263	3.19725	0.00138742	0.030646
Rnf25	189.902	-1.56878	0.491194	-3.19382	0.00140404	0.0309559
Rtel1	455.217	-1.30874	0.41	-3.19205	0.00141265	0.0310886
Etfdh	340.011	-1.09701	0.343832	-3.19053	0.00142013	0.031196
Gm4070	4848.58	0.527446	0.165564	3.18575	0.00144377	0.0316574
Pde4b	1448.83	0.572337	0.179758	3.18393	0.00145289	0.0317993
Ptprs	570.534	-1.17572	0.369511	-3.18184	0.00146343	0.0319715
Mthfd1	351.716	-0.971337	0.305368	-3.18087	0.00146834	0.0320206
Otud7b	389.613	-0.932794	0.293312	-3.18021	0.00147168	0.0320352
Itgb2	3512.41	0.506484	0.159431	3.17682	0.00148902	0.0323538
Capza1-ps1	158.185	-5.99929	1.89053	-3.17334	0.00150698	0.0326848
Eif4ebp2	1690.85	-0.590726	0.186285	-3.17109	0.00151867	0.0328198
Mepce	716.647	1.21599	0.383449	3.1712	0.00151812	0.0328198
Gem	489.12	1.06684	0.33706	3.16515	0.00155004	0.0334373
Syngr2	357.414	-0.993797	0.314103	-3.16392	0.00155659	0.0335184
Supt5	1657.88	0.519835	0.164333	3.1633	0.0015599	0.0335295
Agpat3	764.938	0.742162	0.234971	3.15852	0.00158572	0.0339628
Hook3	404.707	-0.966025	0.305819	-3.15881	0.00158414	0.0339628
Diaph1	2532.17	0.602997	0.191086	3.15564	0.00160147	0.034239
Ankib1	895.957	0.776763	0.246335	3.15328	0.00161444	0.0342595
Glrx	443.774	1.09859	0.348408	3.15316	0.00161512	0.0342595
Higd1a	253.179	1.11007	0.352077	3.15293	0.00161641	0.0342595
Mafk	693.82	0.753613	0.239024	3.15287	0.00161671	0.0342595
Tmem218	23.0586	-8.0005	2.53617	-3.15456	0.00160741	0.0342595
Atp11b	2475.59	0.498369	0.158358	3.14711	0.00164895	0.0348809
2010300C02Rik	22.8706	7.98589	2.53842	3.14601	0.00165513	0.0348886
Brip1	99.2453	-2.58818	0.822664	-3.14609	0.00165468	0.0348886
Gm49358	23.9906	8.05228	2.56177	3.14325	0.00167083	0.0351578
Crim1	798.198	0.881807	0.28079	3.14045	0.00168687	0.0353712
Il18bp	23.2106	8.00952	2.5502	3.14075	0.00168517	0.0353712
Eif4a2	4172.95	-0.389733	0.124141	-3.13943	0.00169276	0.0354327
Rpl13	5555.82	-0.550384	0.175502	-3.13605	0.00171241	0.0357817
Rdh12	26.3858	6.82068	2.17706	3.13297	0.00173045	0.0360957
Tgtp2	2081.45	1.66306	0.531329	3.13	0.00174807	0.0364
Inf2	249.673	-1.69859	0.54283	-3.12914	0.0017532	0.0364434
Gm7334	207.001	-1.97972	0.633466	-3.12522	0.00177673	0.0368687
Hif3a	24.041	8.05508	2.57954	3.12267	0.00179216	0.0370607
Trim30c	25.0767	8.12274	2.60094	3.123	0.00179016	0.0370607
Arhgap32	26.0107	8.16808	2.61757	3.12048	0.00180558	0.0372738
Klrb1b	24.9805	-8.11393	2.60173	-3.11867	0.00181672	0.0374395
Traj13	22.6746	-7.97606	2.55912	-3.11671	0.00182879	0.0376235
mt-Atp6	21941	-0.403598	0.12952	-3.11611	0.00183255	0.0376362
B4galnt1	2718.85	-0.68648	0.220764	-3.10957	0.00187358	0.0382172
Ndc80	273.306	-1.65594	0.532528	-3.10958	0.00187356	0.0382172
Plbd2	179.643	-1.48647	0.478003	-3.10975	0.00187246	0.0382172
Zswim6	538.266	0.99583	0.320239	3.10965	0.00187309	0.0382172
Asap2	134.651	1.736	0.558426	3.10874	0.00187886	0.0382599
Ap2b1	1304.16	0.588409	0.18936	3.10735	0.00188772	0.0383543
Nrp1	358.852	-0.982886	0.316345	-3.10701	0.0018899	0.0383543
Gm9403	22.4141	-7.95987	2.56322	-3.10541	0.00190015	0.0384642
Zfp691	25.3112	-8.13885	2.62107	-3.10517	0.00190172	0.0384642
Larp4	693.091	-0.751959	0.24224	-3.10419	0.00190801	0.0385264
Nip7	320.904	-0.991937	0.319983	-3.09996	0.00193544	0.0390145
Flnb	596.627	-0.883837	0.285194	-3.09908	0.00194124	0.0390658
Rsph3b	310.706	1.4647	0.47271	3.09852	0.00194493	0.0390745
Btg2	3940.14	0.600101	0.193877	3.09526	0.00196639	0.0392427
Crybg1	1659.45	0.550439	0.177807	3.0957	0.00196347	0.0392427
Fam78a	834.819	-0.787942	0.25453	-3.09567	0.00196371	0.0392427
Map2k4	423.581	0.995502	0.321584	3.09562	0.00196401	0.0392427
Bmi1	406.888	-0.942648	0.304794	-3.09274	0.00198321	0.0395127
Atp2b1	1359.92	0.668296	0.216172	3.0915	0.00199149	0.0396119
Tmem134	373.396	0.924259	0.299018	3.09098	0.00199495	0.039615
Gmfg	947.893	0.700326	0.226815	3.08766	0.00201739	0.039961
Scin	22.9084	-7.99402	2.58923	-3.08742	0.00201904	0.039961
Bub1	107.324	-2.24662	0.728256	-3.08493	0.00203602	0.0402307
Ppp1r15a	1356.51	0.547905	0.177795	3.08167	0.00205844	0.0406067
Rbpj-ps3	59.5007	-4.6072	1.49542	-3.08088	0.0020639	0.0406477
Qsox1	285.647	1.14778	0.372667	3.07991	0.00207063	0.0407134
Cpsf6	700.836	-0.74826	0.243102	-3.07797	0.00208413	0.0409118
Prmt1	631.287	-0.939476	0.305887	-3.07132	0.00213117	0.0417534
Tgoln1	2182.53	0.740781	0.241224	3.07093	0.00213397	0.0417534
Esm1	79.3299	2.38194	0.776351	3.06813	0.00215404	0.0420775
AC149090.1	1987.26	-0.464258	0.151465	-3.06511	0.00217589	0.0424352
Bace2	30.8386	-5.71236	1.86474	-3.06336	0.00218865	0.0425456
Xpr1	399.836	0.872184	0.284707	3.06344	0.00218805	0.0425456
Gm26965	21.8999	-7.9264	2.58863	-3.06201	0.00219854	0.042614
Zfp125	147.596	-2.35294	0.768453	-3.06191	0.00219927	0.042614
Fn3krp	22.1847	7.9443	2.59951	3.05607	0.00224258	0.0433831
Gm29666	32.195	5.70752	1.86817	3.05514	0.00224952	0.0434473
Etv3	631.565	0.873075	0.285872	3.05408	0.00225753	0.0435054
Maz	845.146	-0.641152	0.209957	-3.05372	0.0022602	0.0435054
Sqstm1	1735.42	0.657641	0.215387	3.0533	0.00226341	0.0435054
Fgf2	21.745	-7.91627	2.59539	-3.05013	0.00228742	0.0438965
Htra2	128.724	-2.17046	0.711963	-3.04856	0.00229939	0.0439854
Ufc1	254.194	1.14189	0.374511	3.04903	0.00229582	0.0439854
Gimap7	1111.01	0.901296	0.29578	3.04718	0.00230998	0.0441176
Notch1	2107.86	0.581085	0.190765	3.04609	0.00231842	0.0442084
Podnl1	198.152	-1.42638	0.46842	-3.04509	0.00232612	0.0442147
Prss12	75.0755	-4.39315	1.44252	-3.04547	0.00232317	0.0442147
Arl4c	1619.54	0.768399	0.252647	3.04139	0.00235485	0.044549
Pan3	920.221	-0.676036	0.222271	-3.04149	0.00235412	0.044549
Rtn2	22.5557	7.96346	2.61823	3.04155	0.00235366	0.044549
Capza2	1268.31	0.623014	0.20491	3.04042	0.00236246	0.0446226
Cacnb1	22.1651	-7.94623	2.61394	-3.03994	0.00236622	0.0446234
Hist1h4m	28.4178	-6.68902	2.20161	-3.03824	0.00237966	0.0448064
Ttc39b	1782.77	0.540988	0.178159	3.03655	0.002393	0.0449869
Ccnk	542.953	0.941629	0.310184	3.03571	0.00239969	0.0450421
Mtg2	147.413	-1.62584	0.535986	-3.03336	0.0024185	0.0453241
Trav8d-1	21.6462	-7.90912	2.60986	-3.03047	0.00244172	0.0456879
Arglu1	1067.48	-0.578917	0.191159	-3.02847	0.00245798	0.0459205
Zfp7	112.558	-1.93394	0.638796	-3.02747	0.0024661	0.0460005
Bcl6	378.779	-1.15958	0.383096	-3.02686	0.00247107	0.0460218
Snapc4	307.983	-1.02872	0.340061	-3.0251	0.00248551	0.0462188
St3gal1	467.788	-1.28003	0.424019	-3.01881	0.00253773	0.047117
Fbxo5	103.254	-2.52151	0.836049	-3.01598	0.0025615	0.0474847
Bin2	1912.67	-0.468701	0.155456	-3.01501	0.00256968	0.047563
Sco1	105.978	2.21626	0.735188	3.01454	0.00257366	0.047563
Cd9	93.2871	-2.21134	0.734718	-3.00979	0.00261431	0.0480185
Gm8369	780.472	0.814952	0.270707	3.01045	0.00260858	0.0480185
H2-Q7	15311.7	0.377489	0.125393	3.01044	0.00260868	0.0480185
Pecam1	536.024	0.769706	0.25572	3.00995	0.00261289	0.0480185
Arf4	957.791	0.763043	0.253998	3.00413	0.00266341	0.0485713
Birc3	1115.65	0.836801	0.278528	3.00437	0.00266132	0.0485713
Il1rl1	21.6015	-7.90888	2.63333	-3.00338	0.00267002	0.0485713
Lpl	69.2973	-4.47551	1.49028	-3.00314	0.00267213	0.0485713
Slc35b2	231.717	-1.14116	0.379999	-3.00307	0.00267275	0.0485713
Surf4	1011.77	0.745834	0.248358	3.00306	0.00267276	0.0485713
Tpr	3466.08	0.46273	0.154014	3.00447	0.00266048	0.0485713
Trmo	71.8789	-3.97611	1.32627	-2.99796	0.00271795	0.0493179
Hvcn1	322.218	-1.41732	0.472923	-2.99694	0.00272706	0.0493339
Metap1d	210.465	-1.19805	0.399748	-2.997	0.00272648	0.0493339
Gpam	108.032	-1.80457	0.602243	-2.99642	0.00273174	0.049344
Rel	1278.78	-0.704544	0.235208	-2.99542	0.00274071	0.0494318
Psmb10	1012.55	0.938159	0.313523	2.99231	0.00276876	0.0498627
Trim25	1050.25	0.673259	0.225065	2.9914	0.00277704	0.0499367
Ercc6l2	272.993	-1.27623	0.426821	-2.9901	0.00278889	0.05
mt-Co1	58469.4	-0.369639	0.123606	-2.99045	0.00278563	0.05
Hectd1	2618.95	0.503374	0.168452	2.98823	0.00280599	0.0501566
Spry2	126.525	-1.68391	0.563433	-2.98866	0.00280206	0.0501566
Ptk2b	2020.24	0.609384	0.20397	2.98762	0.00281161	0.0501822
Gm3636	57.8308	-4.18962	1.40265	-2.98693	0.00281798	0.0502212
Tmub2	268.156	-1.09372	0.36668	-2.98277	0.00285651	0.0508322
Cept1	419.257	-0.818986	0.274653	-2.98189	0.00286473	0.050903
Tsc22d4	697.57	0.786765	0.263893	2.98138	0.00286951	0.0509126
Tmem205	21.1072	-7.87261	2.64142	-2.98045	0.00287825	0.0509922
Mlec	1411.46	0.513854	0.172474	2.97931	0.00288896	0.0511065
Ccdc124	254.374	-1.1927	0.400429	-2.97855	0.00289619	0.0511589
Myl12b	1200.51	0.533374	0.179213	2.97621	0.00291838	0.0514751
Gm8399	26.1253	6.5941	2.2163	2.97528	0.00292723	0.0515554
Hilpda	116.05	1.83329	0.617323	2.96974	0.00298048	0.0524162
Hspbp1	241.374	-1.15409	0.388737	-2.96881	0.00298953	0.0524985
Gpr132	2075.03	0.458511	0.15456	2.96656	0.00301151	0.0528072
Srebf2	1163.33	-0.740664	0.249784	-2.96522	0.00302464	0.0529599
Ormdl3	339.637	0.905653	0.305505	2.96444	0.00303232	0.0530169
G6pc3	102.273	-1.93169	0.651967	-2.96286	0.00304797	0.0530585
Herc4	877.504	0.728786	0.245964	2.96298	0.00304674	0.0530585
Vti1a	261.021	-1.13824	0.384126	-2.96319	0.00304469	0.0530585
Gabarap	814.17	0.641771	0.216701	2.96155	0.00306096	0.0531305
Irf5	80.8742	-2.19114	0.739754	-2.96199	0.00305662	0.0531305
Fubp3	160.822	-1.64255	0.556563	-2.95124	0.00316505	0.0548578
Bbs9	213.179	-1.23783	0.419627	-2.94984	0.00317943	0.0549973
Gm5512	81.837	-2.68052	0.908905	-2.94918	0.00318621	0.0549973
Ptger2	131.805	-1.69976	0.576364	-2.94911	0.00318686	0.0549973
Brd2	2585.37	0.554769	0.188287	2.9464	0.00321493	0.0554021
Sirt5	530.407	-0.97972	0.332569	-2.94591	0.00322003	0.0554103
Gm16464	20.5263	7.83057	2.65893	2.94501	0.00322946	0.055493
Fam187b	20.5797	-7.83813	2.66264	-2.94375	0.00324262	0.055534
Klra6	98.7024	-2.06378	0.701138	-2.94348	0.00324547	0.055534
Tmc8	381.739	-0.847297	0.287858	-2.94345	0.00324574	0.055534
Edem2	213.637	-1.70154	0.578166	-2.943	0.00325053	0.0555369
Gm10179	20.6177	-7.83891	2.66406	-2.94247	0.00325601	0.0555514
Ifngr1	8931.94	0.444385	0.151077	2.94144	0.00326685	0.0556571
Cox14	418.647	-0.819606	0.279026	-2.93738	0.00330994	0.0562613
Gm14440	26.3576	-8.1972	2.7908	-2.93722	0.00331169	0.0562613
Bicd2	406.965	-0.976138	0.332389	-2.93674	0.00331685	0.0562692
Gspt1	756.751	-0.691466	0.235535	-2.93572	0.00332775	0.0563743
Usp12	399.514	1.26292	0.43033	2.93478	0.00333785	0.0563862
Zfand5	590.487	0.833392	0.283969	2.9348	0.00333761	0.0563862
Zmym5	470.034	-0.862188	0.294215	-2.93047	0.00338446	0.0570931
Cyfip2	3612.02	0.466044	0.159143	2.92846	0.00340648	0.0573839
Entpd1	175.662	1.3366	0.45663	2.92709	0.00342145	0.0575553
Pik3r5	1631.7	0.640727	0.219185	2.92322	0.00346428	0.058194
Mob1a	2023.68	0.716891	0.245354	2.92187	0.0034794	0.0582176
Rcbtb1	476.507	0.753901	0.258005	2.92204	0.00347743	0.0582176
Tspoap1	117.134	-1.97157	0.674783	-2.92179	0.00348024	0.0582176
Slc41a2	22.5903	7.96477	2.72701	2.9207	0.00349245	0.0583404
Tmem50a	857.503	0.716101	0.24546	2.91738	0.0035298	0.0588824
Soat1	448.435	-0.781013	0.26776	-2.91684	0.00353592	0.0589025
Rcc1	269.084	-1.08866	0.37334	-2.91601	0.00354537	0.058978
Rabgap1l	904.663	-0.745297	0.255643	-2.91539	0.00355249	0.0590147
Coq10b	540.825	0.72648	0.249307	2.91399	0.00356836	0.0591145
Zfp90	60.1437	-4.01294	1.37712	-2.91401	0.00356816	0.0591145
Hirip3	192.939	-1.62081	0.557209	-2.90881	0.00362812	0.0599537
Lmln	24.7162	-8.10454	2.78628	-2.90873	0.00362901	0.0599537
Serpinc1	27.461	-4.92136	1.6927	-2.90739	0.00364454	0.0601274
Acat1	394.22	-0.955529	0.328888	-2.90533	0.00366864	0.0604419
Rbx1-ps	23.3637	-8.01724	2.76159	-2.90313	0.00369457	0.0607023
Tert	20.1283	-7.80441	2.68805	-2.90337	0.00369168	0.0607023
mt-Co3	16679.8	-0.359236	0.123886	-2.89974	0.00373471	0.0612779
Rbms1	920.5	0.719807	0.24845	2.89719	0.00376525	0.0616945
Gpsm2	231.032	1.17587	0.406092	2.89556	0.00378478	0.0619299
Lpp	606.534	0.673307	0.232854	2.89155	0.0038335	0.0626215
Riok1	804.862	0.974806	0.337161	2.89122	0.00383748	0.0626215
Dis3	341.488	-0.925326	0.320135	-2.89043	0.00384719	0.0626946
Akt1s1	56.7737	-3.06281	1.06056	-2.8879	0.00387819	0.0630284
Vwa8	272.322	-0.986754	0.34166	-2.88812	0.00387555	0.0630284
Edaradd	55.5101	4.12813	1.43166	2.88346	0.00393332	0.063838
Glyctk	57.3547	-4.18126	1.45053	-2.88256	0.00394452	0.0639132
mt-Nd2	7186.99	-0.396859	0.137691	-2.88224	0.00394862	0.0639132
Ankrd24	19.9106	-7.79061	2.7038	-2.88136	0.00395968	0.0640059
Txn1	795.886	0.844039	0.293196	2.87875	0.00399251	0.0644498
Csf2rb2	220.338	1.36116	0.473019	2.87761	0.00400703	0.0645559
Slc25a22	358.745	0.891962	0.30999	2.87739	0.00400985	0.0645559
Elf1	2808.83	0.563231	0.195865	2.87561	0.00403248	0.0648333
Gm9780	19.8992	-7.78755	2.70915	-2.87454	0.00404618	0.0649664
Tfb2m	140.651	-1.9622	0.682722	-2.87408	0.00405212	0.0649747
Clstn1	233.142	-1.58803	0.552718	-2.87313	0.00406428	0.0650827
Mcl1	3400.78	0.624366	0.217371	2.87235	0.00407431	0.0651563
Psme1	2562.08	0.440041	0.153297	2.87052	0.00409793	0.0654469
Zc3h12a	508.013	0.734663	0.256293	2.8665	0.00415042	0.066197
Nlrp3	20.6708	7.8373	2.735	2.86555	0.00416283	0.0663067
Lyst	2216.39	0.519557	0.181341	2.86509	0.00416895	0.0663162
Tnfrsf4	234.692	-1.69122	0.590437	-2.86436	0.00417855	0.0663808
Rpgrip1	148.905	-1.60226	0.560396	-2.85917	0.00424756	0.0673879
Nsun6	76.5665	-2.48878	0.870826	-2.85796	0.00426381	0.0675563
Capza1	2987.52	0.406521	0.142301	2.85676	0.00427993	0.0677223
Dusp28	20.2618	7.80879	2.73417	2.856	0.00429011	0.0677938
Cdca8	151.927	-2.07697	0.727679	-2.85424	0.00431394	0.0680808
Gm10060	31.4521	-5.35578	1.87732	-2.85289	0.00433232	0.068281
Atp8b4	2194.81	0.53718	0.18842	2.85097	0.00435862	0.0684815
Golga2	555.666	0.87324	0.306341	2.85055	0.00436438	0.0684815
Lin7c	641.664	0.662615	0.232388	2.85134	0.00435359	0.0684815
Tapbpl	1251.26	0.63415	0.222486	2.85029	0.00436788	0.0684815
Pick1	130.398	-1.68859	0.592829	-2.84836	0.0043945	0.068809
Khnyn	905.902	0.583584	0.205044	2.84614	0.00442526	0.0692002
Chd4	4223.76	-0.392676	0.138068	-2.84407	0.00445419	0.0695619
Gne	199.036	-1.79463	0.631347	-2.84254	0.00447556	0.0698047
Hlcs	220.703	-1.59875	0.563097	-2.83921	0.00452259	0.0703554
Txndc15	115.184	-1.82057	0.641147	-2.83955	0.00451767	0.0703554
Jak1	6644.12	0.42006	0.147989	2.83845	0.00453337	0.0704316
Chrna2	19.3085	7.7424	2.72953	2.83653	0.00456065	0.0707638
Tex2	459.889	1.00166	0.353311	2.83507	0.00458155	0.0709963
Syngr3	19.3042	-7.74434	2.73242	-2.83425	0.0045934	0.071088
Sde2	385.945	0.892784	0.315154	2.83285	0.00461346	0.0713065
Dcaf5	718.149	0.754188	0.266333	2.83175	0.00462942	0.0714611
Nuf2	111.634	-1.9595	0.69225	-2.83063	0.00464569	0.0716201
Ada	20.1202	7.79847	2.75588	2.82975	0.0046584	0.0717239
Cirbp	504.377	1.16094	0.410519	2.82799	0.00468415	0.0719357
Selplg	4645.92	0.520253	0.183954	2.82816	0.00468161	0.0719357
Nup188	664.726	-0.815341	0.288614	-2.82502	0.00472774	0.0725122
Cyld	1752.24	0.470234	0.166692	2.82098	0.0047877	0.0732799
Il2	19.1673	-7.73544	2.74226	-2.82083	0.00479001	0.0732799
Clrn1	3498.61	-13.3232	4.72632	-2.81894	0.00481819	0.0735234
Ifi204	75.3223	3.70343	1.31376	2.81896	0.0048179	0.0735234
Cd40lg	19.1166	7.72814	2.74213	2.8183	0.00482788	0.0735777
Gm49342	183.24	1.45356	0.515881	2.81762	0.00483808	0.0736394
Prr5	32.3688	5.00666	1.77763	2.81647	0.00485541	0.0738096
Xlr4b	510.366	0.705686	0.250644	2.81549	0.0048703	0.0739008
Ywhaq	1489.35	0.533465	0.18949	2.81526	0.00487373	0.0739008
Runx2	783.313	0.617238	0.219487	2.81218	0.00492071	0.0745189
Ing3	279.082	1.00727	0.358304	2.81123	0.00493522	0.0746444
Wdr62	91.9001	-2.14093	0.761884	-2.81004	0.00495349	0.0748264
Wsb2	246.503	1.64052	0.584249	2.80792	0.00498626	0.0752267
Klhl8	19.1806	-7.73429	2.75743	-2.80489	0.00503331	0.075745
Plxnb1	19.1806	-7.73429	2.75743	-2.80489	0.00503331	0.075745
Tcp1	1601.42	-0.46603	0.166173	-2.80449	0.00503956	0.075745
Ganab	1272.69	0.564462	0.201325	2.80373	0.00505154	0.07583
Exoc6	300.606	0.986381	0.352123	2.80124	0.00509073	0.0763227
Sla	3487.53	0.484065	0.172862	2.8003	0.00510547	0.0764482
Ifi35	570.134	1.01596	0.363015	2.79866	0.0051315	0.076568
Nfkbib	252.106	-1.50997	0.539545	-2.79859	0.00513262	0.076568
Skint8	22.177	-6.59996	2.35767	-2.79935	0.00512056	0.076568
Atp5g2	20.2401	7.81335	2.79354	2.79693	0.00515901	0.0766987
Olfr95	24.681	-5.96106	2.13136	-2.79684	0.00516057	0.0766987
Trmt6	323.202	-1.32615	0.474156	-2.79687	0.00515999	0.0766987
Cers2	853.576	0.594922	0.212772	2.79606	0.00517306	0.0767512
Gm49181	26.9451	-8.22349	2.94187	-2.79532	0.0051848	0.0767512
Npm1	6105.17	-0.336422	0.120365	-2.79502	0.0051897	0.0767512
Tex261	334.295	1.01974	0.364833	2.79509	0.00518848	0.0767512
Kdm7a	1234.97	0.930208	0.332945	2.79388	0.00520803	0.0769274
Pdp2	141.47	1.73383	0.621055	2.79174	0.00524255	0.0773254
Phgdh	688.183	-0.645566	0.231302	-2.79101	0.00525431	0.0773254
Rnf4	906.547	0.685098	0.245446	2.79123	0.00525077	0.0773254
Isg20	231.812	1.2831	0.459888	2.79002	0.0052705	0.0773738
Meaf6	234.656	-1.22073	0.437476	-2.79039	0.00526449	0.0773738
Gng2	923.384	0.627379	0.225104	2.78706	0.00531883	0.0779879
Oaz1	2614.27	0.431924	0.155229	2.78249	0.00539434	0.0789984
Dnajc8	743.027	0.629905	0.226505	2.78098	0.00541951	0.0792702
Mogs	422.944	-0.950657	0.34197	-2.77994	0.00543681	0.0793269
Rbbp9	44.9785	-3.11263	1.11976	-2.77973	0.00544045	0.0793269
Rrp36	165.998	-1.3902	0.500221	-2.77917	0.00544984	0.0793269
Trdv2-1	18.9763	-7.71864	2.77727	-2.77922	0.00544895	0.0793269
Nfat5	1451.27	-0.657562	0.236639	-2.77875	0.00545684	0.0793325
Zfp281	736.575	0.982663	0.353819	2.7773	0.00548121	0.0795903
Cers6	200.131	-1.4152	0.509802	-2.77599	0.00550347	0.0798169
Mark3	661.659	-0.649802	0.23426	-2.77385	0.00553972	0.0802456
Nsmaf	2011.98	-0.476427	0.171813	-2.77294	0.00555522	0.0803731
Erap1	1294.64	0.504931	0.182152	2.77204	0.0055707	0.0804999
Btbd6	131.174	-1.59678	0.576117	-2.77162	0.00557782	0.0805058
Gm6736	23.3038	-8.01959	2.89404	-2.77107	0.0055872	0.0805444
Arsb	889.496	0.739424	0.267051	2.76885	0.00562553	0.0808454
Gm48364	51.8761	-4.03058	1.45578	-2.76868	0.00562831	0.0808454
Pde1c	18.8214	-7.70691	2.78289	-2.76939	0.00561615	0.0808454
Aldoa	4303.98	0.519592	0.187726	2.76781	0.00564335	0.0809646
Mipol1	71.8461	-2.27827	0.823443	-2.76677	0.00566155	0.0811208
Tram2	85.5506	-2.07018	0.748326	-2.76641	0.00566777	0.0811208
Vmn1r201	29.419	-5.52507	1.99821	-2.76501	0.00569213	0.0813724
Pfdn5	1128.77	0.643941	0.233054	2.76305	0.00572638	0.0816031
Psma3	615.185	0.763841	0.276462	2.76292	0.00572868	0.0816031
Snrnp48	760.007	-0.669672	0.242355	-2.76319	0.005724	0.0816031
Tnfsf4	189.032	-5.62345	2.03594	-2.76209	0.00574321	0.0817129
Gng5	259.114	-1.02477	0.371242	-2.76037	0.00577356	0.0820027
Hsp90b1	3726.53	0.3832	0.138832	2.76016	0.00577724	0.0820027
Prepl	103.222	1.79855	0.651727	2.75967	0.00578593	0.0820289
Arrb1	304.595	-1.13762	0.412652	-2.75685	0.00583611	0.0825451
Wdr7	250.664	1.36833	0.496318	2.75696	0.00583408	0.0825451
Armc9	18.5156	7.68273	2.78778	2.75586	0.00585374	0.0826971
Gm8242	21.9237	7.92904	2.88024	2.75291	0.0059068	0.0832504
Hipk1	3029.71	0.547531	0.198869	2.75323	0.00590107	0.0832504
Brix1	275.837	-1.24881	0.453995	-2.75071	0.00594663	0.0834662
Lck	5538.7	0.32682	0.118794	2.75115	0.00593856	0.0834662
Phf11b	720.806	0.946855	0.344143	2.75134	0.00593517	0.0834662
Psme4	684.6	0.611755	0.222414	2.75053	0.00594994	0.0834662
Gm10705	265.694	-1.12268	0.408233	-2.75009	0.00595795	0.0834809
Gcfc2	149.491	-1.50593	0.547987	-2.74811	0.00599401	0.0838882
Trip12	3002.22	0.370188	0.134862	2.74493	0.00605238	0.0846064
Rhoh	971.693	0.624538	0.227672	2.74314	0.00608544	0.0849694
Ifi205	21.7569	7.91803	2.88705	2.7426	0.00609554	0.0850115
Ago2	2215.42	-0.585732	0.21365	-2.74156	0.0061149	0.085104
Gm9762	117.253	1.59341	0.581222	2.74148	0.00611636	0.085104
Ets1	9307.58	0.465926	0.170125	2.73872	0.0061679	0.0856367
Klhl9	467.277	-0.849125	0.310051	-2.73866	0.00616893	0.0856367
Mylip	271.796	1.05648	0.385888	2.73779	0.00618538	0.0857658
Maneal	18.852	7.70477	2.81531	2.73674	0.00620515	0.0859406
Ccnyl1	187.859	1.90773	0.697212	2.73623	0.00621472	0.0859738
Bnc2	22.4655	-7.96074	2.91041	-2.73526	0.00623311	0.0860298
Csrnp2	97.0001	1.85399	0.677738	2.73556	0.00622749	0.0860298
Trim17	18.2072	7.65822	2.80311	2.73204	0.00629436	0.0867754
Gm42785	214.785	1.28354	0.470136	2.73015	0.00633061	0.0871748
Gzma	1930.53	2.48423	0.910235	2.72922	0.00634847	0.0873206
Sfr1	500.071	-0.852535	0.312665	-2.72667	0.00639764	0.0878961
Olfr1310	21.9986	7.92638	2.90773	2.72597	0.00641124	0.0879822
Atf7ip	1805.34	0.588242	0.215879	2.72487	0.0064327	0.0881758
Cnnm4	176.365	1.20289	0.441608	2.7239	0.00645161	0.0882333
Gba	312.89	0.889751	0.326624	2.72408	0.00644805	0.0882333
C330022B21Rik	214.941	-11.2217	4.12265	-2.72195	0.00648977	0.0883422
Cct8	1561.9	-0.467534	0.1719	-2.71981	0.006532	0.0883422
Dgcr8	280.335	-1.03052	0.378919	-2.71962	0.00653568	0.0883422
Gna13	3409.98	0.54588	0.200663	2.72039	0.00652051	0.0883422
Ksr1	272.816	1.05042	0.386212	2.7198	0.00653216	0.0883422
Ldha	4644.18	0.442091	0.162473	2.72101	0.00650834	0.0883422
Plekho2	442.659	0.92432	0.339883	2.71952	0.0065376	0.0883422
Rps2	8551.44	-0.347971	0.127813	-2.7225	0.00647909	0.0883422
Ubac2	725.376	0.597642	0.219609	2.7214	0.00650065	0.0883422
Zkscan6	120.507	1.7187	0.632021	2.71937	0.00654059	0.0883422
mt-Nd4	11097.4	-0.369012	0.135668	-2.71996	0.00652896	0.0883422
Klf6	4782.14	0.588434	0.216541	2.71742	0.00657926	0.0887644
Gm10719	73.4349	-3.61799	1.33181	-2.71659	0.00659581	0.0888879
Dnaaf2	55.4346	-2.61326	0.962266	-2.71574	0.00661278	0.0889229
Sp110	2156.82	0.593907	0.218693	2.71572	0.00661324	0.0889229
Gm48416	584.304	-1.05845	0.38991	-2.71459	0.00663573	0.0891254
Fam114a1	18.828	-7.70648	2.84012	-2.71344	0.00665893	0.0893369
Mpnd	343.113	-0.861044	0.317695	-2.71029	0.00672249	0.0900213
Rplp2	4421.18	-0.368894	0.136115	-2.71017	0.00672496	0.0900213
Arhgef40	17.8851	-7.63511	2.81867	-2.70877	0.00675337	0.0901529
Pebp1	564.978	-0.690903	0.255115	-2.7082	0.00676485	0.0901529
Slmap	684.993	0.780731	0.288245	2.70856	0.00675754	0.0901529
Tubb5	3834.83	-0.363498	0.134173	-2.70918	0.00674505	0.0901529
Tbk1	479.168	0.965999	0.357298	2.70362	0.00685889	0.0913047
Cfap97	262.053	1.20931	0.447414	2.7029	0.00687376	0.0914012
Rbm42	453.741	-0.805645	0.298153	-2.70211	0.00688999	0.0915156
Inafm2	64.8609	2.31153	0.855672	2.70142	0.00690448	0.0916066
Adh5	604.403	-0.880147	0.32586	-2.70099	0.00691327	0.0916218
Ddx60	335.55	1.12653	0.417178	2.70036	0.00692644	0.0916951
Nsdhl	75.6183	2.23165	0.826698	2.69948	0.00694486	0.0918376
Ptpn5	3243.68	-9.56613	3.54655	-2.6973	0.00699033	0.092337
Zcchc7	539.17	-0.806136	0.298968	-2.69639	0.00700945	0.0924877
Trak2	768.538	0.640366	0.237526	2.69598	0.00701812	0.0925003
Pola1	304.102	-1.07206	0.398022	-2.69347	0.00707121	0.0930978
Emc9	34.1541	-4.04986	1.50522	-2.69053	0.00713376	0.0936555
Tcp11l2	860.658	0.694152	0.258	2.69051	0.00713431	0.0936555
Vps18	133.84	-1.66365	0.618371	-2.69038	0.00713699	0.0936555
Rbm33	1326.87	-0.73349	0.272677	-2.68996	0.00714605	0.0936718
Emb	4311.13	0.545369	0.202914	2.68768	0.00719505	0.0939777
Gm379	18.0781	-7.64841	2.8456	-2.6878	0.00719242	0.0939777
Gria2	18.0781	-7.64841	2.8456	-2.6878	0.00719242	0.0939777
Hic2	17.6659	7.61343	2.83299	2.68742	0.00720073	0.0939777
Kat2b	449.909	0.782996	0.291426	2.68677	0.00721456	0.0940559
Man2a1	1161.3	0.528817	0.196979	2.68463	0.00726096	0.094558
Samd4b	330.339	0.86233	0.321542	2.68186	0.0073214	0.0952418
Ube2d3	3386.94	0.387675	0.144588	2.68123	0.00733522	0.0953181
Acod1	32.6439	8.49734	3.17051	2.68012	0.00735962	0.0953253
Gm14269	32.4531	-8.49259	3.16811	-2.68065	0.00734785	0.0953253
Gm20721	32.6439	8.49734	3.17051	2.68012	0.00735962	0.0953253
Dhx30	684.258	-0.713118	0.266127	-2.67961	0.00737075	0.0953666
Ptpn1	1154.72	0.607351	0.22674	2.67862	0.00739256	0.0955457
Psmb4	829.283	-0.651882	0.243507	-2.67705	0.00742727	0.0958909
Acvr1	17.5258	-7.60575	2.84221	-2.676	0.00745064	0.0960892
C2cd3	766.393	0.799214	0.29882	2.67457	0.00748258	0.0963975
Ptpn6	1424.15	-0.629171	0.235289	-2.67404	0.00749431	0.0964451
Vcp	2019.8	-0.423941	0.158572	-2.67349	0.00750661	0.0964998
Tor1aip2	1128.38	0.700403	0.262026	2.67302	0.0075171	0.0965311
Arl13b	89.7841	2.09155	0.783309	2.67015	0.00758173	0.0971774
Ctss	948.916	0.524965	0.196611	2.67007	0.00758363	0.0971774
LT629148.4	19.3736	-7.74714	2.90242	-2.6692	0.00760328	0.0973252
Inpp1	855.761	0.646201	0.242251	2.66749	0.00764208	0.0977176
Gpkow	456.219	0.767633	0.28792	2.66613	0.00767301	0.0980086
Plpbp	422.826	-0.861131	0.323236	-2.6641	0.00771957	0.0983937
Ubqln4	443.697	-0.752969	0.282621	-2.66424	0.00771624	0.0983937
Pcid2	252.646	0.985281	0.370084	2.66232	0.0077605	0.0988104
Timeless	250.693	-0.976553	0.36695	-2.66127	0.00778459	0.0990121
Nmt1	642.516	0.714956	0.268695	2.66084	0.00779455	0.0990337
Zfpm1	272.617	-1.03171	0.387928	-2.65954	0.00782475	0.0993122
Cd6	2663.65	0.460493	0.173309	2.65706	0.00788263	0.0998421
Gm17052	17.3575	7.58769	2.8557	2.65703	0.00788315	0.0998421
Hmgn5	333.801	-0.874039	0.329049	-2.65625	0.0079014	0.0999677
Gm18026	31.784	-8.46253	3.18932	-2.65339	0.00796866	0.100712
Cdc20	167.66	-1.34674	0.508131	-2.65038	0.00804013	0.101501
Cnot6	1064.53	0.536935	0.20264	2.6497	0.00805641	0.101501
Ifitm2	17.7759	7.62011	2.87577	2.64976	0.00805479	0.101501
Ttc13	397.07	-0.911294	0.344462	-2.64556	0.00815564	0.102639
Vps37c	144.282	-1.38371	0.523099	-2.64522	0.00816389	0.102639
Rpa1	1175.43	-0.540886	0.20465	-2.64298	0.00821795	0.103211
Pced1b	442.772	0.769659	0.291395	2.64129	0.00825912	0.103619
H3f3b	5155.06	0.445687	0.168836	2.63975	0.00829662	0.103981
Cdk7	247.053	-1.14414	0.433738	-2.63786	0.00834311	0.104375
Gm14276	17.5839	7.60456	2.88296	2.63776	0.0083455	0.104375
Hif1a	3218.2	0.597237	0.226565	2.63605	0.00838771	0.104467
Nfam1	19.0534	7.71905	2.9281	2.6362	0.00838413	0.104467
Slc25a24	168.844	-1.43987	0.546104	-2.63661	0.00837383	0.104467
Stard4	362.613	-0.871088	0.330355	-2.63683	0.00836857	0.104467
Glipr2	1146.37	0.484521	0.184088	2.632	0.00848835	0.105428
Gm10131	258.687	1.67678	0.63708	2.63197	0.00848904	0.105428
Zfp759	17.4089	-7.59409	2.88542	-2.63189	0.00849123	0.105428
Patl1	433.918	0.87473	0.332707	2.62913	0.00856044	0.106068
Spp1	29.8202	-8.37426	3.18507	-2.62922	0.00855804	0.106068
Calm3	1119.69	-0.558484	0.21248	-2.6284	0.00857864	0.106184
Cdv3	1254.6	-0.483484	0.183986	-2.62783	0.00859318	0.106254
Zfp770	129.827	-2.1464	0.817109	-2.62682	0.00861869	0.10646
Acadm	197.367	-1.07316	0.408616	-2.62633	0.0086311	0.106504
Slc25a20	410.675	-0.808852	0.308101	-2.62528	0.0086578	0.106723
Il2rb	6536.07	0.338165	0.128896	2.62355	0.00870186	0.107046
Matr3	1718.91	-0.509005	0.193989	-2.62388	0.00869344	0.107046
Ifng	369.123	1.09214	0.416416	2.62271	0.00872323	0.107199
Nup153	1788.3	0.429698	0.164087	2.61872	0.00882603	0.108351
Tgfbr1	172.737	1.50855	0.576542	2.61655	0.00888221	0.10893
Rwdd2b	78.5225	-2.04064	0.780036	-2.61608	0.00889464	0.108971
Prdm4	255.629	1.0653	0.407731	2.61276	0.00898134	0.109921
Cops7a	191.051	-1.08118	0.413899	-2.61218	0.00899659	0.109995
Rpsa	16216.3	-0.359707	0.137843	-2.60955	0.00906624	0.110621
Sppl2a	540.865	0.888664	0.340533	2.60962	0.00906421	0.110621
Olfr328	28.8102	-4.92666	1.88902	-2.60805	0.00910605	0.110994
Hnrnph2	919.207	0.755691	0.289867	2.60703	0.00913322	0.111212
Hsp90aa1	5450.34	0.315823	0.121273	2.60424	0.00920772	0.112005
Ankrd52	976.015	-0.634502	0.24383	-2.60223	0.00926205	0.112552
Sft2d2	903.025	-0.583124	0.224149	-2.6015	0.00928175	0.112677
Cct5	2066.4	-0.469677	0.180579	-2.60095	0.00929648	0.112742
Kmt2c	1687.35	-0.475005	0.182674	-2.60029	0.00931446	0.112846
Alox12	22.0372	5.74074	2.20899	2.5988	0.00935493	0.113108
Rnf168	210.656	-1.28815	0.495649	-2.59892	0.00935163	0.113108
Klhl6	1206.71	0.480283	0.184945	2.59689	0.00940722	0.113626
Ap1s3	344.207	0.804514	0.310425	2.59165	0.00955164	0.115166
Diaph3	283.764	-1.36674	0.527379	-2.59157	0.00955397	0.115166
Samd8	241.215	1.19656	0.461886	2.5906	0.00958083	0.115374
Dap3	409.889	-0.900823	0.347865	-2.58958	0.00960937	0.115486
Map9	16.85	-7.55037	2.91542	-2.5898	0.00960304	0.115486
Setd3	536.283	0.70044	0.270823	2.58634	0.00970021	0.116461
Zranb3	74.2785	-2.65307	1.02616	-2.58544	0.00972537	0.116646
Caskin2	16.5645	7.52112	2.90955	2.58498	0.00973857	0.116688
Plk2	196.625	-1.57537	0.610082	-2.58223	0.00981651	0.117387
Shq1	72.2294	-2.12121	0.821445	-2.5823	0.00981455	0.117387
Prrc2a	3264.18	-0.433164	0.167823	-2.58108	0.00984909	0.117659
Rab19	270.453	1.14302	0.443669	2.57629	0.00998676	0.119185
Cks1b	171.52	-1.13711	0.441664	-2.5746	0.0100357	0.119617
Gpx4	604.127	0.81076	0.314938	2.57435	0.0100429	0.119617
Arhgap25	532.318	0.696928	0.270801	2.57358	0.0100652	0.119763
Hspa8	22494.9	0.378288	0.147087	2.57187	0.0101151	0.120238
Plac8	1643.63	1.87331	0.728552	2.57127	0.0101325	0.120326
N6amt1	115.405	-2.02795	0.789192	-2.56965	0.01018	0.120688
Neurl3	2414.82	0.70254	0.27341	2.56955	0.0101831	0.120688
Trp53bp2	226.944	1.07935	0.420127	2.5691	0.0101963	0.120725
Pnpla2	525.629	0.77446	0.301527	2.56846	0.0102151	0.120757
Twf1	309.351	1.50107	0.584454	2.56832	0.0102192	0.120757
Hivep2	1200.14	0.476316	0.185496	2.5678	0.0102345	0.120792
Olfr1204	18.8332	-6.36131	2.47759	-2.56754	0.0102422	0.120792
Fam3c	342.502	-0.940778	0.366501	-2.56692	0.0102606	0.120889
Ggta1	320.364	-0.798593	0.311278	-2.56553	0.0103019	0.121257
Add3	1185.26	-0.48159	0.187944	-2.56241	0.0103948	0.121872
Nebl	42.0227	-3.39654	1.32512	-2.5632	0.0103713	0.121872
Spop	784.459	0.543212	0.211983	2.56253	0.0103913	0.121872
Tbc1d22a	241.776	0.93556	0.365053	2.5628	0.0103831	0.121872
Gls2	16.7445	-7.54176	2.9442	-2.56156	0.0104203	0.122051
Fam49a	428.792	0.708588	0.276804	2.55989	0.0104704	0.1224
Spata24	38.4042	-4.22206	1.64922	-2.56004	0.0104661	0.1224
Nuak2	16.3064	7.49767	2.92946	2.5594	0.0104853	0.122454
Frmd4a	95.1768	-1.75158	0.684644	-2.55839	0.0105159	0.122616
Irf9	983.895	0.601334	0.235055	2.55827	0.0105196	0.122616
Ndufab1	158.261	1.42738	0.55807	2.55771	0.0105363	0.122691
2610507B11Rik	2101.73	0.434447	0.169947	2.55637	0.0105771	0.122807
Dusp6	226.823	-1.17487	0.459646	-2.55604	0.0105871	0.122807
Pigm	397.498	-0.776073	0.30362	-2.55607	0.0105861	0.122807
Ttyh3	545.914	-0.685666	0.268209	-2.55647	0.0105742	0.122807
Ptcra	28.2035	-8.29385	3.24543	-2.55554	0.0106022	0.122862
Pgs1	292.737	0.943246	0.369289	2.55422	0.0106426	0.123212
Sbk1	178.624	-1.26546	0.495765	-2.55254	0.010694	0.123568
Tmem131l	766.711	0.571161	0.223745	2.55273	0.0106882	0.123568
Rnasel	485.371	0.808308	0.316776	2.55167	0.0107207	0.123664
Ubfd1	219.09	1.01984	0.399688	2.5516	0.0107229	0.123664
Nme2	941.775	-0.64379	0.252558	-2.54907	0.0108009	0.124444
Gm9973	1570.55	0.441398	0.173289	2.54718	0.0108596	0.125
Egr1	434.21	1.12085	0.440451	2.54477	0.010935	0.125627
Mapk14	757.713	-0.555462	0.21825	-2.54507	0.0109255	0.125627
Dennd11	344.353	0.976269	0.383998	2.54238	0.01101	0.126127
Vipr1	209.454	-1.4241	0.560056	-2.54279	0.0109971	0.126127
Zwilch	121.487	-1.56408	0.615159	-2.54256	0.0110044	0.126127
Dap	495.499	-0.882312	0.347461	-2.53931	0.0111071	0.126634
Gm48494	29.1074	-8.33558	3.28172	-2.54	0.0110851	0.126634
Irak2	488.644	0.714512	0.281362	2.53948	0.0111018	0.126634
Lasp1	1473.55	0.424941	0.16733	2.53953	0.0111	0.126634
Unc45a	934.359	-0.652995	0.257123	-2.53962	0.0110971	0.126634
Retreg2	437.195	0.775568	0.305534	2.5384	0.0111361	0.126766
Tpp2	1222.73	0.542469	0.213715	2.53828	0.0111398	0.126766
Dnajc14	533.92	0.751917	0.296314	2.53757	0.0111624	0.126782
Lsm14b	229.811	-1.20011	0.472909	-2.53772	0.0111576	0.126782
Ccdc116	16.5107	-7.51737	2.96322	-2.53689	0.0111842	0.12691
Dnaja3	218.147	-1.66995	0.658859	-2.53461	0.0112573	0.127536
Synpo	80.1049	-2.48037	0.978642	-2.5345	0.0112606	0.127536
Ddx11	291.291	-1.32595	0.523258	-2.53402	0.0112762	0.127591
Atp6v0c-ps2	16.3158	7.49689	2.95939	2.53326	0.0113009	0.127634
Mios	219.313	-1.31161	0.517761	-2.53324	0.0113013	0.127634
Lrrc23	16.9261	-7.55265	2.98379	-2.53123	0.0113663	0.128202
Tfdp1	714.327	-0.707651	0.27959	-2.53103	0.0113729	0.128202
Gm15421	29.0567	8.32934	3.29181	2.53032	0.0113958	0.128339
Rai1	448.003	-0.742292	0.293651	-2.5278	0.011478	0.129143
Fbxl14	445.866	-0.782089	0.309632	-2.52586	0.0115415	0.129736
Sh3glb1	874.332	0.685223	0.271324	2.52548	0.011554	0.129756
Kpnb1	2412.15	-0.38885	0.15403	-2.52451	0.011586	0.129911
Wrnip1	407.469	-0.825165	0.326875	-2.5244	0.0115896	0.129911
Cox6a1	395.004	-0.72901	0.288973	-2.52276	0.0116439	0.130399
Ankrd29	15.8844	-7.46325	2.96056	-2.52089	0.0117058	0.130969
Car2	108.185	-2.49928	0.992429	-2.51835	0.0117906	0.131795
Ankrd28	312.587	0.934376	0.371175	2.51735	0.0118241	0.131924
Mef2d	1808.11	0.389239	0.154618	2.51743	0.0118215	0.131924
4931429L15Rik	16.0707	-7.47889	2.97173	-2.51668	0.0118466	0.132052
Olfr1116	18.1791	6.28752	2.4988	2.51622	0.0118622	0.132103
Rnd1	34.9469	-4.5517	1.80984	-2.51498	0.011904	0.132446
Taf1c	195.481	-1.05411	0.41935	-2.51367	0.0119481	0.132813
Gm11196	28.4383	-8.30202	3.30703	-2.51042	0.0120588	0.133842
Grap	1225.71	0.461157	0.183706	2.5103	0.012063	0.133842
Napb	15.7542	-7.45171	2.96898	-2.50986	0.012078	0.133885
Prrt1	147.663	-1.39341	0.555498	-2.50841	0.0121277	0.134312
Dgke	227.496	-0.936208	0.373356	-2.50755	0.0121572	0.134391
Elp1	355.277	-0.932799	0.371985	-2.50763	0.0121544	0.134391
Kcnh2	15.9157	-7.46503	2.97901	-2.50588	0.0122149	0.134779
Med14	775.03	-0.621931	0.24818	-2.50597	0.0122116	0.134779
Edf1	471.053	0.716054	0.285878	2.50475	0.0122538	0.134961
Nfe2l2	668.796	0.572624	0.228603	2.50489	0.012249	0.134961
Pcif1	656.184	0.686916	0.274486	2.50255	0.0123302	0.135678
Usp18	486.97	2.15225	0.861005	2.49969	0.0124302	0.136527
Zfp341	16.2626	7.49716	2.99914	2.49977	0.0124274	0.136527
Zdhhc15	220.381	-1.13414	0.453874	-2.49881	0.0124611	0.136742
Ppox	341.271	-0.977687	0.391438	-2.49768	0.0125009	0.137053
Fbxl12	385.758	-0.843807	0.337966	-2.49672	0.0125347	0.13724
Fosl2	6430.09	0.483767	0.193774	2.49655	0.0125409	0.13724
Stx12	248.674	1.02835	0.412066	2.49559	0.0125749	0.137488
Tfip11	421.246	0.91414	0.366418	2.4948	0.0126028	0.137667
Apc-ps1	16.2817	-7.49684	3.00838	-2.49199	0.012703	0.138635
4632415L05Rik	170.604	-1.33314	0.535161	-2.49109	0.0127351	0.138859
Kdm5a	1503.08	0.440155	0.176821	2.48926	0.0128008	0.139449
Plcb4	26.7663	-8.21841	3.30462	-2.48695	0.0128845	0.140233
Vwa5a	260.073	0.87846	0.353525	2.48486	0.0129602	0.140929
Mrpl15	257.8	0.927296	0.373279	2.48419	0.0129848	0.140955
Olfr12	15.9542	7.4693	3.00707	2.48391	0.0129949	0.140955
Rpl10a	3661.35	-0.475725	0.191529	-2.48383	0.0129978	0.140955
Cfb	27.9805	8.27487	3.33307	2.48266	0.0130405	0.141163
Vcp-rs	27.9805	8.27487	3.33307	2.48266	0.0130405	0.141163
Thyn1	230.1	-0.928478	0.37414	-2.48163	0.0130782	0.141443
Gm19144	16.0577	7.47314	3.01281	2.48045	0.0131215	0.141573
Gm45647	27.7692	-8.26766	3.33328	-2.48034	0.0131257	0.141573
Zfp973	27.759	-4.87586	1.96542	-2.48082	0.013108	0.141573
Mettl6	254.479	-1.13438	0.457701	-2.47844	0.0131959	0.142013
Nr6a1	26.5867	-8.2087	3.31226	-2.47827	0.013202	0.142013
Rpl5	324.042	0.862005	0.34782	2.47831	0.0132008	0.142013
Hsd3b7	15.4725	7.42162	2.9951	2.47792	0.013215	0.142025
Fbxo45	178.88	-1.17384	0.473923	-2.47686	0.0132543	0.142321
5430403G16Rik	65.8323	-2.33803	0.94431	-2.47592	0.0132895	0.142448
Tkt	1352.75	-0.497037	0.20075	-2.47591	0.0132899	0.142448
Krt10	15.3949	-7.41832	2.99693	-2.4753	0.0133122	0.142536
Lgals8	346.249	0.936485	0.378371	2.47504	0.0133219	0.142536
Mpc2	118.471	1.51798	0.613436	2.47456	0.0133402	0.142604
Psph	201.616	-1.13535	0.459019	-2.47343	0.0133822	0.142926
Nap1l1	2492.13	-0.370727	0.15006	-2.47053	0.0134913	0.143963
Amd1	879.625	0.721323	0.292141	2.46909	0.0135456	0.144409
Knl1	243.764	-1.01657	0.411769	-2.46879	0.0135572	0.144409
Apba3	98.0799	1.63297	0.661615	2.46815	0.0135812	0.144537
Gm10780	27.4346	-8.25017	3.34648	-2.46532	0.0136889	0.145554
Ica1l	35.0101	-5.10754	2.07264	-2.46427	0.0137291	0.145852
Mcm8	15.6487	7.43636	3.01946	2.46281	0.0137852	0.146318
Bhlhe40	3786.58	-0.456086	0.185213	-2.46249	0.0137977	0.146321
Fdx2	44.8801	3.90982	1.58808	2.46198	0.0138171	0.146398
Armc8	372.804	-0.760495	0.308988	-2.46124	0.0138457	0.146571
Spr	96.3712	-2.089	0.849021	-2.46048	0.0138751	0.146753
Dcp1a	395.078	-0.743186	0.302212	-2.45915	0.0139265	0.147167
Pkd2l2	87.7863	-1.86175	0.757853	-2.45661	0.0140257	0.147954
Syvn1	408.029	0.797977	0.324828	2.45661	0.0140253	0.147954
Kcnn4	447.755	-0.716958	0.291979	-2.45551	0.0140685	0.148146
Usp38	903.345	0.641117	0.261061	2.45582	0.0140565	0.148146
Malt1	2291.99	0.643576	0.262244	2.45411	0.0141234	0.148593
Tex9	97.9803	-1.56787	0.639118	-2.45317	0.0141603	0.148851
C9orf72	93.5414	-1.76389	0.720129	-2.44941	0.0143089	0.149058
Cmas	415.152	0.680699	0.277925	2.44922	0.0143166	0.149058
Gm10110	19.0951	-7.72627	3.15172	-2.45144	0.0142286	0.149058
Gm29718	15.9224	-7.46453	3.04659	-2.45013	0.0142806	0.149058
Gtf2f2	193.882	-1.15712	0.472195	-2.45051	0.0142652	0.149058
Gucy1a1	26.0478	-8.17916	3.33568	-2.45202	0.0142058	0.149058
Med11	249.477	-1.3314	0.543437	-2.44997	0.0142869	0.149058
Pno1	156.124	-1.20219	0.490845	-2.44922	0.0143168	0.149058
Sh3bgrl	557.225	-0.66701	0.272252	-2.44998	0.0142866	0.149058
Smchd1	2112.18	1.2447	0.507899	2.45069	0.0142584	0.149058
Trbj1-2	16.1332	7.47939	3.05111	2.45137	0.0142314	0.149058
Bbip1	150.106	1.31798	0.538304	2.44839	0.0143498	0.149272
Fto	267.435	-0.833552	0.340743	-2.44628	0.0144339	0.150018
Brwd3	251.196	1.14983	0.470522	2.44374	0.0145359	0.150686
Nup160	287.156	0.998324	0.408487	2.44395	0.0145273	0.150686
Rpf2	122.578	-1.58399	0.648171	-2.44379	0.014534	0.150686
Eif3l	1312.43	-0.460773	0.188917	-2.43902	0.014727	0.152288
Rab1a	700.083	0.700569	0.287238	2.43899	0.0147285	0.152288
Rab3d	124.892	-1.51137	0.619543	-2.43948	0.0147083	0.152288
Slc7a2	20.3033	5.62897	2.30958	2.43723	0.0148005	0.152799
Snupn	70.6118	1.94795	0.799274	2.43715	0.0148034	0.152799
Pdcd1lg2	68.5454	-2.49441	1.02364	-2.4368	0.014818	0.152818
Morf4l2	759.198	-0.521538	0.214057	-2.43644	0.0148325	0.152834
Tbx21	646.159	0.569438	0.233746	2.43614	0.014845	0.152834
Pcf11	861.79	0.510567	0.209774	2.43388	0.0149377	0.153525
Trdv2-2	14.988	7.37706	3.03077	2.43405	0.0149309	0.153525
Fyn	3373.33	0.550649	0.226546	2.43063	0.0150728	0.15478
Thoc7	473.458	-0.673916	0.277364	-2.42971	0.0151107	0.155037
Gm49320	18.8713	7.71259	3.1762	2.42824	0.0151721	0.155533
Tax1bp1	1578.14	0.491442	0.202431	2.4277	0.015195	0.155564
Ubb	9103.92	0.335434	0.138178	2.42755	0.015201	0.155564
Haus5	264.668	-0.94495	0.389348	-2.42701	0.015224	0.155666
Cep192	839.423	0.500941	0.206469	2.42622	0.0152569	0.15587
1700025G04Rik	502.294	-0.624061	0.257361	-2.42484	0.015315	0.15633
9330159F19Rik	16.918	-6.21036	2.56234	-2.42371	0.0153628	0.156634
B3gnt2	355.303	1.22193	0.504196	2.42352	0.0153709	0.156634
Cd28	3346.66	0.420494	0.173561	2.42274	0.015404	0.156705
Primpol	216.588	0.9317	0.384527	2.42298	0.0153939	0.156705
Med8	288.295	-1.22209	0.504535	-2.42221	0.0154265	0.156801
Fam32a	686.525	0.562994	0.232576	2.42069	0.0154911	0.157229
Gm3854	18.8375	-7.71258	3.18622	-2.4206	0.0154948	0.157229
2700099C18Rik	48.826	2.5159	1.04013	2.41884	0.0155699	0.157857
Scarb1	64.3953	-2.72805	1.12811	-2.41824	0.0155959	0.157988
Tmem63a	318.275	0.765203	0.316544	2.41737	0.0156331	0.158231
Trbj2-3	18.6172	6.05729	2.50698	2.41617	0.0156846	0.158618
Itpk1	492.144	0.767587	0.317775	2.4155	0.0157134	0.158646
Siah1b	14.7999	-7.36225	3.04793	-2.4155	0.0157138	0.158646
Olfr1122	15.6867	7.44564	3.08295	2.4151	0.0157309	0.158685
Stambp	122.615	-1.37061	0.567623	-2.41465	0.0157505	0.158749
Nsd1	2120.09	-0.419863	0.173983	-2.41325	0.0158111	0.158973
Spi1	15.1232	7.38707	3.0606	2.4136	0.0157959	0.158973
Tmsb15b2	14.7504	-7.35702	3.04864	-2.41322	0.0158125	0.158973
Tomm70a	633.345	-0.573387	0.237711	-2.41212	0.0158601	0.159318
Wnt10b	14.7803	7.35555	3.05043	2.41131	0.0158953	0.159538
Kat6a	2040.12	0.374494	0.155424	2.40951	0.015974	0.160194
Prpf3	261.471	-0.833625	0.346434	-2.4063	0.0161149	0.161472
Skap2	188.672	1.10962	0.461212	2.40587	0.016134	0.161528
Kctd12	576.421	0.83264	0.346185	2.40519	0.0161641	0.161695
Dnajc19-ps	26.0963	-8.178	3.40295	-2.40321	0.0162518	0.162301
Fndc3b	53.6343	-2.88249	1.19947	-2.40314	0.0162551	0.162301
Maml3	32.6939	-6.79106	2.82618	-2.40291	0.0162652	0.162301
Mxd4	851.392	-0.571847	0.238139	-2.40132	0.0163362	0.162873
Dot1l	741.312	-0.562909	0.234504	-2.40043	0.016376	0.163135
Chd6	628.642	-0.926686	0.38615	-2.39981	0.0164036	0.163273
Atp2a3	2336.62	0.37032	0.154386	2.39866	0.0164554	0.163517
Chd1l	299.707	-0.835925	0.348472	-2.39883	0.0164475	0.163517
Ccr6	49.9522	-3.6681	1.53	-2.39745	0.0165096	0.163921
Hacd4	15.2266	-7.4051	3.08969	-2.39671	0.016543	0.164116
Nfatc2ip	118.529	1.49869	0.625422	2.39629	0.0165622	0.164171
Slc37a3	474.209	0.770732	0.321801	2.39506	0.0166178	0.164586
Gm47184	14.7438	-7.35771	3.07426	-2.39332	0.0166965	0.165093
Trav13-4-dv7	14.6638	7.34357	3.06832	2.39335	0.0166953	0.165093
Ankrd13b	90.5483	-1.93807	0.809954	-2.39282	0.0167196	0.165186
Isy1	1244.06	0.603341	0.252194	2.39237	0.0167399	0.165232
Ostm1	409.541	0.662791	0.277074	2.39211	0.0167519	0.165232
Gm20878	14.5214	-7.33397	3.06754	-2.39083	0.0168101	0.16567
Rpl37rt	940.768	0.694888	0.290773	2.38979	0.0168578	0.166004
H2-T24	380.016	0.922911	0.386348	2.38881	0.0169032	0.166315
Vmac	68.675	-2.34903	0.983574	-2.38826	0.0169285	0.166427
Gm38356	164.243	1.14825	0.480958	2.38743	0.0169666	0.166664
Gm4540	25.8282	8.15935	3.42287	2.38378	0.017136	0.168191
Crebbp	946.599	0.504298	0.211727	2.38183	0.017227	0.168945
Dapp1	231.92	1.00824	0.423394	2.38133	0.0172502	0.169035
Pla2g4f	14.5147	-7.3347	3.0805	-2.38101	0.0172652	0.169044
Cep290	40.5821	-3.95911	1.66376	-2.37962	0.0173306	0.16952
Rab27a	816.569	0.719275	0.302296	2.37937	0.0173421	0.16952
Decr1	78.4751	-1.78851	0.752135	-2.37791	0.0174109	0.170054
Arl14ep	254.2	-1.13978	0.479392	-2.37755	0.0174283	0.170085
Hexim1	1069.3	0.590718	0.248511	2.37702	0.0174529	0.170187
Zfp78	14.497	7.32699	3.08354	2.37616	0.0174938	0.170447
Ddost	614.938	-0.628505	0.26462	-2.37512	0.0175432	0.170651
Setd1a	532.203	-0.942656	0.396875	-2.37519	0.0175397	0.170651
Eny2	271.98	-0.848093	0.357355	-2.37325	0.0176324	0.17138
Ybx3	1196.64	-0.472794	0.199302	-2.37225	0.0176801	0.171705
Fam83h	25.4272	-8.14051	3.43313	-2.37116	0.0177323	0.171934
Samd11	15.6581	7.43593	3.13578	2.37132	0.0177249	0.171934
Oxr1	352.977	-1.40658	0.593497	-2.36998	0.0177891	0.172344
Dnase1l1	98.041	-2.08656	0.880646	-2.36935	0.0178192	0.172431
Foxk1	666.215	-0.615577	0.259825	-2.3692	0.0178268	0.172431
Ecm2	15.3588	-7.41221	3.13213	-2.3665	0.017957	0.173481
Hnrnpa0	980.801	-0.529657	0.223828	-2.36635	0.0179643	0.173481
Pdk4	14.2857	-7.3113	3.09136	-2.36508	0.0180263	0.17394
Rplp1	8164.44	-0.284322	0.120241	-2.36461	0.018049	0.174019
Smim3	156.473	-1.3027	0.551259	-2.36314	0.0181207	0.17457
Dhx8	472.966	0.695375	0.294364	2.3623	0.018162	0.174828
Pfkl	780.731	0.613089	0.259599	2.36167	0.0181927	0.174982
Chaf1b	188.399	-1.37011	0.580533	-2.36009	0.0182706	0.175451
Mrpl21	171.627	-1.2243	0.518751	-2.36009	0.0182705	0.175451
Elmo2	454.4	0.767465	0.32525	2.35962	0.0182938	0.175533
Zmym2	563.169	0.575123	0.244075	2.35634	0.018456	0.176947
Gm49450	25.0926	-8.1214	3.44866	-2.35494	0.0185256	0.177472
Slc36a4	74.5656	-2.43264	1.03346	-2.35388	0.0185788	0.177778
Vps13a	1238.85	-0.459147	0.195074	-2.35371	0.018587	0.177778
Hnrnpk	4039.6	0.312544	0.132826	2.35304	0.0186208	0.177959
Ctdsp2	554.173	-0.567857	0.241605	-2.35035	0.0187556	0.179104
Kmt5c	226.228	-1.39931	0.595681	-2.3491	0.0188189	0.179423
Spock2	130.601	-1.6382	0.697297	-2.34936	0.0188055	0.179423
Cops3	297.148	-0.964161	0.410872	-2.34662	0.0189446	0.180478
Baiap3	972.811	0.856516	0.365133	2.34576	0.0189882	0.180655
Ep400	2377.9	0.33663	0.143526	2.34543	0.0190054	0.180655
Use1	580.823	0.596277	0.254236	2.34537	0.0190084	0.180655
Capg	306.435	-0.977414	0.416863	-2.34469	0.019043	0.180841
Gm9521	14.0628	7.28398	3.10822	2.34346	0.0191057	0.181292
Exoc1	395.489	-0.924337	0.394583	-2.34256	0.0191517	0.181586
Osbpl8	791.177	0.575403	0.245734	2.34157	0.0192029	0.181927
Clp1	266.207	1.02067	0.436408	2.33879	0.0193463	0.183141
Rtn1	14.5841	-7.33797	3.13833	-2.33818	0.019378	0.183296
Ralbp1	633.616	-0.833214	0.356573	-2.33673	0.0194534	0.183865
Cox7b	586.405	-0.579108	0.24797	-2.33539	0.0195228	0.18423
Snapc5	126.656	1.50224	0.643205	2.33556	0.0195144	0.18423
Gli1	19.5185	-6.42566	2.75235	-2.33461	0.019564	0.184329
Vps26b	657.85	0.543631	0.232836	2.33483	0.0195525	0.184329
Cyb5a	294.273	1.02841	0.440779	2.33317	0.0196392	0.184855
Eef1akmt2	136.512	-1.29077	0.553276	-2.33295	0.0196507	0.184855
Arid4b	899.377	-0.582291	0.249663	-2.33231	0.0196843	0.185026
Hspa1b	2929.05	-1.27781	0.548114	-2.33128	0.0197384	0.185381
Nol4l	15.9143	-6.12323	2.62686	-2.33101	0.019753	0.185381
Lrig1	220.751	-1.51447	0.649877	-2.3304	0.0197852	0.185538
Arid5b	633.923	0.659635	0.283193	2.32928	0.0198443	0.185802
Rgs11	203.921	-0.968122	0.415589	-2.32952	0.0198316	0.185802
Atcay	14.0385	-7.28401	3.1276	-2.32894	0.019862	0.185823
Vmn2r23	13.9464	7.27139	3.12509	2.32678	0.0199771	0.186754
Vmn2r97	460.198	0.863342	0.371099	2.32645	0.0199947	0.186773
Vim	4132.28	0.493839	0.212323	2.32589	0.0200246	0.186907
Gm6548	72.8989	3.24306	1.39467	2.32533	0.0200544	0.187039
Arnt	457.654	-0.671996	0.289176	-2.32383	0.0201344	0.18764
Tec	149.032	-1.33355	0.574115	-2.32278	0.0201908	0.188019
Gm12230	13.8205	7.25965	3.12687	2.3217	0.0202491	0.188416
Tsc2	461.516	-0.685718	0.295421	-2.32116	0.0202784	0.188542
Klrk1	2664.37	0.493953	0.212891	2.32021	0.0203295	0.188805
Pcgf5	416.656	0.806741	0.347726	2.32005	0.0203381	0.188805
Mpdu1	254.277	0.949854	0.409692	2.31846	0.0204244	0.189166
Tinf2	607.234	0.557046	0.240266	2.31846	0.0204244	0.189166
Uty	14.3776	7.31961	3.1566	2.31883	0.0204044	0.189166
Eef1b2	5083.91	-0.280651	0.121104	-2.31744	0.0204797	0.189532
Fgd6	69.1343	-2.09913	0.906028	-2.31685	0.0205116	0.189535
Slc39a5	13.978	7.27793	3.14126	2.31688	0.0205103	0.189535
Tmem245	758.187	-0.638423	0.275635	-2.31619	0.0205479	0.189724
Mrps25	245.527	-1.6669	0.719831	-2.31568	0.020576	0.189837
Gtf2e2	194.749	-1.45438	0.628143	-2.31537	0.0205927	0.189846
AU041133	62.8841	-3.33497	1.44101	-2.31433	0.0206496	0.190224
Hibadh	242.543	-1.10804	0.479013	-2.31316	0.0207137	0.190667
Arpc1b	3508.44	0.408188	0.176553	2.31199	0.0207784	0.191116
Naa25	330.294	-0.882864	0.38203	-2.31098	0.0208339	0.191333
Prr12	304.708	-0.84876	0.367266	-2.31102	0.0208316	0.191333
Amfr	967.484	0.635707	0.275287	2.30925	0.0209296	0.191961
Gm9790	17.9118	-7.63407	3.30639	-2.30888	0.0209502	0.191961
Hk3	13.7041	7.24683	3.13846	2.30904	0.0209413	0.191961
Tmem191c	107.704	-1.4126	0.611974	-2.30827	0.0209843	0.192126
Gm18988	13.6789	7.24445	3.13949	2.30752	0.0210258	0.192213
Kti12	161.811	-1.5703	0.680501	-2.30756	0.0210235	0.192213
Amn1	169.979	-1.03112	0.447049	-2.3065	0.0210827	0.192293
Crbn	893.011	0.547609	0.237369	2.307	0.0210551	0.192293
Slc7a11	38.3409	-3.87133	1.67834	-2.30664	0.0210749	0.192293
Pet117	24.0889	-8.06249	3.49653	-2.30585	0.0211189	0.192478
Rpl7a	6402.92	0.320394	0.139012	2.3048	0.0211778	0.192815
Tmbim6	3320.28	0.554699	0.24069	2.30462	0.0211881	0.192815
Htatsf1	387.991	-1.05745	0.45934	-2.30211	0.0213288	0.193799
Zup1	548.855	0.631483	0.274298	2.30218	0.0213252	0.193799
Zxda	23.0157	7.99783	3.47455	2.30183	0.0213447	0.193799
Pfdn2	306.303	1.39575	0.60651	2.30128	0.0213756	0.193933
Fzd5	216.524	1.17182	0.509332	2.3007	0.0214088	0.194087
Gm19684	13.8802	7.26344	3.15801	2.3	0.021448	0.194295
Nt5c3	470.911	1.03068	0.448249	2.29934	0.0214859	0.194492
Acbd5	237.093	1.33076	0.579201	2.29757	0.0215862	0.19484
Adcy7	2624.92	-0.354923	0.154529	-2.2968	0.0216302	0.19484
Cmah	1616.38	-0.564425	0.24578	-2.29646	0.0216494	0.19484
Oxct1	594.733	-0.868621	0.378257	-2.29638	0.0216543	0.19484
Tdpoz8	13.6165	-7.24233	3.15285	-2.29707	0.0216146	0.19484
Tma7	786.875	0.582661	0.253638	2.29721	0.0216067	0.19484
Tnik	632.508	0.640385	0.278715	2.29764	0.0215824	0.19484
Trav12n-3	24.0345	8.05548	3.5073	2.29678	0.0216314	0.19484
Nab2	150.103	-1.22778	0.534864	-2.2955	0.0217045	0.195068
Pex11b	90.094	-1.84134	0.802199	-2.29537	0.0217122	0.195068
Brd9	569.134	-0.682243	0.297311	-2.29471	0.0217496	0.195182
Pcgf3	210.088	-1.27657	0.556384	-2.29441	0.0217672	0.195182
Ppp1r8	313.435	-0.763372	0.332726	-2.29429	0.0217736	0.195182
Ppme1	418.216	0.693258	0.302272	2.29349	0.0218196	0.195448
Hpgds	14.3648	7.31183	3.1888	2.29298	0.0218494	0.195569
Tmem154	104.726	-1.51848	0.662392	-2.29242	0.0218813	0.195708
Adamts6	320.329	-0.910257	0.397189	-2.29174	0.0219204	0.195912
5031439G07Rik	111.284	-1.45077	0.633411	-2.29041	0.0219977	0.196235
Il1rl2	45.1844	4.02776	1.75864	2.29027	0.0220057	0.196235
Smad5	261.508	-0.963562	0.42072	-2.29027	0.0220056	0.196235
Actg1	21144	0.474708	0.207341	2.2895	0.0220503	0.196414
Gm10039	23.7544	-8.04231	3.51325	-2.28914	0.0220714	0.196414
Znf41-ps	67.9351	-2.24041	0.978741	-2.28908	0.0220749	0.196414
D630039A03Rik	45.9521	-3.61346	1.57885	-2.28866	0.0220991	0.196484
Myo1c	355.266	-0.713113	0.311656	-2.28814	0.0221292	0.196606
Anxa7	532.032	0.585669	0.256008	2.2877	0.0221552	0.196691
Ogfod1	224.724	-0.992289	0.433942	-2.28669	0.0222141	0.197068
Bend3	99.3546	1.61005	0.704591	2.28509	0.0223076	0.197752
Ykt6	483.473	0.732004	0.320412	2.28457	0.022338	0.197874
Hsh2d	177.335	1.02289	0.447882	2.28384	0.0223811	0.19811
Dcaf11	560.216	0.61212	0.268147	2.28278	0.0224436	0.19837
Nelfcd	293.515	-0.898649	0.393643	-2.2829	0.0224362	0.19837
Gm10359	842.26	-2.45255	1.07469	-2.2821	0.0224836	0.198378
Gm12671	842.26	-2.45255	1.07469	-2.2821	0.0224836	0.198378
Ten1	72.1019	3.266	1.43125	2.28192	0.0224941	0.198378
Limk1	326.95	-0.715209	0.313586	-2.28075	0.0225634	0.19865
Mis12	238.628	-1.19622	0.524528	-2.28056	0.0225746	0.19865
Zfp87	136.036	1.32405	0.580452	2.28106	0.0225449	0.19865
Xrcc5	256.598	-0.85147	0.373483	-2.27981	0.0226191	0.198896
Akna	3119.11	-0.310253	0.136125	-2.27917	0.0226567	0.198898
Gramd1b	1397.89	-0.575221	0.252404	-2.27896	0.0226692	0.198898
Mapkapk2	961.268	0.574574	0.252112	2.27904	0.0226647	0.198898
Gm47842	63.446	-2.16737	0.951467	-2.27792	0.0227312	0.199297
Gm49867	13.3628	-7.21448	3.16758	-2.2776	0.0227503	0.199318
Snrpf	177.118	-1.09541	0.481009	-2.27732	0.0227669	0.199318
Hectd3	397.794	0.681913	0.299481	2.27698	0.0227874	0.199352
Vmn2r117	53.2573	-3.57052	1.56854	-2.27634	0.0228255	0.19954
Dbndd2	13.3863	7.21457	3.17229	2.27425	0.022951	0.200303
Prr3	63.1988	2.36931	1.04189	2.27405	0.0229629	0.200303
Rnf215	75.1143	1.73374	0.762253	2.27449	0.0229364	0.200303
Peak1	1292.73	0.43612	0.191848	2.27326	0.0230107	0.200541
Zfp623	51.7732	-3.45883	1.52167	-2.27304	0.0230236	0.200541
Tpm3	4600.53	0.318451	0.140214	2.27118	0.0231363	0.201376
Sdhb	486.871	0.670937	0.295665	2.26925	0.0232532	0.202247
Golga1	115.944	-1.29898	0.5725	-2.26896	0.0232708	0.202253
Irf6	22.455	-7.96507	3.51276	-2.26747	0.0233617	0.20276
Tubgcp2	247.69	-1.07493	0.47407	-2.26745	0.0233628	0.20276
Dynlt1f	227.523	-1.46636	0.646967	-2.26651	0.0234201	0.202816
Rpap2	144.338	1.4312	0.631447	2.26654	0.0234186	0.202816
Spag9	654.863	-0.694802	0.306497	-2.26692	0.0233954	0.202816
Ptcd2	175.622	-1.59307	0.703118	-2.26571	0.0234689	0.203092
Hmga1	459.507	-0.721449	0.318594	-2.26448	0.0235446	0.203453
Nipal3	4593.86	-4.29425	1.89615	-2.26472	0.02353	0.203453
Psma2	839.753	0.489336	0.216136	2.26402	0.0235727	0.20355
Clec9a	14.4151	7.31655	3.23295	2.26312	0.0236285	0.203754
Nhlrc1	13.6051	-7.238	3.19829	-2.26309	0.0236303	0.203754
Coq5	105.177	1.44722	0.639621	2.26262	0.0236594	0.203859
Gm48789	227.79	-1.06822	0.47227	-2.26189	0.0237043	0.204099
Gm5776	14.2476	-7.30973	3.23497	-2.2596	0.0238462	0.205173
Hpse	13.5689	7.23576	3.204	2.25835	0.0239238	0.205693
Gm8121	13.1786	7.19047	3.18508	2.25755	0.0239737	0.205936
Kras	660.583	-0.565255	0.250415	-2.25727	0.023991	0.205936
Olfr147	15.4918	6.0619	2.68574	2.25707	0.0240036	0.205936
Arih2	808.334	0.627748	0.278231	2.25621	0.0240575	0.206251
S1pr1	1667.04	-0.422986	0.187721	-2.25327	0.024242	0.207685
Spin1	668.626	0.643802	0.285899	2.25185	0.0243318	0.208305
Ptpn22	4773.37	0.381245	0.169375	2.25089	0.0243927	0.208678
Pum1	857.04	-0.582691	0.258956	-2.25016	0.0244391	0.208925
Cdc73	542.859	-0.60559	0.269402	-2.2479	0.0245824	0.210001
Ift52	266.58	-0.833175	0.370704	-2.24755	0.0246049	0.210044
Ranbp1	332.907	-0.703049	0.312898	-2.24689	0.0246469	0.210133
Smarcal1	215.472	-0.961951	0.428136	-2.24684	0.0246504	0.210133
Csrp2	13.5437	7.23331	3.21978	2.24652	0.0246706	0.210156
Hmox1	102.926	2.39908	1.06809	2.24614	0.0246951	0.210215
Slc27a3	13.7106	-7.24867	3.22879	-2.24501	0.0247676	0.210683
Pramef8	249.54	0.991575	0.441998	2.24339	0.0248715	0.211416
Olfr709-ps1	22.9584	7.98937	3.56244	2.24267	0.0249183	0.211664
Gm5831	13.6222	7.2355	3.22698	2.24219	0.0249492	0.211777
Gsap	341.291	0.689643	0.307625	2.24183	0.0249724	0.211824
Col11a2	84.9425	-1.614	0.720372	-2.24051	0.0250577	0.212397
Adpgk	433.347	-0.634915	0.283487	-2.23966	0.0251129	0.212573
Pcgf2	58.6912	2.23002	0.995704	2.23965	0.0251138	0.212573
Pacs2	381.622	-0.670106	0.299487	-2.23751	0.0252529	0.213599
Drg2	160.176	-1.05162	0.470333	-2.2359	0.0253581	0.214156
Rom1	89.9237	-2.19905	0.983729	-2.23542	0.0253899	0.214156
Saysd1	53.2472	2.30034	1.02897	2.23558	0.0253795	0.214156
Slc25a44	147.607	1.82581	0.816767	2.23541	0.0253902	0.214156
Haus4	214.182	-1.18486	0.530572	-2.23318	0.0255374	0.214282
Nedd1	184.557	-1.33039	0.595614	-2.23364	0.025507	0.214282
Noa1	179.851	-1.66169	0.743706	-2.23434	0.0254604	0.214282
Rabep1	367.822	-0.868439	0.38881	-2.23358	0.0255106	0.214282
Rasa2	556.575	0.540929	0.242135	2.234	0.0254834	0.214282
Rita1	45.8367	-3.68957	1.65195	-2.23346	0.0255187	0.214282
Thy1	6532.94	0.293178	0.131293	2.23301	0.0255481	0.214282
Vps37b	6395.71	0.373352	0.167071	2.23469	0.0254379	0.214282
Gm7993	15.7494	-7.44822	3.33638	-2.23242	0.0255869	0.214458
Uba7	1304.02	0.712671	0.319407	2.23123	0.0256657	0.214968
Selenos	244.556	0.912517	0.409052	2.23081	0.0256939	0.215054
Msi2	538.963	-0.551207	0.247167	-2.2301	0.0257408	0.215297
Ankmy2	210.164	-0.91634	0.411319	-2.22781	0.0258934	0.216121
Gtf2b	494.484	0.852283	0.3825	2.22819	0.0258679	0.216121
Rpl36a	1727.83	-0.482877	0.216733	-2.22799	0.0258815	0.216121
4930469K13Rik	12.8954	7.1584	3.21801	2.22448	0.0261163	0.216806
Gm15443	13.2131	7.19201	3.23178	2.2254	0.0260541	0.216806
Por	504.908	1.06217	0.477361	2.22509	0.0260754	0.216806
Rad23a	277.198	-0.911081	0.409522	-2.22474	0.0260984	0.216806
Serinc3	2879.45	0.366271	0.164563	2.22571	0.0260334	0.216806
Sf3b2	2048.54	-0.397326	0.178547	-2.22534	0.0260587	0.216806
Smim10l1	200.514	-0.913596	0.410712	-2.22442	0.0261201	0.216806
Thop1	106.988	-1.90623	0.856435	-2.22577	0.0260296	0.216806
Hyou1	854.79	-0.477219	0.214604	-2.22372	0.0261676	0.21692
Ticam2	52.2796	-3.66901	1.64997	-2.22368	0.02617	0.21692
Cndp2	584.387	0.851448	0.383145	2.22226	0.0262659	0.217193
Elovl1	286.351	0.858698	0.386432	2.22212	0.0262754	0.217193
Gdi2	3290.68	-0.450704	0.202823	-2.22216	0.0262726	0.217193
Jdp2	92.8686	-2.39536	1.07762	-2.22283	0.0262271	0.217193
Derl1	532.859	0.667074	0.30031	2.22128	0.0263318	0.217509
1810049J17Rik	22.4161	-7.95862	3.58404	-2.22057	0.0263798	0.217606
Rnf125	806.037	0.594169	0.267571	2.2206	0.0263779	0.217606
Cdk2ap2	499.511	0.771082	0.347451	2.21926	0.0264693	0.217895
Evi2b	855.052	0.64587	0.291001	2.21948	0.0264542	0.217895
Lamp2	476.278	0.870447	0.392207	2.21936	0.0264625	0.217895
Rps15a-ps4	615.202	-0.538378	0.242786	-2.2175	0.026589	0.21873
Mta2	1512.32	0.364047	0.164193	2.21719	0.0266098	0.218751
Gm14434	16.6451	-5.83142	2.63066	-2.21671	0.0266426	0.218871
Las1l	530.002	-0.660497	0.298092	-2.21575	0.0267087	0.219235
Tnfrsf13b	124.34	1.39305	0.628764	2.21553	0.0267235	0.219235
Nt5c3b	369.28	-0.662029	0.299037	-2.21387	0.0268376	0.21972
Prdm1	378.305	1.2026	0.543127	2.21422	0.0268139	0.21972
Rbm27	646.966	0.658643	0.297488	2.21401	0.026828	0.21972
Arhgef9	60.8601	-3.33343	1.50697	-2.21201	0.0269662	0.220532
Ppm1k	224.522	1.05405	0.476534	2.2119	0.0269735	0.220532
Rad23b	749.295	-0.506645	0.229086	-2.21159	0.0269949	0.220556
Abcb8	96.538	-1.53756	0.695415	-2.21099	0.0270364	0.220745
Nbeal1	289.755	-0.84563	0.382595	-2.21025	0.0270879	0.220865
Slc1a2	12.6936	-7.1406	3.23059	-2.21031	0.0270836	0.220865
Gm5541	21.3771	-7.89411	3.57389	-2.20883	0.0271866	0.221218
Itga9	21.3771	-7.89411	3.57389	-2.20883	0.0271866	0.221218
Smarca2	953.238	-0.512675	0.232096	-2.20889	0.027182	0.221218
Spint1	12.8172	-7.15572	3.24251	-2.20685	0.0273245	0.22219
Ttc9c	340.114	-0.661955	0.300033	-2.20627	0.0273649	0.222368
Zbtb38	246.053	-0.958607	0.434588	-2.20578	0.0273991	0.222495
Tob1	468.194	0.747797	0.33914	2.20498	0.0274556	0.222802
Fat4	12.6195	-7.13144	3.23606	-2.20374	0.0275426	0.223206
Kif7	39.9519	-3.73683	1.69567	-2.20375	0.0275416	0.223206
4930503L19Rik	241.175	-1.0922	0.495748	-2.20313	0.0275856	0.223404
Adgrg5	1670.96	1.27587	0.579332	2.20232	0.027643	0.223718
Mfng	407.02	-0.974622	0.442602	-2.20203	0.0276633	0.223731
Ralgapa1	686.798	-0.487469	0.221541	-2.20036	0.0277816	0.224537
Olfr165	14.3042	-5.96722	2.71423	-2.19849	0.027914	0.225455
Nsun7	16.1061	5.8262	2.65235	2.19661	0.028048	0.226385
Arrb2	931.41	-0.587398	0.267538	-2.19557	0.0281229	0.226658
Ier5	784.172	0.464824	0.211717	2.19549	0.0281284	0.226658
Nfatc1	1398.57	-0.427013	0.194508	-2.19535	0.0281386	0.226658
Chid1	79.5958	2.55903	1.16616	2.19441	0.0282056	0.226741
Ciao1	280.903	-0.836372	0.381107	-2.19458	0.0281935	0.226741
Il4i1	13.1964	-7.19346	3.27787	-2.19456	0.0281955	0.226741
Tfe3	327.209	0.818714	0.373198	2.19378	0.0282514	0.226957
Gm40020	12.6437	7.13287	3.25197	2.1934	0.0282784	0.227022
Tbck	319.82	-0.740133	0.337609	-2.19228	0.0283597	0.22737
Thoc1	385.611	-1.0231	0.466676	-2.19232	0.0283561	0.22737
Acpp	96.4373	1.53873	0.702638	2.18994	0.0285287	0.22842
Cyp4f16	13.3138	7.20208	3.28862	2.19	0.0285242	0.22842
Arap3	12.4646	-7.11379	3.25031	-2.18865	0.0286222	0.228674
Ftsj3	639.778	-0.554522	0.253361	-2.18867	0.0286211	0.228674
Rps26	3608.91	-0.361944	0.165388	-2.18845	0.0286367	0.228674
Tdh	21.0179	-7.86967	3.59532	-2.18887	0.0286065	0.228674
Aatf	274.357	-0.991729	0.453633	-2.18619	0.0288016	0.229095
Asxl2	853.019	0.586757	0.268434	2.18585	0.0288264	0.229095
Cyp51	387.273	-0.696832	0.318678	-2.18663	0.0287695	0.229095
Epha1	21.7469	-7.91489	3.62135	-2.18562	0.0288435	0.229095
H2-Q6	6706.68	0.30769	0.140795	2.18538	0.0288613	0.229095
Ncapg2	360.24	-0.883287	0.404042	-2.18612	0.0288065	0.229095
Zfp704	12.6121	7.12561	3.25901	2.18644	0.0287838	0.229095
Zfp746	294.156	-0.894402	0.409225	-2.1856	0.0288448	0.229095
Zfp939	12.6121	7.12561	3.25901	2.18644	0.0287838	0.229095
Il27	12.436	7.10738	3.25334	2.18464	0.0289155	0.229373
Klra17	12.6373	7.12821	3.26456	2.18351	0.0289979	0.229734
Tmod3	981.86	0.476742	0.218339	2.1835	0.0289993	0.229734
Cars2	192.409	-1.12955	0.51748	-2.18279	0.0290511	0.229885
Mtap	276.223	-0.909528	0.416745	-2.18246	0.0290758	0.229885
Pelp1	173.273	-1.08094	0.495272	-2.18252	0.0290711	0.229885
Mpc1	207.658	-1.14571	0.525086	-2.18194	0.029114	0.230035
Fbxw2	606.388	0.677146	0.310585	2.18023	0.0292408	0.230585
Gtf2h1	343.431	0.792928	0.363706	2.18013	0.0292477	0.230585
Lonp2	628.48	0.527156	0.241777	2.18034	0.0292326	0.230585
Myg1	157.741	-1.02855	0.471822	-2.17996	0.0292605	0.230585
Gm48862	12.9047	7.15751	3.28383	2.17963	0.0292852	0.230628
Prr13	832.743	0.520489	0.238975	2.17801	0.0294056	0.231424
Slfn3	57.5529	3.29404	1.51268	2.17762	0.0294342	0.231497
Trappc4	182.051	1.16	0.532762	2.17733	0.029456	0.231517
Nepro	202.431	1.043	0.479269	2.17622	0.0295386	0.232015
Cops5	369.032	-0.834038	0.383302	-2.17593	0.0295606	0.232035
Snw1	883.783	0.749272	0.344428	2.17541	0.0295996	0.23219
Gm13772	20.6808	7.84354	3.60811	2.17387	0.0297152	0.232944
Gm17657	12.4579	-7.11463	3.27367	-2.17329	0.0297583	0.232977
Gtf3c1	672.569	0.644707	0.29664	2.17337	0.0297528	0.232977
Stub1	443.609	-0.740045	0.340624	-2.17261	0.0298093	0.233072
Tnfrsf25	103.958	-1.81958	0.837478	-2.17269	0.0298037	0.233072
4933427D14Rik	75.6257	5.84099	2.69136	2.17027	0.0299861	0.233541
Gm12183	23.6137	5.30392	2.4437	2.17045	0.0299728	0.233541
Gm48348	191.008	-1.32477	0.610368	-2.17044	0.0299733	0.233541
Gm9320	91.2904	2.51714	1.15963	2.17064	0.0299587	0.233541
Nob1	237.488	-0.822904	0.379104	-2.17066	0.0299573	0.233541
Rab14	943.29	-0.437455	0.201526	-2.17072	0.0299527	0.233541
Gm12250	687.622	2.14129	0.987068	2.16934	0.0300567	0.233939
Ttc39c	231.821	1.1649	0.537091	2.1689	0.0300903	0.234049
Erbb3	66.7531	-2.1573	0.995225	-2.16765	0.0301854	0.234181
Gm3815	21.4124	-7.89252	3.64061	-2.16791	0.0301657	0.234181
H2ac14	21.4124	-7.89252	3.64061	-2.16791	0.0301657	0.234181
Lamb3	172.66	1.01139	0.466534	2.16789	0.030167	0.234181
Mrpl30	317.441	0.857657	0.39574	2.16722	0.0302178	0.234281
Zfp36	1447.62	0.586951	0.27088	2.16683	0.0302477	0.234361
Tigd5	12.341	-7.0982	3.27704	-2.16604	0.0303082	0.234678
Gins2	137.643	-1.35209	0.62433	-2.16566	0.0303371	0.23475
Tlr7	139.768	2.2175	1.0241	2.16532	0.0303635	0.234804
Nemf	802.153	-0.554073	0.256061	-2.16384	0.030477	0.235529
Inpp5f	165.384	-1.03356	0.477727	-2.16349	0.0305036	0.235577
Vps33b	297.251	-0.928593	0.42926	-2.16324	0.0305225	0.235577
Ehd3	833.158	0.516108	0.238733	2.16186	0.0306288	0.236246
Zfp619	25.0605	4.67828	2.16503	2.16084	0.0307076	0.236701
Itgal	7282.64	0.34495	0.159668	2.16043	0.0307396	0.236767
Raph1	189.388	-1.05347	0.487668	-2.16022	0.0307556	0.236767
Pcx	15.8591	-5.75229	2.6638	-2.15943	0.0308169	0.237086
Klrc1	2060.18	0.447938	0.207685	2.15682	0.0310199	0.238342
Tex10	372.588	-0.640653	0.297025	-2.1569	0.0310136	0.238342
Arf1	1880.2	0.413377	0.191821	2.15502	0.0311604	0.238688
Fubp1	1168.3	-0.499638	0.231881	-2.15471	0.0311843	0.238688
Gm7327	20.3472	7.82009	3.62891	2.15494	0.0311665	0.238688
Hus1	127	1.28454	0.595946	2.15547	0.0311251	0.238688
Lin37	102.58	1.4639	0.679375	2.15477	0.0311798	0.238688
Rad1	81.768	-1.78333	0.827175	-2.15593	0.0310891	0.238688
Clic1	1820.92	0.481774	0.223647	2.15417	0.0312266	0.23886
Olfr914	12.4014	7.10577	3.29952	2.15358	0.0312732	0.239063
Dhx35	218.799	-0.903151	0.419662	-2.15209	0.0313899	0.239803
Depdc1a	47.5082	3.64499	1.69427	2.15136	0.0314478	0.240092
Lat	2317.32	0.380719	0.17706	2.15023	0.0315371	0.240621
Rab3c	14.686	5.97859	2.78184	2.14915	0.0316227	0.24112
Ilf3	645.91	-0.531209	0.24723	-2.14865	0.0316624	0.24127
Fasl	790.493	0.784912	0.365566	2.14711	0.0317841	0.242044
Gga1	505.958	0.734084	0.34197	2.14663	0.0318224	0.242116
Syne2	279.559	0.763302	0.355605	2.14649	0.0318341	0.242116
Batf	400.485	0.849253	0.395832	2.14549	0.0319138	0.242569
Dgkh	203.715	1.18503	0.552582	2.14454	0.0319895	0.24299
Cdipt	541.775	0.673467	0.314141	2.14384	0.0320457	0.243178
Spata13	1795.64	0.527691	0.246156	2.14373	0.0320547	0.243178
Vps8	162.951	1.08218	0.50502	2.14285	0.0321254	0.24356
Klhdc3	404.411	-0.619609	0.289259	-2.14205	0.0321892	0.243889
Lrrk1	358.411	0.800211	0.37375	2.14103	0.0322713	0.244357
Gimap8	2436.59	0.386123	0.180404	2.14033	0.0323284	0.244481
Snx27	403.444	-0.912804	0.426431	-2.14057	0.032309	0.244481
Camk2g	630.769	-0.796978	0.372534	-2.13935	0.0324076	0.244926
Mpp1	207.62	0.935381	0.437291	2.13903	0.0324329	0.244963
Phf12	662.921	0.493676	0.230844	2.13857	0.0324704	0.245091
Gdpgp1	65.8425	-1.88418	0.881362	-2.1378	0.0325328	0.245254
Tefm	12.0111	7.05607	3.30036	2.13797	0.0325194	0.245254
Sharpin	479.55	0.696584	0.325915	2.13731	0.0325724	0.245398
Ank3	13.9217	-7.27013	3.40398	-2.13577	0.0326979	0.245726
Gm12928	12.5273	-7.11842	3.33277	-2.13589	0.0326884	0.245726
Gm8935	18.8625	4.9687	2.32618	2.13599	0.0326798	0.245726
Mapk8ip1	11.9608	7.05063	3.30025	2.13639	0.0326472	0.245726
Fcgrt	177.689	1.14592	0.536755	2.13491	0.0327681	0.246047
Zfp989	12.0866	7.0642	3.30915	2.13475	0.0327817	0.246047
Dennd4a	3634.48	0.494009	0.231581	2.1332	0.0329086	0.246845
Gm7536	3065.93	-0.379475	0.177945	-2.13254	0.0329624	0.247095
Mdn1	1658.3	-0.600375	0.281776	-2.13068	0.0331155	0.247906
Mtx3	70.1931	-2.59152	1.21641	-2.13047	0.0331327	0.247906
mt-Nd1	8971.45	-0.2699	0.126676	-2.13063	0.0331193	0.247906
Gm9923	20.806	7.8473	3.68462	2.12974	0.0331929	0.248202
Arhgap9	1760.31	-0.377158	0.177243	-2.12791	0.0333445	0.248933
Armcx6	39.6882	3.63053	1.70623	2.12781	0.033353	0.248933
Dapk2	99.9117	-1.40085	0.6583	-2.12799	0.033338	0.248933
Impdh2	1141.66	-0.433774	0.2039	-2.12738	0.0333883	0.249042
Snai3	87.5462	-1.47479	0.693347	-2.12706	0.0334153	0.249043
Tmem8b	13.5812	7.23031	3.39949	2.12688	0.03343	0.249043
Eif1	3512.33	0.338333	0.159119	2.1263	0.0334785	0.249095
G2e3	275.279	-0.938682	0.441459	-2.12632	0.0334769	0.249095
Pum2	2129.56	0.366767	0.172537	2.12573	0.0335255	0.24929
Deptor	20.821	-4.95623	2.3328	-2.12458	0.0336213	0.249313
E2f6	105.091	-1.47303	0.693466	-2.12415	0.0336576	0.249313
Glul	699.436	0.653899	0.307774	2.12461	0.0336196	0.249313
Kif5c	65.0564	-1.88423	0.886884	-2.12455	0.0336239	0.249313
Olfr1440	18.1317	-4.98752	2.3485	-2.1237	0.0336949	0.249313
Pdpk1	811.76	0.50544	0.237992	2.12376	0.0336899	0.249313
Smarcc2	1004.04	-0.462021	0.217515	-2.12409	0.0336628	0.249313
Zfp612	11.8695	-7.04423	3.31616	-2.12421	0.0336523	0.249313
Gm47377	13.7076	5.88377	2.773	2.12181	0.0338541	0.250337
Braf	391.56	-0.673446	0.317493	-2.12113	0.0339105	0.250361
Fam168a	373.723	-0.73961	0.348745	-2.12077	0.0339408	0.250361
Hsd11b2	11.8515	-7.04006	3.31925	-2.12098	0.0339238	0.250361
Rpp38	12.4265	-7.11221	3.3525	-2.12146	0.0338829	0.250361
Trim56	1138.7	0.416777	0.196629	2.11961	0.0340392	0.250932
Kctd9	299.223	-0.874275	0.412781	-2.11801	0.034174	0.251653
Nudt8	23.824	4.60385	2.17391	2.11778	0.0341937	0.251653
Unc13d	1038.76	0.461335	0.217847	2.11771	0.0342	0.251653
Hjurp	884.626	-0.537041	0.253757	-2.11636	0.0343142	0.251843
Il2rg	3894.86	0.271207	0.12816	2.11616	0.0343308	0.251843
Rfc4	100.163	-1.56507	0.739344	-2.11684	0.0342737	0.251843
Sephs2	223.604	-0.979177	0.462668	-2.11637	0.0343131	0.251843
Trub2	148.943	-1.83172	0.86526	-2.11696	0.0342633	0.251843
Cog8	255.516	0.765034	0.361618	2.11559	0.03438	0.251896
Runx3	1510.58	0.401315	0.189674	2.11581	0.0343609	0.251896
Agbl3	11.7437	7.02476	3.32113	2.11517	0.0344152	0.252
Zfp110	383.056	0.689662	0.326111	2.11481	0.0344465	0.252075
Gm4631	194.05	-1.0592	0.501381	-2.11256	0.0346384	0.25317
Uevld	100.238	-1.40062	0.662989	-2.11258	0.0346367	0.25317
Atg101	134.781	1.8483	0.875425	2.11132	0.0347448	0.25355
Olfr1276	154.671	-5.13563	2.43202	-2.11168	0.0347141	0.25355
Tep1	364.459	-0.667481	0.31616	-2.11122	0.0347537	0.25355
2310033P09Rik	102.388	-1.56216	0.740706	-2.10902	0.0349431	0.254155
Cdyl	229.269	-1.26139	0.598104	-2.10897	0.0349468	0.254155
Gm8250	27.9975	-5.30894	2.51754	-2.10878	0.0349637	0.254155
Nsmce2	138.051	1.35625	0.643143	2.10878	0.0349632	0.254155
Osbpl7	281.419	-0.879204	0.416913	-2.10884	0.0349582	0.254155
Slc44a2	1801.01	0.425447	0.201706	2.10924	0.0349239	0.254155
Metap2	782.839	-0.467748	0.221889	-2.10803	0.0350285	0.254471
Ahcyl1	606.346	0.692644	0.328658	2.10749	0.0350751	0.254533
Dnal1	19.5807	-7.7675	3.68618	-2.1072	0.0351007	0.254533
Slc39a8	29.132	4.02192	1.90865	2.10721	0.0350995	0.254533
Bdp1	726.204	0.595127	0.282678	2.10532	0.0352636	0.255252
Pabpc4	941.649	-0.499218	0.237122	-2.10532	0.0352636	0.255252
Zfp131	418.899	0.8426	0.400164	2.10563	0.0352362	0.255252
Wnk1	5129.98	0.334426	0.158957	2.10387	0.0353897	0.25601
Gprin3	448.124	-0.617656	0.29403	-2.10066	0.0356712	0.257488
Rpl35	1211.35	-0.604432	0.287749	-2.10056	0.03568	0.257488
Srp9	425.68	0.636692	0.303061	2.10087	0.0356521	0.257488
St3gal4	492.953	0.602744	0.286938	2.10061	0.0356755	0.257488
Thap2	101.108	-1.41294	0.672935	-2.09967	0.0357582	0.257898
Ovgp1	52.3916	-2.90445	1.38401	-2.09857	0.0358544	0.258436
Bap1	460.061	0.839088	0.400519	2.095	0.036171	0.260004
Cebpz	477.573	-0.624382	0.297953	-2.09557	0.0361201	0.260004
P2ry10	5556.9	0.501909	0.239613	2.09467	0.0362007	0.260004
Ripk2	262.13	-0.778655	0.371735	-2.09465	0.0362019	0.260004
Rtl8c	11.7782	7.02641	3.35396	2.09496	0.0361747	0.260004
mt-Atp8	2489.43	-0.491939	0.234824	-2.09493	0.0361771	0.260004
Hadhb	534.758	0.750277	0.358325	2.09385	0.0362735	0.260362
Ly6e	5258.49	0.32407	0.154868	2.09256	0.0363881	0.261028
Socs7	323.464	0.653251	0.312256	2.09203	0.0364354	0.261211
Slc25a37	283.121	-0.825576	0.394715	-2.09157	0.0364767	0.261351
Fcer1g	52.2318	3.64231	1.74189	2.09101	0.0365269	0.261554
Hspa4	1546.72	-0.37435	0.179152	-2.08957	0.0366569	0.262329
Flna	4979.24	-0.258003	0.12354	-2.08841	0.0367606	0.26252
Maf	99.588	2.38996	1.14445	2.0883	0.0367712	0.26252
Mcph1	156.041	-1.02255	0.48954	-2.0888	0.0367258	0.26252
Utp23	197.109	-1.05352	0.504432	-2.08852	0.0367511	0.26252
Nfatc2	480.286	0.545396	0.261429	2.08621	0.0369596	0.263551
Zcchc4	106.202	-1.31602	0.630803	-2.08625	0.0369557	0.263551
Dgkq	285.517	0.718789	0.344607	2.08582	0.036995	0.263647
Emc3	268.762	1.07368	0.515031	2.08469	0.0370973	0.263749
Gm45140	87.6235	2.3519	1.12786	2.08528	0.0370436	0.263749
Rgl2	552.389	0.564374	0.270715	2.08475	0.0370918	0.263749
Srp14	353.58	0.62587	0.300196	2.08487	0.037081	0.263749
Gpatch2l	325.899	0.751542	0.360907	2.08237	0.0373089	0.264989
Insig1	667.614	-0.865286	0.415545	-2.08229	0.0373159	0.264989
Plcg2	65.9787	1.95648	0.939991	2.08138	0.0373993	0.265252
Slco6c1	14.5158	7.32659	3.52043	2.08116	0.0374192	0.265252
Wdr44	300.521	0.74783	0.359303	2.08134	0.0374031	0.265252
Gm10177	297.223	0.79944	0.384305	2.08022	0.0375052	0.265704
Gpatch2	235.777	-0.810643	0.389864	-2.07929	0.0375903	0.266026
Sp1	905.045	-0.537653	0.258581	-2.07924	0.037595	0.266026
Actl6a	319.374	0.736404	0.354252	2.07876	0.0376398	0.266029
Slc5a3	284.486	-0.726968	0.34971	-2.07877	0.0376384	0.266029
Rab33b	119.006	1.22451	0.58921	2.07822	0.0376892	0.266222
Tacc2	95.7015	-1.33804	0.643931	-2.07793	0.0377156	0.266251
Tmpo	1592.18	-0.470715	0.226586	-2.07743	0.0377623	0.266424
Gm3755	20.3676	-4.92161	2.36967	-2.07692	0.0378089	0.266596
Abca1	157.605	0.967919	0.466259	2.07593	0.0379006	0.267086
Arel1	778.549	0.570916	0.275296	2.07382	0.0380956	0.268302
Snrnp40	251.069	0.738703	0.356248	2.07356	0.0381201	0.268317
Akap1	45.7638	-3.33265	1.60822	-2.07225	0.0382417	0.268812
Kcnk5	193.362	1.11612	0.538708	2.07184	0.0382801	0.268812
Mtmr4	208.22	-1.17901	0.568905	-2.07242	0.0382263	0.268812
Nr4a1	2133.02	0.478483	0.230945	2.07185	0.0382797	0.268812
Fchsd2	540.76	0.723991	0.349524	2.07137	0.0383247	0.268968
Gm13292	19.7298	7.77065	3.75208	2.07102	0.0383565	0.269034
Azi2	742.329	0.75104	0.362721	2.07057	0.038399	0.269175
Laptm5	10366.2	0.429182	0.207331	2.07003	0.0384492	0.269369
Nsun4	208.62	-0.960037	0.463965	-2.0692	0.038527	0.269695
Vmn2r65	13.0656	5.81369	2.80983	2.06906	0.0385407	0.269695
Tmem108	11.4259	6.98705	3.37761	2.06864	0.03858	0.269813
Ppp6c	388.156	0.66928	0.323583	2.06834	0.038608	0.269851
Pdlim4	11.2937	6.96748	3.36979	2.06763	0.0386748	0.27016
Zfp692	177.305	-1.05972	0.512595	-2.06736	0.0387	0.270179
Arhgap31	182.707	-0.925061	0.447811	-2.06574	0.0388528	0.271015
Dicer1	858.578	-0.560333	0.271267	-2.06561	0.038865	0.271015
Mrpl37	202.961	-1.01688	0.492417	-2.06508	0.0389154	0.27121
Smtn	12.9743	5.80218	2.81114	2.064	0.0390181	0.271767
Irf2bp1	144.232	-1.21225	0.587553	-2.06322	0.039092	0.272124
Cbx5	798.116	-0.479432	0.232408	-2.06289	0.0391232	0.272183
Rwdd1	421.627	-0.580054	0.281353	-2.06166	0.0392402	0.272839
Lrif1	279.018	-0.952805	0.462356	-2.06076	0.039326	0.273277
Fkbp15	484.811	0.738209	0.358281	2.06042	0.0393583	0.273343
Susd3	92.8924	-1.6057	0.779621	-2.05959	0.0394376	0.273735
Ddx5	13933.4	0.243465	0.118238	2.05911	0.0394841	0.273767
Grsf1	395.37	-0.711372	0.345523	-2.05883	0.0395107	0.273767
Khsrp	986.09	-0.451894	0.219468	-2.05904	0.0394899	0.273767
Setd5	1387.9	-0.404804	0.1967	-2.05798	0.0395919	0.2739
Sppl2b	195.439	-0.900343	0.437503	-2.05791	0.0395983	0.2739
Ypel4	19.405	-7.75045	3.76548	-2.05829	0.0395623	0.2739
Cd300lf	21.1846	-6.55129	3.1842	-2.05744	0.0396444	0.27406
Akr7a5	67.5361	-2.23548	1.08719	-2.05621	0.0397624	0.274352
Ddx10	462.613	-0.700861	0.340813	-2.05644	0.0397403	0.274352
Dnajb6	1312.61	0.430182	0.209252	2.05581	0.0398009	0.274352
Paics	957.514	-0.410827	0.199829	-2.05589	0.0397929	0.274352
Rpl27-ps1	14.157	7.29046	3.54516	2.05646	0.0397386	0.274352
Dazap2	2483.99	0.426778	0.207687	2.05491	0.0398875	0.274663
Gm7868	18.6825	-7.69977	3.74752	-2.05463	0.0399148	0.274663
Mapk12	18.6825	-7.69977	3.74752	-2.05463	0.0399148	0.274663
Leprotl1	978.386	0.649281	0.316109	2.05398	0.0399776	0.274938
Rab9	98.902	-1.55927	0.759376	-2.05336	0.0400378	0.275073
Tsfm	103.121	-1.35939	0.662064	-2.05326	0.0400475	0.275073
Yeats4	259.058	0.917583	0.446933	2.05307	0.0400661	0.275073
Nap1l4	850.496	0.588428	0.286682	2.05255	0.0401163	0.27526
Upf3a	228.189	-0.994484	0.484806	-2.0513	0.0402373	0.275933
Ahdc1	202.829	-0.890579	0.434379	-2.05024	0.0403413	0.276212
Gm21926	176.475	-1.20968	0.590034	-2.05018	0.0403472	0.276212
Sh2d2a	4824.58	0.29345	0.143133	2.05019	0.040346	0.276212
Tmem8	165.989	-1.04546	0.510234	-2.04898	0.0404639	0.276854
Nt5dc3	142.894	-1.5922	0.7773	-2.04837	0.0405239	0.277106
Cxcr2	18.5126	7.6838	3.75192	2.04796	0.0405636	0.277219
Arntl2	63.4676	-1.77383	0.867066	-2.04578	0.0407779	0.277892
Asl	140.154	-1.09154	0.533485	-2.04605	0.0407512	0.277892
Gemin5	216.693	-1.2199	0.596246	-2.04597	0.0407593	0.277892
Macf1	9411.27	-0.438453	0.214253	-2.04642	0.0407148	0.277892
Trbj1-3	12.7824	5.78094	2.82512	2.04626	0.0407304	0.277892
Uso1	565.739	-0.595031	0.290937	-2.04522	0.0408333	0.278112
Vmn2r30	11.1175	6.94716	3.3995	2.04358	0.040995	0.279054
Trav12-3	29.273	4.11189	2.01248	2.0432	0.0410326	0.279152
Ybx1	2838.54	-0.290853	0.142376	-2.04286	0.0410667	0.279226
Lsm10	50.7483	3.26438	1.59921	2.04124	0.0412267	0.279679
Pmm2	514.806	0.521162	0.255307	2.04132	0.0412192	0.279679
Vmn1r-ps144	141.752	-1.05584	0.517204	-2.04143	0.0412081	0.279679
Vmn2r4	14.2842	-5.97438	2.92635	-2.04158	0.0411929	0.279679
Ssbp3	413.349	-0.676131	0.331304	-2.04082	0.0412689	0.279807
Fth1	2971.79	0.493745	0.241974	2.04048	0.0413021	0.279874
Sgta	279.591	0.753154	0.369182	2.04006	0.0413441	0.280001
Efnb1	19.0704	-7.72535	3.78796	-2.03945	0.0414051	0.280097
Gng3	19.0704	-7.72535	3.78796	-2.03945	0.0414051	0.280097
Utp14b	74.8914	-2.25507	1.10628	-2.03844	0.0415064	0.280625
Neto2	35.0004	-3.63674	1.78439	-2.03808	0.0415416	0.280704
Kcnma1	11.0924	6.94422	3.40932	2.03683	0.0416667	0.281391
B4galt3	231.784	-0.878168	0.431346	-2.03588	0.0417627	0.28188
Ttll5	141.913	-1.09415	0.537589	-2.0353	0.0418208	0.282114
Oat	449.091	0.542486	0.266624	2.03465	0.0418866	0.282399
Rpl10-ps1	76.767	9.73268	4.78549	2.03379	0.0419729	0.282822
Fem1a	232.728	-1.34415	0.66128	-2.03264	0.0420887	0.283128
Gm20519	10.9601	6.92403	3.40601	2.03289	0.0420639	0.283128
Tars	452.613	-0.730891	0.359577	-2.03264	0.0420891	0.283128
Cdk17	886.142	-0.568089	0.279548	-2.03217	0.0421366	0.283288
Fcrla	19.0124	7.71719	3.79981	2.03094	0.0422611	0.283717
Pitpnc1	1119.48	0.541008	0.266396	2.03084	0.0422713	0.283717
Serpinb6b	1701.79	0.462642	0.227781	2.03108	0.0422465	0.283717
Ddr1	40.923	3.69865	1.82228	2.02968	0.0423888	0.283877
Dock10	3408.93	0.27066	0.13334	2.02985	0.042372	0.283877
Rtf2	533.022	0.649775	0.320095	2.02995	0.042362	0.283877
Scai	173.521	0.908391	0.447555	2.02967	0.0423899	0.283877
Rab29	197.283	1.04599	0.51542	2.0294	0.0424177	0.283905
Tmco4	368.517	0.648579	0.319649	2.02903	0.0424549	0.283995
2900026A02Rik	60.5353	-3.10016	1.52915	-2.02737	0.0426243	0.284208
4932438A13Rik	3322.77	0.447337	0.220589	2.02792	0.0425686	0.284208
Adat2	12.5904	5.7594	2.83991	2.02802	0.0425579	0.284208
Tlnrd1	94.1788	-1.31663	0.649442	-2.02733	0.0426288	0.284208
Zfp292	1520.47	0.338909	0.167122	2.02792	0.0425688	0.284208
Zfp354a	11.0608	6.93589	3.42087	2.02752	0.0426088	0.284208
2310057M21Rik	90.2063	-1.46711	0.723856	-2.02679	0.0426836	0.284415
Sgk1	601.552	0.666232	0.3289	2.02564	0.0428017	0.285044
Mllt1	349.315	-0.626054	0.309126	-2.02524	0.0428427	0.285159
Map2k1	594.299	0.773865	0.382181	2.02487	0.042881	0.285255
Cd86	185.918	0.846444	0.418453	2.02279	0.0430945	0.286516
Tmem181b-ps	120.552	-1.12542	0.556676	-2.02167	0.0432104	0.287128
Pcdhgb4	14.2604	-5.5816	2.76144	-2.02126	0.0432525	0.287249
Arl6ip5	1474	0.505775	0.250318	2.02053	0.0433287	0.287595
Dctn3	285.319	0.680543	0.33692	2.0199	0.0433939	0.287814
Gm48119	318.62	-0.780196	0.386328	-2.01952	0.0434336	0.287814
Qrich2	11.042	6.93831	3.43524	2.01975	0.0434097	0.287814
Zdhhc22	11.0588	-6.93903	3.4372	-2.0188	0.0435076	0.288145
Pcolce	12.3215	-5.75321	2.85024	-2.0185	0.043539	0.288194
Atp11a	351.063	-0.682029	0.338106	-2.01721	0.043674	0.288915
Ubl4a	93.7055	-1.79884	0.891841	-2.01699	0.0436961	0.288915
Btla	695.565	0.453108	0.224912	2.0146	0.0439464	0.289958
Gm11438	10.7682	6.89878	3.42413	2.01475	0.0439304	0.289958
Ints11	403.816	-0.695839	0.345405	-2.01456	0.0439505	0.289958
Qrfp	34.9532	-3.1819	1.57923	-2.01484	0.0439214	0.289958
Smim5	11.7501	7.02935	3.49055	2.01382	0.0440285	0.290312
Osbpl1a	10.9004	6.91933	3.43693	2.01323	0.0440908	0.290436
Tmem265	66.3069	-1.70811	0.848466	-2.01318	0.0440957	0.290436
Atp2c1	408.268	-0.733925	0.364686	-2.01249	0.0441685	0.290756
Tspan14	616.33	0.703602	0.34968	2.01213	0.0442061	0.290844
Bag4	187.344	0.942133	0.468297	2.01183	0.0442382	0.290895
Ppp1r3b	151.309	1.34082	0.666576	2.01151	0.044272	0.290958
Dtd2	10.784	6.9031	3.43234	2.01119	0.0443053	0.291017
Ciart	58.2272	-2.18366	1.08606	-2.01062	0.0443653	0.291092
Top3b	431.857	-0.74384	0.369931	-2.01075	0.0443514	0.291092
Crmp1	65.0592	-1.89097	0.941183	-2.00915	0.0445216	0.291918
Kctd20	340.683	0.840047	0.418147	2.00898	0.0445397	0.291918
Foxk2	423.847	0.54322	0.270494	2.00825	0.0446164	0.29226
Lax1	1130	0.492267	0.245158	2.00796	0.0446479	0.292307
Fam83d	95.996	-1.76437	0.879079	-2.00707	0.0447421	0.292604
Kcnip2	25.3471	-4.08073	2.03304	-2.00721	0.0447275	0.292604
Kif20a	158.263	-0.993807	0.495318	-2.0064	0.0448133	0.29291
Cnot2	626.076	0.48259	0.240631	2.00552	0.0449077	0.292956
Gm5884	10.7737	-6.90193	3.44228	-2.00505	0.0449578	0.292956
Klhl20	302.396	-0.942296	0.469749	-2.00596	0.044861	0.292956
Pfdn4	90.6672	-1.76727	0.881142	-2.00565	0.0448931	0.292956
Phyhd1	48.0524	-2.12237	1.05855	-2.00497	0.0449664	0.292956
Uqcrq	208.072	-0.798496	0.398259	-2.00496	0.0449668	0.292956
Hmgb1-ps8	142.789	-1.26615	0.631802	-2.00403	0.0450666	0.293447
Atrx	2563.78	-0.379339	0.18945	-2.00232	0.0452506	0.294485
Jade1	222.225	-1.32847	0.663735	-2.0015	0.0453383	0.294821
Prss36	18.4013	-7.67381	3.83426	-2.00138	0.0453515	0.294821
Hipk3	780.892	0.511128	0.255485	2.00062	0.0454334	0.295194
Brms1	156.538	1.0362	0.51808	2.00008	0.0454921	0.295415
Add1	1321.52	-0.415967	0.208013	-1.99972	0.0455306	0.295505
Smyd3	140.699	-1.35805	0.679218	-1.99944	0.0455612	0.295544
Nadk	537.656	-0.648481	0.324439	-1.99878	0.0456325	0.295847
Gpc2	10.7109	-6.89677	3.45177	-1.99804	0.0457126	0.295895
Smg7	1218.05	-0.405456	0.202928	-1.99803	0.0457139	0.295895
Ulk3	275.644	-1.02468	0.512756	-1.99838	0.0456757	0.295895
Crybg3	87.5948	-4.73935	2.37258	-1.99755	0.0457649	0.296065
Gm14165	14.423	-5.9814	2.99582	-1.99658	0.0458704	0.296587
Amt	10.5762	6.87309	3.44315	1.99616	0.0459162	0.296723
Def8	141.678	-1.02032	0.511393	-1.99518	0.0460237	0.297098
Os9	1357.17	0.378467	0.189687	1.99521	0.0460195	0.297098
Gadd45g	203.683	0.984988	0.493959	1.99407	0.0461446	0.297718
Emc4	122.049	1.27284	0.638485	1.99353	0.0462036	0.297794
Rhob	341.809	-0.935164	0.469105	-1.99351	0.046206	0.297794
Mgat4a	405.395	0.86848	0.435733	1.99315	0.0462455	0.297889
Fem1c	537.371	0.535494	0.26873	1.99268	0.0462962	0.298055
Mcm6	1362.51	-0.343732	0.172531	-1.9923	0.0463387	0.298169
Cdc7	132.285	-1.03407	0.519569	-1.99025	0.046563	0.298201
Ensa	762.771	0.555464	0.279044	1.9906	0.0465251	0.298201
Gm13351	10.5259	6.86694	3.44812	1.9915	0.0464255	0.298201
Gm20481	18.2949	7.66167	3.84967	1.99021	0.0465675	0.298201
Gm48417	66.6464	-9.53275	4.78557	-1.99198	0.0463737	0.298201
Map1lc3b	983.15	0.538916	0.270764	1.99035	0.046552	0.298201
Sec61a1	1139.89	0.415915	0.208866	1.9913	0.0464477	0.298201
Slc38a1	1666.94	-0.324153	0.162747	-1.99176	0.0463976	0.298201
Trav17	18.2949	7.66167	3.84967	1.99021	0.0465675	0.298201
Fam160a1	17.6047	-7.61406	3.82624	-1.98996	0.0465954	0.29822
Etfbkmt	65.0619	1.74635	0.879103	1.98652	0.0469756	0.299201
Gm9843	66.0053	9.51472	4.78561	1.98819	0.0467904	0.299201
Gnpat	442.749	-0.53376	0.268718	-1.98632	0.0469981	0.299201
Hif1an	366.616	0.648381	0.326396	1.98648	0.0469796	0.299201
Hist1h2bq	12.5501	-7.12696	3.58661	-1.9871	0.0469113	0.299201
Otud4	1100.3	0.379377	0.190938	1.98692	0.0469315	0.299201
Rilpl2	473.168	-0.572507	0.287979	-1.98802	0.0468098	0.299201
Rps15a-ps5	24.4965	-5.16724	2.60076	-1.98682	0.0469419	0.299201
Trav12d-2	14.655	5.1773	2.60559	1.98699	0.0469233	0.299201
Trav12n-2	14.655	5.1773	2.60559	1.98699	0.0469233	0.299201
Akt3	337.188	-0.921748	0.464147	-1.9859	0.0470447	0.299324
Ash1l	1087.91	0.369383	0.186022	1.98569	0.0470672	0.299324
Gabpb2	1589.96	0.353826	0.178209	1.98546	0.0470936	0.299332
Haus3	325.012	-0.804323	0.40519	-1.98505	0.047139	0.299377
mt-Nd6	3148.72	-0.387648	0.195294	-1.98495	0.0471505	0.299377
Bola2	284.402	-0.735438	0.370629	-1.9843	0.0472224	0.299516
Nsd3	3016.38	0.387797	0.195432	1.9843	0.0472221	0.299516
Sidt1	1307.76	-0.348843	0.175863	-1.98361	0.0472994	0.299846
Phc2	666.243	0.461714	0.232828	1.98307	0.0473595	0.300069
Gsdme	26.2404	-4.2012	2.11921	-1.98243	0.0474309	0.300362
Nccrp1	18.0667	-7.64733	3.85836	-1.98201	0.0474776	0.300499
Slc25a16	117.07	1.1755	0.593227	1.98153	0.0475319	0.300685
Cyp4x1	11.9795	7.04914	3.56111	1.97948	0.047762	0.300933
Dnttip2	515.928	0.684682	0.345768	1.98018	0.0476837	0.300933
Fam162a	214.271	-0.838074	0.423346	-1.97964	0.0477435	0.300933
Gm29394	13.0809	7.1763	3.62313	1.98069	0.0476259	0.300933
Gm43213	10.4849	6.85941	3.46572	1.97921	0.047792	0.300933
Gm48501	17.4251	-7.59927	3.83993	-1.97901	0.0478149	0.300933
Gskip	167.752	-0.961402	0.485815	-1.97895	0.0478221	0.300933
Ikbip	22.8137	-6.22345	3.14331	-1.97991	0.0477141	0.300933
Olfr718-ps1	13.0809	7.1763	3.62313	1.98069	0.0476259	0.300933
Snrpa1	383.184	-0.713235	0.360226	-1.97997	0.0477074	0.300933
Ccno	10.4504	6.85765	3.466	1.97855	0.0478665	0.300981
Psenen	360.36	0.699309	0.353472	1.9784	0.0478838	0.300981
Tmem9	115.056	1.23527	0.624437	1.97821	0.0479051	0.300981
Prdx2	479.251	-0.534345	0.270198	-1.97761	0.0479732	0.301094
Slc25a12	438.946	0.664952	0.336222	1.97772	0.0479605	0.301094
Bri3	57.0087	1.85116	0.936716	1.97622	0.0481296	0.301918
Noct	6916.28	0.259868	0.131523	1.97583	0.0481736	0.302035
Mea1	269.48	-0.697415	0.353259	-1.97423	0.0483556	0.30286
Olfr1256	13.5886	5.55267	2.81251	1.97428	0.0483503	0.30286
Hspa1a	1892.32	-1.17647	0.596241	-1.97315	0.0484789	0.303316
Kdm2a	914.575	-0.43638	0.221151	-1.97322	0.04847	0.303316
Rpn2	1274.64	-0.427468	0.216948	-1.97037	0.0487955	0.305137
Serpinb9b	11.9485	5.68279	2.88664	1.96865	0.048993	0.306212
Slc23a2	365.77	0.610658	0.310357	1.9676	0.049114	0.306809
Chst12	75.8427	-1.66861	0.848263	-1.96709	0.0491729	0.306857
Slc9b2	61.8311	-2.41955	1.23001	-1.9671	0.0491719	0.306857
Ccp110	193.926	-0.931068	0.473396	-1.96678	0.049208	0.306917
Furin	711.875	0.570277	0.290057	1.96609	0.0492886	0.30712
Mcm5	908.189	-0.514337	0.261608	-1.96606	0.0492918	0.30712
Bag5	227.967	-0.950933	0.484241	-1.96376	0.0495581	0.30782
Cbx7	674.428	-0.614504	0.312791	-1.96459	0.0494623	0.30782
Cnbd2	134.973	1.17798	0.599856	1.96378	0.0495562	0.30782
Coq3	29.953	-3.73568	1.90212	-1.96395	0.0495357	0.30782
Hacd1	19.3882	-6.42368	3.27005	-1.9644	0.049484	0.30782
Rps13-ps1	60.8748	9.39886	4.78568	1.96395	0.0495355	0.30782
Mboat7	304.676	-0.795466	0.405159	-1.96334	0.0496065	0.307961
Gm27014	17.7321	-7.62035	3.88302	-1.96248	0.0497063	0.308105
Itm2c	555.943	0.481152	0.245176	1.96248	0.0497068	0.308105
Nek2	110.622	-1.51916	0.774086	-1.96252	0.0497014	0.308105
Chst11	794.918	0.524662	0.267421	1.96193	0.0497707	0.308342
Dld	524.803	0.801025	0.408383	1.96146	0.0498259	0.308525
Timp2	58.3	-2.09586	1.06888	-1.96079	0.0499032	0.308844
Ppm1h	1115.58	0.436408	0.222654	1.96003	0.0499925	0.309237
Aoc2	43.9974	-2.18234	1.11395	-1.95911	0.0501004	0.309508
Cpsf1	820.87	-0.53252	0.271825	-1.95905	0.0501066	0.309508
Nrde2	201.884	-0.778527	0.397412	-1.95899	0.0501137	0.309508
B4galt5	1006.86	0.458016	0.234033	1.95706	0.0503407	0.30966
Bysl	200.602	-0.912168	0.465878	-1.95796	0.0502352	0.30966
Csf2	17.0658	-7.56922	3.86784	-1.95696	0.050352	0.30966
Gm10509	17.0658	-7.56922	3.86784	-1.95696	0.050352	0.30966
Gm13868	10.1923	6.82031	3.48407	1.95757	0.0502803	0.30966
Gm49511	17.0658	-7.56922	3.86784	-1.95696	0.050352	0.30966
Gpalpp1	304.363	0.627698	0.320656	1.95754	0.0502835	0.30966
Lama5	17.0116	7.56184	3.8646	1.9567	0.0503832	0.30966
Mrps10	82.359	-1.52234	0.77806	-1.95658	0.0503965	0.30966
Trav1	10.1923	6.82031	3.48407	1.95757	0.0502803	0.30966
Cysltr1	10.3685	6.84247	3.49792	1.95615	0.050447	0.309755
Nadk2	127.694	-1.33851	0.684321	-1.95597	0.0504692	0.309755
Rps3a1	13382.9	-0.231407	0.118319	-1.95579	0.0504895	0.309755
Cemip2	231.313	1.35109	0.691051	1.95513	0.0505677	0.309918
Wasf2	1435.38	0.40079	0.204978	1.95528	0.0505495	0.309918
Spint2	231.442	-0.930277	0.475922	-1.95468	0.0506204	0.310082
4930526A20Rik	11.4475	-6.99439	3.57917	-1.95419	0.0506782	0.310278
Olfr1423	22.2748	-6.1857	3.16612	-1.95372	0.0507346	0.310465
Trmt2a	371.051	-0.869508	0.445234	-1.95292	0.0508288	0.310882
Dapl1	229.219	-0.883248	0.452354	-1.95256	0.0508719	0.310988
Slc2a3	763.149	0.59629	0.30547	1.95204	0.0509333	0.311204
Zfp827	191.618	-0.841391	0.431106	-1.9517	0.0509736	0.311292
Oser1	359.677	0.964496	0.494244	1.95146	0.0510028	0.311312
Smarcc1	784.572	-0.691602	0.354679	-1.94994	0.0511837	0.312257
Arhgap18	252.426	-0.82424	0.422946	-1.94881	0.0513185	0.312418
Ddx50	4009.73	-3.52571	1.81063	-1.94723	0.0515073	0.312418
Dock2	5352.8	0.282418	0.14504	1.94718	0.0515135	0.312418
Foxp4	312.081	-0.7488	0.384129	-1.94935	0.051254	0.312418
Gm15666	12.5587	-7.12152	3.65513	-1.94836	0.0513716	0.312418
Ly6d	17.5775	7.60393	3.90238	1.94854	0.0513509	0.312418
Pih1d2	10.0979	-6.81071	3.49741	-1.94736	0.0514916	0.312418
Pnkd	146.317	-1.19078	0.611373	-1.94771	0.0514497	0.312418
Smarcb1	318.443	-0.745225	0.382366	-1.94898	0.0512978	0.312418
Tmem106b	551.819	-0.735814	0.377902	-1.9471	0.0515226	0.312418
Tmem251	88.8857	2.42194	1.24357	1.94757	0.0514665	0.312418
Vti1b	227.553	0.790397	0.405892	1.94731	0.0514975	0.312418
Ccndbp1	468.613	0.544385	0.27969	1.94639	0.0516084	0.312529
Eef1akmt4	16.8448	7.54763	3.87785	1.94634	0.0516136	0.312529
Garnl3	16.8861	-7.55395	3.88206	-1.94586	0.0516712	0.312529
Gnptg	495.552	0.63226	0.32487	1.9462	0.0516313	0.312529
Xntrpc	16.8861	-7.55395	3.88206	-1.94586	0.0516712	0.312529
Slc2a1	602.602	0.796125	0.409197	1.94558	0.0517051	0.312576
Chil5	10.1262	6.8093	3.50245	1.94415	0.051877	0.312984
Mdm4	2232.41	-0.403814	0.207692	-1.94429	0.0518603	0.312984
Nipsnap3b	147.286	1.2073	0.620796	1.94476	0.0518041	0.312984
Stx5a	594.408	-0.457924	0.235522	-1.94429	0.0518604	0.312984
Lrig3	17.3976	-7.59286	3.90824	-1.94278	0.0520426	0.313668
Socs5	140.847	-1.12922	0.581236	-1.94278	0.0520423	0.313668
Rrp12	183.884	0.826067	0.425382	1.94194	0.0521443	0.314123
Poc5	107.687	1.39411	0.71811	1.94137	0.0522138	0.314197
Tnfrsf11a	103.176	-4.92361	2.53639	-1.94119	0.0522352	0.314197
Zfp322a	74.0444	-1.88639	0.971768	-1.9412	0.0522345	0.314197
Bptf	1759.32	0.356227	0.183568	1.94057	0.0523105	0.314335
Rundc3b	347.523	0.579947	0.298838	1.94068	0.0522976	0.314335
BC005537	3106.36	0.401445	0.207163	1.93783	0.0526442	0.316182
Pde8a	155.428	-1.46534	0.756543	-1.93689	0.0527586	0.316552
Tgtp1	2049.34	1.91901	0.990684	1.93705	0.052739	0.316552
[truncated: 34,256 more rows]

## Sheet: AC484_Tim3+_vs_NTX_Tim3+
	baseMean	log2FoldChange	lfcSE	stat	pvalue	padj
Gzma	5214.01	5.87628	0.425213	13.8196	1.9412e-43	2.83745e-39
Sema6d	1258.12	-4.91959	0.430486	-11.428	3.02956e-30	2.21415e-26
Mrc2	1533.44	-6.17517	0.601911	-10.2593	1.07517e-24	5.23856e-21
Itgb7	4159.4	3.73745	0.446926	8.36258	6.13635e-17	2.24238e-13
Cd55	736.813	-3.48151	0.41797	-8.32956	8.11441e-17	2.37217e-13
Fzd4	588.876	-4.66964	0.582442	-8.01736	1.08045e-15	2.63215e-12
Tmprss6	682.119	-3.80799	0.4787	-7.95486	1.79328e-15	3.74462e-12
Ttn	621.412	-4.27008	0.545555	-7.82705	4.99456e-15	9.12568e-12
C1qtnf6	1713.4	-2.89991	0.379628	-7.63881	2.19231e-14	3.56056e-11
Iigp1	1373.15	5.23443	0.691178	7.57321	3.64105e-14	5.32213e-11
Ifitm3	277.39	4.46584	0.592588	7.53615	4.8405e-14	6.43214e-11
Ifit1	1506.94	4.78113	0.639903	7.47165	7.91981e-14	9.28196e-11
Kit	620.099	-4.33562	0.5807	-7.46619	8.25515e-14	9.28196e-11
Sema4c	1153.2	-3.32762	0.44804	-7.42705	1.1105e-13	1.15944e-10
Gm4841	149.887	5.40815	0.757863	7.13605	9.60479e-13	8.87165e-10
Ifitm1	459.328	6.68429	0.93742	7.13052	9.99927e-13	8.87165e-10
Nrn1	1088.64	-3.31376	0.46511	-7.12467	1.04332e-12	8.87165e-10
Rsad2	786.193	4.4963	0.631651	7.11832	1.09249e-12	8.87165e-10
Gm5541	162.461	-6.4077	0.927384	-6.90944	4.8656e-12	3.74318e-09
Cd200r1	732.658	-2.96157	0.431764	-6.85923	6.92346e-12	5.06001e-09
Il10	693.269	4.90228	0.716173	6.84511	7.64183e-12	5.31908e-09
Satb1	2628.41	2.68787	0.393893	6.82385	8.86318e-12	5.88878e-09
Ifitm2	308.787	4.66789	0.695918	6.70754	1.97939e-11	1.25795e-08
Hlx	107.121	4.55192	0.688879	6.60771	3.90306e-11	2.37713e-08
Mgat3	609.85	-3.69799	0.561568	-6.58512	4.54504e-11	2.65739e-08
Ccr2	4239.9	2.80009	0.429242	6.52334	6.87568e-11	3.86545e-08
Slc16a11	313.001	-3.83274	0.592707	-6.4665	1.00299e-10	5.42991e-08
Mef2c	199.825	-5.99944	0.931877	-6.43801	1.21047e-10	6.3191e-08
Gpr146	324.464	3.87741	0.603186	6.42821	1.29113e-10	6.50775e-08
Rtp4	420.414	2.99194	0.470043	6.36524	1.94982e-10	9.50019e-08
Esm1	208.109	5.89102	0.92996	6.3347	2.37801e-10	1.12127e-07
Dscam	1858.26	-2.91054	0.463421	-6.28055	3.37368e-10	1.54104e-07
Tgtp1	1078.63	4.06155	0.654444	6.2061	5.43145e-10	2.40581e-07
D430041D05Rik	130.583	-7.81504	1.26988	-6.15417	7.5471e-10	3.24459e-07
Ifit3	629.184	3.4464	0.563599	6.11499	9.6561e-10	4.03266e-07
Ccdc184	342.452	-3.22722	0.531448	-6.0725	1.25933e-09	5.11321e-07
Vipr2	147.058	-8.8899	1.46571	-6.06525	1.3175e-09	5.20485e-07
Usp18	416.894	3.02718	0.504507	6.00027	1.96989e-09	7.57735e-07
B4galnt4	248.899	4.73114	0.790488	5.98509	2.16274e-09	8.10584e-07
Glp1r	388.652	-3.1947	0.549898	-5.80963	6.26116e-09	2.28799e-06
Pcyt1a	3141.29	-3.47299	0.600765	-5.78093	7.42867e-09	2.64841e-06
Galnt18	88.6078	-9.54823	1.65362	-5.77412	7.73558e-09	2.69217e-06
Ltf	456.934	-2.95736	0.517972	-5.7095	1.13308e-08	3.85169e-06
Synpo2	410.834	-3.06166	0.538822	-5.68213	1.33031e-08	4.41935e-06
Hbb-bs	85.6429	10.2505	1.81217	5.65647	1.54521e-08	5.01917e-06
Ermn	146.885	3.39707	0.601101	5.65141	1.59133e-08	5.05663e-06
Gadd45g	371.197	2.57078	0.462894	5.55371	2.79672e-08	8.50033e-06
Igtp	4394.47	2.45517	0.441964	5.55515	2.77377e-08	8.50033e-06
Ly6c2	10939.8	2.86512	0.516197	5.55044	2.84953e-08	8.50033e-06
Ccl9	4639.13	2.99055	0.539243	5.54583	2.92562e-08	8.55275e-06
Pkp4	3820.76	-2.00042	0.362237	-5.5224	3.34395e-08	9.44366e-06
Slc4a11	99.3306	4.71628	0.854154	5.52158	3.35958e-08	9.44366e-06
Actn1	3348.56	-2.14654	0.390546	-5.49626	3.87928e-08	1.06988e-05
Tmem158	151.835	-3.68295	0.674605	-5.45942	4.77697e-08	1.29306e-05
Itgax	648.224	4.3641	0.802256	5.43979	5.33448e-08	1.40486e-05
Nudt10	98.582	-4.21199	0.774519	-5.4382	5.38222e-08	1.40486e-05
Ypel2	197.864	-3.00581	0.553537	-5.43019	5.6293e-08	1.44357e-05
Irf7	1643.92	2.13564	0.397344	5.3748	7.66685e-08	1.93218e-05
Fry	1000.24	-2.2134	0.41284	-5.3614	8.25784e-08	2.04585e-05
Gm13577	376.299	25.6342	4.78494	5.35726	8.44958e-08	2.05846e-05
Gpr18	1018.51	2.90113	0.542086	5.35178	8.70933e-08	2.08695e-05
Ston2	86.5073	3.92497	0.734972	5.3403	9.27922e-08	2.18765e-05
Myo1e	727.754	-2.35121	0.441921	-5.32044	1.03519e-07	2.40179e-05
Penk	1213.01	-2.14911	0.404566	-5.31213	1.08351e-07	2.47464e-05
G530012D18Rik	288.68	25.3058	4.785	5.28855	1.23287e-07	2.77244e-05
Zbp1	2741.39	2.1589	0.413602	5.21976	1.79159e-07	3.96784e-05
Gm48141	131.383	8.43179	1.61881	5.20864	1.9023e-07	4.15013e-05
Ly6a	14067.7	2.25166	0.435068	5.17543	2.27392e-07	4.88793e-05
Jaml	1779.84	2.54305	0.491653	5.17245	2.3105e-07	4.89457e-05
Gm10181	147.107	24.3861	4.78525	5.0961	3.46725e-07	7.13813e-05
Kndc1	199.688	-3.43863	0.674713	-5.09644	3.46102e-07	7.13813e-05
Gm6158	136.039	24.2804	4.78529	5.07396	3.89616e-07	7.90974e-05
Ccrl2	2078.44	-2.48542	0.490162	-5.07061	3.96549e-07	7.94022e-05
Arg1	79.2453	5.08222	1.00364	5.06381	4.10969e-07	8.11774e-05
Mt2	2112.21	2.58336	0.51182	5.0474	4.47867e-07	8.72862e-05
Dsc2	116.167	-5.11703	1.02523	-4.99112	6.003e-07	0.000113971
Gm17711	101.914	23.8848	4.78548	4.99109	6.00383e-07	0.000113971
Oasl1	110.371	3.86708	0.781386	4.94899	7.45982e-07	0.000139795
Msln	84.8518	23.6369	4.78562	4.93914	7.84684e-07	0.000145186
Epdr1	329.764	-2.41086	0.49032	-4.91691	8.79199e-07	0.000156459
Gm10222	85.7278	7.21081	1.46552	4.92032	8.64011e-07	0.000156459
Gm9774	77.9345	23.5211	4.7857	4.91487	8.88426e-07	0.000156459
Isg15	1078.33	2.8491	0.579358	4.91768	8.7576e-07	0.000156459
Ly6a2	168.236	3.71582	0.759186	4.89448	9.8567e-07	0.000171518
Oas2	66.1177	4.93203	1.00984	4.88396	1.03977e-06	0.000178803
Tox	6345.24	-1.82011	0.373108	-4.87824	1.07039e-06	0.000181929
Gjb2	112.929	-3.18134	0.653547	-4.8678	1.12849e-06	0.000189599
Prr5l	807.742	-2.45459	0.509025	-4.82214	1.42028e-06	0.000235912
Lef1	321.309	2.47012	0.517097	4.77691	1.78009e-06	0.000292356
Cmpk2	241.703	3.10316	0.651708	4.76157	1.92088e-06	0.000311972
Epas1	2954.06	-2.31289	0.488559	-4.7341	2.20028e-06	0.000353423
Mt1	3283.44	3.02597	0.644994	4.69147	2.71253e-06	0.000430967
Wnt11	74.9373	-3.95384	0.843444	-4.68773	2.76246e-06	0.000434182
Foxred2	831.579	-2.14588	0.460344	-4.66148	3.13943e-06	0.000488181
Slc6a12	55.3834	-5.65152	1.22191	-4.62513	3.74357e-06	0.000575998
Eno3	1086.42	-1.85492	0.401623	-4.61856	3.86417e-06	0.000588361
Emb	1613.79	2.30284	0.499077	4.61419	3.94637e-06	0.000594681
D1Ertd622e	418.177	2.13898	0.464103	4.60884	4.0492e-06	0.00060395
St6galnac3	325.65	-2.81646	0.612215	-4.60044	4.21593e-06	0.000622467
Tnfsf4	915.856	-4.51379	0.981809	-4.59742	4.27748e-06	0.000625239
Slfn2	2685.42	1.84985	0.403733	4.58185	4.60874e-06	0.000666989
Cxcl9	121.185	3.98377	0.869955	4.57929	4.66556e-06	0.000668593
Pagr1a	415.612	5.50885	1.2076	4.5618	5.07172e-06	0.000719741
Gm18214	405.67	5.28732	1.16126	4.55309	5.28638e-06	0.00074299
Tgtp2	1987.81	2.29895	0.507387	4.53096	5.87149e-06	0.000817367
Hk2	3673.05	1.6451	0.363416	4.52677	5.98916e-06	0.000825883
Mx1	934.291	1.85144	0.409238	4.52411	6.06491e-06	0.000828512
Hba-a2	33.9535	8.91325	1.97466	4.51381	6.36736e-06	0.000856572
Mt3	551.411	2.9213	0.647287	4.51314	6.38752e-06	0.000856572
Gldc	1348.83	-1.78323	0.395653	-4.50707	6.57291e-06	0.000865551
Pnpla3	128.325	5.91085	1.3111	4.50833	6.53396e-06	0.000865551
Hba-a1	36.7572	9.02776	2.01168	4.48768	7.20043e-06	0.000939721
Ccdc80	61.6514	-5.26026	1.17687	-4.46971	7.83243e-06	0.00101316
Ifi206	1294.33	1.87967	0.42192	4.45502	8.3884e-06	0.00107556
Sell	83.1951	5.04333	1.13398	4.44746	8.68931e-06	0.00110445
Ccr7	1898.29	-2.91667	0.657398	-4.43669	9.13545e-06	0.00115115
Ripor2	925.593	1.73095	0.390485	4.43281	9.30118e-06	0.00116201
Gm10800	253.431	5.24619	1.18848	4.4142	1.01386e-05	0.00125589
Tm4sf19	61.6609	-5.26599	1.20146	-4.38298	1.17066e-05	0.00143795
Gm14288	44.2801	-7.16528	1.64253	-4.36234	1.28681e-05	0.00155449
Rtn1	48.6592	-4.79148	1.09816	-4.36319	1.2818e-05	0.00155449
Nudt11	73.1682	-4.80654	1.10272	-4.35879	1.30784e-05	0.00155966
Zcchc14	206.063	-2.33788	0.536455	-4.35802	1.31243e-05	0.00155966
Ccdc148	133.134	-3.10788	0.713545	-4.35555	1.32732e-05	0.00156463
Trav7-2	361.177	-2.342	0.537973	-4.35337	1.34058e-05	0.00156762
Tcf7	117.831	4.90971	1.13601	4.32189	1.54701e-05	0.00179466
Ccl4	6646.52	1.69868	0.397222	4.27639	1.89946e-05	0.00218617
Ryr1	122.241	2.64854	0.622828	4.25244	2.11451e-05	0.00241467
Atp2b2	299.103	-4.338	1.02126	-4.24768	2.15997e-05	0.00244747
P2ry14	154.747	2.72947	0.64408	4.23778	2.25737e-05	0.00253815
Oas1a	708.356	2.13246	0.506129	4.21328	2.51686e-05	0.00280832
4933402N22Rik	33.3537	8.88745	2.11745	4.19725	2.70174e-05	0.00299176
Parp8	568.247	-1.9445	0.463593	-4.19441	2.73586e-05	0.00300677
Nap1l3	126.256	-2.64907	0.633097	-4.18431	2.86034e-05	0.00312012
Ecm1	120.602	2.50449	0.598864	4.18207	2.88873e-05	0.00312775
Socs2	217.945	2.38698	0.571708	4.17517	2.97766e-05	0.00320032
Ifi214	600.715	1.85473	0.444957	4.16834	3.06826e-05	0.00327363
Cdkn2d	819.559	1.89447	0.45599	4.15463	3.25815e-05	0.00345105
Gm10132	27.5911	-7.86494	1.89554	-4.14919	3.33651e-05	0.00350862
Coq8a	588.026	-1.76744	0.426478	-4.14427	3.40894e-05	0.00355917
Tdpoz8	42.3297	-6.9872	1.69127	-4.13132	3.60681e-05	0.00373906
Oas3	824.905	2.30861	0.560153	4.12138	3.76604e-05	0.00387663
Soat2	312.064	2.20609	0.535855	4.11695	3.83923e-05	0.00392433
Slfn1	930.307	1.8866	0.458834	4.11173	3.92708e-05	0.00398626
Gm6545	135.551	2.93029	0.713757	4.10544	4.03539e-05	0.00406795
Cacna1d	122.149	-2.60168	0.638362	-4.07556	4.59035e-05	0.0045957
Camsap2	184.173	2.91654	0.716799	4.06885	4.72465e-05	0.00469797
Gstt1	134.684	2.36283	0.584188	4.04465	5.24021e-05	0.00517541
1700019D03Rik	310.511	-3.05282	0.755269	-4.04204	5.2989e-05	0.00519825
Ppp1r3g	144.414	-4.545	1.12622	-4.03561	5.44616e-05	0.0053071
Adgrg5	2701.51	1.78683	0.443597	4.02805	5.62411e-05	0.00544421
H2-T24	427.686	1.74438	0.433941	4.01985	5.82342e-05	0.00556346
Ikzf2	3090.38	-1.7756	0.441652	-4.02036	5.8109e-05	0.00556346
Gm12693	333.515	4.21643	1.05112	4.01136	6.03689e-05	0.00572995
Il7r	726.913	1.91969	0.479462	4.00384	6.23227e-05	0.00587724
Gm12346	148.168	4.05762	1.01682	3.99048	6.59397e-05	0.00617847
Rgs8	2484.04	-1.44543	0.363496	-3.97648	6.99433e-05	0.00651185
Slamf7	1987.31	1.58597	0.400188	3.96307	7.39915e-05	0.00684515
Ankrd33b	36.804	-6.03004	1.52442	-3.95562	7.63352e-05	0.00699652
Ceacam-ps1	35.0355	-5.95447	1.50561	-3.95484	7.65851e-05	0.00699652
Dtx1	63.512	3.17927	0.805496	3.94697	7.91477e-05	0.00718572
Cdcp1	57.0145	-4.5925	1.16724	-3.93449	8.33728e-05	0.0075226
Ifi44	32.2297	4.54199	1.15518	3.93186	8.42919e-05	0.00755886
Icos	12285	1.90879	0.485691	3.93006	8.49252e-05	0.00756922
Lad1	367.212	-3.71086	0.945408	-3.92514	8.66793e-05	0.00767873
Gm4951	35.7272	4.69	1.1985	3.91323	9.10684e-05	0.00801896
Gm20689	35.9787	-5.43579	1.3897	-3.91149	9.17276e-05	0.00802863
Tbc1d4	190.134	-2.17696	0.557119	-3.90753	9.32433e-05	0.00811272
Gm5511	35.2964	4.89178	1.25622	3.89404	9.85879e-05	0.00852698
Klhl6	747.691	1.65337	0.425629	3.88453	0.000102528	0.00881556
C2cd4b	42.9882	-5.71438	1.47171	-3.8828	0.00010326	0.00882659
Fam241a	112.596	2.87932	0.744091	3.86958	0.000109021	0.00920897
Frmd4b	648.999	2.67427	0.691528	3.86718	0.000110099	0.00920897
Ifit1bl1	667.877	2.62403	0.678596	3.86684	0.000110253	0.00920897
Tnnc1	219.1	4.74808	1.2272	3.86903	0.000109271	0.00920897
Dlg2	237.492	-2.78933	0.721979	-3.86345	0.000111796	0.00928476
Slco3a1	642.838	1.5736	0.408802	3.84931	0.000118453	0.00978208
Rab6b	473.682	-2.6628	0.69245	-3.84548	0.000120315	0.00988002
Zfp345	64.2187	4.88155	1.2707	3.84162	0.000122225	0.00998083
Gm50253	24.5334	-7.69531	2.00505	-3.83796	0.000124063	0.0100746
Mapk8ip1	203.189	-2.12545	0.554486	-3.83318	0.000126498	0.0101594
Treml2	39.785	4.84533	1.26372	3.83418	0.000125986	0.0101594
Gm48670	82.775	5.39969	1.41018	3.82907	0.00012863	0.0102743
Pilrb1	34.9154	3.96715	1.03684	3.8262	0.000130134	0.0103379
Cd83	470.453	-3.07807	0.805576	-3.82095	0.000132936	0.0105034
Trav7n-6	31.625	-8.06195	2.11353	-3.81444	0.000136492	0.0107263
Nr4a3	7202.11	-1.64724	0.432479	-3.80883	0.000139624	0.0109138
Xaf1	794.517	1.64998	0.433947	3.80226	0.00014338	0.0111478
Tgfbr3	63.9956	3.45787	0.909903	3.80026	0.000144545	0.0111789
Naip6	247.69	-2.05095	0.543256	-3.77529	0.000159822	0.0122954
Ly6g5b	136.581	2.7736	0.737214	3.76228	0.000168371	0.0128852
Lair1	97.3352	2.47262	0.657486	3.76072	0.000169427	0.0128985
Bend4	4391.31	-1.41216	0.376925	-3.74651	0.000179309	0.0135801
Trbv13-2	352.762	1.66798	0.445441	3.74456	0.000180714	0.0136159
Slc35d3	213.164	-2.59816	0.694172	-3.74283	0.000181962	0.0136397
Il6ra	33.914	3.93008	1.05475	3.7261	0.000194466	0.0145026
Slfn5	341.217	2.2253	0.599786	3.71017	0.000207124	0.0153682
Psme2b	845.587	2.19502	0.593076	3.70107	0.00021469	0.0158491
Kbtbd11	1643.19	1.6143	0.436827	3.69552	0.000219439	0.0161183
Emp1	489.866	2.10824	0.571701	3.68767	0.000226321	0.0165406
Zc3h12c	793.029	-3.01722	0.818743	-3.68518	0.000228539	0.0166197
Gm2436	31.8835	8.83552	2.39946	3.6823	0.000231143	0.0167259
Asb2	353.974	-2.18607	0.595147	-3.67316	0.000239569	0.0172501
Gm29216	19680.6	3.78238	1.03052	3.67036	0.000242213	0.017355
Ifi27l2a	3899.76	2.82278	0.77041	3.664	0.000248305	0.0177047
F2rl2	245.782	1.77232	0.4843	3.65956	0.000252649	0.0178695
Gm10563	528.141	4.55376	1.24449	3.65914	0.000253061	0.0178695
Bst2	1349.52	1.65499	0.453675	3.64796	0.000264333	0.0185757
1110032F04Rik	188.676	-2.63562	0.722871	-3.64604	0.000266312	0.0186253
Gm18852	433.465	2.91412	0.8041	3.62407	0.000289999	0.0200931
Styk1	753.586	2.83633	0.782645	3.62403	0.000290048	0.0200931
Gm14440	16.5194	7.88713	2.18159	3.61531	0.00029999	0.0206838
Plat	88.1694	4.20968	1.16517	3.61292	0.000302763	0.0207769
Ifi47	3068.71	1.62711	0.451726	3.60198	0.000315798	0.0215702
Nos1	76.0057	2.52811	0.70365	3.59286	0.000327074	0.0222365
Crispld2	31.9581	4.31491	1.20138	3.59161	0.000328637	0.0222393
Gm19000	245.303	4.22718	1.17799	3.58848	0.000332616	0.0224049
Dnah14	637.935	3.99534	1.11464	3.58441	0.00033784	0.0225489
Gm2a	2616.47	1.49109	0.415952	3.58477	0.000337373	0.0225489
Socs1	666.49	1.89515	0.52932	3.58034	0.000343145	0.0227988
Gm18853	339.698	2.05048	0.573056	3.57814	0.000346046	0.0228876
Gm48808	40.5133	7.71435	2.15992	3.5716	0.000354813	0.0233617
Gm10160	2538.75	3.6013	1.01077	3.56294	0.000366726	0.0239325
Klra17	34.5702	5.45547	1.53118	3.56292	0.000366757	0.0239325
Parp12	476.598	1.7035	0.479275	3.55433	0.000378942	0.0246178
Cdk14	169.672	-2.13106	0.600472	-3.54897	0.000386742	0.0250133
Creb3l2	407.134	-1.54039	0.435114	-3.54021	0.000399809	0.0257445
Snhg11	1340.07	3.58647	1.01545	3.53188	0.000412613	0.0264525
Lgals3	3790.54	2.20208	0.624726	3.52487	0.000423691	0.0270441
F10	55.1847	2.91384	0.829155	3.51423	0.000441036	0.0277872
P2rx4	232.057	2.87366	0.817213	3.51641	0.000437422	0.0277872
Sft2d2	2252.33	-2.0056	0.570543	-3.51526	0.000439326	0.0277872
Ifi213	876.656	1.77711	0.505856	3.51307	0.000442953	0.0277882
Elovl6	491.388	1.54224	0.439353	3.51025	0.000447691	0.0279654
Mxd1	6564.43	1.39486	0.397754	3.50685	0.000453439	0.0282039
Fes	75.6901	2.60441	0.743467	3.50306	0.000459946	0.0284874
Rgs16	23681.3	-1.60383	0.458761	-3.496	0.000472283	0.0291281
Ccl5	43671.4	2.47813	0.709317	3.49368	0.000476409	0.0292591
Adgrg1	2118.99	-1.38302	0.396075	-3.49183	0.000479732	0.0293165
Rnf144a	50.242	3.20359	0.917691	3.49092	0.000481354	0.0293165
Ggt1	129.002	2.28158	0.655142	3.48258	0.000496607	0.0300679
Sbno2	2965.27	1.3972	0.401272	3.48193	0.000497806	0.0300679
Mx2	81.9543	2.72186	0.782843	3.4769	0.000507254	0.0305125
Arid5a	6159.96	1.479	0.426098	3.47103	0.000518464	0.0309322
Samhd1	6731.34	1.39895	0.402919	3.47204	0.000516516	0.0309322
Armc3	82.4245	-3.13714	0.905317	-3.46523	0.000529772	0.0314783
Plekhg1	43.1467	-4.35465	1.25746	-3.46306	0.000534076	0.0316056
Olfr1246	50.2114	5.67146	1.6393	3.45968	0.000540822	0.0318758
Fas	342.995	1.7322	0.501162	3.45636	0.000547533	0.0321417
Rap2a	1286.6	-1.37014	0.39675	-3.45342	0.000553536	0.0323642
AA467197	2864.14	2.31279	0.670005	3.4519	0.000556654	0.032372
CAAA01144662.1	108.514	-2.36281	0.684633	-3.4512	0.000558099	0.032372
Tent5c	3571.77	1.51563	0.439319	3.44996	0.000560659	0.0323919
Gm3755	165.38	4.94799	1.43761	3.44182	0.000577819	0.0332151
Il9r	154.424	-3.5299	1.02613	-3.44	0.000581725	0.0332151
LT629154.3	15.1076	7.74492	2.25078	3.441	0.000579579	0.0332151
Dipk1c	41.3009	5.73369	1.67097	3.43135	0.000600595	0.0341591
Cnrip1	83.3026	-2.7005	0.788931	-3.42298	0.000619378	0.0350909
Bcl3	983.479	1.52111	0.444607	3.42125	0.000623345	0.0351793
Galnt10	354.992	1.61871	0.473823	3.41628	0.000634834	0.0356899
Gm12250	712.222	2.2135	0.651711	3.39645	0.00068267	0.0380862
Pim1	6853.44	1.23771	0.36437	3.39684	0.000681688	0.0380862
Ctla4	24329.4	1.219	0.359177	3.39388	0.000689103	0.038299
Ccr4	36.099	4.9306	1.45426	3.39046	0.000697764	0.0386166
Cry2	255.131	-1.73988	0.513547	-3.38797	0.000704114	0.0386166
Gm20379	38.3084	5.6077	1.65463	3.38909	0.000701247	0.0386166
Stom	90.4785	3.0368	0.896479	3.38748	0.000705387	0.0386166
Tesc	281.043	1.84137	0.543822	3.38598	0.000709236	0.0386824
Tctex1d2	149.218	-3.99039	1.17947	-3.3832	0.000716473	0.0389319
Glis1	36.6452	-4.52126	1.33744	-3.38053	0.000723451	0.0391655
Gm4707	257.972	3.08125	0.912236	3.37769	0.000730962	0.0393937
Zfp395	395.906	-1.53693	0.455129	-3.37691	0.000733056	0.0393937
Igfbp7	126.114	-2.44434	0.724068	-3.37584	0.000735918	0.0394026
Pag1	1117.78	1.66187	0.492961	3.37119	0.000748429	0.0397914
S1pr1	146.471	3.84347	1.14012	3.37112	0.000748624	0.0397914
Csf2rb2	74.0313	2.90727	0.862947	3.36901	0.000754398	0.039953
Cfb	87.1559	2.35154	0.698723	3.36548	0.000764112	0.0402511
Gngt2	450.583	2.4083	0.715698	3.36496	0.000765534	0.0402511
Hmgb1-ps8	148.951	3.0428	0.905178	3.36154	0.000775081	0.040607
Scin	38.1627	-4.36245	1.29828	-3.36018	0.000778911	0.0406619
Rps19-ps6	23.0453	8.35415	2.48776	3.3581	0.000784796	0.0408234
Gm47803	790.188	3.69196	1.10004	3.35622	0.000790166	0.040957
Tulp1	989.2	7.69046	2.29407	3.35233	0.000801352	0.04139
Tnfrsf8	343.619	1.72998	0.516293	3.35077	0.00080587	0.0414768
Irgm1	1406.95	1.92453	0.574546	3.34966	0.000809101	0.041497
Gm50438	34.6314	5.87636	1.75608	3.34629	0.000819017	0.0417128
Igsf9b	125.537	-2.36186	0.705689	-3.34689	0.000817236	0.0417128
Gfra2	56.3827	-4.07047	1.21814	-3.34155	0.000833124	0.0417832
Gm10038	516.406	4.23925	1.26772	3.34401	0.000825779	0.0417832
Rbpj	10124.7	-1.46186	0.437548	-3.34103	0.000834693	0.0417832
Trgv3	32.7516	-5.33826	1.59756	-3.34152	0.00083322	0.0417832
Tsc22d1	78.4478	-2.85496	0.854261	-3.34202	0.000831718	0.0417832
Gm5970	14.4343	7.67828	2.30019	3.33811	0.000843516	0.0420808
Plxnd1	1098.79	-1.88124	0.563747	-3.33704	0.000846762	0.0420991
Trbv26	509.184	-2.30778	0.692395	-3.33304	0.000859036	0.0425645
Rora	3022.22	1.28921	0.387604	3.32611	0.000880662	0.0434886
Gm17604	301.845	4.23976	1.27554	3.32389	0.000887708	0.0435424
Ubxn7	2491.02	-1.81579	0.546138	-3.32478	0.000884898	0.0435424
Gm2810	289.811	3.58498	1.08108	3.31611	0.000912811	0.0446239
Piwil2	123.973	2.01238	0.607283	3.31374	0.000920566	0.044853
Crabp2	18.5451	4.97841	1.50303	3.31226	0.000925465	0.0449419
Ticam2	149.649	-2.0138	0.608785	-3.3079	0.000939974	0.0454953
Grin2c	24.0266	-6.29154	1.90487	-3.30288	0.000956986	0.0460674
Ifi207	74.4082	3.50378	1.06093	3.30255	0.000958096	0.0460674
B430306N03Rik	24.7907	4.12882	1.25064	3.30138	0.000962108	0.0461086
Sco1	643.474	1.37994	0.418924	3.294	0.000987721	0.0471814
Rgcc	187.634	1.74847	0.531086	3.29225	0.000993885	0.0473212
2900026A02Rik	3146.82	-1.55537	0.472766	-3.28993	0.00100212	0.0474646
Srgap3	2940.49	-1.23405	0.37514	-3.28957	0.00100339	0.0474646
Batf3	40.8759	3.46176	1.05278	3.28822	0.00100822	0.0475394
Tiprl	2741.66	-1.17398	0.357512	-3.28375	0.00102437	0.0481454
Chek2	1993.13	3.54867	1.08153	3.28117	0.00103378	0.0482773
Gm8818	187.936	2.2231	0.677532	3.28117	0.00103378	0.0482773
Gm10203	97.9659	4.87038	1.48486	3.28002	0.00103801	0.0483203
Fgf8	111.358	3.5841	1.09425	3.27539	0.00105517	0.048963
Fcgr2b	68.6325	3.63954	1.11194	3.27316	0.00106354	0.0491954
Atp2a3	3527.4	1.35447	0.414031	3.27143	0.00107006	0.0493411
Gm48641	393.592	3.25202	0.995384	3.2671	0.00108654	0.0497868
Mest	66.8212	-2.4737	0.756984	-3.26783	0.00108376	0.0497868
Fam20a	646.455	2.31387	0.708948	3.2638	0.00109927	0.0502126
Ier3	323.598	1.90182	0.582937	3.26247	0.00110445	0.0502922
Olfr1062	48.2974	4.32603	1.32703	3.25994	0.00111436	0.0505698
Sytl3	2717.55	1.18268	0.36288	3.25915	0.00111747	0.0505698
4931406B18Rik	75.9204	4.31996	1.32702	3.25538	0.00113241	0.0507758
Maf	653.066	1.86827	0.573902	3.25537	0.00113244	0.0507758
Pmepa1	222.722	2.5812	0.792749	3.25601	0.0011299	0.0507758
Cass4	56.6184	2.90833	0.894198	3.25244	0.00114418	0.0508344
Vsig10	128.019	-1.9801	0.608765	-3.25265	0.00114336	0.0508344
Zfp783	196.223	-2.13063	0.654978	-3.25298	0.00114202	0.0508344
Apol7b	177.277	4.53346	1.39501	3.24977	0.00115498	0.0511584
Klrc2	2529.83	2.19743	0.677509	3.24339	0.00118116	0.0521603
Gm5987	98.9565	3.4709	1.0713	3.23991	0.00119567	0.0524402
Pou1f1	173.962	5.15815	1.59237	3.23929	0.00119826	0.0524402
Trbv29	85.1979	3.84654	1.18691	3.2408	0.00119193	0.0524402
Eya2	91.1438	2.71098	0.838284	3.23396	0.00122085	0.0530256
Gm12185	161.59	2.74473	0.848822	3.23357	0.00122252	0.0530256
Muc4	35.7508	-3.33484	1.03079	-3.23522	0.00121548	0.0530256
Abi3	584.823	1.7619	0.546338	3.22492	0.00126008	0.0542481
Mmp8	13.5243	7.58386	2.35255	3.22368	0.00126555	0.0542481
Paqr3	524.42	-1.36735	0.424047	-3.22452	0.00126184	0.0542481
Slc5a3	897.573	-1.26276	0.39165	-3.22422	0.00126318	0.0542481
Gm17535	34.5863	8.94342	2.77768	3.21975	0.00128303	0.0548366
Ckb-ps1	36.8431	7.58665	2.35755	3.21803	0.00129076	0.0550061
Cryba4	21.4769	5.77132	1.79436	3.21637	0.00129825	0.0551645
Cd7	791.876	1.42936	0.445224	3.21044	0.00132532	0.055948
Clec10a	127.997	-3.92383	1.22211	-3.21069	0.00132418	0.055948
Plekha1	387.899	-1.55893	0.485676	-3.20982	0.00132818	0.055948
Tsga10	268.872	-2.01482	0.627896	-3.20884	0.00133273	0.0559784
Dhx58	606.462	1.3032	0.406631	3.20487	0.00135124	0.0565933
Adgrv1	527.294	3.1538	0.984413	3.20373	0.00135658	0.0566547
Clec2d	1966.18	1.47662	0.461135	3.20214	0.0013641	0.0566758
Tnfrsf26	64.9129	2.60151	0.812468	3.20199	0.00136484	0.0566758
Ccnd3	3180.91	1.19831	0.374646	3.19853	0.00138132	0.057036
Gm5063	27.3181	-4.65696	1.45569	-3.19915	0.00137835	0.057036
Apold1	162.85	-1.89846	0.593997	-3.19607	0.00139313	0.0572895
Ssh2	1381.81	1.38486	0.43336	3.19562	0.0013953	0.0572895
Gpx8	24.8749	4.98004	1.55979	3.19276	0.00140919	0.0576979
Vmn1r13	158.809	3.96814	1.24513	3.18693	0.00143794	0.0587104
Epha5	210.9	3.23768	1.0162	3.18607	0.0014422	0.0587203
Klrb1c	12.0305	7.42628	2.33689	3.17785	0.00148373	0.0600765
Ms4a6b	8262.64	1.11565	0.351032	3.17821	0.00148189	0.0600765
Gpr171	2958.71	1.21453	0.382617	3.17426	0.00150218	0.0606556
Adamts6	971.619	-1.71189	0.539723	-3.17179	0.00151503	0.061006
Ifi209	2175.73	1.31958	0.417139	3.1634	0.00155937	0.062619
Cd180	24.6202	3.93337	1.24377	3.16247	0.00156439	0.0626486
Spef2	65.1251	2.78406	0.880705	3.16117	0.00157136	0.0627558
Prkn	75.0576	4.87933	1.54467	3.15882	0.00158411	0.0630925
Casp4	1058.19	1.218	0.38591	3.15618	0.0015985	0.0634928
5830411N06Rik	11.8551	7.39953	2.34636	3.15362	0.00161258	0.0637376
Lmna	473.029	1.70606	0.541066	3.15315	0.00161518	0.0637376
Pld4	52.1959	2.82916	0.89738	3.15269	0.00161775	0.0637376
Mmp14	107.251	2.39872	0.761642	3.14941	0.00163598	0.0642826
Gm48499	340.466	2.15437	0.684488	3.14742	0.0016472	0.0645498
Cd69	1627.94	1.63034	0.518549	3.14404	0.00166631	0.065124
Cacnb3	140.272	1.82247	0.580789	3.13792	0.00170151	0.0663227
Pnkd	888.559	-1.27827	0.40763	-3.13587	0.00171344	0.0666101
Gm48862	60.8755	3.89557	1.24257	3.13509	0.00171801	0.0666106
Igfbp4	431.114	3.21617	1.02662	3.13276	0.00173169	0.0669634
Rhox8	108.798	4.02401	1.28753	3.12537	0.00177583	0.0684888
Cdh17	439.931	1.4289	0.457998	3.11989	0.00180917	0.0695913
Gm15807	364.172	3.54155	1.1361	3.1173	0.00182515	0.0700215
Exph5	592.932	-1.51	0.485521	-3.11006	0.00187051	0.071574
Rpl3-ps1	19.9311	-7.39593	2.37946	-3.10824	0.00188207	0.0718283
Lat	7029.35	1.1854	0.381788	3.10486	0.00190372	0.0723355
Oasl2	80.5718	3.22504	1.03879	3.10462	0.00190526	0.0723355
Rps11-ps1	53.1802	3.6085	1.16327	3.10204	0.00192192	0.0727791
Ncor2	4271.84	-1.26047	0.406438	-3.10126	0.001927	0.0727828
Itgav	7537.24	-1.17411	0.378711	-3.10028	0.00193338	0.0728028
Phf11d	147.973	1.70917	0.551452	3.0994	0.00193913	0.0728028
Ptger2	853.381	-1.44323	0.465725	-3.09889	0.00194247	0.0728028
AW822252	98.65	3.86799	1.25086	3.09226	0.00198642	0.0742594
Amd2	165.148	3.30303	1.06857	3.09106	0.00199442	0.0743683
Gm5898	13.9089	-6.8767	2.22648	-3.0886	0.00201103	0.0746729
Hacd3	2784.66	-1.10092	0.356478	-3.08834	0.0020128	0.0746729
Siglecg	54.1767	3.50637	1.13641	3.08548	0.00203224	0.0752033
Gm47191	276.494	3.01555	0.97917	3.0797	0.00207209	0.0763064
Trbv16	844.348	-2.14098	0.695205	-3.07964	0.00207249	0.0763064
Gm8922	11.5448	7.37008	2.39659	3.07524	0.00210335	0.0772481
Trank1	67.0498	4.29594	1.39823	3.07242	0.0021233	0.0777852
Arnt2	1156.56	-1.94243	0.633556	-3.06591	0.00217007	0.0793
Wls	940.173	-1.33121	0.434341	-3.06489	0.0021775	0.0793729
AL646044.2	971.188	3.27195	1.06804	3.0635	0.00218763	0.0795437
Fcrl6	263.609	-1.93944	0.634943	-3.05451	0.00225429	0.0817643
AC140982.1	100.899	4.39862	1.44749	3.0388	0.00237524	0.0857939
Thap12	4622.19	-1.37737	0.453297	-3.03856	0.00237713	0.0857939
Aqp7	113.634	3.63842	1.20088	3.02978	0.00244728	0.0881083
Pkp3	1460.69	1.4309	0.47324	3.02363	0.00249764	0.0895481
Sik1	6169.7	-1.05498	0.348939	-3.0234	0.00249953	0.0895481
Tff1	420.143	-1.65062	0.546298	-3.02146	0.00251562	0.0899043
Il21	114.082	2.98031	0.98672	3.02042	0.00252426	0.0899929
Chd7	13399.3	1.6117	0.535003	3.0125	0.00259102	0.0921482
9930111J21Rik2	3458.24	1.1982	0.397947	3.01095	0.0026043	0.0921774
Gm16976	123.349	-2.45152	0.814207	-3.01093	0.00260445	0.0921774
AC225888.1	485.609	2.54204	0.845767	3.00561	0.00265051	0.0935808
Utf1	121.102	-2.17504	0.725193	-2.99926	0.00270635	0.0953222
Spin4	380.778	-1.5505	0.517097	-2.99846	0.00271348	0.0953437
Dnajc15	1933.15	1.76225	0.588348	2.99525	0.00274219	0.0961212
Olfr907	30.949	5.29949	1.76991	2.99421	0.00275155	0.0962188
Car5b	600.644	1.65378	0.552925	2.99097	0.00278089	0.096909
Gab3	224.026	2.43627	0.815046	2.98912	0.00279781	0.096909
Gzmb	88119.2	1.71156	0.572498	2.98964	0.00279307	0.096909
Il17ra	1766.72	1.35076	0.45183	2.98954	0.00279396	0.096909
Endou	47.5841	2.52033	0.84447	2.98451	0.00284029	0.0979162
Itga1	844.926	1.53598	0.514645	2.98454	0.00284006	0.0979162
Klf2	545.359	1.38145	0.46314	2.98279	0.0028563	0.0982367
Tjp2	757.703	-1.34718	0.453313	-2.97184	0.00296018	0.10157
Nsa2-ps1	199.397	4.10669	1.38224	2.97104	0.00296791	0.101597
Gpat2	25.6805	-5.56474	1.87427	-2.96902	0.00298753	0.10203
9130008F23Rik	21.6666	-4.72514	1.59285	-2.96647	0.00301239	0.102376
Bmyc	108.619	-3.71787	1.25343	-2.96616	0.00301543	0.102376
Cd68	278.982	1.45987	0.49223	2.96583	0.00301869	0.102376
Ddx60	372.588	1.2955	0.438209	2.95636	0.00311296	0.105329
Klf3	105.207	3.21372	1.08817	2.95331	0.00314381	0.106127
Crip1	4695.34	1.8859	0.638913	2.95173	0.00315995	0.106426
Trim30d	944.462	1.35871	0.461023	2.94716	0.0032071	0.107766
Naip5	381.797	-1.45732	0.494732	-2.94568	0.00322244	0.107875
Rasd2	337.825	-1.8018	0.611727	-2.94543	0.0032251	0.107875
Cfp	124.565	1.92372	0.653947	2.94171	0.00326409	0.108189
Gbp2	2345.91	1.91203	0.649671	2.94307	0.00324974	0.108189
Rras2	700.3	1.23913	0.421168	2.94211	0.0032598	0.108189
Uty	47.2804	3.94393	1.34028	2.94261	0.00325457	0.108189
Ifi204	240.813	2.04515	0.695549	2.94034	0.00327852	0.108421
Sfn	1420.78	2.15989	0.73493	2.93891	0.00329369	0.108677
Runx1	572.123	1.26599	0.431425	2.93443	0.00334157	0.110008
Olfr95	69.7931	2.98111	1.0199	2.92295	0.00346731	0.113636
Swap70	564.911	-1.60032	0.547427	-2.92335	0.0034629	0.113636
Caln1	23.7649	4.91231	1.68247	2.91971	0.00350363	0.114059
Cpne8	256.039	3.27664	1.12198	2.92041	0.00349568	0.114059
Spock2	125.272	-2.30251	0.78846	-2.92026	0.00349739	0.114059
Igsf3	185.72	-2.29198	0.785453	-2.91804	0.00352243	0.114416
Gm49354	13.5856	7.58898	2.60706	2.91094	0.00360347	0.116789
Hck	27.8332	3.63401	1.24931	2.90881	0.00362802	0.117066
Hmgb1-ps6	11.9531	7.40384	2.545	2.90918	0.00362384	0.117066
Rpl9-ps6	12.4127	-6.71245	2.30879	-2.90735	0.00364503	0.117356
Dnajc12	169.191	-1.59145	0.548084	-2.90365	0.00368838	0.11849
Ltb4r1	62.7259	2.60845	0.898592	2.90282	0.00369816	0.118544
E2f2	1308.82	1.13361	0.390629	2.902	0.00370787	0.118595
Ly6i	22.6059	4.83726	1.66821	2.89968	0.00373542	0.118697
Stat2	1840.7	1.18946	0.410136	2.90017	0.00372963	0.118697
Tmem221	104.83	2.55521	0.881141	2.89989	0.00373291	0.118697
Fxyd7	72.3839	3.2412	1.11844	2.89796	0.00375599	0.119092
Dcc	19.5315	6.6595	2.29945	2.89613	0.003778	0.11953
Gm20481	24.441	8.44164	2.91638	2.89456	0.00379685	0.119867
Glrx	3809.7	1.334	0.461242	2.89219	0.00382569	0.12
Samd15	112.16	3.24359	1.12146	2.89231	0.00382425	0.12
Tdg-ps2	12.2028	-6.68788	2.31223	-2.8924	0.00382313	0.12
Phf11b	1666.91	1.15367	0.400874	2.8779	0.0040033	0.125302
Gzmk	3128.63	1.16138	0.403659	2.87714	0.00401298	0.125337
Dgat1	15007.2	2.04385	0.711249	2.87361	0.00405815	0.126477
Stk32c	1092.02	1.1652	0.405761	2.87163	0.00408356	0.126999
Psg16	1283.73	1.23796	0.431413	2.86955	0.00411054	0.127566
Ksr2	35.657	-3.51626	1.22617	-2.86769	0.00413484	0.128049
Abcd2	38.8788	3.98522	1.39143	2.86411	0.00418186	0.12851
Akap12	476.222	-1.29911	0.453855	-2.86238	0.00420472	0.12851
Gm20056	35.3461	-4.08121	1.42606	-2.86189	0.00421123	0.12851
Gm21188	49.2023	2.67989	0.936622	2.86123	0.00422006	0.12851
H60b	105.341	2.7338	0.954501	2.86411	0.00418178	0.12851
Il12rb1	1869.51	1.2116	0.423259	2.86254	0.00420258	0.12851
Mzf1	146.514	3.48417	1.21597	2.86533	0.00416571	0.12851
Sobp	27.0286	5.09005	1.77877	2.86155	0.00421574	0.12851
Col6a3	40.0622	-6.25903	2.19339	-2.85359	0.00432284	0.131366
Kif13b	3926.69	-1.29749	0.455478	-2.84863	0.00439081	0.133154
Dgkh	3394.56	-1.0402	0.36614	-2.841	0.00449727	0.135819
Zbtb42	362.866	-1.25953	0.443255	-2.84154	0.00448959	0.135819
Lclat1	1634.96	-1.82585	0.643087	-2.83919	0.00452283	0.13631
Trav10d	46.1322	-2.60721	0.918645	-2.8381	0.00453828	0.136494
Sntb1	878.399	-1.60237	0.564921	-2.83644	0.00456191	0.136923
Cacng4	63.3813	3.81368	1.34903	2.82698	0.00469893	0.140459
Dlc1	93.7039	-1.93312	0.683792	-2.82706	0.00469771	0.140459
Ccdc162	84.9077	3.15174	1.11619	2.82365	0.00474802	0.14122
Nr4a2	14510.6	-1.02919	0.364444	-2.82401	0.00474276	0.14122
Tlr13	21.5026	3.53402	1.25174	2.82329	0.0047534	0.14122
Flot1	1263.35	1.20728	0.427952	2.82107	0.00478643	0.141903
Gm3650	22.5964	8.32822	2.95281	2.82044	0.0047958	0.141903
Rad9b	214.696	3.12444	1.10823	2.81932	0.00481262	0.142113
Gm10499	99.8533	3.30164	1.1725	2.81589	0.00486428	0.142202
Gm11027	2105.46	6.27134	2.22697	2.81609	0.00486119	0.142202
Kdm2b	4010.83	-1.01754	0.361296	-2.81636	0.00485708	0.142202
Ntrk1	25.5709	-4.26238	1.51267	-2.81779	0.00483549	0.142202
Slc25a23	133.186	3.44769	1.22386	2.81707	0.0048464	0.142202
Jdp2	359.984	-1.36264	0.484073	-2.81495	0.00487848	0.142333
P2rx7	21.2602	3.70736	1.31895	2.81083	0.00494134	0.143879
Gm1859	11.2675	7.31836	2.60524	2.80909	0.00496816	0.144373
Kif26b	17.3945	-4.97346	1.77176	-2.80706	0.00499952	0.144996
Ppic	190.967	-2.57869	0.919114	-2.80563	0.00502188	0.145356
Cd2	10024	1.41992	0.506355	2.8042	0.00504421	0.145714
Egln3	414.425	1.43023	0.510335	2.80253	0.0050703	0.146179
BC147527	252.746	1.3683	0.488798	2.79931	0.00512113	0.147322
Ugt1a10	11.7495	-6.63344	2.37014	-2.79875	0.00513011	0.147322
Olfr967	48.0803	3.6923	1.32025	2.79666	0.00516339	0.147987
Arhgef9	255.564	-1.33499	0.477474	-2.79594	0.00517484	0.148025
Gm7609	73.1673	4.28129	1.53461	2.78982	0.0052737	0.150558
1700025G04Rik	141.993	1.75442	0.630175	2.78402	0.00536903	0.152981
Plcd4	205.762	2.57141	0.924145	2.78247	0.00539467	0.153412
Glipr2	2740.32	1.0034	0.360704	2.78177	0.00540632	0.153445
Cd163l1	19.5267	8.12788	2.92551	2.77828	0.00546474	0.154603
Olfr1012	14.8955	6.26236	2.25421	2.77807	0.00546826	0.154603
Ctla2a	3693.89	1.65557	0.596366	2.7761	0.00550145	0.155241
Cd72	179.987	1.50642	0.543491	2.77174	0.00557574	0.157034
Dppa2	45.0865	5.04941	1.82262	2.77041	0.00559861	0.157375
Tsga13	39.6051	4.82874	1.74436	2.7682	0.00563661	0.158139
Insl3	595.35	2.28254	0.82499	2.76675	0.00566176	0.158237
Socs3	2451.2	1.62367	0.586807	2.76696	0.00565812	0.158237
Olfm1	173.602	1.63891	0.593182	2.76291	0.00572877	0.159804
Dixdc1	59.7461	-2.4889	0.901089	-2.7621	0.00574312	0.159899
Zfp229	192.611	3.07566	1.11519	2.75797	0.00581608	0.161623
Paqr4	816.207	1.76093	0.639014	2.75569	0.00585682	0.162139
Traj44	13.9665	6.15889	2.23454	2.75622	0.00584736	0.162139
Cysltr2	1899.32	1.24038	0.450357	2.75422	0.00588326	0.162563
Acp5	796.579	1.15755	0.421126	2.7487	0.00598322	0.165013
Gimap6	8061.11	0.975759	0.355071	2.74807	0.00599476	0.16502
Foxa3	21.1695	6.76788	2.46351	2.74725	0.00600968	0.165119
Lrrc7	70.6602	3.56008	1.29654	2.74582	0.00603597	0.165531
Zswim6	1009.12	1.08737	0.396377	2.74327	0.00608298	0.166507
Dmwd	200.12	1.45732	0.531975	2.73946	0.00615404	0.168138
Gstp3	1485.53	1.81443	0.662515	2.7387	0.00616823	0.168154
Nrp1	2620.95	-0.980838	0.358205	-2.7382	0.00617764	0.168154
Armcx4	640.529	-1.14788	0.420075	-2.73257	0.00628432	0.169556
Gbp7	6084.41	1.03682	0.379526	2.73188	0.00629745	0.169556
Nr3c1	2814.38	-1.04535	0.382572	-2.73243	0.006287	0.169556
Ptpre	601.384	1.16017	0.424757	2.73138	0.00630694	0.169556
Rpl28-ps2	40.2049	4.4794	1.63983	2.73162	0.00630232	0.169556
Trbv4	122.98	2.41844	0.885484	2.7312	0.00631036	0.169556
Usp17la	305.308	3.15745	1.15534	2.73291	0.00627782	0.169556
Zfp862-ps	596.825	-1.70775	0.625516	-2.73014	0.00633073	0.169791
Siglecf	54.9741	2.52397	0.925482	2.7272	0.00638746	0.170999
Amz2	493.442	1.63928	0.601448	2.72555	0.00641945	0.171541
Klk8	1090.33	1.83307	0.672877	2.72422	0.00644535	0.171919
Ncf1	1862.97	-1.06743	0.392198	-2.72166	0.00649555	0.172943
Olfr1381	54.8435	2.89993	1.06593	2.72056	0.00651714	0.173202
Bmpr2	411.338	-1.21294	0.44619	-2.71845	0.00655889	0.173366
Etnppl	11.2798	7.3199	2.69164	2.71949	0.00653825	0.173366
Gm13803	20.2906	8.17264	3.00626	2.71854	0.006557	0.173366
Klhl33	196.702	2.57537	0.947594	2.7178	0.00657173	0.173392
Ifrd1	3386.11	-1.01224	0.372756	-2.71555	0.00661666	0.174262
Il1rn	120.595	3.45801	1.27502	2.71213	0.00668516	0.17575
Gm11032	2637.26	2.25058	0.830087	2.71126	0.00670282	0.175898
Selenom	106.438	2.07073	0.76401	2.71035	0.0067213	0.176067
Gm15823	463.283	6.22587	2.30031	2.70653	0.00679899	0.177783
Gnb4	809.541	-1.06724	0.395018	-2.70176	0.00689745	0.179715
Osm	231.633	1.83662	0.679783	2.70178	0.006897	0.179715
Adssl1	568.347	-1.24186	0.459862	-2.70051	0.00692337	0.180069
Phex	73.9183	3.62957	1.34509	2.69839	0.00696767	0.1809
Gm10251	19.8295	8.13941	3.0183	2.69668	0.00700336	0.181504
Pcdhgc4	184.789	1.67227	0.620609	2.69456	0.00704816	0.182342
Gm20796	22.9368	4.00275	1.48722	2.69143	0.00711457	0.183734
Gm12216	207.378	1.78435	0.663453	2.68949	0.00715612	0.184236
Mapk11	67.1941	2.1531	0.800604	2.68935	0.0071592	0.184236
Cxcr3	450.387	2.45691	0.914345	2.68707	0.00720824	0.184839
Gtf2ird1	224.612	-1.54243	0.574142	-2.6865	0.00722057	0.184839
Smpd3	243.387	3.42073	1.27278	2.6876	0.00719668	0.184839
Ccdc36	36.0345	4.30104	1.60358	2.68215	0.00731509	0.186931
Gm42791	10.9764	-6.53528	2.43948	-2.67896	0.00738512	0.188391
Gm9892	1605.81	2.53485	0.946458	2.67825	0.00740086	0.188464
Itpr2	2048.41	1.21902	0.456154	2.67239	0.00753131	0.191452
Chad	16.5547	-4.91108	1.8385	-2.67124	0.00755705	0.191517
Rrbp1	6111.72	1.09368	0.409448	2.67111	0.00756006	0.191517
Myo16	63.0008	-2.41424	0.90417	-2.67012	0.00758252	0.191754
Gm6542	29.7344	3.33446	1.2525	2.66224	0.00776231	0.195287
Nek10	9.17397	7.02291	2.63747	2.66274	0.00775066	0.195287
Rpl39-ps	9.17397	7.02291	2.63747	2.66274	0.00775066	0.195287
[truncated: 35,674 more rows]

## Sheet: PD1_Slamf6+_vs_NTX_Slamf6+
	baseMean	log2FoldChange	lfcSE	stat	pvalue	padj
[truncated: 36,255 more rows]

[truncated: 4 more sheets: PD1_Tim3+_vs_NTX_Tim3+, AC484_Slamf6+_vs_AC484_Tim3+, PD1_Slamf6+_vs_PD1_Tim3+, NTX_Slamf6+_vs_NTX_Tim3+]
