# Supplementary material for: The PTPN2/PTPN1 inhibitor ABBV-CLS-484 unleashes potent anti-tumour immunity
Source: Nature. 2023 Oct 4;622(7984):850–62. doi: 10.1038/s41586-023-06575-7 (PMC10599993; doi:10.1038/s41586-023-06575-7)
Supplement: Supplementary file 12 — Antibodies used for flow cytometry. [file 41586_2023_6575_MOESM12_ESM.xlsx]

## Sheet: Sheet1
Marker	Fluorophore	Manufacturer	Clone
In vitro tumor antigen presentation
H-2Kb-SIINFEKL	PE	BioLegend	25-D1.16
PDL1	BV605	BioLegend	10F.9G2
Zombie UV		BioLegend
In vitro mouse primary T cell activation
CD3	FITC	BD BioSciences	145-2C11
CD4	PE-Cy7	BioLegend	GK1.5
CD8	BUV805	BD BioSciences	53-6.7
CD25	APC-R700	BD BioSciences	PC61
CD69	PE	BioLegend	H1.2F3
Zombie UV		BioLegend
In vitro mouse primary NK cell studies
NK1.1	BV421	BioLegend	PK136
IFNg	PE	BioLegend	XMG1.2
Granzyme B	Alexa Fluor 647	BioLegend	GB11
Zombie Green		BioLegend
In vitro mouse primary BMDC and BMDM studies
CD11b	BV570	BioLegend	M1/70
F4/80	BUV496	BD BioSciences	BM8
CD103	BV605	BioLegend	2E7
MHCI (H2-Kb)	PE	Invitrogen	AF6-88.5.5.3
MHCII	FITC	Novus Biologics	M5/114.15.2
CD80	BV421 or PerCP-eFluor 710	BioLegend	16-10A1
CD86	APC or BV510	BioLegend	GL-1
CD40	PerCP/Cyanine5.5	BioLegend	2/23
Zombie NIR		BioLegend
Human Whole Blood studies
CD45	BUV395	BD BioSciences	HI30
CD3	Alexa Fluor 647	BioLegend	UCHT1
CD14	BV421	BioLegend	M5E2
phosho-STAT5 (pY694)	PE	BD BioSciences	47/STAT5(pY694)
phosho-STAT1 (pY701)	PE	Invitrogen	KIKSI0803
CD69	PE	BD BioSciences	FN50
In vivo mouse tumor studies
Target engagement
CD45	BUV395	BD BioSciences	30-F11
CD3	Alexa Fluor 647	BioLegend	145-2C11
phosho-STAT5 (pY694)	PE	BD BioSciences	47/STAT5(pY694)
Immunophenotying T cell panel
CD278 (ICOS)	BUV 395	BD BioSciences	C398.4A
CD27	BUV 496	BD BioSciences	LG.3A10
CD103	BUV 563	BD BioSciences	M290
CD19	BUV 661	BD BioSciences	1D3
CD69	BUV 737	BD BioSciences	H1.2F3
CD8a	BUV 805	BD BioSciences	5H10-1
CD44	BV 510	BioLegend	IM7
CD11b	BV 570	BioLegend	M1/70
CD279 (PD-1)	BV 605	BioLegend	29F.1A12
CD366 (Tim-3)	BV 711	BioLegend	RMT3-23
CD62L	BV 785	BioLegend	MEL-14
CD45	Alexa Fluor 532	Thermo-Fisher	30-F11
TCRg/d	PE-Cy5	Thermo-Fisher	GL-3
CD3e	Spark NIR 685	BioLegend	17A2
CD25	APC-R700	BD BioSciences	PC61
CD49b	APC-Cy7	BioLegend	DX5
CD4	APC-Fire 810	BioLegend	GK1.5
FoxP3	eFluor 450	Thermo-Fisher	FJK-16S
Ki-67	BV 650	BioLegend	11F6
Granzyme B	PerCP-Cy5.5	BioLegend	QA16A02
CD152 (CTLA-4)	PE-CF594	BD BioSciences	UC10-4F10-11
Ly108 (Slamf6)	BV 480	BD BioSciences	13G3
CD134 (OX-40)	PerCP-eFluor 710	Thermo-Fisher	OX-86
Tcf1/Tcf7	PE-Cy7	Cell Signaling Technology	C63D9
Tox	PE	Thermo-Fisher	TXRX10
Immunophenotying myeloid cell panel
MHCI (H-2Kb/H2Db)	BUV 395	BD BioSciences	28-8-6
F4/80	BUV 496	BD BioSciences	T45-2342
CD11c	BUV 563	BD BioSciences	N418
Siglec H	BUV 615	BD BioSciences	440c
CD19	BUV 661	BD BioSciences	1D3
CD31	BUV 737	BD BioSciences	MEC 13.3
CD8a	BUV 805	BD BioSciences	53-6.7
PIR-A/B	BV 421	BD BioSciences	6C1
Podoplanin	SB 436	ThermoFisher	eBio8.1
CD86	BV 510	BioLegend	GL-1
CD11b	BV 570	BioLegend	M1/70
Ly6C	BV 605	BioLegend	HK 1.4
CD274 (PD-L1)	BV 650	BioLegend	10F.9G2
CD366 (Tim-3)	BV 711	BioLegend	RMT3-23
XCR1	BV 785	BioLegend	ZET
Tim-4	Alexa 488	ThermoFisher	54 (RMT4-54)
MHCII (I-A/I-E)	Alexa 532	ThermoFisher	M5/114/15.2
CD90 (Thy1)	NovaBlue 610	ThermoFisher	M5/49.4.1
CD206 (MMR)	PerCP-Cy5.5	BioLegend	C068C2
CD80	PerCP-eFluor 710	BioLegend	16-10A1
CD103	PE	BioLegend	2E7
CD252 (OX40L)	PE-Dazzle 594	BioLegend	RM134L
CD197 (CCR7)	PE-Cy7	BioLegend	4B12
CD3	Spark NIR 685	BioLegend	17A2
Ly6G	Alexa 700	BioLegend	1A8
CD49b (DX5)	APC-Cy7	BioLegend	DX5
CD45	APC-Fire 810	BioLegend	30-F11
INOS (NOS2)	eFlour 450	ThermoFisher	CXNFT
