# Supplementary material for: The PTPN2/PTPN1 inhibitor ABBV-CLS-484 unleashes potent anti-tumour immunity
Source: Nature. 2023 Oct 4;622(7984):850–62. doi: 10.1038/s41586-023-06575-7 (PMC10599993; doi:10.1038/s41586-023-06575-7)
Supplement: Supplementary file 13 — Source Data Fig. 1 [file 41586_2023_6575_MOESM13_ESM.xlsx]

## Sheet: 1E
pSTAT1 (fold change over control)
Compound (µM)	AC484										A-650
	Replicate 1	Replicate 2	Replicate 3	Replicate 4	Replicate 5	Replicate 6	Replicate 7	Replicate 8	Replicate 9	Replicate 10	Replicate 1	Replicate 2	Replicate 3	Replicate 4	Replicate 5	Replicate 6	Replicate 7	Replicate 8	Replicate 9	Replicate 10
5.557	7.34574	7.58218	7.81495	7.81581	7.4746	7.64738	6.98769	8.7795	7.37217	6.50309
2.084	6.94951	7.39411	6.62117	8.07895	6.8409	7.49954	7.58511	8.03656	6.74832	6.39761
0.6178	6.22388	6.13881	6.46283	6.7648	6.20134	6.21625	6.6599	7.64487	6.41942	5.81779
0.2317	4.78464	4.81208	4.5784	5.39212	4.25291	4.66896	5.144	6.12078	5.13963	4.29719
0.06786	2.12111	2.32614	2.29568	2.2465	1.93265	2.30716	1.88173	3.22382	2.70705	1.77424
0.02545	1.29017	1.25222	1.35806	1.22819	1.07855	1.28971	1.19314	1.81828	1.52682	1.34074
0.007143	1.00357	0.937752	1.08137	1.08528	0.983002	1.03765	0.934154	1.27867	1.0737	1.05662
0.001679	1.01271	0.858621	0.990581	0.995103	0.936128	0.998163	1.00519	0.995014	0.835515	1.05235
50											7.75164	7.99796	7.48102	7.34885	8.14086	7.74964	8.02708	7.42773	7.80232	7.46319
16.67											7.53783	7.37624	7.40138	6.90756	7.61134	7.06967	7.32944	7.20986	7.39893	7.22655
5.56											6.33501	6.33919	6.01849	5.82205	6.03845	6.10025	6.21081	6.01714	6.35253	5.65348
1.85											3.80215	3.97274	3.72315	3.9448	3.52952	3.68372	3.79997	3.83826	3.85808	3.94805
0.62											1.72802	1.73715	1.71151	1.76527	1.80098	1.77465	1.50806	1.73536	1.80694	1.85422
0.206											1.18444	1.19276	1.30667	1.26918	1.2139	1.25174	1.24011	1.19075	1.24745	1.1617
0.069											1.02412	1.0769	1.02881	1.02555	1.01423	1.06452	0.990882	1.19211	1.09542	1.05745
0.023											1.02868	1.01697	1.06194	1.0617	1.03753	1.06858	1.04807	0.951954	0.986339	1.0042
0.008											1.07149	1.02886	0.920474	1.05672	1.0815	1.04993	0.987895	1.01745	1.06588	0.982509
0.003											1.19332	0.982692	1.0139	0.951697	1.09481	0.949459	0.970659	1.00878	1.00125	1.04948

## Sheet: 1F
AC484 dose escalating PK in mice
	Dose level
Time	3 mg/kg			10 mg/kg			30 mg/kg			100 mg/kg
0	0.1	0.1	0.1	0.1	0.1	0.1	0.1	0.1	0.1	0.1	0.1	0.1
0.25	8.46	5.78	9.34	24.8	19.3	20.7	65.9	37.9	62.7	105	121	135
0.5	13.1	7.83	30.3	43.1	39.5	30.5	82.5	71.9	86.6	213	203	172
1	21	12.4	22.8	54.7	46.7	38.2	115	92.5	111	397	426	324
3	13.8	10.9	9.07	36.5	41.2	34.9	346	56.5	47.2	274	498	174
6	8.86	6.51	5.68	failed blood draw	18.3	61.6	95.9	16.1	51.6	157	142	203
9	6.92	11.2	10	22.2	18.7	56.7	31.5	23.8	21.9	104	53.4	118
12	5.84	2.96	3.19	8.08	10.2	10.5	38.7	16.5	16.7	47.3	40.8	37.2
24	13.3	0	3.33	4.34	3.12	0	2.87	0	0	6.09	5.5	2.51
