# Supplementary material for: The PTPN2/PTPN1 inhibitor ABBV-CLS-484 unleashes potent anti-tumour immunity
Source: Nature. 2023 Oct 4;622(7984):850–62. doi: 10.1038/s41586-023-06575-7 (PMC10599993; doi:10.1038/s41586-023-06575-7)
Supplement: Supplementary file 14 — Source Data Fig. 2 [file 41586_2023_6575_MOESM14_ESM.xlsx]

## Sheet: 2A
Percent growth inhibition of B16F10 tumour cells
AC484 (µM)	no IFNγ					with IFNγ
10	0.190659	0.042968	4.90531	9.12563	3.33038	93.4253	95.0208	94.6111	95.3712	94.5396
3.33333	3.77027	0.374185	6.48075	3.61189	2.5263	92.5069	94.733	93.7202	94.7619	93.9166
1.11111	0.61558	7.10548	2.82613	9.4121	1.59073	92.038	93.1611	93.0374	94.169	92.7553
0.37037	1.45015	-1.53265	0.404194	5.33185	4.27117	89.7934	91.9511	90.3304	92.0498	88.1141
0.123457	4.0029	-0.56193	-2.60651	0.814023	1.39321	57.5893	76.0292	75.6749	78.2764	65.5785
0.0411523	-0.75528	-2.32692	0.821899	1.3766	-1.09144	24.3231	28.1745	44.0105	35.7317	36.6289
0.0137174	-0.88653	1.33911	-1.82807	1.09706	-0.56472	-2.64602	-1.30017	11.0507	5.61572	-0.95319
0.00457247	-1.16791	0.861968	1.42247	-1.30287	0.593649	-5.41474	1.39024	-1.39829		1.12508
0.00152416	-1.15334	-1.21376	-2.40923	1.48602	-1.60091	-3.41547	-9.4124	-2.88056	-0.50495	-7.22588
0.000508053	-0.57119	1.76263	0.936781	2.18815	1.46025	-2.13887	-0.41895	5.26758	-0.13908	4.53786

## Sheet: 2B
Mean percent confluency over time
Time (hr)	WT	WT + IFNg	WT + AC484	WT + IFNg + AC484	PTPN1/2 DKO	PTPN1/2 DKO + IFNg	PTPN1/2 DKO+ AC484	PTPN1/2 DKO + IFNg + AC484
0	21.6717	21.1751	19.3562	19.873	18.571	19.4118	17.2417	19.2964
3	24.5283	23.1623	20.5231	19.4944	21.4444	20.9048	19.0826	19.6774
6	25.6433	22.0392	21.9651	16.8809	22.1088	18.174	20.0989	16.2881
9	29.4872	23.5859	25.5081	14.4455	25.0428	15.7324	23.3846	13.4096
12	34.2206	27.4005	29.9294	12.845	29.446	14.1604	27.8349	11.366
15	39.7336	30.2039	34.8259	11.562	33.9927	13.4754	31.3824	10.7267
18	45.9877	32.4306	41.1292	11.592	40.297	14.2572	37.308	11.1128
21	53.9276	37.6484	50.1484	12.3315	47.566	16.4948	43.7685	11.9169
24	63.1972	43.6763	58.0962	14.2881	54.8203	21.442	50.346	14.1012
27	72.6827	51.6983	67.8189	17.3823	63.2514	27.0957	60.2099	16.7286
30	81.3651	61.3461	79.0169	21.6883	72.478	34.0498	69.3799	20.8929
33	89.5949	71.2577	86.3238	26.2237	80.6771	41.4703	78.3391	24.2672
36	95.2781	81.7727	93.1269	28.7265	87.9537	45.8803	86.0475	27.9911
39	98.1127	89.7849	96.6871	31.7323	93.0246	47.6535	92.2027	29.4752
42	98.581	93.3811	97.4353	29.1542	94.713	42.6309	92.9834	26.0445
45	99.4302	96.1949	98.4256	28.392	97.0044	41.5882	95.9541	25.0699
48	99.7761	98.7955	99.5515	29.6411	98.969	41.473	97.8476	25.6439
51	99.9435	99.2237	99.8484	29.3275	99.4991	39.9177	98.8632	24.0811
54	99.9775	99.6303	99.9548	30.5617	99.822	38.937	99.5288	23.1748
57	99.9927	99.8355	99.9729	30.3248	99.9472	37.4708	99.7407	22.6255
60	99.9915	99.9602	99.9931	29.6655	99.9618	35.8738	99.8738	21.6155
63	99.9895	99.9584	99.9923	27.1543	99.9906	34.2747	99.833	20.0502
66	99.9939	99.9395	99.9921	25.279	99.9927	34.2126	99.8661	19.1665
69	99.9753	99.9564	100	23.7525	99.9988	32.9121	99.9097	17.9624
72	100	99.998	100	25.7589	100	35.8732	100	20.3511
75	99.9967	99.9938	100	22.9415	99.9965	31.6851	99.9866	16.6231
78	99.9787	99.8253	99.9897	19.5768	99.9565	26.9696	99.9338	14.5916
81	99.9423	99.7417	99.9651	17.7801	99.947	25.3125	99.9005	13.613
84	99.9547	99.7972	99.9686	16.8995	99.9684	24.9107	99.9318	12.9777
87	99.9634	99.7293	99.9647	15.9616	99.9702	23.6543	99.9257	12.5142
90	99.9863	99.7234	99.9664	15.1072	99.9689	23.0379	99.928	12.221
93	99.9846	99.8155	99.9891	14.9042	99.9888	22.663	99.9631	12.22
96	99.9978	99.8281	99.9964	14.3511	99.9972	21.5857	99.9745	11.7085
99	100	99.8292	100	13.7201	99.996	21.3605	99.9802	11.6176

## Sheet: 2C
Heatmap showing transcriptional response to IFNγ in control or Ptpn2/1 DKO B16 +/- AC484 treatment
Gene	WT + Control	WT + Control	WT + Control	WT + AC484	WT + IFNγ	WT + IFNγ	WT + IFNγ	WT + AC484 and IFNγ	WT + AC484 and IFNγ	WT + AC484 and IFNγ	Ptpn2/1 DKO + Control	Ptpn2/1 DKO + Control	Ptpn2/1 DKO + Control	Ptpn2/1 DKO + AC484	Ptpn2/1 DKO + AC484	Ptpn2/1 DKO + AC484	Ptpn2/1 DKO + IFNγ	Ptpn2/1 DKO + IFNγ	Ptpn2/1 DKO + IFNγ	Ptpn2/1 DKO + AC484 and IFNγ	Ptpn2/1 DKO + AC484 and IFNγ	Ptpn2/1 DKO + AC484 and IFNγ
Ifit3	6.46	6.52	6.68	6.97	11.61	11.64	11.84	12.83	12.83	12.92	6.46	6.55	6.18	6.68	6.49	6.6	12.89	12.84	12.91	12.58	12.55	12.7
Irf1	6.93	6.73	6.95	7.46	11.01	10.85	11.02	11.91	11.92	11.93	6.92	6.96	6.69	6.74	7.05	7.18	11.61	11.7	11.68	11.89	11.93	11.98
Herc6	6.81	6.77	6.82	6.86	9.43	9.58	9.68	11.25	11.24	11.34	6.9	6.73	6.88	6.59	7.01	6.86	10.69	10.67	10.82	11.12	11.12	11.21
Ifit1	6.41	6.24	6.04	6.44	9.81	9.79	9.81	11.48	11.51	11.7	6.2	6.61	6.13	6.17	6.2	6.03	11.12	10.97	11.15	11.13	11.14	11.25
Gbp3	5.85	5.79	5.95	6.35	10.58	10.55	10.61	11.55	11.65	11.73	6.03	6.13	5.87	6.2	5.92	5.95	11.24	11.23	11.33	11.62	11.48	11.57
Ifit2	7.52	7.58	7.31	7.56	9.16	9.44	9.27	12.06	12.05	12.38	7.49	7.3	7.39	7.41	7.49	7.49	11.64	11.66	11.82	11.76	11.67	11.96
Rsad2	6.12	6.44	6.47	6.72	9.89	10.13	10.04	11.16	11.19	11.54	6.44	6.64	6.4	6.75	6.52	6.64	11.24	11.1	11.27	10.72	10.61	10.72
Psmb10	7.21	7.28	7.11	7.18	10.81	10.57	10.94	11.18	11.13	11.16	6.91	7.13	7.2	7.48	7.34	7.17	11.18	11.13	11.09	11.02	10.98	11.16
Ube2l6	6.46	6.37	6.58	6.76	10.09	9.93	10.01	10.84	10.6	10.62	6.18	6.09	6.11	6.42	6.62	6.46	10.63	10.59	10.57	10.43	10.48	10.58
Parp9	6.68	6.74	6.52	7.12	10.3	10.16	10.56	11.09	10.99	10.97	6.49	6.62	6.43	6.7	7.06	6.84	10.89	10.9	10.83	10.82	10.76	10.85
Tubb3	7.84	8.01	7.83	7.7	9.01	8.89	8.93	11.04	11.03	11.18	8.03	7.98	7.82	7.83	7.95	7.77	10.87	10.74	10.86	11.01	10.91	11.05
Isg15	6.53	6.52	6.27	6.72	10.12	9.84	10.38	12.21	12.05	12.07	6.2	6.41	6.15	6.4	6.6	6.5	11.95	12.17	12.05	11.9	12.21	12.15
Parp12	6.9	6.93	6.66	7.34	10.53	10.49	10.62	11.31	11.18	11.12	6.69	6.94	6.92	7.05	7.41	7.27	11.28	11.31	11.35	11.05	11.16	11.22
Mlkl	7.27	7.36	7.4	7.43	9.28	9.11	9.26	10.87	10.82	10.77	7.43	7.36	7.47	7.54	7.48	7.63	10.35	10.42	10.44	10.67	10.76	10.6
Tor3a	6.43	6.28	6.21	6.44	8.54	8.63	8.74	10.54	10.48	10.66	6.49	6.75	6.56	6.42	6.6	6.67	10.11	10.08	10.12	10.31	10.29	10.46
Nmi	6.87	6.53	6.85	6.93	8.91	8.79	8.93	10.27	10.24	10.23	6.53	6.41	6.61	6.82	6.9	6.87	9.74	9.91	9.85	10.07	10.08	10.09
H2-T22	7.16	7.07	7.11	7.22	10.46	10.21	10.46	11.46	11.34	11.45	7.19	7.13	7.3	7.35	7.07	7.13	11.21	11.23	11.17	11.19	11.18	11.33
Ifi35	6.08	6.68	6.47	6.74	9.21	9.06	9.23	10.63	10.52	10.71	6.31	6.65	6.5	6.49	6.58	6.49	10.28	10.24	10.2	10.47	10.4	10.56
Parp3	6.85	7.09	7.05	6.92	8.87	8.71	8.78	9.99	10	10.05	7.13	6.95	6.83	6.96	7.17	7.07	9.74	9.73	9.73	9.81	9.9	9.88
Stat1	7.33	7.23	7.33	7.88	11.72	11.83	11.59	11.02	11.08	11.26	7.68	7.45	7.28	7.88	7.92	7.85	11.29	11.14	11.25	10.87	10.72	10.91
Cmpk2	6.38	6.3	6.47	6.66	9.65	9.92	9.65	10.22	10.02	10.46	6.38	6.16	6.22	6.65	6.28	6.44	10.5	10.4	10.5	9.46	9.4	9.51
Tapbpl	6.66	6.65	6.18	6.72	9.02	8.91	9.07	9.86	9.82	9.87	6.26	6.37	6.61	6.35	6.62	6.49	9.7	9.76	9.71	9.82	9.86	9.98
Oas1a	5.93	5.94	6.04	6.32	8.95	8.85	9.29	10.97	10.74	10.75	6.2	6.24	6.2	6.55	6.52	6.37	10.57	10.65	10.6	10.63	10.77	10.87
Samd9l	6.01	6.04	6.18	6.66	8.48	8.51	8.36	9.88	9.85	10.02	5.85	6.16	6.04	6.23	6.2	6.2	9.56	9.62	9.65	9.8	9.81	9.92
Gbp2	7.12	7.56	7.55	7.89	13.77	13.56	13.72	15.04	14.99	15.07	7.41	7.77	7	7.35	7.59	7.19	14.79	14.69	14.77	14.89	14.78	14.95
Apol9b	5.58	5.82	5.63	6.13	9.7	9.63	9.84	10.68	10.63	10.73	5.62	5.72	5.62	5.99	5.45	5.55	10.67	10.78	10.72	10.53	10.6	10.74
Zbp1	5.43	5.82	5.68	5.97	9.59	9.63	9.84	10.43	10.52	10.51	5.82	5.79	5.35	5.8	5.67	5.66	10.37	10.36	10.35	10.49	10.44	10.48
Vwa5a	6.38	6.35	6.18	6.41	8.35	8.23	8.22	10.05	9.87	10	6.24	6.69	6.51	6.47	6.3	6.57	9.48	9.41	9.55	9.81	9.79	9.77
Trim30a	5.43	5.64	5.63	5.73	7.76	7.92	8.06	10.71	10.72	10.79	5.73	5.96	5.57	5.6	5.71	5.97	10.05	9.95	10.11	10.49	10.5	10.53
Bst2	7.77	8.02	7.88	7.78	10.83	10.67	10.99	11.32	11.32	11.23	7.58	7.86	7.91	8.33	8.26	8.3	11.35	11.5	11.37	11.31	11.42	11.31
Ifitm3	6.46	6.73	6.63	7.39	10.12	10.16	10.12	11.44	11.38	11.45	7.05	6.85	6.69	7.23	7.12	7.07	10.96	10.85	10.97	11.38	11.31	11.48
Psme2	8.31	8.12	8.02	8.29	11.21	10.7	11.15	12	11.89	11.67	7.45	7.79	8.1	8.54	8.5	8.32	11.84	12.13	11.94	11.77	12.05	11.83
Iigp1	6.38	6.33	6.53	6.7	11.83	11.55	11.87	13.19	13.08	13.04	6.1	6.62	5.8	6.35	6.26	6.14	12.87	12.97	12.93	13.12	13.27	13.11
Psme1	8.47	8.07	8.06	8.43	10.81	10.39	10.76	11.83	11.75	11.56	7.86	7.89	8.07	8.38	8.44	8.24	11.49	11.71	11.54	11.62	11.88	11.76
C1ra	6.05	6.32	6.25	6.41	8	7.97	8.1	9.88	10.03	10.12	6.49	6.46	6.51	6.28	6.58	6.32	9.31	9.26	9.29	10.17	10.04	10.13
Trafd1	5.85	6.35	6.16	6.54	8.19	8.17	8.43	9.69	9.65	9.93	6.41	6.13	6.5	6.61	6.34	6.61	9.47	9.55	9.5	9.73	9.76	9.66
Tap1	6.18	6.15	6.14	6.46	9.98	10.09	9.83	10.57	10.51	10.68	6.57	6.46	6.08	6.67	6.28	6.29	10.36	10.22	10.3	10.51	10.38	10.56
Tmem140	5.97	5.85	5.59	6.09	8.78	8.65	9.08	11.31	11.15	11.06	5.54	5.64	5.66	5.48	5.63	5.42	10.45	10.46	10.42	11.23	11.19	11.26
Ifih1	5.7	5.82	5.92	6.49	8.61	8.5	8.49	9.91	9.92	10.08	5.85	6.2	5.84	6.25	6.2	6.02	9.35	9.27	9.36	9.76	9.62	9.82
Gbp5	5.64	5.68	5.59	5.73	7.52	7.5	7.59	10.57	10.5	10.63	5.76	5.72	5.27	5.54	5.59	5.52	10	9.99	10.06	10.56	10.59	10.59
Tap2	5.75	5.91	5.72	6.09	9.04	9.2	8.96	10.14	10.14	10.31	5.98	5.91	5.73	6.12	5.84	5.95	9.6	9.45	9.69	10.31	10.17	10.23
Dtx3l	5.7	6.13	6.11	6.05	8.59	8.85	8.78	9.71	9.78	9.84	6.36	6.11	6.06	6.14	6.05	6.06	9.1	9.16	9.19	9.73	9.63	9.66
Erap1	6.21	6.24	6.27	6.82	9.31	9.39	9.13	9.6	9.54	9.66	6.46	6.34	6.26	6.42	6.34	6.42	9.06	8.99	9.05	9.35	9.24	9.35
Rtp4	6.12	5.91	5.86	5.97	8.94	8.84	9.03	9.68	9.55	9.47	5.88	5.68	5.7	5.92	6.16	6.08	9.45	9.58	9.47	9.4	9.49	9.43
Dhx58	5.43	5.64	5.59	6.01	8.66	8.71	8.97	10.14	10.13	10.12	5.66	5.72	5.47	5.88	5.74	5.68	9.86	9.94	10.01	10.07	9.98	10.16
Samhd1	7	7.31	7.25	6.97	8.91	9.02	8.81	10.4	10.54	10.73	7.44	7.24	7.32	7.14	7.07	7.13	9.91	9.87	9.98	10.38	10.23	10.24
Ifit3b	5.8	5.94	5.72	6.09	9.28	9.36	9.46	10.62	10.64	10.83	5.49	5.56	5.41	5.8	6.14	5.7	10.64	10.67	10.78	10.32	10.31	10.53
Irgm2	5.34	5.68	5.68	6.2	10.14	10.26	10.02	10.59	10.62	10.84	6.12	5.91	5.73	6.14	5.92	6.02	10.34	10.11	10.37	10.75	10.64	10.65
Rnf19b	6.01	6.04	6.01	6.16	7.65	7.7	7.24	10.01	10.02	10.06	6.44	6.32	6.4	6.12	6.14	6.38	9.13	9.12	9.15	10	10	10.14
Xaf1	5.64	5.51	5.72	5.83	8.51	8.37	8.54	9.39	9.42	9.39	5.85	5.79	5.66	5.6	5.71	5.75	9.34	9.31	9.13	9.21	9.4	9.29
Parp14	5.8	5.82	5.95	6.09	9.71	10.04	9.79	10.31	10.53	10.5	6.12	5.79	5.7	6.14	5.81	6.02	9.92	9.84	10.1	10.51	10.29	10.35
Sp100	4.91	5.4	5.54	5.97	7.51	7.53	7.76	9.66	9.61	9.72	5.66	5.82	5.57	5.54	5.71	5.66	9.34	9.44	9.32	9.35	9.52	9.6
Lgals9	6.64	6.58	6.55	6.7	8.1	8.39	8.45	10.11	10.08	10.44	6.87	6.8	6.65	6.74	6.72	6.84	9.58	9.43	9.59	9.93	9.8	10.06
Ifi204	5.51	5.6	5.36	5.6	6.86	7.2	7.39	9.66	9.68	9.7	5.79	5.51	5.41	5.48	5.63	5.39	9.55	9.63	9.7	9.62	9.64	9.79
Trim21	5.7	5.79	5.92	6.05	8.23	8.19	8.29	9.61	9.47	9.67	5.79	5.68	5.8	6.12	5.95	5.92	9.07	8.96	9.13	9.44	9.33	9.43
Irgm1	6.01	6.71	6.66	7.25	11.67	11.74	11.45	12.12	12.29	12.33	6.74	6.65	6.2	7.18	7.03	7.04	11.94	11.75	11.91	12.19	12.01	12.14
Gbp7	5.51	5.79	5.68	6.23	9.75	9.97	9.87	9.91	10.05	10.2	5.85	5.64	5.41	5.66	5.95	5.81	9.81	9.69	9.94	10.22	10.07	10.06
Ogfr	8.57	8.4	8.33	8.58	9.97	9.83	9.8	10.5	10.46	10.63	8.32	8.23	8.4	8.54	8.36	8.47	10.35	10.27	10.33	10.46	10.37	10.53
Serpinb9	6.18	6.02	6.25	6.01	7.78	7.51	7.91	9.46	9.22	9.23	6.07	5.96	5.98	5.99	6.3	6.03	8.96	9.02	9.05	9.31	9.48	9.3
Lap3	9.09	8.88	8.62	8.76	10.21	10.01	10.33	11.32	11.2	11.3	8.41	8.57	8.79	8.55	8.85	8.66	11.06	11.17	11.19	11	10.99	11.17
Mx1	5.64	5.46	5.86	6.01	7.56	7.75	8.16	9.38	9.53	9.6	5.82	5.75	5.73	5.66	5.67	5.55	9.18	9.26	9.15	9.14	9.17	9.05
Ncoa7	6.68	6.58	6.31	6.51	7.63	7.56	7.76	9.13	8.82	8.8	6.31	6.39	6.47	6.57	6.39	6.51	8.98	9.17	9.05	8.66	8.99	8.79
Irf7	5.34	5.4	5.83	5.78	8.51	8.74	8.67	9.83	9.88	10.27	6.07	5.79	5.41	5.71	5.67	5.55	9.62	9.44	9.56	9.48	9.49	9.77
Pros1	6.33	6.61	6.41	6.51	7.36	7.33	7.01	9.7	9.79	9.87	6.49	6.55	6.43	6.68	6.62	6.53	8.73	8.68	8.73	9.84	9.7	9.71
Oasl2	5.75	5.51	5.75	5.67	8.87	9.3	8.86	9.67	9.86	10.02	5.73	5.68	5.52	5.54	5.45	5.46	9.51	9.32	9.51	9.85	9.73	9.66
Ifi211	4.91	5.64	5.54	5.83	7.56	7.52	7.64	9.83	9.79	9.91	5.58	5.4	5.41	5.31	5.45	5.46	9.65	9.73	9.82	9.7	9.66	9.72
Fn1	7.03	7.32	7.61	7.96	7.95	8.36	8.01	12.49	12.86	13.04	7.81	7.61	7.14	7.85	7.75	7.78	11.31	11.35	11.38	13.06	12.92	12.88
Nupr1	5.89	6.44	6.35	6.44	6.75	6.68	6.89	10.19	10.25	10.06	6.52	6.16	6.26	6.59	6.77	6.64	8.82	9.03	8.83	10.55	10.55	10.43
Parp10	6.15	6.24	6.37	6.59	8.58	8.92	8.93	9.49	9.74	9.84	6.47	6.55	6.13	6.25	6.24	6.19	9.22	9.12	9.32	9.68	9.62	9.75
Crem	6.93	6.76	6.55	6.78	8.1	7.71	8.24	10.02	9.83	9.52	6.33	6.57	6.79	7.08	6.91	6.93	9.74	10.01	9.81	9.9	10.22	9.81
Atf3	6.12	6.04	6.09	6.16	7.1	7.08	6.95	9.39	9.36	9.36	6.57	5.85	6.11	6.05	6.03	6.28	9.13	9.25	9.16	9.14	9.32	9.43
Klf6	8.23	8.11	7.89	8.13	8.64	8.41	8.46	10.25	10.08	10.08	7.73	7.88	7.91	7.93	8.16	7.92	9.79	9.74	9.75	10.06	10.06	10.15
Ddx58	5.8	5.79	5.92	6.23	8.57	8.99	8.69	9.45	9.66	9.82	6.07	5.82	5.7	6.12	5.98	5.97	8.93	8.99	9.04	9.7	9.45	9.47
Stom	7.13	7.11	7.02	7.15	7.83	7.74	7.9	9.59	9.52	9.54	6.87	7.08	7.11	6.97	7.05	6.81	8.93	8.83	9.05	9.52	9.52	9.57
Dkk3	7.81	8.16	8.01	8.06	9.11	8.88	9.11	9.81	9.8	9.83	8.15	8.14	8	8.33	8.17	8.23	9.77	9.84	9.82	10.09	9.98	10.05
Eif2ak2	6.6	6.65	6.71	7	8.35	8.49	8.51	9.19	9.33	9.41	6.87	6.81	6.62	6.68	7.04	6.73	8.81	8.88	9.14	9.2	9.22	9.25
Cyp4v3	5.89	5.94	6.16	5.53	7.39	7.32	7.62	8.5	8.59	8.5	5.88	6.16	5.8	5.95	6	6.18	8.48	8.59	8.6	8.84	8.76	8.7
Stat2	5.75	5.85	6.14	6.09	8.32	8.68	8.58	8.95	8.91	9.05	6.16	5.82	5.7	5.75	5.84	6	8.66	8.53	8.66	8.91	8.76	8.83
Rbm43	6.55	6.74	6.55	6.92	8.12	7.93	7.91	9.08	8.79	8.92	6.61	6.83	6.5	6.67	6.74	6.77	8.82	8.68	8.82	8.68	8.55	8.66
Pnp	7.09	6.96	6.87	7.02	7.75	7.67	8.17	9.4	9.19	9.14	6.63	6.57	6.69	6.63	6.91	6.69	9.28	9.32	9.28	8.78	9.25	9.13
Cd47	7.51	7.38	7.37	7.5	8.61	8.4	8.51	10.08	9.82	9.76	7.19	7.16	7.55	7.24	7.4	7.37	9.76	9.89	9.62	9.74	10.05	9.85
Sp110	4.91	5.34	4.91	5.88	6.52	6.91	7.19	9.47	9.62	9.71	5.58	5.64	5.35	5.31	4.91	5.25	9.14	9.17	9.18	9.36	9.49	9.56
Myd88	6.33	6.5	6.21	6.29	7.16	7.07	7.04	9.51	9.41	9.6	6.49	6.2	6.24	6.38	6.6	6.47	8.65	8.54	8.74	9.43	9.24	9.36
Tnfrsf12a	8.12	7.84	7.74	7.25	8.14	7.97	8.23	10.21	10.01	10.01	7.05	7.71	7.51	7.56	8.17	7.96	10.5	10.66	10.48	9.94	10.28	10.23
Snx10	8.79	8.64	8.49	8.65	10.01	9.61	9.9	11.34	11.11	10.82	8.02	8.27	8.47	8.42	8.67	8.38	11.01	11.17	11.05	11.16	11.43	11.14
Apol6	5.34	5.51	5.54	5.6	8.66	8.53	8.72	9.73	9.8	9.97	5.49	5.26	5.35	5.19	5.5	5.34	9.95	9.94	9.96	9.54	9.47	9.7
Eif4e3	7.33	7.17	7.4	7.23	8.07	7.91	7.93	9.4	9.38	9.39	7.03	7.28	7.09	7.4	7.12	7.21	8.77	8.85	8.91	9.31	9.33	9.34
Cxcl10	6.3	6.53	6.75	6.7	10.07	10.33	10.23	12.13	12.17	12.31	6.53	6.62	5.84	6.42	6.45	6.2	12.19	12.09	12.17	12.11	12.08	12.17
Cst3	9.81	9.81	9.7	9.22	9.94	9.71	9.89	11.33	11.26	11.17	9.47	9.71	9.64	9.7	9.74	9.76	11.18	11.15	11.14	11.26	11.39	11.44
Casp4	5.51	5.51	5.63	5.53	6.4	6.1	6.36	10.32	10.07	10.05	5.58	5.46	5.35	5.66	5.59	5.42	9.28	9.33	9.25	9.97	10.26	10.07
Oas1g	5.89	5.75	5.36	5.73	7.59	7.37	7.73	9.46	9.41	9.49	5.62	5.72	5.57	5.84	6.24	5.55	9.14	9.5	9.28	9.17	9.51	9.68
Isg20	4.91	5.34	5.63	5.45	7.02	7.09	7.33	9.29	9.31	9.49	5.49	5.6	5.47	5.31	5.4	5.55	8.78	9.05	8.95	9.25	9.26	9.37
Tgtp1	6.62	6.78	6.39	6.92	12.7	12.4	12.8	13.53	13.42	13.29	6.73	6.91	5.93	6.77	6.62	6.42	13.53	13.73	13.61	13.35	13.65	13.41
Tapbp	6.66	6.78	6.79	6.88	10.1	10.45	10.16	11.08	11.12	11.29	7.07	7.12	6.68	7.05	6.66	7.05	10.45	10.38	10.57	11.29	11.14	11.19
Dusp28	5.97	6.13	6.27	6.09	7.02	7	6.69	9.22	9.08	9.09	6.29	6.26	6.15	6.25	6.24	6.18	8.32	8.27	8.21	8.91	8.89	8.9
Idnk	7.35	7.61	7.28	7.42	9.24	8.81	9.26	10.3	10.11	9.97	6.56	7	7.28	6.96	7.47	7.14	10	10.15	9.95	9.75	10.12	9.93
Lgals3bp	7.89	8.16	8.09	8.37	10.61	10.82	10.55	11.58	11.75	11.95	8.59	8.49	8.15	8.62	8.43	8.53	11.09	11.02	11.14	11.79	11.67	11.71
Rnf135	6.01	6.22	5.86	6.32	7.63	7.7	7.59	8.71	8.66	8.65	6.12	5.91	6.06	6.05	6.18	6.12	8.3	8.15	8.18	8.44	8.53	8.7
Cd274	5.64	5.51	5.83	5.93	7.65	7.57	7.61	8.62	8.75	8.7	5.76	5.56	5.57	5.54	5.87	5.68	8.43	8.4	8.39	8.7	8.85	8.91
Ifi203	5.43	5.34	5.36	5.22	7.17	7.14	7.28	9.82	9.96	10.05	5.62	5.34	4.91	5.4	5.33	5.25	9.41	9.33	9.36	9.86	9.9	9.86
Psmb9	5.8	5.75	5.59	5.88	9.64	9.11	9.54	10.48	10.29	10.14	5.76	5.75	5.35	5.71	5.74	5.95	10.38	10.57	10.45	10.23	10.47	10.3
Phf11d	5.34	5.26	5.59	5.73	7.01	7.03	7.53	10.37	10.22	10.09	5.25	5.6	5.16	5.54	5.4	5.55	9.73	9.94	9.79	9.95	10.32	10.16
Nub1	7.42	7.55	7.56	7.74	9.04	9.11	8.87	9.59	9.66	9.74	7.66	7.69	7.69	7.72	7.68	7.71	9.28	9.12	9.22	9.59	9.5	9.54
Mvp	6.08	6.42	6.48	6.56	7.44	7.67	7.64	10.05	10.2	10.39	6.71	6.47	6.64	6.77	6.4	6.63	9.11	9.05	9.16	10.33	10.11	10.37
Tlr3	5.34	5.88	5.79	5.88	7.34	7.64	7.19	9.19	9.13	9.34	6.05	5.85	5.7	5.71	5.78	6.16	8.71	8.46	8.67	9.23	9.1	9.08
Flot2	7.46	7.59	7.55	7.62	8.19	8.14	8.3	10.1	10.04	10.11	7.75	7.78	7.6	7.81	7.71	7.71	9.38	9.16	9.26	10.13	9.94	10.15
Crabp2	5.21	5.56	5.42	4.91	5.68	5.54	5.48	9.21	9.19	9.2	5.62	5.68	5.47	5.4	5.45	5.39	8.37	8.42	8.32	9.38	9.36	9.28
Rmdn3	6.78	7.01	6.99	6.97	8.33	8.28	8.01	9.49	9.47	9.63	7.15	7.25	7.12	6.91	6.98	6.98	9.05	8.85	8.99	9.4	9.28	9.51
Sppl2a	7.63	7.72	7.68	7.99	8.4	8.43	8.55	9.57	9.36	9.34	7.46	7.53	7.49	7.67	7.77	7.61	9.15	9.16	9.09	9.27	9.47	9.53
Parp11	6.08	6.28	6.48	6.32	8.19	8.36	8.09	8.16	8.22	8.25	6.29	6.49	6.62	6.61	6.39	6.3	8.5	8.44	8.55	8.16	8.12	8.14
Ifi44	5.21	5.34	5.36	5.45	7.71	7.89	7.95	9.93	9.88	10.11	5.15	5.56	5.35	4.91	5.25	5.34	9.45	9.27	9.33	9.65	9.71	9.76
Gbp6	5.75	5.75	5.92	6.26	10.94	11.01	10.68	10.99	11.21	11.35	6.14	5.88	5.62	5.84	5.92	5.75	10.99	10.97	10.93	11.04	11.13	11.04
F3	6.05	5.94	6.16	6.16	5.85	6.24	6.54	8.97	9.06	9.1	6.2	6.28	5.87	6.08	6.1	6.23	8.38	8.38	8.26	9.16	9.27	9.49
Gas7	6.6	6.95	6.75	6.46	7.63	7.84	7.44	10.25	10.38	10.61	7.23	7.07	6.93	6.9	6.65	6.77	9.5	9.52	9.68	10.62	10.52	10.48
Gsdmd	5.7	5.72	5.36	5.78	6.62	6.83	7.04	8.46	8.58	8.57	5.62	5.85	5.7	5.66	5.67	5.46	8.06	8.15	8.15	8.63	8.59	8.57
S100a11	7.44	7.43	7.45	7.25	7.38	7.5	7.68	9.22	9.25	9.36	7.4	7.39	7.39	7.03	7.24	7.24	8.87	8.87	8.93	9.1	9.27	9.3
Plxnc1	7.79	7.54	7.47	7.64	8.94	8.8	9.08	9.25	9.06	9.18	7.32	7.54	7.66	7.75	7.76	7.74	9.29	9.2	9.25	9.25	9.2	9.11
H2-Q4	5.75	6.11	5.72	6.13	7.72	7.71	7.88	9.52	9.49	9.81	6.14	6.11	5.8	5.84	5.78	6.25	8.68	8.69	8.82	9.44	9.28	9.61
Znfx1	6.76	6.76	6.69	6.61	8.19	8.78	8.44	9.86	10.19	10.35	7.09	7.03	6.8	6.63	6.71	6.67	9.26	9.37	9.44	10.24	10.1	10.02
B2m	8.24	8.39	8.35	8.77	11.41	11.45	11.36	12.14	12.24	12.29	8.99	8.59	8.32	8.7	8.59	8.75	11.71	11.63	11.67	12.21	12.24	12.26
Casp12	5.21	5.4	5.27	5.45	6.36	6.17	6.21	9.92	9.83	9.86	5.44	5.46	4.91	5.48	5.25	5.11	9.24	9.41	9.19	9.64	9.75	9.67
Gnb4	7.16	6.98	7.01	6.9	8.14	7.88	8.25	8.38	8.21	8.28	6.68	6.8	6.64	6.75	7.11	7.1	8.62	8.48	8.65	7.96	8.03	8.08
Trim12a	5.34	5.46	5.75	5.6	7.44	7.23	7.53	8.97	8.83	8.81	5.15	5.51	5.7	5.19	5.63	5.42	8.48	8.58	8.54	8.48	8.73	8.78
Mndal	4.91	5.26	5.59	5.45	6.21	6.43	7.04	9.15	9.14	9.33	5.62	5.34	5.27	5.19	5.25	5.42	8.84	8.78	8.91	9.08	9.23	9.12
Rnf213	6.68	7.04	6.93	7.29	9.82	10.57	10.06	10.78	11.22	11.36	7.42	7.15	6.65	7.22	6.87	7.11	10.65	10.76	10.84	11.26	11.16	11.11
Tgtp2	5.7	6.13	5.95	6.38	11.22	10.92	11.31	11.64	11.63	11.69	5.93	6.02	5.27	5.54	5.71	6.06	11.78	12.05	11.97	11.64	11.98	11.81
Nod1	4.91	5.26	5.36	5.45	7.01	7.14	7.22	8.36	8.62	8.65	5.44	5.51	5.62	5.54	5.59	5.39	8.21	8.19	8.31	8.52	8.39	8.49
Ifi47	5.58	6.15	6.27	6.66	12.24	11.71	12.24	12.78	12.48	12.24	6.34	6.3	5.73	6.17	5.98	6.3	12.72	12.97	12.76	12.35	12.71	12.39
Arid5a	6.3	5.91	6.21	6.7	7.16	7.36	7.37	9.22	9.36	9.43	6.39	6.34	6.22	6.7	6.58	6.29	8.14	8.21	8.21	9.38	9.24	9.22
Tmsb10	12.13	12.01	11.63	11.69	12.03	11.61	12.23	14.75	14.72	14.57	11.05	11.29	11.77	11.58	11.84	11.62	14.01	14.34	14.15	14.77	15.06	14.94
Aida	8.41	7.96	7.91	8.21	9.07	8.69	8.81	9.81	9.61	9.62	7.37	7.7	7.93	7.94	8.07	7.89	9.79	9.8	9.76	9.44	9.52	9.45
Rhoc	9.14	8.96	8.76	8.99	9.13	8.84	9.24	10.98	10.85	10.87	8.33	8.52	8.9	8.87	8.8	8.7	10.6	10.68	10.58	10.7	10.82	10.91
Igtp	6.12	6.15	6.48	6.84	12.11	12.1	12.15	12.66	12.65	12.77	6.27	6.65	5.98	6.55	6.49	6.37	12.64	12.6	12.63	12.45	12.39	12.45
Anxa4	7.34	7.49	7.2	7.46	7.91	7.73	8.07	10.02	9.96	10.12	7.36	7.41	7.18	7.35	7.23	7.35	8.97	8.86	9.07	9.71	9.62	9.85
Ttc39b	7.13	6.87	6.87	6.99	7.88	7.87	8.01	8.4	8.56	8.31	6.92	6.95	7.04	6.97	7.05	7.03	8.47	8.57	8.54	8.37	8.48	8.61
Gbp4	5.64	5.79	6.01	6.41	10.8	10.71	10.92	10.26	10.28	10.42	5.93	5.85	5.27	5.92	5.81	5.85	11.18	11.25	11.33	10.11	10.13	10.2
Fbxo6	7.7	7.27	7.22	7.26	7.9	7.59	8.02	9.75	9.46	9.36	6.86	7.02	7.28	7.46	7.43	7.3	9.25	9.4	9.31	9.22	9.49	9.51
Ppa1	8.77	8.78	8.66	8.43	9.4	9.37	9.47	10.29	10.06	10.25	8.57	8.64	8.67	8.34	8.81	8.46	10.17	10.26	10.13	9.9	9.98	9.93
1110038F14Rik	8.04	7.92	7.78	7.7	8.82	8.65	9.18	10.05	9.91	9.76	7.16	7.3	7.96	7.36	7.62	7.69	9.98	10.09	9.99	9.83	10.1	9.99
Apol9a	5.7	5.64	5.63	5.93	9.81	9.58	9.83	10.78	10.71	10.87	5.32	5.88	4.91	5.4	6	5.89	10.73	10.76	10.7	10.49	10.45	10.69
Tspo	8.94	8.6	8.51	8.46	9.18	8.66	9.34	11.94	11.65	11.51	7.9	8.32	8.65	8.66	8.89	8.58	11.12	11.38	11.16	11.63	12.07	11.96
Daxx	6.74	6.86	6.76	6.76	7.97	8.35	8.09	9.37	9.62	9.88	7.27	6.97	6.78	6.88	6.58	6.89	9.09	9.1	9.37	9.48	9.5	9.56
C2	7.17	7.24	7.66	7.46	9.05	9.21	9.28	10.53	10.71	10.89	7.67	7.57	7.23	7.5	7.3	7.54	9.87	9.86	9.91	10.82	10.72	10.73
Batf2	5.34	5.34	5.36	5.53	7.69	7.97	7.78	9.32	9.46	9.56	5.44	5.34	5.16	5.4	5.15	5.3	8.76	8.77	8.79	9.59	9.53	9.53
Gm4841	5.51	5.56	5.68	5.6	7.72	7.5	7.74	11.59	11.38	11.39	5.49	5.94	5.35	5.66	5.63	5.58	10.45	10.51	10.64	11.49	11.66	11.69
Hap1	6.95	7.04	6.84	7.23	8.07	8.43	8.36	9.62	9.8	9.9	6.95	7.23	6.81	7.45	7.06	7.2	9.15	9.22	9.32	9.79	9.67	9.7
Gfap	6.21	5.94	6.01	6.2	6.58	6.56	6.58	8.84	8.89	9.02	6.05	6.16	5.9	6.55	6.37	6.43	7.79	7.7	7.81	8.72	8.6	8.46
Irf9	5.58	5.79	5.89	6.41	8.09	8.03	7.87	7.66	7.59	7.76	6.1	6.04	6.01	6.4	6.37	6.05	7.77	7.82	7.85	7.52	7.59	7.71
Selenow	8.5	8.46	8.06	8.12	8.54	8.21	8.74	10.2	10.06	9.94	7.75	7.91	8.23	8.09	8.05	8.22	9.97	10.2	9.99	10.02	10.3	10.18
Gpx1	9.85	9.66	9.55	9.07	10.28	9.79	10.17	11.3	11.11	10.92	9.04	9.45	9.54	9.35	9.4	9.41	11.31	11.44	11.22	11.23	11.38	11.28
Nppb	6.53	6.42	6.21	6.29	6.26	6.35	6.31	7.9	7.82	7.78	6.24	6.04	6.55	6.57	6.47	6.53	8.11	8.21	8.23	7.83	8.25	8.05
Pik3ip1	6.18	6.15	6.25	6.32	7.37	7.3	7.33	8.3	8.14	8.41	5.96	5.96	6.2	6.14	6.44	6.39	7.91	7.9	7.6	8.15	8	8.2
Mras	5.89	5.82	5.89	6.29	7.6	7.69	7.61	7.94	7.98	7.97	6.22	6.11	6.18	6.23	5.98	5.99	7.95	7.63	7.87	7.97	7.83	7.76
Plaat3	6.51	6.15	6.35	6.2	7.08	6.62	7.28	8.3	8.11	7.96	5.98	5.91	6.01	6.02	6.14	5.95	8.01	8.26	8.31	7.98	8.21	8.17
Sp140	5.21	5.26	5.48	5.45	6.31	6.41	6.31	9.51	9.47	9.62	5.39	4.91	5.41	5.48	5.15	5.25	8.64	8.58	8.78	9.36	9.44	9.45
Naga	6.98	6.84	6.88	7.05	7.48	7.47	7.44	9.28	9.3	9.41	7.26	7	7.01	7.13	7.08	7.14	8.58	8.31	8.54	9.5	9.4	9.5
Trim25	5.64	5.51	6.01	5.83	7.22	7.56	7.61	8.17	7.94	8.25	6.07	5.99	5.93	5.99	5.98	5.89	8.07	7.79	8.12	8.13	8.18	8.38
Osgin1	6.24	6.47	6.63	6.32	6.93	7.02	6.89	9.62	9.74	9.88	6.92	6.71	6.69	6.59	6.28	6.34	8.69	8.48	8.71	9.92	9.56	9.96
F830016B08Rik	5.21	5.34	5.27	4.91	6.24	6.28	6.41	9.23	9.4	9.29	5.15	5.51	5.16	5.31	4.91	5.11	8.58	8.6	8.65	9.4	9.63	9.32
Ifi27	7.55	7.55	7.51	8.1	9.44	9.15	9.55	9.34	9.14	9.15	7.07	7.49	7.94	8.05	8.23	8.03	9.52	9.74	9.64	9.18	9.32	9.28
Socs3	5.64	5.85	5.75	5.6	6.5	6.53	6.73	8.91	9.14	9.26	6.24	6.09	5.87	6.05	5.98	5.77	7.98	7.78	7.95	9.4	9.25	9.49
Tent5a	5.34	5.46	5.42	5.78	6.78	6.96	6.95	8.22	8.22	8.39	5.54	5.85	5.35	5.66	5.45	5.61	7.65	7.52	7.72	8.07	7.95	8.07
Mt2	7.54	7.68	7.58	7.86	8.63	8.82	8.64	9.98	10.09	10.13	7.84	7.86	7.73	7.78	7.7	7.86	9.22	9.02	9.19	9.87	9.83	10.06
Rnasel	5.64	5.72	5.72	5.97	5.95	5.91	5.8	8.83	8.96	9.05	5.58	5.6	5.62	5.92	6.07	5.55	7.49	7.78	7.7	9.12	9.15	9.13
Anxa7	8.19	7.89	7.91	7.76	8.45	8.11	7.93	9.92	9.8	9.84	7.68	7.89	7.91	7.71	7.97	7.81	9.44	9.26	9.29	9.74	9.69	9.83
Pgs1	7.54	7.51	7.7	7.56	8.02	7.97	7.62	9.61	9.77	9.94	7.71	7.69	7.51	7.74	7.64	7.71	9.08	9.04	9.07	9.92	9.8	9.99
Flot1	6.88	6.96	6.87	6.9	7.2	6.86	7.09	9.16	9.11	9.06	7.01	7	6.93	7.04	7	7.04	8.47	8.33	8.41	9	9.02	9.18
Shisa5	6.98	7.15	7.1	7.41	8.54	8.66	8.39	9.56	9.55	9.55	7.58	7.48	7.14	7.23	7.19	7.26	9.12	8.89	8.98	9.58	9.36	9.63
Gtpbp2	6.95	7.03	7.14	6.97	7.7	7.83	7.55	9.14	9.25	9.33	7.22	7.21	6.83	7.27	7.13	7.2	8.71	8.75	8.72	9.43	9.34	9.31
Zfp945	6.33	6.26	6.09	6.13	6.68	6.5	6.66	8.46	8.18	8.05	5.85	6.07	5.87	5.84	6.07	6.08	7.7	7.75	7.82	8.12	8.51	8.42
Ktn1	7.41	7.52	7.48	7.73	7.61	7.7	7.64	9.91	10.17	10.31	7.8	7.57	7.4	7.67	7.65	7.63	9.07	9.09	9.26	10.13	10.06	9.89
Tifa	6.6	6.2	6.23	6.49	6.73	6.42	6.58	8.11	8.09	7.92	5.96	6.09	6.36	6.28	6.37	6.31	7.85	7.84	7.81	7.85	8.1	7.96
Lhfp	6.55	6.42	6.72	6.29	6.67	6.36	6.31	8.42	8.19	8.11	6.43	6.62	6.32	6.51	6.62	6.63	8.22	8.25	8.49	8.62	8.24	8.73
Adar	6.98	7.14	7.06	7.49	8.85	9.13	8.73	9.38	9.53	9.72	7.51	7.21	7.18	7.33	7.27	7.2	9.2	9.07	9.1	9.45	9.31	9.39
Eef1akmt4	7.01	7.03	6.71	6.82	7.3	7.09	7.62	8.57	8.41	8.53	6.46	6.75	6.79	6.53	6.9	6.64	8.53	8.61	8.44	8.18	8.42	8.36
Gadd45g	5.34	5.26	5.27	5.53	5.73	5.56	5.31	8.77	8.83	8.7	5.62	5.6	5.41	5.19	5.4	5.3	7.77	7.55	7.53	8.74	8.69	9.05
Nampt	10.52	10.02	10.03	9.94	11.36	10.94	11.4	12.31	12.07	11.93	9.13	9.53	9.91	9.72	10.03	9.72	11.99	12.21	12.07	11.75	12.09	11.91
Usp18	5.43	5.64	5.42	5.35	8.25	8.36	8.65	10.33	10.11	10.55	5.73	5.64	5.57	5.48	5.59	5.7	10.3	10.17	10.24	9.92	9.79	10.09
Trib3	7.48	7.18	7.09	7.36	7.63	7.54	7.66	9.47	9.41	9.46	7.29	7.34	7.27	7.76	7.39	7.58	8.42	8.55	8.6	9.55	9.53	9.59
Abhd16a	6.8	7.04	7.25	7.08	8.52	8.39	8.41	8.51	8.49	8.6	7.23	7.16	7.11	7.2	7.18	7.05	8.45	8.28	8.43	8.43	8.34	8.41
C1rl	6.27	6.26	6.41	6.26	6.86	6.78	6.66	8.23	8.11	8.02	6.61	6.34	6.55	6.42	6.47	6.35	7.97	7.86	7.9	8.22	8.27	8.08
Gla	7.44	7.24	7.2	7.04	7.62	7.49	7.48	9.15	8.77	8.94	6.86	7.15	7.36	7.17	7.39	7.18	8.62	8.84	8.79	8.83	8.87	9
Coq8b	6.57	6.58	6.75	6.59	6.81	6.76	7.09	8.61	8.6	8.59	6.46	6.55	6.81	6.57	6.69	6.62	7.86	8.03	8	8.53	8.49	8.51
Pnpt1	7.84	7.5	7.6	7.15	8.4	8.13	8.48	8.64	8.58	8.62	7.13	7.59	7.56	7.51	7.58	7.61	9.09	9.19	9.17	8.32	8.65	8.34
Calhm5	6.57	6.37	6.65	6.44	7.05	6.83	6.83	8.55	8.39	8.56	6.16	6.26	6.76	6.57	6.55	6.45	8.2	7.94	8.06	8.05	8.14	8.23
Csrp1	11.02	10.82	10.67	10.84	11.36	11.09	11.6	12.65	12.5	12.48	9.87	10.23	10.61	10.54	10.71	10.57	12.2	12.33	12.2	12.24	12.34	12.4
Prph	5.43	5.6	5.75	5.78	8.1	7.93	7.88	10.28	10.32	10.45	5.88	5.79	5.35	5.54	5.25	5.46	10.24	10.19	10.33	10.03	9.67	10.16
Gm4951	5.21	5.34	5.42	5.45	7.83	7.89	7.94	8.96	9.1	9.07	5.25	5.26	5.16	5.31	5.25	5.3	8.89	8.72	8.8	9.11	9.16	8.92
Sipa1l1	6.76	6.78	7.07	6.88	7.87	7.95	8.21	9.12	9.43	9.58	7.36	7.24	7.1	6.97	6.93	7.02	8.7	8.83	8.94	9.36	9.32	9.25
Eci1	7.76	7.62	7.51	7.61	8.13	7.77	7.79	8.66	8.63	8.72	7.29	7.47	7.54	7.69	7.8	7.61	8.74	8.65	8.66	8.78	8.71	8.73
Stat3	6.6	6.87	6.85	7.33	8.86	9.14	8.81	9.87	10.04	10.17	7.61	7.61	6.86	7.39	7.25	7.54	9.41	9.35	9.37	10.09	10.06	10.12
Rnf114	7.06	7.4	7.47	7.29	8.76	8.74	8.66	9.15	9.16	9.41	7.74	7.62	7.38	7.56	7.49	7.59	8.91	8.82	8.9	9.29	9.13	9.33
Rnd3	6.08	6.02	5.89	6.13	6.7	6.63	6.86	7.93	7.86	7.92	6.01	6.32	6.24	5.8	5.92	5.99	7.62	7.52	7.82	7.83	7.9	7.73
Csrnp1	5.89	5.68	5.98	5.78	6.36	6.42	6.36	8.47	8.44	8.61	6.24	6.2	6.01	5.88	5.87	5.97	7.63	7.5	7.74	8.34	8.24	8.47
Trex1	5.85	5.51	6.01	5.67	6.33	6.54	6.41	8.45	8.43	8.71	6.14	6.11	5.47	5.88	5.63	5.85	7.82	7.65	7.75	8.31	8.24	8.41
Trim30d	4.91	5.46	5.17	5.22	5.88	6.27	6.03	8.21	8.25	8.33	5.32	5.4	5.27	4.91	4.91	5.25	7.88	7.85	7.9	8.25	8.17	8.35
Itm2b	8.87	8.72	8.63	8.75	9.53	9.29	9.83	10.4	10.2	10.22	8.44	8.69	8.56	8.79	8.77	8.85	10.07	10.23	10	10.29	10.42	10.47
H2-D1	8.14	8.43	8.16	8.54	10.47	10.39	10.78	12.32	12.35	12.43	8.62	8.32	8.03	8.55	8.13	8.43	11.5	11.5	11.51	12.45	12.49	12.64
Gclm	6.98	6.86	6.92	6.93	7.48	7.55	7.55	8.12	8.16	8.2	7.25	7.21	7.1	7.22	6.9	6.93	8.42	8.28	8.3	8.06	7.98	8.01
Ero1a	7.67	7.63	7.71	7.78	8.25	8.12	8.47	10.61	10.5	10.58	7.87	8.13	7.98	7.73	7.56	7.66	9.27	9.32	9.38	10.62	10.63	10.8
Rnf139	7.34	7.19	7.36	7.16	8.13	7.71	7.73	9.19	8.81	8.8	7.02	7.14	7.28	6.98	7.39	7.23	8.85	8.87	8.63	8.86	8.85	8.78
Trpv2	6.72	6.9	7.09	6.84	7.77	8	7.61	9.37	9.59	9.65	7.1	7.3	7	7.05	7.02	6.98	8.65	8.65	8.74	9.68	9.31	9.27
H1f2	6.24	6.06	5.86	6.16	6.46	6.17	6.58	9.08	8.92	8.66	6.12	6.09	6.11	5.95	6.03	5.9	7.77	7.85	7.69	8.86	9.08	9.01
Irak2	7.03	6.71	6.66	6.95	6.72	6.61	6.92	7.76	7.72	7.77	6.12	6.32	6.56	6.55	6.5	6.62	7.88	7.9	7.99	7.69	7.93	7.87
Trim12c	5.51	5.26	5.17	5.6	7.2	7.51	7.62	8.14	8.41	8.49	5.44	5.26	4.91	5.66	5.45	5.19	8	8.11	8.35	8.36	8.28	8.36
Mx2	5.43	5.16	5.36	5.22	7.12	7.34	7.22	8.35	8.52	8.59	5.15	5.34	5.27	5.48	4.91	5.39	8.29	8.21	8.38	8	7.93	8.08
Gbp9	4.91	5.26	5.36	5.22	7.42	7.53	7.19	8.25	8.36	8.61	5.25	5.26	5.27	4.91	5.15	5.19	8.4	8.16	8.35	8.28	8.3	8.2
Pml	6.74	6.53	6.47	6.54	7.91	8.31	8.02	8.82	9.18	9.33	6.9	6.76	6.59	6.63	6.55	6.94	8.45	8.35	8.59	9.44	9.22	9.29
Ifi205	4.91	4.91	5.17	5.6	5.3	5.16	4.91	8.32	8.4	8.66	5.54	5.26	4.91	5.19	4.91	5.39	7.9	7.88	7.58	8.51	8.46	8.46
Wars	7.99	8.37	8.34	8.15	9.25	9.5	9.26	10.52	10.69	10.83	8.53	8.35	8.04	8.12	7.98	8.04	9.94	9.82	9.96	10.39	10.22	10.28
Mpp1	8.02	7.98	7.73	7.61	7.89	7.64	8.07	9.44	9.28	9.27	7.44	7.49	7.67	7.53	7.78	7.55	9.03	9.06	8.93	9.03	9.24	9.04
Asb13	6.08	6.22	5.79	5.88	6.78	6.59	6.62	7.82	7.58	7.73	5.85	5.79	5.7	5.95	6.16	5.81	7.3	7.54	7.39	7.44	7.57	7.48
Zup1	7.07	6.74	6.61	6.76	7.19	6.92	6.98	8.24	8.1	7.92	6.29	6.22	6.38	6.53	6.55	6.48	7.88	8	8.05	7.6	8.16	7.85
Acacb	5.58	5.6	5.59	5.22	6.19	6.25	6.45	8.04	8.1	8.33	5.96	5.85	5.84	5.84	5.81	5.83	7.34	7.57	7.59	8.75	8.43	8.33
Trim26	6.74	6.91	6.88	7.37	7.86	7.95	7.93	8.38	8.45	8.64	7.05	6.97	6.92	7.22	7.09	7.1	8.23	8.14	8.2	8.34	8.27	8.56
Slfn9	6.76	6.61	6.99	7.02	8.17	8.45	8.31	7.98	8.4	8.49	7.14	6.73	6.68	6.68	6.77	6.68	8.54	8.37	8.52	8.2	8.17	8.07
Sting1	6.64	6.84	6.69	7.16	7.55	7.57	7.39	8.96	9.05	9.24	7.33	7.1	7.11	7.08	6.87	7	8.47	8.31	8.34	9.03	8.92	9.05
Lgals3	9.21	9.2	8.94	9.01	9.75	9.59	10.08	10.42	10.34	10.28	9.05	9.26	9.29	9.52	9.71	9.81	10.63	10.69	10.57	10.32	10.44	10.62
Arhgdib	10.72	10.44	10.42	10.27	10.83	10.49	10.75	12.29	12.17	12.21	10	10.22	10.52	10.36	10.48	10.41	11.73	11.83	11.81	12.01	12.1	12.2
Tdrd7	6.53	6.49	6.53	6.74	7.25	7.29	7.06	8.23	8.34	8.55	6.75	6.68	6.32	6.57	6.49	6.83	8.04	7.91	8.17	8.3	8.2	8.28
Cnn2	7.39	7.27	7.47	7.39	7.45	7.59	7.85	8.81	8.77	8.91	7.75	7.31	7.39	7.45	7.52	7.27	8.79	8.8	8.79	8.68	8.6	8.78
Nlrc5	5.21	5.16	4.91	5.53	7.69	7.82	7.64	8.21	8.42	8.74	5.54	4.91	5.16	5.48	5.4	5.25	7.76	7.94	7.9	8.53	8.4	8.12
Arl6ip5	8.73	8.52	8.37	8.41	8.65	8.28	8.63	10.58	10.41	10.41	8.03	8.35	8.77	8.32	8.66	8.41	10.15	10.25	10.09	10.4	10.5	10.58
Csf1	5.89	6.11	5.72	5.78	7.51	7.7	7.74	7.42	7.57	7.52	6.46	6.3	6.15	6.38	6.1	6.29	7.72	7.73	7.72	7.74	7.47	7.41
Rab39b	6.46	6.24	6.11	6.32	6.44	6.33	6.5	8	7.86	8.01	6.07	6.22	6.47	6.33	6.53	6.49	7.54	7.6	7.75	7.95	7.82	7.99
Lgals8	7.68	7.24	7.36	7.66	7.81	7.86	7.73	8.93	8.84	9	7.29	7.39	7.41	7.52	7.5	7.54	8.47	8.48	8.66	8.62	8.87	8.7
Spsb2	6.36	6.47	6.57	6.2	6.8	6.76	6.69	8.45	8.34	8.15	6.38	6.5	6.3	6.75	6.3	6.57	7.97	7.7	7.67	8.22	8.33	8.36
Plekha2	6.18	6.37	6.58	6.29	7.23	7.34	7.46	8.23	8.09	8.28	6.56	6.83	6.71	6.68	6.47	6.43	8.07	8.21	8.11	7.98	7.94	8.31
Enpp4	6.66	6.52	6.52	6.38	7.23	7.35	7.01	8.42	8.36	8.73	6.69	6.57	6.45	6.47	6.65	6.55	8.13	7.92	8.18	8.34	8.4	8.75
Bid	6.66	6.76	6.55	6.8	7.49	7.5	7.64	7.88	7.86	7.88	6.57	6.73	6.75	6.94	6.7	6.64	7.92	7.91	7.78	7.88	8	7.78
Uba7	5.58	6.06	5.63	5.78	7.85	8.19	7.84	9.29	9.39	9.64	5.69	6.02	6.08	5.95	6.03	5.77	8.68	8.72	8.68	9.42	9.22	9.34
Ripk2	6.01	5.6	5.79	5.88	6.78	6.65	6.86	7.82	7.89	7.93	6.12	5.94	5.87	5.66	5.87	6.03	7.35	7.36	7.38	7.76	7.96	7.8
Nxpe3	6.64	6.65	6.65	6.41	6.58	6.73	6.86	8.16	8.22	8.39	6.67	6.55	6.51	6.49	6.58	6.78	7.82	7.78	7.78	8.32	8.24	8.4
Ccdc25	7.21	7.19	7.15	7.02	8.01	7.9	8.11	8.64	8.55	8.66	6.84	7.22	7.29	7.11	6.87	7.09	8.4	8.31	8.41	8.46	8.26	8.54
Oasl1	5.21	5.34	5.36	4.91	6.4	6.7	6.5	7.48	7.7	8.03	5.69	5.26	5.27	4.91	5.15	5.11	7.8	7.54	7.57	7.15	6.97	7.5
Mitd1	7.46	7.15	6.94	7.21	8.51	8.18	8.51	8.47	8.39	7.99	6.71	6.94	7.23	7.08	7.31	6.92	8.75	8.98	8.73	8	8.4	8.06
Katna1	7.29	6.97	7.15	7.12	7.6	7.18	7.51	8.21	8.19	8.17	6.71	6.88	7.09	6.93	7.21	7.03	8.21	8.32	8.31	7.94	8.13	8.04
Id3	6.64	6.62	6.85	6.68	7.23	6.86	6.92	8.37	8.52	8.28	6.56	6.73	6.41	6.59	6.93	6.96	8.05	7.99	7.88	8.03	8.06	8.19
Tbrg1	9.02	8.66	8.66	8.72	9.51	9.12	9.42	10.28	10.2	10.19	8.14	8.6	8.73	8.54	8.67	8.58	10.1	10.18	10.18	9.97	10.16	10.18
Jun	6.24	6.5	6.47	6.32	6.77	6.98	6.92	9.2	9.18	9.32	7	6.9	6.34	6.51	6.4	6.85	8.49	8.37	8.51	9.08	8.94	9.24
Nfil3	6.12	6.26	6.16	6.09	6.4	6.36	6.41	8.48	8.43	8.58	6.65	6.44	6.15	5.8	6.3	6.08	7.77	7.78	7.88	8.63	8.39	8.72
Ecscr	6.74	6.2	6.47	6.72	6.58	6.53	6.73	8.06	7.96	7.84	6.2	6.09	6.64	6.7	6.75	6.63	7.76	7.91	7.81	8.26	7.91	8.1
1600014C10Rik	6.93	7.13	7.05	7.38	7.31	7.05	7.17	8.36	8.22	8.27	6.94	7.06	7.28	7.05	7.34	7	8.3	8.29	8.27	8.11	8.1	8.17
Tmem106a	5.58	5.46	5.54	5.67	6.48	6.56	6.76	7.43	7.49	7.67	5.91	5.88	5.47	5.88	5.63	5.95	7.2	7.32	7.22	7.61	7.39	7.54
Helz2	5.75	5.51	5.86	5.93	7.16	7.65	7.64	8.64	9.11	9.28	6.29	6.13	5.66	6.02	5.92	5.92	8.5	8.65	8.83	9.11	9.09	9.09
Bloc1s6	6.81	6.89	6.69	6.38	7.3	7.29	7.44	8.35	8.37	8.34	6.81	6.75	7.02	6.8	7.01	6.83	8.02	7.87	8.06	8.3	8.32	8.17
H2-T23	5.8	5.96	5.68	6.13	8.41	8.02	8.68	10.34	10.25	10.26	6.43	5.6	5.47	5.66	5.84	5.94	9.59	9.65	9.7	10.41	10.33	10.49
Ifi207	4.91	5.26	5.17	5.6	5.73	5.76	5.6	7.83	8.06	8.05	5.54	5.34	4.91	5.31	4.91	5.19	7.39	7.27	7.47	7.96	8.2	7.95
Rhob	7.46	7.13	7.39	7.39	7.46	7.38	7.53	8.98	8.83	8.99	7.56	7.37	7.11	7.69	7.39	7.61	8.69	8.62	8.63	8.75	8.86	8.97
Agtrap	6.57	6.79	6.6	6.63	7.1	6.96	7.09	8.33	8.52	8.61	6.88	6.44	6.62	6.7	6.75	6.73	7.95	7.8	8.03	8.55	8.32	8.57
Mgst1	7.7	7.6	7.31	7.56	8.72	8.01	8.47	9.65	9.42	9.17	6.5	7.03	7.44	7.27	7.5	7.33	9.18	9.24	9.21	9.21	9.51	9.14
Creb3	7.76	7.94	7.55	7.56	7.91	7.75	8.07	8.93	8.58	8.78	7.35	7.42	7.65	7.69	7.82	7.75	8.61	8.74	8.82	8.71	8.73	8.73
Oas3	5.43	5.26	5.42	4.91	5.68	5.83	6.03	8	8.03	8.35	5.58	5.16	4.91	5.31	5.15	5.11	7.31	7.43	7.48	8.17	8.21	8.22
Gbp10	5.43	6.02	5.59	5.78	9.95	9.89	9.8	11.13	11.09	11.15	5.69	5.64	4.91	5.48	5.4	5.34	10.98	11.07	11.11	11.24	11.03	11.14
Fosl2	5.7	5.85	5.83	6.13	6.02	6.19	6.26	8.3	8.32	8.53	6.46	6.35	5.77	6.28	5.98	6.03	7.81	7.74	7.59	8.46	8.37	8.42
Olfr56	5.21	5.34	5.36	5.53	8.03	7.92	8.07	9.28	9.24	9.28	4.91	5.34	4.91	4.91	5.4	5.39	8.88	9.11	9.01	9.38	9.39	9.22
1700019D03Rik	6.51	6.44	6.35	6.8	7.25	7	7.17	8	8.3	8.32	6.29	6.18	6.36	6.35	6.4	6.28	7.58	7.48	7.55	8.18	8.13	8.02
Trim34a	4.91	4.91	4.91	5.22	7.06	6.82	7.12	8.51	8.43	8.25	5.25	5.16	5.16	5.31	5.33	5.34	8.27	8.43	8.4	8.35	8.49	8.26
Pla2g4a	6.68	6.39	6.14	6.59	6.56	6.38	7.01	8.1	7.9	7.81	6.03	6.32	6.56	6.49	6.65	6.45	8.01	8.19	8.06	8.17	8.29	8.19
Tnfaip2	6.66	6.61	6.8	6.78	6.77	6.73	6.8	8.61	8.48	8.77	6.67	6.73	6.69	6.77	6.76	6.86	7.77	7.92	7.78	8.45	8.31	8.52
Olfml1	6.38	6.26	6.11	6.05	6.67	6.3	6.66	6.56	6.61	6.48	6.12	6.13	6.28	6.25	6.49	6.3	7.49	7.73	7.65	6.86	6.7	6.76
Ccrl2	4.91	5.16	5.27	5.35	6.33	6.12	6.41	7.41	7.23	7.55	5.82	5.4	5.16	4.91	5.25	5.25	7.29	7.1	7.38	7.02	7.18	7.15
Tceanc2	7.61	7.27	7.17	7.34	7.5	7.45	7.69	8.35	8.27	8.2	6.75	7	7.27	7.11	7.5	7.12	8.26	8.42	8.39	8.45	8.43	8.41
Mov10	6.78	6.89	6.63	6.76	8.42	8.91	8.75	8.94	9.01	9.25	7.43	6.99	6.75	6.88	6.86	6.95	8.74	8.55	8.68	9.23	8.95	8.86
Thbs1	5.58	5.75	5.68	5.97	7.23	7.57	7.31	8.91	9.43	9.23	6.74	6.09	5.9	5.6	5.84	5.52	9.13	8.91	9.06	9.66	9.47	9.32
Arel1	6.6	6.66	6.88	6.97	7.95	8	7.71	9.08	8.99	9.1	7.35	7	6.72	6.93	6.83	6.96	8.29	8.24	8.31	8.99	8.75	8.76
Grik2	6.24	6.4	6.52	6.61	7.11	6.96	6.98	7.81	7.79	7.67	6.22	6.18	6.4	6.12	6.44	6.37	7.34	7.33	7.48	7.81	7.72	7.64
Txnip	6.83	6.86	6.6	7.05	7.48	7.36	7.76	7.72	7.84	7.76	6.99	6.85	7.27	7.27	7.04	7.02	8.25	8.32	8.58	7.94	7.9	8.14
Slc2a6	6.08	6.2	5.92	5.97	7.55	7.7	7.46	7.71	7.83	7.86	6.38	6.61	6.34	6.35	6.2	6.5	7.65	7.65	7.51	7.57	7.38	7.59
Ptrh1	6.78	6.62	6.75	6.44	6.7	6.59	7.01	8.24	7.99	7.91	6.5	6.68	6.34	6.87	6.7	6.81	7.79	7.75	7.68	7.89	8.04	8.08
Mrps16	7.45	7.46	7.26	7.58	7.71	7.31	7.55	8.6	8.43	8.31	6.9	7.39	7.55	7.4	7.49	7.48	8.63	8.82	8.57	8.31	8.53	8.38
H2bc4	6.36	6.02	5.98	6.23	6.08	6.05	6.45	8.63	8.41	8.47	6.03	6.2	5.96	6.14	6.12	6.06	7.28	7.21	7.2	8.38	8.45	8.45
Usf1	8.12	7.79	7.65	7.95	8.69	8.27	8.81	9.12	9.14	9.22	7.39	7.72	7.86	7.51	7.83	7.63	9.1	9.16	9.02	8.84	8.91	9.15
Ddx60	4.91	5.26	5.17	5.22	6.75	6.81	6.36	7.88	8.01	8.2	5.25	5.26	5.16	5.31	5.4	4.91	7.64	7.44	7.73	8.12	7.9	8.14
Pnpla7	5.93	5.64	5.83	5.83	6.11	6.17	6.36	7.48	7.31	7.57	6.1	5.85	5.8	5.75	5.87	5.73	7.29	6.98	7.36	7.47	7.46	7.45
Arl4a	6.12	6.04	6.06	6.38	6.33	6.13	6.21	7.54	7.25	6.96	5.82	5.75	5.96	5.99	6.12	5.95	7.08	7.27	7.38	7.17	7.3	6.95
Akt3	6.15	6.32	6.18	6.63	6.5	6.82	6.58	7.67	7.74	7.71	6.27	6.39	6.32	6.45	6.37	6.31	7.42	7.38	7.63	7.78	7.59	7.81
Dcp2	6.51	6.61	6.31	6.8	7.33	7.48	7.17	8.04	8.15	8.12	6.61	6.71	6.71	6.82	6.58	6.62	7.95	7.65	7.82	8.11	7.86	8.03
Tmem192	8.37	8.1	7.99	7.98	8.42	8.07	8.44	9.76	9.61	9.54	7.36	7.74	8.11	8	8.07	8.09	9.22	9.31	9.31	9.52	9.62	9.68
Casp7	5.8	5.72	5.68	5.88	7.02	6.77	6.86	7.17	7.13	7.19	5.82	5.64	5.84	5.75	6.03	5.89	7.1	7	7.09	7	6.86	7.28
Cybc1	8.02	7.71	7.61	7.76	8.48	8.12	8.15	9.11	8.98	9.08	7.41	7.55	7.87	7.52	7.84	7.7	8.84	8.97	8.94	8.85	8.74	8.91
Timp1	5.89	5.99	5.89	6.2	5.99	5.99	6.09	7.85	7.81	7.78	6.12	6.3	6.11	6.17	6.16	6.25	7.25	7.11	7.35	8.13	8.01	8.03
Akap7	7.45	7.08	7.08	7.05	7.62	7.35	7.61	8	7.89	7.84	6.65	6.77	6.88	6.67	6.93	6.98	7.85	8.07	7.9	7.83	8.06	7.74
Ppfibp2	6.72	6.81	6.97	6.74	8.36	8.39	8.2	8.05	8.33	8.16	6.8	7	6.8	7.22	6.72	6.94	8.16	8.07	8.19	8.2	7.94	7.82
Dnajb4	6.97	6.91	6.88	6.63	6.68	6.64	6.98	8.53	8.32	8.47	6.68	6.57	6.65	6.65	6.71	6.53	7.69	7.69	7.55	8.39	8.53	8.41
Tor1aip1	7.19	7.22	7.21	7.32	8.14	8.19	7.91	8.5	8.84	8.85	7.62	7.43	7.12	7.05	6.99	7.25	8.5	8.52	8.75	8.85	8.71	8.73
Ggct	6.46	6.15	6.18	6.09	6.65	6.55	6.76	7.19	7.32	7.13	6.16	6.09	6.56	6.23	6	6.4	7.62	7.76	7.51	7.05	7.19	7.14
Il13ra1	5.93	6.02	5.79	5.67	5.85	5.98	6.21	7.96	7.6	8.11	5.39	5.72	5.98	5.71	6.05	6.08	7.17	7.18	6.99	8.03	7.99	8.16
Selenoh	9.01	8.65	8.62	8.05	8.56	8.09	8.51	9.56	9.23	9.13	7.78	8.13	8.44	8.28	8.49	8.43	9.75	9.96	9.69	9.14	9.69	9.33
Pacsin1	5.21	4.91	5.27	4.91	6.36	6.57	6.31	7.34	7.46	7.79	5.15	5.4	4.91	5.31	5.33	5.34	7.4	7.55	7.55	7.31	6.99	7.47
Tbk1	7.07	7.03	7.2	7.08	7.31	7.09	7.59	8.3	8.21	8.1	6.93	6.75	6.92	7.07	6.99	7.03	7.79	8.11	8.09	8.35	8.22	8.28
Htatip2	7.77	7.43	7.16	7.6	7.26	7.3	7.39	8.43	8.33	8.25	7.04	6.99	7.4	7.42	7.48	7.13	8.36	8.48	8.29	8.46	8.51	8.45
Nnmt	8.06	7.76	7.51	7.76	8	7.65	8.1	8.97	8.74	8.41	7.08	7.17	7.96	7.6	7.69	7.65	9.23	9.42	9.16	8.66	8.79	8.62
Pcgf5	5.85	6.04	6.16	5.93	6.52	6.65	6.5	6.98	7.03	7.09	5.85	5.82	5.84	5.8	5.78	5.85	7.18	6.79	7.18	6.75	6.94	6.97
Slc25a22	5.64	5.94	5.92	5.97	6.36	6.68	6.69	7.72	7.69	7.91	6.18	6.02	6.04	6.14	5.87	5.99	7.22	7.07	7.29	7.67	7.67	7.65
Serhl	8.16	7.77	7.65	7.6	8.18	7.75	8.23	9.04	8.92	8.85	7.37	7.46	7.83	7.56	7.83	7.57	9.01	9.27	9.1	8.71	9.03	9.04
Tcta	6.43	6.11	6.27	6.16	6.16	6.29	6.41	7.73	7.67	7.74	5.98	6.24	6.11	6.17	6.39	6.2	7.16	7.17	7.18	7.53	7.73	7.76
Ptpn18	5.97	5.91	6.04	6.23	6.67	6.45	6.58	6.67	6.77	6.46	5.82	5.82	5.73	6.23	5.95	6.15	7.11	7.45	6.85	6.69	6.98	6.77
Crebrf	6.12	6.42	6.35	6.61	7.02	6.94	6.58	7.75	7.82	7.82	6.22	6.24	6.45	6.75	6.69	6.65	7.36	7.23	7.31	7.74	7.61	7.68
Gadd45b	5.89	5.96	6.01	5.73	6.26	6.33	6.54	7.17	6.84	6.9	6.2	5.51	5.73	5.8	6	5.73	7.38	7.3	7.26	6.64	6.82	7.01
Usp25	7.06	6.9	6.8	7.23	7.87	8.32	7.84	8.94	9.12	9.44	7.45	7.23	7.14	7	6.89	6.95	8.65	8.41	8.61	9.1	8.99	8.97
2310057J18Rik	6.51	6.22	5.95	6.01	6.54	6.53	6.62	6.54	6.56	6.35	5.54	5.94	6.11	5.95	6.12	6.11	7.24	7.71	7.43	6.51	7.05	6.79
C1s1	5.85	5.85	5.79	5.73	6.08	6.18	6.03	7.49	7.38	7.38	5.66	6.02	5.84	6.23	6.24	5.83	7.05	7.22	7.16	7.49	7.71	7.38
Fndc3a	6.74	6.64	6.71	6.61	7.22	7.43	7.06	8.4	8.59	8.72	6.97	6.95	6.8	6.61	6.86	6.72	7.97	7.84	8.07	8.48	8.38	8.51
Il18	5.8	5.6	5.27	5.73	5.99	5.89	6.03	7.11	7.14	7	5.25	5.34	5.57	5.54	5.45	5.63	6.86	6.82	7.11	6.8	7.19	6.79
Sertad1	6.53	6.55	6.53	6.46	6.52	6.42	6.8	8.41	8.3	8.28	6.12	6.77	6.45	6.25	6.67	6.32	7.84	7.86	7.85	8.13	8.16	8.34
Gadd45a	6.08	6.13	5.98	6.13	6.21	6.08	6.21	7.57	7.53	7.57	6.1	6.16	6.15	6.08	6.03	6.18	7.18	7.17	7.21	7.61	7.89	7.98
Ddit3	7.16	7.27	7.15	7.04	7.05	7.29	7.87	8.77	8.78	8.92	7.21	7.11	7.24	7.14	7.48	7.3	8.37	8.44	8.56	9.02	9.03	9.18
Gm12185	4.91	5.26	5.68	4.91	9.96	10.02	10.05	10.13	9.93	10.01	5.32	5.79	5.35	5.6	4.91	5.46	10.27	10.11	10.26	10.01	9.79	9.94
Erc1	6.87	7.07	7.07	7	7.02	7.45	6.95	8.99	9.33	9.39	7.38	7.03	6.9	6.87	6.85	6.78	8.32	8.4	8.41	9.59	9.41	9.42
Slamf8	4.91	5.16	5.36	5.22	5.46	5.48	5.8	8.29	8.04	8.27	5.32	5.16	4.91	5.19	4.91	5.3	7.44	7.26	7.29	8.28	8.07	8.28
Cstb	9.43	9.11	8.97	8.97	8.78	8.35	8.8	11.12	10.97	10.72	8.12	8.44	8.94	8.61	8.93	8.81	10.05	10.32	10.13	10.78	11.21	10.97
Plod3	7.17	7.19	7.45	7.51	8.1	8.34	8.15	9.45	9.65	9.86	8.04	7.59	7.39	7.45	7.25	7.45	8.92	8.96	9.08	9.63	9.46	9.69
Tvp23a	5.93	5.26	5.68	5.88	7.11	7.02	6.92	6.74	6.65	6.9	5.49	5.88	5.73	5.54	6	5.68	6.96	7.04	6.92	6.55	6.51	6.67
Slc35f5	7.1	7.43	7.12	7.46	7.68	7.44	7.93	8.71	8.61	8.5	6.84	7.33	7.56	7.29	7.42	7.36	8.62	8.49	8.52	8.66	8.52	8.73
Tmem40	6.48	6.69	6.43	6.51	6.48	6.17	6.41	7.3	7.15	7.08	6.2	6.26	6.45	6.25	6.53	6.43	7.32	7.62	7.34	7.27	7.49	7.38
Sertad3	6.15	5.99	6.06	5.67	5.85	5.97	6.03	7.88	7.58	7.49	5.88	5.85	6.24	5.54	6.22	6	7.08	7.47	7.36	7.39	7.64	7.51
Ripk1	6.81	6.92	7	7.07	7.37	7.42	7.39	8.37	8.6	8.73	6.67	6.76	6.81	6.59	6.86	6.95	7.85	7.47	7.92	8.49	8.43	8.36
Hacd4	5.97	5.68	5.89	5.73	6.62	6.33	6.5	7.15	7.22	7.22	5.85	6.32	6.11	6.33	6.14	6.28	7.18	7.21	7.2	7.21	7.19	7.46
Plscr2	5.97	5.82	5.54	5.22	6.48	6.33	6.36	6.09	5.88	5.92	5.62	5.51	5.7	5.54	5.84	5.58	6.86	6.91	6.92	5.77	6.08	5.9
Fbxw17	6.18	6.32	6.25	6.23	6.72	6.61	6.73	7.35	7.29	7.28	5.98	6.11	6.2	6.08	6.26	6.26	7.02	7.16	7.1	6.92	7.19	6.94
Socs1	5.21	5.4	5.36	5.22	6.58	6.64	6.8	8	8.03	8.16	4.91	5.26	5.16	5.75	4.91	5.34	7.64	7.68	7.34	8.02	8.22	8.27
Rab29	6.24	6.28	6.18	6.51	6.8	6.51	7.17	7.93	7.89	7.81	6.18	6.18	6.4	6.4	6.8	6.46	7.48	7.71	7.29	7.68	7.7	7.81
Echdc2	6.6	6.42	6.43	6.13	6.72	6.68	7.06	7.09	7.14	7.06	6.24	6.22	6.28	6.35	6.35	6.4	7.35	7.29	7.08	7.02	6.98	6.86
Sbno2	6.43	6.44	6.5	6.59	7.28	7.4	7.04	8.52	8.8	8.84	6.91	6.69	6.26	6.55	6.44	6.62	7.87	7.77	7.9	8.58	8.63	8.55
Phyh	6.01	5.82	5.95	5.83	6.31	6.14	6.31	7.16	7.29	7.24	5.76	5.82	5.87	5.8	6.14	5.99	6.89	6.93	6.81	6.99	7.16	7.05
Gng11	6.97	7.06	6.65	6.56	6.62	6.55	6.69	8.2	8.2	8.07	6.22	6.57	6.58	6.79	6.81	6.54	7.5	7.62	7.55	7.71	7.98	8.12
Capn1	5.7	6.06	6.14	6.09	6.98	7.06	6.58	7.78	7.83	7.84	6.36	6.22	6.2	6.17	6.26	6.14	7.4	7.26	7.18	7.87	7.68	7.69
Inpp1	5.75	6.04	5.98	5.88	5.92	5.85	6.21	6.92	6.77	7.1	5.93	5.6	5.98	6.14	6.07	5.81	6.94	7.2	7.1	6.67	6.66	6.76
Serpinb9b	5.58	5.51	5.63	5.35	5.81	5.49	5.48	7.05	6.87	6.64	5.44	5.34	5.35	4.91	5.4	5.63	6.72	6.87	6.71	7.32	7.52	7.35
Psmg4	7.71	7.65	7.42	7.25	7.77	7.45	8.06	8.17	7.88	7.66	6.64	7.04	7.07	7.08	7.34	7.32	8.15	8.54	8.3	7.77	8.35	8
Nipsnap3b	7.05	6.82	6.57	6.66	6.93	6.62	7.01	7.57	7.52	7.57	6.36	6.64	6.81	6.79	7.03	6.74	7.67	7.88	7.72	7.6	7.62	7.72
Odf2l	6.66	6.53	6.5	6.72	6.67	6.54	6.69	7.17	7	7.12	6.14	5.99	6.28	6.67	6.47	6.3	7.29	7.18	7.18	7.13	7.21	6.97
Oas2	4.91	5.26	4.91	5.35	6.08	6.63	6.58	7.69	7.7	8.07	5.25	5.26	4.91	5.4	5.25	5.39	7.08	7.27	7.18	7.67	7.65	7.61
Xdh	4.91	5.26	5.27	4.91	5.52	5.81	5.8	6.56	6.77	6.87	5.44	5.51	5.35	5.31	5.15	5.25	6.83	6.66	6.68	6.73	6.96	7.02
Mill2	4.91	5.34	5.48	5.6	5.92	5.86	5.71	7.52	7.41	7.57	5.62	5.34	5.16	5.31	5.33	5.3	6.51	6.67	6.75	7.31	7.39	7.25
Asah2	5.7	5.56	5.75	5.83	6.38	6.5	6.69	6.9	7.19	7.31	5.93	5.72	5.7	5.8	5.84	5.73	6.83	6.98	6.82	7.21	7.4	7.16
Wrn	6.21	6.15	6.18	6.32	6.97	7.1	6.69	8.06	7.94	8.25	6.46	6.26	6.34	6.42	6.16	6.39	7.34	7.24	7.69	8.08	7.93	8.1
Psmb8	5.43	5.85	5.59	5.93	8.16	7.91	8.59	10.09	9.83	9.85	6.2	5.79	5.62	5.6	5.33	5.7	9.33	9.52	9.29	9.7	9.81	9.99
Tmem229b	5.75	5.82	5.83	5.67	6.77	7.05	7.06	6.99	6.93	7.03	5.69	5.4	5.62	5.54	6.05	5.75	6.84	6.52	6.91	6.99	6.73	6.98
Nt5c3	8.4	8.16	8.04	8.2	8.52	8.29	8.57	9.13	9.08	9.01	7.6	7.92	8.43	7.96	8.26	8.16	9.4	9.5	9.35	8.83	9.24	8.93
Adamts4	6.08	6.47	6.63	6.05	6.91	6.85	6.89	7.17	6.9	6.99	6.9	6.68	6.56	6.42	6.44	6.77	8.14	8.1	8.24	7.04	7.16	7.08
Zbtb5	5.89	6.13	6.53	6.32	6.87	7.01	6.95	7.56	7.8	7.89	6.33	6.32	6.08	6.23	6.07	6.28	7.39	7.12	7.33	7.95	7.74	7.84
Fcgr4	5.43	5.46	5.48	5.22	6.29	5.86	6.31	8.51	8.28	8.13	5.69	5.46	4.91	5.31	5.25	5.39	8.35	8.48	8.37	8.42	8.51	8.42
Tceal9	8.86	8.68	8.37	8.5	8.32	8.12	8.65	9.53	9.48	9.11	7.84	8.02	8.61	8.68	8.96	8.41	9.7	9.83	9.7	9.72	9.84	9.69
Axl	5.89	5.94	5.75	6.05	6.63	6.48	6.73	7.42	7.33	7.43	6.31	6.22	5.93	6.05	5.84	6.03	7.35	7.13	7.1	7.49	7.36	7.56
Il15	5.21	5.51	5.17	4.91	5.81	5.6	4.91	7.41	7.1	7.04	5.39	5.4	5.16	5.48	5.33	5.49	6.59	6.77	6.62	7.08	7.07	7.05
Pnpla2	6.46	7.11	6.99	6.84	7.55	7.86	7.85	8.78	8.89	9.25	7.16	7.2	6.9	6.98	7.01	6.98	8.3	8.17	8.18	9.09	8.89	8.82
Cdc42ep2	5.21	5.4	5.36	5.73	5.63	5.63	5.48	7.1	7.31	7.42	5.39	5.51	5.66	5.31	5.33	5.11	6.65	6.61	6.61	7.09	6.98	7.18
C4b	5.34	5.56	5.63	6.23	7.22	7.19	7.55	6.58	6.78	6.96	5.73	5.51	5.47	5.6	5.55	5.79	6.69	6.62	7	6.77	6.89	6.83
Stoml1	6.18	5.79	5.83	5.88	6.29	6.2	5.71	7.66	7.72	7.95	6.03	5.96	5.9	6.12	5.95	5.92	6.84	7.11	6.91	7.77	7.69	7.79
Calhm6	4.91	5.34	4.91	5.22	5.58	5.42	5.6	7.2	7.2	6.89	5.25	4.91	5.16	4.91	5.25	5.19	7.31	7.22	7.25	6.97	7.31	7.21
Psma5	10.47	10.18	9.85	9.89	10.61	10.02	10.64	11.37	11.16	10.89	8.89	9.42	10.03	9.78	10.13	9.81	11.34	11.6	11.36	10.99	11.37	11.07
Mcub	5.21	5.34	5.42	4.91	5.58	5.57	5.71	6.99	6.8	7.18	5.32	5.34	4.91	5.19	5.25	5.11	6.74	6.62	6.82	6.96	6.98	6.99
Glipr2	5.8	5.85	5.83	5.88	6.62	6.16	6.31	6.82	6.7	6.7	5.96	6.11	5.98	5.8	6.16	6.18	7.06	7.12	7.09	6.46	6.57	6.68
Glt8d1	6.7	6.52	6.63	6.82	6.67	6.48	6.73	8.53	8.21	7.91	6.03	6.5	6.64	6.61	6.75	6.77	7.49	7.63	7.41	8.26	8.49	8.42
Csprs	4.91	4.91	5.17	4.91	5.73	5.68	6.41	8.67	8.33	8.59	5.25	4.91	4.91	4.91	4.91	5.11	7.66	7.98	8.01	8.34	8.33	8.45
Asap3	4.91	4.91	5.27	4.91	5.46	5.63	5.96	6.86	6.81	7.04	5.49	5.16	5.27	5.19	5.15	4.91	6.77	6.56	6.62	6.74	6.49	6.6
Tnfsf10	4.91	4.91	5.17	5.22	6.38	5.91	6.15	7.03	6.73	7.03	5.32	4.91	4.91	4.91	4.91	5.11	7.42	7.18	7.2	6.58	6.62	6.79
Pcdh17	5.43	5.46	5.63	5.45	5.77	5.7	5.48	7.47	7.48	7.59	5.66	5.64	5.57	5.71	5.4	5.61	6.81	6.59	6.53	7.74	7.83	7.43
Ypel5	6.78	6.66	6.5	6.68	6.52	6.53	6.76	7.86	7.58	7.54	6.39	6.09	6.74	6.63	6.63	6.54	7.46	7.54	7.57	7.74	8.22	7.95
Stard5	6.15	6.28	6.21	5.97	6.42	6.55	6.26	6.69	7.12	7.21	6.03	6.24	6.22	5.75	5.95	6.12	7.42	7.3	7.08	6.88	6.89	6.93
Tspan17	6.15	5.94	6.29	6.05	6.16	6.33	6.54	7.81	7.81	7.88	6.07	6.16	6.01	6.02	6.07	6.2	7	6.91	6.99	7.68	7.47	7.76
Rad52	6.12	6.28	6.29	6.32	6.26	6.34	6.54	7.75	7.82	7.84	6.14	6.18	6.01	6.28	6.39	6.19	7	6.89	6.93	7.7	7.82	7.73
Guca1a	6.27	6.11	5.98	6.05	6.26	6.17	6.62	7.21	7.14	6.98	5.69	6.13	6.18	6.14	6.2	6.31	7.03	6.97	7.1	7.15	7.19	7.19
Elf1	5.7	5.94	6.31	6.13	6.6	6.84	6.58	8.07	8.1	8.13	6.34	6.32	6.06	6.55	6.03	6.22	7.25	7.19	7.18	8.23	8.24	8.1
Adamts14	5.64	5.75	5.72	5.73	5.81	5.96	6.15	6.99	7.46	7.53	6.05	5.56	5.73	5.95	5.67	5.95	6.82	6.92	6.98	7.53	7.74	7.6
Gm7609	4.91	5.16	5.17	4.91	5.3	5.38	5.31	7.74	7.58	7.76	4.91	4.91	4.91	5.19	5.15	4.91	7.12	7.31	7.19	7.38	7.68	7.76
Slfn8	4.91	4.91	4.91	4.91	5.95	6.14	6.09	7.09	7.24	7.35	5.25	5.16	4.91	4.91	4.91	5.19	7.08	7.03	7.12	7.24	7.1	7.25
Acyp2	6.55	6.13	6.11	6.61	6.21	5.95	6.26	7.21	7.21	6.94	5.69	5.85	6.13	5.92	6.26	6.08	7.05	7.47	6.89	7.12	7.29	7.12
Gbp11	4.91	4.91	5.17	4.91	6.44	6.28	6.5	7.65	7.84	7.69	4.91	5.26	4.91	5.19	4.91	5.11	7.67	7.77	7.38	7.27	7.46	7.37
Oas1b	4.91	5.16	5.42	4.91	6.36	6.16	5.71	6.9	6.89	7.21	5.15	5.34	5.16	4.91	5.15	5.19	6.96	6.64	6.87	6.54	6.97	6.87
Isca2	7.47	7.38	7.26	6.93	7.14	6.83	7.17	7.75	7.49	7.47	6.52	6.77	6.96	7.35	7.19	7.03	7.75	8.04	7.75	7.45	7.74	7.52
Vamp5	6.78	6.64	6.66	6.56	6.89	6.78	7.01	7.37	7.33	7.26	6.34	6.47	6.75	6.77	6.9	6.7	7.4	7.56	7.55	7.35	7.7	7.17
Amn1	7.16	6.93	6.95	6.61	6.77	6.53	6.83	7.91	7.77	7.62	6.16	6.42	6.95	6.55	6.9	6.53	7.66	7.91	7.81	7.77	8.05	7.87
Hspa2	5.89	5.96	6.25	6.26	5.95	6.19	5.88	8.12	7.94	8.41	6.1	6.07	5.87	5.8	5.9	6.15	7.01	7.11	7.25	7.79	7.68	8.04
Nudt13	6.62	6.53	6.35	6.29	6.86	6.64	6.62	7.07	7.27	7.06	5.98	6.2	6.67	6.38	6.58	6.11	7.48	7.66	7.53	7.05	7.58	7.26
Ccdc28a	6.33	5.91	6.04	6.23	6.26	6.23	6.62	7.59	7.36	7.34	5.96	5.99	5.93	5.92	6.24	6.28	6.99	7.09	6.81	7.25	7.41	7.66
Zfp513	6.24	6.42	6.41	6.38	6.5	6.53	6.45	7.4	7.53	7.4	6.43	6.28	6.2	6.45	6.12	6.23	7.12	7.07	7.26	7.42	7.23	7.39
Skap2	9.42	8.95	8.95	9.04	8.97	8.48	9.07	10.17	10	9.76	8	8.53	8.84	8.75	9.19	8.88	9.82	10.06	9.79	9.89	10.09	9.91
Trim56	6.38	6.3	6.57	6.61	7.25	7.53	7.37	7.79	7.9	8.13	6.59	6.37	6.3	6.55	6.34	6.42	7.2	7.58	7.46	8.19	8.03	7.96
Sema3e	5.34	5.56	5.83	5.88	5.99	6.32	5.71	7.2	7.26	7.23	5.66	5.72	5.57	5.84	5.55	5.68	6.84	6.77	6.65	7.27	6.69	7.07
Sdsl	6.51	6.5	6.25	6.05	6.62	6.43	6.31	7.29	7.02	6.96	6.1	6.09	5.96	6.42	6.39	6.36	6.92	6.79	6.97	7.25	7.14	7.24
Bola1	7.03	7	6.83	6.56	6.87	6.57	7.04	7.4	7.2	7.28	6.59	6.44	6.58	6.9	7.21	6.89	7.45	7.6	7.37	7.42	7.25	7.46
Kansl1l	6.21	6.02	6.11	6.26	6.16	6.21	6.15	7.25	7.38	7.37	6.24	6.04	6.13	6.28	6.22	6.32	6.85	7.02	6.91	7.27	7.26	7.37
Dhrs7	6.43	6.53	6.48	6.46	6.78	6.73	7.06	7.15	6.89	6.79	6.2	6.2	6.24	6.31	6.55	6.38	6.95	7.17	7.06	6.93	6.9	6.92
Lmbr1	6.83	6.42	6.75	6.76	6.26	6.26	6.41	7.36	7.21	7.13	6.2	6.24	6.43	6.51	6.6	6.53	7.28	7.13	7.03	7.41	7.64	7.41
Sdhaf2	8.61	8.15	8.07	8.03	8.3	7.89	8.14	9.11	8.92	8.8	7.47	7.51	8.14	8.02	8.24	7.94	9	9.23	8.89	8.86	8.94	8.99
Ccn1	6.64	6.39	6.43	6.54	6.24	6.42	6.76	7.79	7.82	7.95	6.78	7.11	6.41	6.59	6.39	6.65	7.97	7.89	7.95	7.99	8.06	8.2
Polr3gl	6.41	6.37	6.29	6.32	6.54	6.48	6.62	7.07	7.19	7.17	6.2	6.3	6.18	6.38	6.42	6.44	6.92	6.98	7.19	7.3	7.35	7.07
Rmdn1	6.3	5.85	6.27	6.13	6.24	6.06	6.36	7.02	6.89	6.54	5.39	5.88	5.84	6.25	6.39	6.05	6.82	6.94	6.85	6.73	7.11	6.6
Ung	6.72	6.5	6.65	6.54	6.77	6.32	6.73	8.67	8.38	8.34	6.34	6.61	6.96	6.88	6.66	6.79	7.63	7.73	7.68	8.58	8.41	8.71
Gm20939	6.64	6.39	6.14	6.51	6.75	6.41	6.26	6.65	6.6	6.48	5.93	5.85	5.93	6.28	6.49	6.25	6.78	7.28	6.91	6.29	6.78	6.82
Ahnak	6.48	6.62	6.33	6.13	7.18	7.27	7.12	7.91	8.08	8.21	6.95	6.52	6.55	6.49	5.98	6.25	7.63	7.7	7.68	8.04	8.07	7.99
Mfsd8	6.3	6.32	6.14	6.26	6.31	6.18	6.15	7.35	7.26	7.08	6.22	5.94	6.28	6.02	6.22	6.11	6.89	7	6.96	7.16	7.2	7.15
Kctd12	5.97	5.75	6.09	6.13	6.44	6.53	6.62	8.14	8.25	8.32	6.68	6.32	5.8	6.28	6.35	6.3	7.34	7.16	7.41	8.54	8.34	8.28
Hsd3b7	5.97	6.28	5.89	6.2	6.65	6.39	6.45	7.44	7.19	7.23	5.82	6.11	6.4	5.99	6.22	6.26	7.02	7.08	7.31	7.2	7.07	7.45
Irf5	5.21	5.26	4.91	5.35	5.39	5.65	5.71	6.43	6.6	6.88	5.58	5.4	4.91	5.19	5.33	5.25	6.4	6.47	6.46	6.46	6.57	6.65
Cyb5r2	5.51	5.82	5.72	5.73	6.08	6.1	6.09	6.2	6.58	6.33	5.62	5.75	5.62	5.84	5.71	5.79	6.52	6.64	6.53	6.54	6.43	6.63
Khk	6.27	6.22	6.06	6.13	6.5	6.25	6.31	7.16	7.09	6.69	5.96	6.11	6.36	6.38	5.98	5.95	7.09	7.17	7.12	7.04	7.21	6.9
Sema3g	4.91	5.34	5.17	5.35	5.3	5.65	6.03	7.05	7.05	7.37	5.25	5.34	4.91	4.91	5.25	4.91	6.38	6.46	6.59	7.14	6.91	7.09
Phf11b	4.91	4.91	4.91	5.35	5.85	5.51	5.8	7.23	7.02	7.45	5.32	4.91	4.91	5.19	4.91	5.19	6.59	6.85	6.85	6.74	7.11	6.89
Gbp8	5.34	5.26	5.17	4.91	5.92	6.02	6.21	5.92	6.35	6.51	4.91	4.91	4.91	4.91	4.91	4.91	6.77	6.61	6.77	5.92	6.41	6.21
Hdc	4.91	5.16	5.27	5.22	5.63	5.68	5.31	7.63	7.24	7.55	4.91	4.91	4.91	5.19	4.91	5.11	6.58	6.52	6.65	7.26	7.31	7.11
Maml2	5.34	5.56	5.59	5.78	6.26	6.28	6.26	6.63	6.65	6.87	5.49	5.6	5.47	5.66	5.45	5.55	6.46	6.32	6.46	6.87	6.66	6.53
C130026I21Rik	4.91	4.91	5.17	4.91	5.3	5.54	5.48	7.65	7.43	7.43	4.91	5.16	5.16	4.91	4.91	5.25	6.84	6.97	7	7.43	7.58	7.67
Clic5	4.91	4.91	5.17	5.35	5.3	5.56	5.6	7.3	7.19	7.55	4.91	4.91	4.91	4.91	4.91	4.91	6.53	6.43	6.42	7.38	7.39	7.53
Nat2	5.58	5.99	6.14	6.01	6.05	5.78	5.71	6.41	6.37	6.13	5.69	5.68	5.84	5.6	5.71	5.83	6.64	6.7	6.67	6.29	6.25	6.28
Cxcl11	4.91	4.91	4.91	5.22	5.52	5.26	4.91	6.72	6.47	6.56	4.91	4.91	4.91	4.91	4.91	4.91	6.4	6.46	6.58	6.65	7.09	6.83
Fam174a	7.16	6.73	6.5	6.66	6.67	6.38	6.45	7.49	7.27	7.13	6.18	6.39	6.56	6.74	6.8	6.48	7.41	7.36	7.24	7.27	7.54	7.35
Zfp455	5.8	5.68	5.72	5.93	6.19	5.96	6.41	6.76	6.81	6.83	5.62	5.46	5.73	5.48	5.63	5.52	6.48	6.56	6.44	6.27	6.25	6.51
Unc93b1	5.75	5.6	5.63	5.67	6.42	6.28	6.66	7.15	7.32	7.28	6.22	6.02	5.8	5.75	5.9	5.89	7	6.86	6.9	7.28	7.17	6.93
Ctso	4.91	5.26	5.42	5.67	5.73	5.82	6.15	6.84	6.64	6.86	5.25	5.16	5.16	5.4	5.15	5.3	6.56	6.59	6.18	6.64	6.73	6.93
Spsb1	5.21	5.51	5.75	5.78	5.77	6.19	5.96	7.12	7.31	7.75	5.91	5.75	5.57	5.71	5.5	5.7	6.72	6.73	6.68	7.33	7.2	7.26
Stx11	5.7	6.06	6.35	5.88	6.54	6.32	6.15	7.98	7.75	7.98	6.22	6.3	6.22	6.45	5.98	6.14	7.17	6.93	7.06	7.78	7.85	7.9
Pigp	8.04	7.7	7.57	7.58	7.64	7.21	7.94	8.5	8.27	7.94	6.89	7.21	7.44	7.51	7.74	7.47	8.29	8.53	8.27	8.13	8.52	8.11
Tmco4	5.97	5.96	6.04	5.93	7.02	7.41	7.09	7.17	7.11	7.31	6.39	6.02	6.28	6.25	6.22	6.12	7.03	7	7.24	7.47	7.18	7.18
Gca	5.93	6.18	6.11	6.05	5.95	6.09	6.45	6.96	6.8	6.63	5.82	5.88	6.04	6.2	5.9	6.05	6.77	6.66	6.75	6.58	6.68	6.51
Apol10b	5.21	4.91	5.17	4.91	6.02	6.08	6.09	5.99	6.16	6.31	4.91	4.91	4.91	4.91	4.91	4.91	6.41	6.38	6.42	6.11	5.71	5.9
Mtm1	6.12	5.99	5.86	5.73	6.05	6.08	6.15	6.92	6.57	6.7	5.85	5.72	5.93	5.6	5.92	5.95	6.6	6.64	6.8	6.61	6.72	6.45
Bmf	5.21	5.68	5.48	5.73	5.81	5.91	5.71	6.98	7.17	7.23	5.44	5.51	5.57	5.66	5.67	5.66	6.26	6.27	6.4	7.27	7.26	7.27
AA467197	5.34	5.26	5.27	5.22	5.68	5.29	5.31	7.58	7.45	7.56	4.91	4.91	5.16	4.91	4.91	5.19	6.76	6.85	6.78	7.34	7.5	7.5
Ly6c1	4.91	4.91	5.17	5.45	5.19	5.16	5.6	6.54	6.45	6.35	4.91	4.91	4.91	4.91	4.91	5.19	6.41	6.27	6.37	6.95	6.98	6.73
Adprm	7.15	6.93	6.58	6.76	6.42	6.41	6.54	7.55	7.34	7.28	6.1	6.34	6.69	6.31	6.93	6.64	7.32	7.42	7.61	7.17	7.66	7.44
Rnf31	5.7	5.91	6.21	5.93	6.93	7.29	7.01	7.72	7.65	7.84	6.41	6.35	5.96	6.33	5.87	5.99	7.25	7.14	7.09	7.83	7.69	7.81
Tmem67	5.89	5.88	5.63	5.78	6.14	6.02	5.96	7.1	7.2	7.42	5.93	5.72	5.7	5.84	5.63	5.97	6.38	6.87	6.7	7.22	7	6.95
Brdt	5.58	5.46	5.59	5.45	5.73	5.68	6.03	6.33	6.51	6.49	5.39	5.26	5.57	5.19	5.63	5.46	6.31	6.4	6.2	6.41	6.49	6.41
Tgif1	5.8	6.24	6.16	6.05	6.42	6.62	6.66	7.21	7.13	7.35	6.14	6.09	6.24	5.84	6.26	6.18	6.98	6.9	7	7.4	6.98	7.44
Gal3st2	4.91	4.91	4.91	4.91	4.91	5.51	4.91	6.79	6.89	7.13	4.91	4.91	5.27	4.91	4.91	5.19	6.81	6.65	6.87	6.84	6.66	6.87
Gm12216	5.21	4.91	5.27	4.91	5.85	5.74	5.96	6.51	6.44	6.54	4.91	4.91	4.91	4.91	4.91	4.91	6.2	6.35	6.29	6.52	6.47	6.53
Il18bp	4.91	5.26	5.17	5.35	7.08	7.14	7.19	5.99	6.1	6.33	5.15	5.16	5.27	5.4	5.25	5.25	6.27	6.27	6.42	6.22	6.44	6.14
Sod3	5.34	5.82	5.63	5.53	6.11	6.04	5.88	6.33	6.57	6.51	5.73	5.79	5.47	5.6	5.25	5.34	6.55	6.38	6.61	6.65	6.39	6.56
Atg10	6.36	5.99	6.37	6.2	6.14	6.08	5.88	6.98	6.78	6.7	5.82	5.96	5.84	6.28	6.18	6.06	6.55	6.67	6.8	6.65	6.75	6.43
Nsmce1	8.71	8.44	8.02	8.23	8.03	7.62	7.97	8.6	8.68	8.41	7.1	7.53	8.05	8.05	8.39	7.88	8.81	9.05	8.81	8.55	9	8.44
E130311K13Rik	6.05	5.94	6.18	6.32	6.14	5.99	6.09	6.56	6.54	6.51	5.69	5.79	5.87	5.66	5.92	6.24	6.45	6.72	6.68	6.65	6.77	6.74
Gimap9	6.15	5.99	6.14	5.93	5.95	5.84	6.03	6.87	6.63	6.74	5.79	5.82	6.22	5.88	6.28	6.08	6.74	6.89	6.87	6.73	6.8	6.49
Cdh6	4.91	4.91	4.91	5.22	5.58	5.63	5.6	7.36	7.56	7.55	4.91	5.16	4.91	5.19	4.91	5.19	6.63	6.61	6.83	6.86	7.09	7.09
Cdk7	8.52	8.27	8.08	8.09	8.05	7.67	8.09	9.18	8.92	8.8	7.04	7.54	8.17	7.66	8.03	7.83	8.75	9.08	8.84	8.84	9.05	8.83
Mat2b	8.78	8.46	8.23	8.35	8.14	7.77	8.31	9	8.74	8.54	7.33	7.84	8.22	8.24	8.57	8.05	9.01	9.36	8.97	8.86	9.1	8.95
Mtln	7.76	7.73	7.25	6.92	7.39	6.91	7.24	7.62	7.5	7.33	6.69	6.88	7.32	7.26	7.29	7.44	7.99	8.46	7.93	7.49	8.03	7.52
Clec2d	4.91	4.91	5.17	5.35	5.39	5.4	5.31	6.36	6.37	6.26	5.25	5.16	4.91	4.91	4.91	5.11	6.46	6.86	6.22	6.07	6.73	6.47
Dmpk	6.12	6.2	6.52	5.73	6.24	6.48	6.86	7.48	7.67	7.78	6.44	6.55	6.04	6.38	6.24	6.12	7.19	7.37	7.41	7.86	7.63	7.73
Zfp773	4.91	5.16	5.27	5.22	6.02	5.69	5.88	6.51	6.83	6.82	5.58	5.26	5.62	5.54	5.25	5.25	6.34	6.41	6.4	6.86	6.85	7.25
Steap1	6.64	6.78	6.48	6.05	6.6	6.29	6.58	6.56	6.4	6.48	6.03	6.16	6.58	6.49	6.5	6.19	7.3	7.26	7.02	6.52	6.58	6.35
Heg1	5.43	5.75	5.59	5.67	5.77	5.85	6.03	6.79	6.86	6.97	5.73	5.82	5.57	5.66	5.71	5.81	6.39	6.4	6.64	6.96	6.89	6.74
Batf3	5.51	5.4	5.68	5.45	5.85	5.68	5.8	6.51	6.37	6.31	5.62	5.26	5.47	5.19	5.45	5.49	6.36	6.18	6.33	6.4	6.43	6.56
9930111J21Rik2	5.58	4.91	5.17	4.91	5.81	5.98	5.88	7.21	7.22	7.05	4.91	5.16	5.16	4.91	5.15	5.11	6.33	6.67	6.78	7.29	7.27	7.03
Plekhf1	6.08	6.13	6.23	6.05	6.11	6.04	6.36	6.74	6.62	6.75	5.85	6.22	5.7	5.71	6.14	6.19	6.79	6.91	6.74	6.62	6.46	6.82
Tefm	7.75	7.43	7.08	7.23	7.25	6.97	7.33	7.96	7.79	7.64	6.5	6.94	7.38	7.34	7.32	7.09	8.16	8.3	8.14	7.62	8.12	7.74
Rras	5.75	5.46	5.54	6.01	6.05	5.75	5.48	7.38	7.11	7.39	5.79	5.68	5.27	5.84	5.55	6.05	6.56	6.46	6.48	7.28	7.04	7.43
H2-T24	5.34	5.16	4.91	4.91	5.92	5.93	5.8	6.26	6.05	6.1	5.39	5.34	4.91	5.54	4.91	5.19	6.34	6.18	6.2	6.02	6.37	6.21
Azin2	5.64	5.82	5.75	5.73	5.81	5.49	5.48	6.93	6.7	6.54	5.49	5.46	5.57	5.4	5.45	5.77	6.31	6.43	6.25	6.75	6.93	6.85
Lrrk2	6.05	5.88	5.98	5.78	6.08	6.32	6.41	6.92	6.94	7.18	6.14	6.02	5.8	5.6	5.9	5.99	6.62	6.79	6.87	7.01	7.13	6.83
Atoh8	6.08	5.75	5.92	5.73	6.11	6	5.96	6.87	6.86	6.74	5.73	6.07	5.87	6.17	5.81	5.92	6.64	6.81	6.8	6.78	6.62	6.14
Cxcl9	5.58	5.34	5.27	5.73	5.95	5.65	7.01	9.59	9.44	9.68	6.01	5.46	5.27	5.4	5.4	5.58	7.99	7.82	8.03	9.62	9.35	9.75
Ifit1bl2	5.21	4.91	4.91	4.91	5.73	5.56	5.88	6.61	6.5	6.17	4.91	4.91	5.16	4.91	4.91	4.91	6.39	6.65	6.65	6.45	6.78	6.43
Sorbs2	5.34	4.91	4.91	4.91	5.3	5.63	5.48	5.96	6.18	6.1	5.39	5.26	5.16	5.31	4.91	5.25	6.3	6.1	6.33	6.18	6.14	6.08
Pycard	7.49	7.66	7.23	7.22	7.78	7.44	8.15	7.75	7.59	7.3	6.73	6.9	7.44	7.29	7.44	7.24	7.98	8.41	8.09	7.31	7.67	7.49
Il18rap	4.91	5.16	4.91	4.91	4.91	5.11	5.31	6.69	6.69	6.74	5.32	4.91	4.91	4.91	4.91	4.91	6.19	6.35	6.27	7.02	6.94	6.85
Psma3	11.37	11.05	10.72	10.77	11.01	10.44	11.05	11.76	11.41	11.09	9.51	10.1	10.77	10.41	10.82	10.52	11.72	12.01	11.53	11.13	11.62	11.12
Gm7666	9.77	9.2	8.88	8.97	8.89	8.31	9.21	10.32	10.12	9.67	8.34	8.36	9.14	8.82	9.16	8.84	10.01	10.11	10.12	9.96	10.3	10.02
Rbks	5.85	5.75	5.63	5.97	5.77	5.77	6.09	6.15	6.33	6.33	5.49	5.6	5.7	6.08	5.71	5.92	6.36	6.6	6.33	6.27	6.21	6.77
Rnf122	5.34	5.26	5.36	5.45	5.81	5.81	5.71	7.25	6.81	6.93	5.32	5.4	5.35	5.48	5.33	5.34	6.19	6.01	6.27	7.03	6.68	7.04
Pnpo	5.64	5.82	5.54	6.01	6.16	6.19	6.15	6.58	6.67	6.69	5.62	6.07	5.84	5.71	6.07	5.73	6.57	6.66	6.48	6.64	6.66	6.79
Mthfsl	6.15	6.2	6.33	5.97	6.24	5.95	5.96	6.95	6.68	6.73	5.54	5.85	6.15	6.23	6.2	5.94	6.52	6.79	6.81	6.99	6.78	6.87
Dtwd1	6.53	6.58	6.27	6.26	6.52	6.14	6.36	6.87	6.57	6.54	5.98	6.02	6.32	6.23	6.34	6.44	6.92	6.93	6.8	6.54	6.55	6.47
Rgs16	5.8	5.56	5.68	5.22	5.73	5.96	6.26	8.61	8.53	8.7	6.22	5.4	5.47	5.48	5.63	5.79	7.47	7.14	7.14	8.74	8.63	8.69
Arhgap8	4.91	4.91	4.91	4.91	4.91	5.16	5.31	6.67	6.52	6.6	4.91	4.91	4.91	4.91	4.91	4.91	6.11	5.83	6.08	6.98	6.93	6.82
Gm5431	4.91	4.91	4.91	4.91	5.19	5.36	5.31	6.28	6.23	6.48	4.91	4.91	4.91	4.91	4.91	4.91	6.11	6.12	5.85	6.26	6.47	6.26
Blvrb	7.82	7.66	7.38	7.48	7.1	6.86	7.48	8.56	8.4	8.09	6.63	6.89	7.55	7.39	7.6	7.18	8.18	8.34	8.14	8.3	8.35	8.08
Ecrg4	5.21	4.91	4.91	4.91	5.3	4.91	5.31	5.88	5.68	5.65	4.91	4.91	4.91	4.91	5.15	5.11	5.93	6.19	6.27	6.05	6.17	5.93
Trit1	6.15	6.13	5.95	6.13	6.38	6.25	6.21	6.63	6.78	6.83	6.01	5.72	6.13	6.14	6.16	6.18	6.53	6.73	6.8	6.48	6.83	6.89
Cdkl2	5.97	5.99	6.16	6.01	6.11	5.97	5.88	6.93	6.78	6.63	5.58	5.72	5.84	5.71	5.55	5.85	6.38	6.27	6.59	6.46	6.59	6.62
Epha7	5.75	5.68	5.83	5.88	5.68	5.86	5.71	7.14	7.16	7.1	5.85	5.56	5.8	5.54	5.55	5.85	6.27	6.66	6.4	7.16	7.08	7.08
Phf11a	4.91	4.91	4.91	5.22	5.39	5.19	5.31	6.09	6.02	6.3	4.91	4.91	4.91	4.91	4.91	4.91	6.02	6.05	6	6.09	5.95	5.79
Tmco6	6.01	5.91	6.04	5.83	6.21	5.94	6.21	6.92	6.83	6.7	5.88	5.96	6.04	6.31	6.18	6.34	6.78	6.78	6.39	7.13	7.22	6.94
H2-M3	4.91	5.16	5.17	5.45	5.77	5.59	5.88	6.26	6.33	6.37	5.39	5.26	5.16	5.19	5.45	5.25	6.15	6.14	6.08	6.54	6.37	6.14
Bcl6	5.34	5.4	5.42	5.35	6.11	6.14	6.26	5.75	5.73	5.86	5.15	5.34	5.35	5.19	4.91	5.25	6.12	6.12	6.06	5.84	6.08	5.83
Setdb2	5.93	5.79	6.06	5.83	6.46	6.41	6.21	6.72	6.67	6.77	5.69	6.28	5.96	5.88	6.12	5.92	6.7	6.66	6.77	6.43	6.64	6.45
Angptl6	5.64	5.64	5.83	6.13	5.81	5.74	5.88	6.78	6.52	6.21	5.49	6.02	5.77	5.8	5.81	5.85	6.61	6.55	6.51	6.69	6.51	6.56
H2-K1	6.6	6.68	6.45	7.23	9.15	9.09	9.58	10.63	10.68	10.88	7.91	6.93	6.13	6.53	6.39	6.7	9.86	9.8	9.64	10.7	10.58	10.83
Lifr	5.58	5.56	5.54	5.35	5.63	5.61	4.91	6.9	6.94	7.3	5.69	5.56	5.77	5.71	5.15	5.46	6.5	6.25	6.51	7.48	7.07	7.24
Osmr	5.43	5.34	5.27	5.35	5.81	5.69	6.26	6.99	6.8	6.89	5.25	5.46	5.16	5.31	5.25	5.34	6.11	6.01	6.27	7.08	6.57	6.85
Lck	5.58	5.46	5.75	5.88	5.46	5.72	6.03	6.61	6.7	6.91	5.66	5.85	5.52	5.4	5.74	5.42	6.38	6.37	6.51	6.7	6.57	6.7
Carmil1	5.43	5.46	5.36	5.78	6.02	5.99	5.96	6.18	6.38	6.52	5.39	5.4	5.41	5.4	5.33	5.55	6.04	6.01	6.37	5.97	6.19	6.19
Sphk1	5.58	5.64	5.72	5.45	5.73	5.68	5.48	7.23	7.25	7.31	5.66	5.79	5.41	5.84	6.05	5.58	6.2	6.3	6.42	7.41	7.26	7.58
Oas1c	5.34	4.91	5.27	5.22	5.46	5.57	5.8	5.96	6.35	6.44	4.91	5.16	4.91	4.91	5.45	5.34	6.38	6.12	6.25	6.31	6.39	6.56
Icam2	5.51	5.6	5.68	5.83	5.95	6.18	6.62	6.09	5.98	5.77	5.85	5.34	5.62	5.71	5.95	6.03	6.24	6.5	6.53	6.35	6.41	6.45
Snhg16	6.51	6.37	6.27	6.23	6.05	5.84	5.96	6.54	6.39	5.98	6.16	5.96	6.28	6.38	6.26	6.14	6.87	7.1	6.78	6.36	6.69	6.53
Gsap	4.91	5.16	4.91	4.91	5.3	5.16	5.48	6.45	6.25	6.35	5.32	4.91	4.91	4.91	4.91	5.11	6.01	6.16	6.27	6.36	6.27	6.35
Dmrtc1a	4.91	4.91	4.91	4.91	4.91	5.11	4.91	6.43	6.18	6.41	4.91	4.91	4.91	4.91	4.91	4.91	5.91	5.86	5.89	6.11	6.17	6.31
Zfp456	5.64	5.6	5.75	5.53	5.63	5.8	5.88	6.98	6.86	6.49	5.25	5.6	5.73	5.31	5.71	5.99	6.38	6.25	6.53	6.45	6.74	6.31
Cd248	5.21	5.4	5.42	5.67	5.39	5.42	5.6	7.28	6.8	7.19	5.32	5.64	5.47	5.54	5.45	5.19	6.15	6.12	6.25	7.21	7.12	7.16
Dgka	6.08	5.56	5.48	5.53	6.02	5.78	5.88	6.84	6.81	6.71	5.76	5.51	5.66	5.92	5.33	5.75	6.73	6.55	6.35	6.61	6.93	6.47
Gcnt2	5.43	5.79	5.59	5.83	5.88	5.88	5.88	6.67	6.49	6.74	5.54	5.79	5.62	5.4	5.59	5.73	6.24	6.4	6.33	6.36	6.47	6.73
Prkg2	5.43	5.34	5.48	5.53	5.63	5.91	6.09	5.31	5.66	5.41	5.32	5.34	5.35	5.19	5.63	5.58	6.29	6.23	6.2	5.33	5.87	5.66
1700037C18Rik	5.75	5.51	5.63	5.67	5.52	5.68	5.88	6.18	6.3	6.28	5.73	5.26	5.73	5.66	5.9	5.79	6.31	6.23	6.29	6.27	6.47	6.28
9130008F23Rik	5.64	5.46	5.59	5.73	5.73	5.63	5.6	6.09	5.93	6.03	5.54	5.68	5.57	5.92	5.74	5.63	6.31	6.18	6.42	5.89	5.78	6.16
Unc93a	4.91	4.91	4.91	4.91	4.91	5.19	4.91	6.15	6.09	6	5.15	4.91	4.91	4.91	5.25	4.91	6.19	6.16	6.13	6.16	6.14	6.19
9930111J21Rik1	4.91	4.91	4.91	4.91	5.63	5.05	5.6	6.18	6.12	6.67	4.91	4.91	4.91	4.91	5.15	4.91	6.52	6.32	6.13	6.61	6.03	6.99
Misp	4.91	4.91	4.91	5.22	5.68	5.64	4.91	6.38	6.28	6.46	4.91	5.16	4.91	4.91	4.91	4.91	6.17	6.14	6.08	6.36	6.17	6.16
Drc3	5.93	5.75	5.75	6.23	6.21	5.95	5.8	6.93	6.72	6.54	5.66	5.91	5.84	5.75	5.71	5.81	6.52	6.56	6.29	6.6	6.54	6.74
Msh4	4.91	4.91	5.17	4.91	5.85	5.6	5.6	6.06	5.84	5.47	4.91	4.91	4.91	4.91	5.4	4.91	5.8	5.96	5.98	5.71	5.71	5.71
Slc18a1	5.34	5.16	5.36	5.22	5.3	5.42	5.71	6.41	6.29	6.35	5.15	5.26	5.16	4.91	4.91	5.52	6.01	5.94	6.16	6.4	6.52	6.37
Cgas	5.89	5.88	5.83	5.83	6.14	6.29	5.88	6.47	6.51	6.51	6.07	5.94	5.66	6.08	5.63	5.97	6.43	6.62	6.83	6.46	6.32	6.43
Dok4	5.75	5.94	5.68	5.6	5.92	5.84	5.96	6.47	6.49	6.41	5.49	5.34	5.84	5.75	5.67	5.79	6.31	6.25	6.22	6.18	6.65	6.19
Trim30c	5.21	4.91	4.91	5.22	4.91	5.16	4.91	6.51	6.56	6.91	4.91	5.16	4.91	4.91	4.91	4.91	6.07	6.12	6.06	6.6	6.64	6.53
Sec61g	7.82	7.82	7.48	7.42	7.55	6.93	7.26	8.71	8.5	8.1	6.61	6.85	7.68	7.14	7.57	7.56	8.34	8.82	8.31	8.47	8.98	8.7
Axin2	5.51	5.85	5.83	6.01	5.95	6.23	5.71	7.2	7.36	7.46	5.76	5.99	5.87	5.8	5.59	5.87	6.71	6.56	6.46	7.68	7.12	7.29
Slc6a19	4.91	4.91	4.91	5.22	5.3	5.51	5.6	6.18	6	6.08	4.91	4.91	4.91	4.91	4.91	4.91	5.85	5.71	5.95	6.18	5.6	6.11
Gja4	4.91	5.16	4.91	5.22	4.91	4.91	4.91	5.84	5.79	6.15	4.91	4.91	4.91	4.91	4.91	4.91	5.68	5.8	5.95	6.31	6.23	6.24
Ccdc103	5.64	5.64	5.48	5.35	5.88	5.73	5.96	6.54	6.47	6.51	5.39	5.68	5.77	5.48	5.74	5.49	6.14	6.43	6.27	6.62	6.41	6.71
Pla1a	4.91	4.91	4.91	5.35	5.52	5.29	5.8	5.31	5.64	5.47	4.91	4.91	4.91	4.91	4.91	5.11	6.04	5.83	5.89	5.67	5.64	5.9
Apobec1	5.21	5.4	4.91	5.53	5.63	5.91	5.96	6.2	6.23	6.41	5.49	5.46	5.47	5.4	5.5	5.3	6.02	6.27	6.16	6.33	6.19	6.39
Tgm2	5.58	5.56	5.48	5.6	5.81	5.56	5.6	8.2	8.31	8.71	6.2	5.64	5.57	5.48	5.55	5.42	7.34	7.03	7.36	8.37	8.25	8.22
Gm32687	6.18	6.18	6.14	6.13	6.14	5.76	4.91	6.65	6.17	6.06	5.44	4.91	4.91	6.12	6.34	6.19	6.31	6.35	5.53	6.16	6.01	6.63
Gm5617	5.8	5.99	6.01	5.78	5.95	5.7	5.48	6.74	6.49	6.52	5.58	5.96	5.62	6.02	5.81	6.09	6.44	6.43	6.18	6.68	6.64	6.6
Col8a1	5.51	5.16	5.54	5.45	5.52	5.59	5.71	5.75	6.07	5.89	5.58	5.56	5.66	5.48	5.5	5.92	6.35	6.44	6.25	5.92	6.12	5.99
Flt3l	4.91	4.91	5.27	4.91	5.77	5.83	5.48	6.65	6.59	6.56	5.54	5.34	5.27	5.31	5.25	5.34	5.95	6.27	5.95	6.36	6.27	6.55
A530032D15Rik	4.91	4.91	4.91	4.91	4.91	5.31	4.91	6.81	6.56	6.54	5.15	4.91	4.91	4.91	4.91	4.91	5.97	6.25	5.92	6.14	6.57	6.47
Akap6	5.64	5.46	5.68	5.53	5.85	5.7	4.91	7.02	7.21	7.38	5.79	5.51	5.7	5.8	5.67	5.66	6.12	6.47	6.29	7.29	7.25	7.21
B230307C23Rik	6.48	6.2	5.89	6.01	6.44	6.07	6.31	6.31	6.33	6.26	5.82	5.91	6.08	5.95	6	6.08	6.54	6.64	6.65	6.38	6.49	6.41
Syt7	4.91	5.26	4.91	4.91	5.19	5.29	5.31	6.02	6.37	6.31	4.91	5.26	4.91	5.19	4.91	4.91	5.95	5.99	6.22	6.4	6.44	6.37
Gm45871	6.74	6.42	6.45	6.41	6.48	6.08	6.41	6.9	6.59	6.49	5.85	5.72	6.4	6.12	6.59	6.29	6.73	7.1	6.8	6.51	6.62	6.14
Rab37	4.91	5.34	5.17	4.91	5.52	5.26	5.48	5.96	5.93	5.92	5.15	5.34	5.35	5.31	5.5	5.25	5.99	6.34	5.79	6.14	6.32	5.99
Lamc2	5.21	4.91	5.17	4.91	5.19	5.11	4.91	6.26	6.28	6.41	4.91	4.91	5.16	4.91	5.15	5.11	5.99	5.94	5.98	6.36	6.28	6.58
Hemk1	5.97	6.18	5.48	5.83	6.02	5.64	5.48	6.33	6.22	6.17	5.25	5.46	5.9	5.66	6.07	5.9	6.46	6.46	6.25	6.29	6.21	6.19
Pold4	6.08	5.99	5.86	5.78	5.85	5.84	5.88	6.54	6.43	6.62	5.54	5.68	5.9	5.71	5.9	5.85	6.23	6.34	6.27	6.51	6.36	6.45
H2aw	5.97	5.68	5.79	5.83	6.08	5.86	6.31	7.3	6.88	7.2	5.85	5.85	5.8	6.08	5.84	6.23	6.55	6.27	6.56	6.91	6.94	7.05
Gm2446	6.53	5.91	6.43	6.09	6.24	6.09	6.03	7.72	7.48	7.26	5.88	6.16	6.43	5.95	6.18	5.83	6.7	7.29	6.87	7.23	7.2	7.52
Rasl11a	5.51	5.46	5.54	5.22	5.58	5.54	5.31	5.31	5.35	5.34	5.25	5.16	4.91	5.4	5.5	5.42	5.93	5.91	6	5.15	5.26	5.38
Cib2	5.89	5.72	5.68	5.6	5.52	5.54	5.6	7.05	6.59	6.82	5.25	5.75	5.62	5.6	5.71	5.61	6.04	6.23	6.27	6.4	6.69	6.89
Haghl	5.85	5.85	5.79	6.16	5.92	5.9	5.88	6.78	6.64	6.63	5.39	5.85	6.01	5.75	5.78	5.99	6.24	6.46	6.49	6.52	6.47	6.93
Kif5c	4.91	4.91	4.91	4.91	5.19	5.19	4.91	6.2	6.05	6.24	4.91	5.16	4.91	5.19	4.91	5.11	5.68	5.83	6.27	5.89	5.87	5.96
Ly6a	5.21	5.4	5.27	5.67	5.95	5.29	6.41	8.13	7.93	8.03	6.05	5.16	5.35	5.4	5.15	5.61	7.54	7.52	7.61	8.34	8.37	8.29
Upp2	5.93	5.68	5.68	5.67	5.77	5.61	5.31	6.74	6.49	6.63	5.49	5.72	5.66	5.84	5.74	5.87	6.24	6.12	6.18	6.61	6.65	6.35
Slco2a1	5.21	5.26	5.36	5.45	5.39	5.36	5.48	6.41	6.29	6.33	5.32	5.26	5.16	5.31	5.15	5.11	5.83	6.01	5.79	6.61	7.03	6.56
Zfp697	5.8	5.88	5.48	5.67	6.05	5.73	5.31	6.47	6.28	6.54	5.66	5.64	5.77	6.02	5.95	5.79	6.19	6.3	6.35	6.61	6.32	6.43
Dennd6b	5.21	5.64	5.59	5.22	5.63	5.42	5.48	5.99	6.4	6.46	5.82	5.56	5.16	5.54	5.45	5.55	6.24	6.47	6.06	6.6	6.8	6.53
Slc35d2	5.7	5.64	5.79	5.93	5.95	5.56	6.15	6.49	6.35	6.26	5.66	5.46	5.77	5.48	5.59	5.42	6.11	6.6	6.25	6.27	6.41	6.19
Bbs2	5.75	5.56	6.04	6.09	6.14	5.99	5.96	6.36	6.41	6.3	5.49	5.64	5.66	5.88	5.81	5.97	6.2	6.07	6.08	6.26	6.25	6.26
Il12rb1	5.21	5.26	5.17	5.45	5.81	5.93	6.15	5.8	5.7	5.83	5.39	4.91	5.27	5.31	4.91	5.19	5.87	5.89	5.92	5.8	5.81	5.66
Slc46a3	5.21	5.6	5.54	5.45	5.77	5.72	5.48	6.49	6.37	6.35	5.62	5.56	5.66	5.4	5.63	5.63	6.21	6.18	6	6.49	6.41	6.51
Zfp949	5.8	5.94	5.89	5.93	5.95	5.84	5.88	6.58	6.62	6.69	5.62	5.75	5.57	5.84	5.74	5.85	6.09	6.21	6.13	6.64	6.77	6.63
Zfp947	6.7	6.3	6.09	5.73	6.08	6	6.21	6.79	6.44	6.37	5.98	5.6	5.98	5.75	6.34	6.18	6.61	6.57	6.56	6.55	6.79	6.55
Art3	5.43	5.46	5.54	5.6	5.63	5.53	5.48	6.51	6.43	6.08	5.49	5.34	5.27	5.54	5.55	5.19	5.99	5.91	5.98	6.49	6.51	6.33
Bdnf	5.51	5.26	5.48	5.22	5.19	5.53	4.91	6.43	6.81	6.62	5.15	5.16	5.16	5.19	5.25	5.46	5.8	5.96	5.85	6.38	6.62	6.77
Wfdc3	5.34	5.16	5.36	5.45	5.58	5.23	4.91	6.41	6.35	6.3	4.91	5.26	5.16	5.31	5.33	5.25	5.89	5.86	5.79	6.14	6.44	6.6
Ctsh	5.97	5.88	5.98	5.83	6.02	5.67	6.15	6.76	6.75	6.64	5.96	5.56	5.73	5.92	5.71	5.66	6.57	6.43	6.11	6.52	6.69	6.63
Mthfs	6.01	6.32	5.72	6.2	6.31	5.78	6.03	6.86	6.65	6.42	5.91	5.26	5.87	5.66	5.84	6.2	6.55	7	6.13	6.6	6.94	6.7
Cdh15	4.91	4.91	4.91	4.91	5.3	5.38	5.31	6.41	6.2	6.6	4.91	5.16	5.16	4.91	5.15	5.19	5.97	5.83	5.89	6.11	6.03	6.31
Gstt2	5.75	5.85	5.54	5.53	6.16	5.65	5.6	5.99	6	6	5.62	5.56	5.62	5.66	5.55	5.49	5.97	6.43	6.35	6.26	6.28	5.93
Ccdc80	4.91	5.34	5.48	5.45	5.52	5.49	5.8	5.99	6.01	5.73	5.44	5.6	5.7	5.6	5.33	5.66	6.06	6.34	6.27	5.95	6.21	6.11
Tlcd2	5.51	5.26	5.27	5.22	4.91	5.29	5.48	5.71	5.94	5.86	4.91	4.91	4.91	5.31	5.33	4.91	5.42	5.89	5.58	5.8	5.9	5.71
BC147527	4.91	4.91	4.91	4.91	5.19	5.05	5.71	5.66	5.75	5.89	4.91	4.91	4.91	4.91	4.91	4.91	5.76	5.89	5.82	5.59	5.68	5.29
Col28a1	4.91	4.91	4.91	4.91	5.46	5.31	4.91	5.54	5.79	5.77	4.91	4.91	4.91	4.91	4.91	4.91	5.68	5.57	5.79	5.55	5.64	5.38
Gnat2	5.34	5.34	4.91	5.22	5.46	5.29	5.31	6.33	6.1	5.86	5.15	5.26	5.35	4.91	5.55	5.25	5.85	5.8	6.06	6.11	6.14	5.99
Zfp536	4.91	4.91	4.91	4.91	5.19	5.26	4.91	5.71	5.84	5.8	4.91	4.91	4.91	5.19	4.91	4.91	5.68	5.64	5.48	5.84	6.08	5.9
Pdcd10	9.4	8.74	8.39	8.78	8.37	7.94	8.6	9.79	9.39	9.22	7.68	7.9	8.72	8.04	8.84	8.45	9.28	9.75	9.41	9.34	9.84	9.55
Sugct	5.21	5.34	4.91	4.91	5.3	5.29	4.91	6.09	6.18	6.03	4.91	5.34	5.41	5.19	5.33	5.25	5.89	5.94	5.75	6.24	6.28	6.37
Zfp677	5.97	5.75	5.79	5.88	5.95	5.93	6.03	6.28	6.2	6.03	5.73	5.6	5.87	5.95	5.9	5.94	5.91	6.49	6.51	6.29	6.39	6.35
Nckap5	5.21	4.91	4.91	5.22	5.46	4.91	4.91	6.02	6.11	6.24	5.15	5.16	5.16	5.4	4.91	5.19	5.71	5.86	6.03	6.18	6.17	6.16
Zfp36	5.89	5.72	5.95	6.01	6.02	6.16	6.21	8	8.08	8.17	6.91	5.72	5.87	5.71	5.78	5.66	7.68	7.31	7.38	8.15	7.89	7.84
Psme2b	4.91	4.91	4.91	4.91	5.58	5.46	4.91	4.91	5.59	5.8	4.91	4.91	4.91	4.91	4.91	4.91	5.93	5.64	5.53	6.27	6.03	5.96
Ikzf2	4.91	5.64	5.36	5.88	5.58	5.86	5.88	6.49	6.46	6.42	5.58	5.34	5.27	5.48	5.33	5.11	5.99	6.1	5.98	6.6	6.41	6.24
Spata24	5.58	5.94	5.59	5.83	5.68	5.59	5.96	6.15	6.28	6.08	5.32	5.72	5.7	5.48	6.03	5.83	6.12	6.34	6.16	6.09	6.25	6.02
Csta2	4.91	4.91	4.91	4.91	5.46	5.36	4.91	5.8	6.02	5.83	4.91	5.26	4.91	4.91	4.91	4.91	5.89	5.89	5.85	5.77	5.84	5.93
Milr1	4.91	4.91	4.91	5.22	5.39	5.4	4.91	5.8	6.02	5.98	5.32	4.91	5.16	4.91	5.33	5.25	5.91	5.86	5.75	5.74	5.95	5.93
Prdm1	4.91	5.26	4.91	4.91	4.91	5.19	5.31	6.2	6.2	6.31	5.44	4.91	4.91	4.91	5.15	5.11	5.85	5.68	5.89	6.27	6.3	6.35
Ddx4	4.91	4.91	4.91	5.35	5.19	5.19	4.91	5.66	5.62	5.52	4.91	4.91	4.91	4.91	4.91	4.91	5.68	5.71	5.48	5.77	5.9	5.45
Shroom3	5.21	4.91	4.91	4.91	4.91	5.34	5.31	5.99	6.16	6.08	5.15	4.91	5.16	5.19	4.91	4.91	5.65	5.94	5.89	6.43	6.54	6.39
Ak7	4.91	4.91	4.91	4.91	4.91	5.05	4.91	5.88	5.72	5.8	4.91	5.16	4.91	4.91	4.91	5.25	5.76	5.89	5.71	5.74	5.84	5.99
Zfp119b	6.18	6.09	5.92	5.83	6.16	5.94	6.21	6.59	6.41	6.03	5.58	5.56	6.15	5.95	6.18	6.03	6.34	6.55	6.4	6.36	6.37	6.47
Ciita	5.21	5.46	4.91	5.45	6.16	6.24	6.5	5.6	5.47	5.47	5.44	5.16	4.91	5.31	4.91	4.91	5.78	5.83	6	5.39	5.33	5.51
Mme	6.05	6.11	5.92	5.88	5.95	6.12	6.09	5.6	5.75	5.69	5.66	5.56	5.8	5.84	5.98	5.81	6.2	6.18	6.18	5.45	5.6	5.45
Tnfrsf14	5.43	5.34	5.36	5.45	5.63	5.34	4.91	5.66	5.5	5.8	4.91	4.91	5.16	4.91	4.91	5.34	5.83	5.74	5.82	5.97	5.75	5.71
Ccdc157	5.8	5.82	5.68	5.67	5.52	5.86	5.8	6.23	6.42	6.3	5.58	5.68	5.66	5.8	5.71	5.75	6.12	6.1	6.18	6.16	6.36	6.41
Vdr	4.91	5.16	5.17	4.91	5.19	5.31	5.48	5.92	6.29	6.15	5.32	4.91	5.16	5.19	5.15	4.91	5.71	5.89	5.82	5.95	6.1	6.02
Insl6	6.46	6.02	6.01	6.09	5.92	5.7	5.96	6.31	6.2	6.1	5.62	5.72	6.11	6.05	6.4	6.06	6.12	6.64	6.65	6.09	6.34	6.35
Gpat3	5.21	4.91	4.91	5.22	5.3	5.11	5.31	5.92	6.04	5.77	4.91	5.26	5.27	4.91	4.91	5.25	5.8	5.83	5.85	5.95	6.14	5.86
Gm11992	4.91	4.91	4.91	5.22	4.91	5.19	4.91	5.92	5.94	5.83	4.91	4.91	4.91	4.91	4.91	4.91	5.71	5.38	5.53	5.84	5.9	6.11
Lyrm7	5.75	6.02	5.89	5.83	5.92	5.76	5.96	5.96	6.01	5.77	5.62	5.51	5.9	5.99	5.92	5.85	6.26	6.07	6.27	5.86	5.95	5.96
Zfp619	5.34	5.46	5.27	5.53	5.39	5.6	5.6	6.06	5.9	5.73	5.32	5.26	5.47	5.31	4.91	5.3	5.97	5.74	6.13	5.84	5.6	5.62
Ifit1bl1	4.91	5.16	4.91	4.91	5.39	5.36	5.71	5.92	5.66	5.89	4.91	4.91	4.91	4.91	4.91	5.19	5.87	5.53	5.48	5.25	5.26	5.79
AW011738	5.34	5.16	5.36	5.22	5.46	5.85	5.48	5.88	5.85	6	5.25	5.34	5.35	5.31	4.91	5.46	5.85	5.89	6.03	5.74	5.98	5.66
Baalc	4.91	4.91	5.17	4.91	5.3	5.11	4.91	5.8	5.73	5.61	4.91	4.91	4.91	4.91	4.91	5.25	5.5	5.57	5.58	5.74	5.68	5.83
Trim5	4.91	4.91	4.91	4.91	5.19	5.23	5.31	6.15	6.18	6.06	5.25	4.91	4.91	4.91	5.15	4.91	5.65	6.07	5.67	6	6.01	6.19
Gch1	5.34	5.46	5.63	5.67	5.19	5.36	5.6	5.88	6.07	6.33	5.44	5.4	5.16	5.54	5.67	5.49	6.04	6.05	5.58	6.05	6.17	5.9
Tnfaip6	6.12	5.85	5.75	5.73	5.3	5.65	5.6	6.47	6.27	6.3	5.39	5.56	5.57	5.71	5.87	5.7	5.87	6.14	6.03	6.09	6.3	6.47
Tcf7	4.91	5.26	4.91	5.22	6.05	5.99	6.31	6.36	6.41	6.13	5.98	5.79	5.27	5.48	5.45	5.39	6.41	6.32	6.31	6.41	6.17	6.49
Dennd2d	4.91	5.4	5.36	5.22	5.58	5.56	5.8	5.2	5.38	5.34	4.91	5.16	4.91	5.19	5.15	5.19	5.46	5.94	5.75	5.39	5.55	5.38
AI429214	5.93	5.51	5.48	5.45	5.52	5.68	5.48	5.96	6.14	6.15	5.32	5.4	5.62	5.6	5.92	5.63	5.99	6.05	6.06	6.29	6.12	6.11
Ptx3	4.91	4.91	4.91	4.91	5.19	5.05	4.91	5.6	5.64	5.41	4.91	4.91	4.91	4.91	4.91	4.91	5.71	5.78	5.17	5.67	5.84	5.71
H2-T10	4.91	5.16	4.91	5.35	4.91	5.26	5.31	5.48	5.68	5.69	4.91	4.91	5.16	4.91	4.91	4.91	5.59	5.71	5.82	5.59	5.55	5.79
5430403G16Rik	5.89	5.94	5.89	5.83	6.05	5.76	6.03	6.18	5.77	5.57	5.66	5.64	5.57	5.84	5.81	5.77	6.17	6.1	6.18	5.63	5.95	5.71
Dipk1b	6.21	6.06	6.01	6.49	5.95	5.7	4.91	5.31	5.09	5.26	6.16	6.3	6.47	6.14	5.98	6.35	5.73	5.57	5.67	5.33	4.91	5.45
Gsta5	5.58	5.72	5.75	6.05	5.77	5.48	5.6	4.91	4.91	5.16	5.69	5.64	5.57	5.6	5.55	5.89	4.91	5.15	4.91	4.91	4.91	5.29
Plpp3	5.43	5.56	5.75	5.88	5.58	5.59	5.71	5.31	4.91	5.34	5.69	5.85	5.62	5.66	5.5	5.79	4.91	5.24	5.27	5.33	5.16	5.18
Ica1l	5.8	5.82	5.75	5.67	5.63	5.26	5.71	5.31	5.09	4.91	5.49	5.75	5.66	5.71	5.67	5.63	4.91	5.15	4.91	5.15	5.16	5.18
6430548M08Rik	5.64	6.11	5.68	5.88	5.77	6.01	5.8	5.8	5.94	5.98	6.43	6.22	6.13	5.92	6.1	6.05	5.42	5.78	5.95	5.95	5.87	5.93
Fam20c	5.97	6.24	6.09	5.53	6.16	6.27	6.15	5.4	5.64	5.41	6.63	6.62	5.98	6.53	5.81	6.35	5.93	5.61	5.75	5.5	5.55	5.45
Asphd2	5.64	5.51	5.63	5.6	5.81	5.77	5.88	5.2	5.16	5.47	5.82	5.85	6.04	5.6	5.67	5.7	5.2	5.57	5.27	5.45	5.4	4.91
Itga1	6.01	6.06	6.43	6.23	5.63	5.91	5.8	5.4	5.7	5.73	6.16	5.96	6.08	6.05	5.71	5.9	5.37	5.38	5.79	5.5	5.95	5.71
Efnb1	5.89	5.99	5.75	5.88	5.81	5.84	5.8	5.6	5.75	5.86	5.96	6.09	5.57	5.99	5.81	5.83	5.42	5.38	5.48	5.55	5.6	5.51
Fbxl7	5.89	5.79	5.98	5.78	5.85	5.83	5.31	5.4	5.41	5.34	5.98	5.96	5.57	6.02	5.87	6.22	5.2	5.43	5.42	5.33	5.4	5.38
Adgre5	5.85	6.18	6.25	6.26	5.99	5.94	6.15	5.31	5.68	5.73	6.43	6.22	6.04	5.95	6.12	6.08	5.83	5.57	5.63	5.59	5.33	5.56
Fam83f	4.91	5.6	5.17	5.6	5.39	5.4	5.31	4.91	4.91	4.91	5.58	5.56	5.47	5.75	5.55	5.52	4.91	4.91	4.91	4.91	5.16	4.91
Ttpa	5.58	5.46	5.36	5.35	5.63	5.44	5.48	5.2	4.91	4.91	5.49	5.6	5.47	5.4	5.25	5.49	4.91	4.91	4.91	4.91	4.91	4.91
Gapdh-ps16	6.3	4.91	5.68	5.45	5.39	5.34	5.6	5.48	5.52	5.65	5.49	6.02	5.16	5.4	5.33	5.34	4.91	4.91	4.91	5.33	5.45	5.66
Plekhg5	6.08	6.04	6.39	6.32	5.88	6.29	6.09	5.54	5.57	5.69	6.61	6.44	6.04	6.65	6.18	6.47	5.73	5.83	5.89	5.77	5.64	5.45
Adcy2	5.7	5.56	5.86	5.45	5.3	5.51	5.31	5.2	5.22	4.91	5.93	6.02	5.35	5.92	5.87	5.99	4.91	5.15	5.27	4.91	4.91	4.91
Ncs1	5.85	6.04	5.98	6.01	5.77	5.91	5.96	4.91	5.38	5.69	6.47	6.13	6.01	6.12	5.95	6.03	5.78	5.57	5.63	5.5	5.6	5.75
Fndc3c1	6.18	5.99	6.09	6.05	6.02	6.2	6.03	5.31	5.64	5.41	6.38	6.49	5.96	6.08	6.14	6.23	5.73	5.68	5.79	5.45	5.45	5.56
Klhl29	6.05	5.79	6.01	6.01	5.85	5.76	5.71	5.4	5.35	5.26	6.1	6.07	5.77	6.02	5.78	6.03	5.5	5.48	5.48	5.33	5.45	5.51
E2f7	5.85	5.82	6.06	6.01	5.58	5.96	6.09	5.48	5.41	5.26	6.26	6.22	5.77	6.05	6.03	5.85	5.59	5.43	5.63	5.59	5.33	5.45
Bend3	6.08	6.13	6.14	6.41	6.19	6.52	5.71	5.71	5.62	5.95	6.68	6.72	6.28	6.45	6.32	6.4	5.87	6.05	5.85	5.77	5.64	5.51
Hunk	6.01	5.68	5.95	5.78	5.88	5.83	6.03	4.91	5.5	5.34	6.2	5.99	5.96	5.99	5.87	6	5.37	5.53	5.67	5.25	5.26	5.45
Rab17	6.6	6.02	6.33	6.29	6.14	5.75	6.03	5.2	5.09	5.47	5.98	6.13	6.32	6.28	6.53	6.32	5.5	5.57	5.71	5.33	5.6	5.51
Cxxc5	5.89	5.82	6.18	5.67	5.77	5.95	5.6	4.91	5.59	5.34	6.2	6.2	6.2	6.17	6.03	6.24	5.71	5.68	5.42	5.55	5.6	5.38
Cdc42ep5	6.21	5.82	6.23	6.05	6.02	6.06	6.45	5.31	5.52	5.41	6.2	6.26	6.26	6.12	6.32	6.43	5.62	5.8	5.35	5.33	5.51	5.83
Fgf1	5.43	5.75	5.59	6.05	5.58	5.57	5.8	5.2	5.44	5.47	5.79	5.72	5.98	5.66	5.9	5.85	5.2	5.38	5.35	5.45	5.64	5.56
Col9a1	6.66	6.26	6.21	5.93	5.63	5.67	5.8	5.66	5.38	5.65	5.76	6.04	6.24	6.05	6	6.06	5.2	5.57	5.58	5.25	5.45	5.62
Zfp526	6.01	5.79	5.86	5.67	5.95	5.85	5.48	5.54	5.68	5.8	6.26	6.09	5.93	5.71	5.81	5.85	5.46	5.61	5.53	5.8	5.33	5.51
Gm973	6.08	5.88	6.14	5.73	5.77	5.76	5.8	4.91	5.31	5.16	6.24	5.88	5.87	5.99	5.92	5.89	5.46	5.43	5.58	5.39	5.26	5.18
Srd5a1	5.97	5.88	6.25	5.88	5.99	5.88	5.96	4.91	5.22	5.26	6.05	6.07	6.04	6.05	6.07	6.14	5.65	5.43	5.48	5.25	5.26	5.29
Dync1i1	6.05	6.11	5.86	6.05	5.77	5.75	5.88	4.91	5.16	5.57	5.69	5.75	6.26	5.8	5.71	5.83	5.42	5.38	5.17	5.15	4.91	4.91
Lpin1	6.05	6.22	6.25	6.41	5.92	6.21	5.88	5.75	5.77	5.8	6.63	6.2	6.08	6.33	5.98	6.47	5.76	5.89	5.35	5.8	5.51	5.75
Cit	6.08	6.42	6.09	6.05	6.08	6.28	6.36	5.31	5.57	5.52	6.59	6.32	6.2	6.02	6	6.11	5.68	5.91	5.75	5.71	5.71	5.38
Azgp1	6.01	5.91	6.04	5.88	5.77	5.57	5.6	5.4	5.09	4.91	5.62	6.07	6.06	6.12	5.9	6.19	5.46	5.32	5.17	5.15	5.26	4.91
Rps13-ps2	7.46	5.16	4.91	6.8	4.91	7.74	4.91	4.91	7.45	4.91	4.91	4.91	6.59	7.93	4.91	4.91	4.91	4.91	4.91	7.16	4.91	4.91
Nr4a3	5.64	6.18	6.23	6.41	6.14	6.35	6.15	5.48	5.7	5.73	6.52	6.34	5.93	5.92	5.81	5.92	5.76	5.64	5.48	5.5	5.71	5.9
1190005I06Rik	6.6	6.4	6.39	6.13	6.21	5.96	5.88	5.31	5.64	5.26	6.05	6.41	6.2	6.72	6.39	6.39	5.62	5.61	5.71	5.45	5.6	5.29
Cracd	5.85	6.32	6.23	6.26	5.88	5.94	6.26	6.09	5.88	5.98	6.46	6.32	6.06	6.51	6.14	6.3	5.83	5.57	5.71	6.14	6.14	5.75
Fam178b	5.7	5.79	5.63	5.88	5.39	5.38	5.48	4.91	5.09	5.16	5.76	5.75	5.87	5.66	5.81	5.7	5.12	5.38	4.91	5.15	4.91	5.45
C2cd2	6.05	6.04	5.98	5.97	6.14	6.14	5.8	5.54	5.66	5.98	6.26	6.26	6.11	6.14	6.16	6.06	5.78	5.61	5.67	5.77	6.03	5.9
Pacs1	6.05	6.42	6.43	6.05	6.02	6.35	6.03	5.6	5.82	5.83	6.74	6.52	6.34	6.55	6.2	6.61	5.97	5.8	5.89	6.02	5.55	5.71
Gsta2	5.97	5.99	6.23	6.16	5.95	5.84	5.71	4.91	4.91	4.91	5.62	5.91	5.8	5.71	6.05	5.94	4.91	5.32	5.17	5.25	4.91	4.91
Gnao1	5.93	6.33	6.27	6.35	5.95	6.29	6.15	6.02	6.14	6.21	6.79	6.52	6.06	6.45	6.18	6.47	5.85	5.99	5.63	6.45	6.51	6.19
Gpr37	5.97	5.91	5.98	6.26	5.46	5.6	5.96	5.31	5.22	5.16	6.2	6.07	5.62	5.66	6	5.89	5.33	5.32	5.53	5.45	5.33	5.29
Filip1	6.36	6.56	6.23	6.41	6.14	6.38	6.36	5.92	5.93	6.06	6.8	6.46	6.38	6.7	6.24	6.41	6.01	5.78	5.95	6.24	6.1	5.86
Zmiz1	5.89	6.3	5.83	5.93	5.99	5.93	5.8	5.71	5.82	5.8	6.59	6.37	6.13	6.33	6.05	6.03	5.76	5.83	5.58	5.59	5.81	5.79
Dlx6	5.85	6.24	6.09	6.2	5.99	6.08	6.31	5.31	5.35	5.41	6.29	6.18	5.9	6.02	6.1	6.12	5.56	5.48	5.67	5.15	5.26	5.56
Etl4	5.93	6.04	6.29	5.93	5.95	6.15	5.96	5.4	5.47	5.34	6.27	6.09	6.06	6.14	6.49	6.4	5.65	5.43	5.63	5.33	5.55	5.45
Fam184b	5.51	5.79	5.68	5.73	5.68	5.6	5.31	4.91	5.09	4.91	5.88	5.75	5.9	5.8	5.84	5.77	4.91	5.24	5.17	4.91	4.91	4.91
Adamts20	5.8	6.26	5.89	5.97	5.81	5.77	5.31	5.2	5.38	4.91	6.14	5.91	5.84	5.84	5.84	5.7	5.42	5.32	5.17	5.25	4.91	4.91
Depdc1b	6.18	6.4	6.21	6.78	6.5	6.32	5.96	5.31	5.38	5.41	6.56	6.37	6.34	6.45	6.56	6.35	5.76	6.01	5.53	5.25	5.16	5.29
Nkain1	6.21	6.22	6.37	6.68	6.44	6.27	6.41	5.84	5.52	5.69	6.67	6.54	6.34	6.47	6.22	6.5	5.83	5.83	5.85	5.39	5.45	5.93
Dennd2c	5.89	6.02	6.23	5.97	5.92	5.93	5.88	5.6	5.66	5.47	6.05	6.39	6.18	6.02	6.32	6.2	5.62	5.61	5.63	5.77	5.33	5.38
Sox5	5.89	5.91	6.33	6.13	6.08	5.86	6.36	5.48	5.64	5.69	6.63	6.07	6.24	5.99	6.05	6.2	5.73	5.57	5.53	5.86	5.45	5.86
Phf19	6.51	6.11	5.89	5.88	6.14	6.11	6.21	5.31	5.31	5.41	6.2	6.07	6.2	6.28	6	6.03	5.37	5.53	5.71	5.15	5.4	5.18
Havcr2	5.89	5.82	5.83	5.88	5.58	5.51	5.88	5.31	5.35	4.91	5.88	5.79	6.11	5.66	5.45	5.85	5.37	5.15	5.17	5.45	5.33	5.45
Sdc3	6.08	6.39	6.33	6.51	5.99	6.07	6.36	6.06	6.19	5.98	7.17	6.76	6.56	6.42	6.1	6.37	6.34	6.01	5.79	6.33	6.36	6.39
Efna5	5.93	6.39	6.14	6.23	5.81	5.97	5.6	5.8	5.77	6.03	6.39	6.11	5.96	6.2	6.07	6.11	5.59	5.57	5.58	5.95	5.87	5.99
Neto2	6.38	6.26	5.83	6.23	5.99	5.95	5.8	5.4	5.7	5.61	6.22	6.2	6.24	6.05	6.26	6.11	5.71	5.64	5.48	5.5	5.26	5.29
Npnt	5.8	5.79	5.92	6.05	5.73	5.57	5.48	5.4	5.22	5.34	5.91	6.07	5.57	5.84	6.12	5.95	5.12	5.15	5.27	5.39	5.33	5.29
Zcchc14	5.93	6.55	6.43	6.56	6.38	6.64	6.41	6.02	5.82	6.41	6.81	6.73	6.55	6.35	6.34	6.47	6.07	5.83	5.98	6.02	6.25	6.02
Adam19	5.43	5.6	5.72	5.45	5.63	5.4	5.31	5.31	5.22	5.52	6.33	5.82	5.84	5.88	5.78	5.79	4.91	5.15	5.17	4.91	5.4	5.29
Rab3a	5.75	5.99	6.18	5.83	5.68	5.86	5.71	5.2	5.38	5.41	6.05	6.18	6.08	6.28	6	6.05	5.37	5.57	5.48	4.91	5.16	5.45
Inka2	5.85	6.15	5.83	6.49	5.81	5.63	5.6	5.31	5.55	5.57	5.98	6.13	5.8	5.75	5.92	5.92	5.42	5.32	5.35	4.91	5.16	5.38
Ncam1	5.7	5.88	6.09	5.97	5.68	5.93	5.8	5.54	5.72	5.69	6.27	6.04	6.15	6.12	5.9	5.92	5.42	5.68	5.53	5.63	5.45	5.62
Bcor	6.81	6.55	7	6.44	6.58	6.83	6.36	5.96	6.17	6.24	7.19	6.98	6.48	6.72	6.74	6.86	6.04	6.28	6.16	6.11	6.17	6.26
Tcf7l1	6.08	6.26	6.23	6.35	5.92	6.25	5.8	5.75	5.93	6.08	6.75	6.52	6.24	6.08	6.2	6.37	5.73	5.94	5.89	6.09	6.05	5.93
Tonsl	5.7	6.78	6.41	6.54	6.19	6.54	6.45	5.4	5.59	5.73	6.74	6.71	6.72	6.51	6.42	6.49	5.95	5.64	6	5.59	5.78	5.45
Smtn	6.3	6.5	6.72	6.78	6.63	6.65	6.36	5.88	5.8	5.77	7.04	6.86	6.8	6.98	6.4	6.84	6.23	6.18	6.03	6.02	6.27	5.71
Rtkn2	6.27	6.39	6.33	6.05	6.21	6.27	6.26	5.48	5.27	5.52	6.27	6.3	6.04	6.51	6.37	6.15	5.65	5.71	5.42	5.15	5.6	5.66
Slc18b1	6.01	6.22	6.29	6.23	6.05	6.23	5.6	5.4	5.8	5.52	6.2	6.55	6.41	6.14	6.16	6.3	5.78	5.64	5.71	5.33	5.45	5.51
Itpripl1	6.27	6.3	6.18	6.13	6.38	6.46	6.03	5.6	5.8	5.34	6.6	6.49	6.28	6.23	6.18	6.11	5.78	5.83	5.92	5.59	5.9	5.83
N4bp3	6.08	6.15	6.14	6.01	6.05	5.78	6.03	5.2	5.35	5.16	6.31	6.28	5.9	6.49	5.92	6.35	5.59	5.38	5.42	5.15	5.45	5.45
Slc25a29	6.05	5.99	6.16	6.01	5.77	5.87	6.09	5.54	5.52	5.77	6.44	6.24	5.96	5.84	6.07	6.36	5.65	5.53	5.48	5.59	5.64	5.62
Rab3il1	6.01	6.28	6.33	6.05	6.05	5.95	6.09	5.31	5.55	5.52	6.49	6.34	6.43	5.88	6.12	6.25	5.8	5.68	5.92	5.39	5.64	5.51
Lrfn4	6.46	6.95	6.66	6.63	6.6	6.79	6.41	5.84	6.1	5.86	7.12	6.99	6.5	6.63	6.55	6.89	6.17	6.19	6.03	6.05	5.84	5.86
Pdgfrb	6.05	6.22	6.09	5.93	5.92	5.99	5.48	5.92	5.79	5.92	6.55	6.3	6.15	5.88	6.1	6.11	5.76	5.78	5.48	6.14	6.19	5.9
Tbc1d16	6.62	6.69	6.94	6.76	6.58	6.76	6.58	6.18	6.38	6.1	7.29	7.12	6.61	7.08	6.81	7	6.07	6.3	6.31	6.43	6.52	6.14
Ano3	6.41	5.94	5.92	6.41	5.73	6.08	5.8	5.2	5.27	5.34	6.29	6.26	6.2	5.99	6.18	6.18	5.56	5.61	5.58	5.39	4.91	5.29
Gdf1	5.51	5.88	6.14	5.73	6.26	6.05	5.96	4.91	5.16	5.47	6.41	6.28	6.01	6.67	6.1	6.39	5.42	5.61	5.27	5.39	4.91	5.45
Gdf1	5.34	4.91	5.59	5.22	4.91	4.91	4.91	4.91	4.91	4.91	4.91	5.68	4.91	4.91	4.91	4.91	5.12	4.91	5.17	5.15	4.91	5.51
Cmtm5	6.27	6.11	6.27	6.41	5.81	5.83	6.03	5.54	5.47	5.57	6.12	6.37	6.32	6.31	6.24	6.38	5.65	5.83	5.48	5.67	5.51	5.29
Fgd1	5.97	5.99	6.04	6.01	5.95	5.9	5.88	5.4	5.57	5.95	6.47	6.49	6.11	6.55	6.3	6.26	5.76	5.57	5.75	5.67	5.81	5.66
Arhgap32	6.38	6.09	6.29	6.32	6.14	6.19	6.03	5.8	5.66	5.65	6.22	6.16	6.26	6.31	6.05	6.06	5.53	5.68	5.63	5.89	5.95	5.38
Zbed3	6.48	6.2	6.75	6.44	6.4	6.73	6.54	5.66	5.91	5.65	6.88	6.64	6.38	6.75	6.3	6.5	5.95	6.01	5.63	5.86	5.6	5.71
Nek10	6.18	6.02	6.04	6.23	5.58	5.54	5.48	5.31	5.09	5.16	5.88	5.91	6.06	5.95	6.18	6.29	5.27	5.43	5.17	5.15	5.16	5.18
Hrob	6.36	6.4	6.25	6.51	6.42	6.65	6.41	5.2	5.66	5.95	6.97	6.5	6.48	6.59	6.22	6.34	6.01	5.8	6.03	5.55	5.64	5.66
Pitpnc1	6.12	6.44	6.27	6.46	6.52	6.26	6.36	5.4	5.47	5.34	6.55	6.26	6.01	6.23	6.1	6.26	5.59	5.61	5.71	5.25	5.6	5.38
Kdm2b	6.64	6.61	6.79	6.8	6.6	6.9	5.8	6.12	6.28	6.1	7.19	6.88	6.83	6.84	6.76	6.96	5.91	6.18	6.37	6.05	6.05	5.99
Itpr2	6.36	6.33	6.39	6.38	6.29	6.47	5.8	5.84	6.23	6.3	6.87	6.72	6.41	6.8	6.58	6.71	5.97	5.91	6.06	5.8	5.95	6.05
Cyp26b1	5.7	5.56	5.68	6.01	5.77	5.63	5.71	5.2	5.41	5.47	6.18	6.07	5.8	5.75	6.1	5.85	5.33	5.24	5.35	5.33	5.4	5.51
Clmn	6.43	6.42	6.57	6.88	6.63	6.77	6.73	5.71	5.84	6.15	6.92	6.97	6.38	6.49	6.3	6.62	5.93	6.07	6.22	5.86	6.14	6.05
Ddit4l	7.17	6.92	6.73	6.8	5.95	6.14	6.41	5.66	5.52	5.52	6.2	6.47	6.61	6.12	6.65	6.34	5.71	5.83	5.71	5.45	5.4	5.29
Slc35f1	6.18	6.18	6.18	6.49	6.48	6.2	6.45	4.91	5.38	5.41	6.56	6.62	6.32	6.38	6.2	6.64	5.73	5.74	5.85	5.39	4.91	4.91
Prr5	5.97	6.55	6.29	6.41	6.21	6.31	6.21	5.71	5.64	5.89	6.85	6.8	6.71	6.63	6.34	6.44	6.24	6.03	5.79	5.71	5.64	5.66
Marveld1	6.27	6.53	6.63	6.56	6.58	6.61	6.73	5.92	6.07	6.1	6.95	6.81	6.41	6.79	6.35	6.81	6.11	6.14	5.75	6.22	6.14	5.99
Spred2	5.75	6.02	6.04	6.23	5.92	5.83	5.71	4.91	5.55	5.41	6.26	6.2	6.06	6.25	6.03	5.94	5.46	5.43	5.42	5.33	5.55	5.51
B4galt6	6.18	6.04	6.52	6.44	6.14	6.35	6.36	6.06	5.94	6	6.73	6.75	6.36	6.49	6.55	6.45	6.04	5.86	5.92	6.07	5.84	6.05
Prkcz	5.64	5.75	5.83	6.09	5.81	5.75	5.96	5.4	5.38	5.41	6.26	6.09	5.87	5.92	5.55	5.97	5.2	5.38	5.35	5.33	5.33	5.56
Cpeb1	5.58	6.09	6.39	6.2	5.92	5.73	5.48	5.4	5.09	4.91	6.14	6.46	6.32	6.31	6.12	6.23	5.5	5.48	5.27	5.59	4.91	5.51
Slc37a2	5.93	6.06	5.86	6.13	6.02	5.93	6.03	5.48	5.5	5.41	6.56	6.35	6.24	6.08	6.28	6.09	5.62	5.74	5.82	5.71	5.51	5.45
Sipa1l3	6.78	7.18	7.16	7.02	6.78	7.16	6.31	5.99	6.28	6.42	7.53	7.5	7.1	7.25	6.74	7.11	6.2	6.52	6.4	6.41	6.14	6.26
LOC108167922	9.34	4.91	4.91	4.91	4.91	6.56	8.4	4.91	7.13	7.07	7.73	4.91	8.9	4.91	4.91	4.91	4.91	4.91	4.91	8.08	4.91	4.91
Polr3g	6.6	6.37	6.61	6.54	6.02	5.83	6.03	5.48	5.31	5.61	6.33	6.47	6.4	6.45	6.1	6.45	5.71	5.8	5.53	5.5	5.33	5.56
Tenm4	6.51	6.32	6.6	6.44	5.58	5.88	5.96	6.12	6.29	6.44	7.02	6.67	6.43	6.8	6.2	6.71	5.85	5.71	5.95	6.64	6.68	6.35
Tm4sf1	9.82	9.5	9.26	9.31	8.52	7.79	8.36	6.74	6.34	6.1	8.13	8.72	9.17	9.02	9.4	9.09	7.25	7.48	7.24	6.43	6.58	6.45
Zfp575	6.62	6.4	6.73	6.92	6.31	6.17	6.31	6.41	5.96	6	6.57	6.82	6.86	7.09	6.8	7.05	6.07	5.94	6.11	5.84	5.93	6.28
Gamt	5.85	6.35	6.55	6.44	6.14	6.33	6.31	5.48	5.47	5.26	6.72	6.57	6.34	6.25	6.22	6.34	5.87	5.8	5.67	4.91	5.33	5.45
Zc3hav1l	6.38	6.45	6.5	6.59	6.36	6.36	6.36	5.66	5.7	5.69	6.75	6.47	6.28	6.45	6	6.38	5.78	5.94	5.58	5.63	5.68	5.93
Hip1r	6.55	6.35	6.58	6.41	6.56	6.62	5.8	6.12	5.82	6	7	6.81	6.67	6.65	6.58	6.69	6.21	5.83	6	6.09	5.93	6.02
Daam2	6.21	6.59	6.27	6.54	6.21	6.2	6.09	5.48	5.47	5.69	6.78	6.55	6.51	6.47	6.44	6.44	5.93	5.96	5.95	5.71	5.68	5.51
Tmc8	6.21	6.28	6.31	6.41	6.16	6.21	5.88	5.71	5.7	5.61	6.82	6.5	6.22	6.55	6.16	6.35	5.62	5.86	5.71	5.8	5.71	5.71
Sall2	6.27	6.15	6.27	6.23	6.24	6.28	6.09	5.75	5.77	5.98	6.81	6.57	6.26	6.42	6.2	6.24	5.8	5.86	5.85	5.89	5.68	5.9
D630045J12Rik	6.3	6.56	6.52	6.54	6.31	6.74	6.15	5.4	5.73	5.65	6.86	6.64	6.4	6.53	6.28	6.65	5.76	5.8	5.85	5.74	5.87	5.51
Wnk4	6.21	6.61	6.33	6.78	6.26	6.59	6.73	5.54	6.19	5.95	6.81	6.67	6.28	6.51	6.28	6.4	5.65	5.8	5.85	5.97	6.03	5.93
Mapt	6.01	6.04	6.39	6.2	5.77	5.72	5.88	5.2	5.55	5.61	6.1	6.2	6.11	6.28	5.92	6.2	5.42	5.24	5.42	5.59	5.64	5.29
Ripor2	6.38	6.39	6.33	6.44	5.58	5.67	6.09	4.91	5.31	4.91	6.01	6.26	6.3	6.2	6.55	6.14	5.27	5.38	5.48	4.91	4.91	5.18
Mvb12b	7.21	7.37	7.53	7.36	7.25	7.56	6.8	6.31	6.89	6.84	7.92	7.67	7.25	7.53	7.14	7.54	6.58	6.67	6.68	6.68	6.46	6.71
Celsr2	6.15	6.44	5.98	6.16	5.81	6.17	6.15	5.48	5.5	5.61	6.61	6.2	6.2	5.88	6	6.16	5.37	5.53	5.63	5.77	5.45	5.71
Gm5340	6.33	6.13	6.11	6.05	5.81	5.94	6.03	5.31	5.22	5.34	6.01	6.04	6.15	6.2	6.2	6.18	5.42	5.32	5.27	5.25	5.16	5.29
Crocc	7.06	7.18	7.19	7.26	6.52	6.94	6.95	5.88	6.09	6.31	7.58	7.28	6.88	7.36	7.05	7.1	6.07	6.37	6.33	6.05	5.95	6.26
Klhl23	6.64	6.59	6.55	6.78	6.26	6.23	6.41	5.88	5.77	5.47	6.43	6.61	6.55	6.67	6.62	6.6	5.59	6.01	5.95	5.59	5.64	5.71
Ptprs	7.92	8.06	8.19	8.22	7.65	8.22	8.03	6.41	6.75	6.99	8.41	8.28	8.06	8.06	7.99	8.15	6.62	6.99	6.85	7.06	7.11	7.02
Itga4	6.43	6.64	6.99	6.76	6.29	6.41	6.31	5.96	6.01	5.8	7.04	6.97	6.78	6.82	6.62	6.73	6.14	6.25	5.85	6	5.71	6.31
Nr4a1	6.08	6.53	6.41	6.66	5.99	6.29	6.41	5.4	5.55	5.52	6.82	7.04	6.43	6.38	6.42	6.24	5.97	5.86	5.63	5.33	5.4	5.38
Frmd6	6.62	6.64	6.72	6.88	6.72	6.71	6.26	6.51	6.47	6.62	6.82	7.02	6.59	6.74	6.55	6.66	6.09	6.03	6.08	6.35	6.64	6.08
Cbx2	6.6	6.59	6.58	6.63	6.33	6.53	6.03	5.84	5.68	5.73	6.6	6.83	6.67	6.77	6.4	6.54	5.73	5.91	5.89	5.59	5.55	5.66
Slc6a15	6.53	6.44	6.58	6.56	6.08	6.08	5.96	5.66	5.57	5.61	6.36	6.64	6.56	6.2	6.55	6.43	5.78	5.89	5.79	5.74	5.55	5.75
Sbk1	5.58	6.2	6.09	6.16	6.05	6.21	5.8	5.31	5.55	5.41	6.46	6.24	6.13	6.2	6	6.24	5.37	5.53	5.35	5.5	5.64	5.83
Eef2k	6.72	6.83	6.83	6.93	6.44	6.89	6.58	5.8	6.01	6.21	7.18	6.9	6.76	7.04	6.86	7.05	6.09	6.3	6.03	6.07	6.1	6.14
Chst12	6.24	6.49	6.29	6.32	5.92	6.46	5.88	5.4	5.77	5.95	6.77	6.54	6.47	6.45	6.34	6.76	5.59	5.61	5.79	5.8	5.75	5.75
Tnk2	7.4	7.62	7.69	7.29	7.29	7.75	7.49	6.36	6.34	6.7	7.92	7.94	7.58	7.74	7.33	7.59	6.66	6.75	6.98	6.45	6.32	6.37
Ccdc85c	6.64	6.86	6.72	6.76	6.33	6.81	6.58	5.99	6.01	5.86	7.11	6.81	6.76	6.88	6.47	6.87	6.02	5.99	6.22	5.84	5.78	5.62
Pik3r2	6.7	6.9	7.09	6.84	6.77	6.94	6.69	6.2	6.36	6.24	7.46	7.11	6.81	7.27	6.89	7.05	6.36	6.37	6.22	6.29	6.32	6.14
Slc9a3r2	6.8	6.74	6.75	6.54	6.36	6.63	6.45	5.48	5.82	5.69	6.97	6.95	6.75	6.85	6.4	6.46	6.15	5.91	6.06	5.89	5.51	5.38
Ctns	6.41	6.39	6.58	6.59	6.38	6.5	6.58	6.41	6.25	6.42	6.97	6.69	6.53	6.98	6.52	6.6	5.91	6.03	6.03	6.48	6.23	6.53
Coq8a	6.8	6.89	6.66	7.1	6.21	5.85	6.09	5.8	5.5	5.47	6.64	6.6	6.55	7.31	6.77	7.14	5.68	5.96	5.63	5.67	5.51	5.83
Add3	6.43	6.76	6.58	6.78	6.48	6.64	6.62	5.75	5.84	5.61	6.75	6.47	6.71	6.63	6.44	6.7	5.87	5.94	6.03	5.74	5.51	5.56
Zfp41	6.68	6.5	6.66	6.9	6.52	6.61	6.54	5.84	5.87	5.52	6.84	6.71	6.5	6.85	6.58	6.6	5.91	6.05	5.85	5.59	5.87	5.62
Spdl1	6.66	6.66	6.71	6.8	6.72	6.71	6.62	5.92	5.88	6.06	6.74	6.54	6.78	6.8	6.62	6.66	5.91	6.07	6.06	5.8	5.78	5.51
Rin3	6.33	6.87	6.92	6.63	6.77	6.99	6.66	5.96	6.09	6.28	7.35	7.19	6.97	6.98	6.75	7.08	6.04	6.28	6.35	5.89	6.19	5.71
E2f2	6.3	5.96	6.35	6.2	6.29	6.3	6.21	5.4	5.31	5.16	6.34	6.3	6.43	6.42	6.24	6.25	5.56	5.38	5.75	5.25	5.4	4.91
Zdhhc2	6.62	6.56	6.91	6.86	6.63	6.53	6.45	5.99	6.14	5.98	6.73	6.77	7.04	6.57	6.7	6.69	6.2	6.14	5.95	5.92	6.05	6.14
Ube2o	6.85	6.99	6.97	6.59	6.89	7.06	6.83	6.41	6.62	6.86	7.82	7.42	7.1	7.24	6.81	7.17	6.59	6.56	6.37	6.84	6.73	6.68
Dnmt3a	7.01	7.19	7.46	7.47	6.83	7.04	7.01	6.18	6.62	6.57	7.66	7.57	7.5	7.69	7.15	7.28	6.55	6.57	6.64	6.8	6.55	6.41
Ttc7b	6.92	6.98	7.17	7	6.9	7.11	6.89	6.15	6.33	6.19	7.3	7.33	6.85	7.23	6.8	6.98	6.31	6.38	6.33	6.4	6.43	6.02
Megf6	6.3	6.89	6.85	6.7	6.44	6.56	6.36	5.54	5.09	5.41	7.23	7.07	6.88	7.23	6.63	6.84	5.42	5.57	5.35	5.25	5.33	5.18
Bcl7a	6.62	6.66	6.72	6.82	6.48	6.55	6.41	6.09	5.87	5.86	6.84	6.94	6.88	6.75	6.52	7.01	6.12	6.14	5.98	6.09	5.6	5.96
Dhrs2	6.36	6.33	6.14	6.35	6.05	5.91	5.8	4.91	4.91	5.16	6.1	6.28	6.22	6.14	6.12	6.12	5.53	5.15	4.91	5.15	4.91	4.91
Zmat3	6.8	7.06	7.09	6.9	6.58	6.78	6.58	6.06	6.19	6.28	7.32	7.13	6.88	7.12	6.66	7.06	6.06	6.37	6.16	6	5.87	6.24
Ttc7	5.97	6.28	6.25	6.26	6.36	6.43	6.54	5.96	5.9	6.13	6.65	6.6	6.38	6.28	6.26	6.29	5.73	5.8	5.85	6.02	6.01	5.96
Sgcg	6.36	6.33	6.47	6.66	6.19	5.99	6.15	4.91	5.31	5.26	6.16	6.22	6.26	6.53	6.53	6.61	5.27	4.91	5.27	4.91	4.91	5.18
Tef	6.92	7.07	7.23	6.95	6.77	7.23	6.83	6.38	6.24	6.21	7.49	7.34	7.04	7.04	6.89	7.27	6.38	6.34	6.49	6.18	6.32	6.08
Tpcn1	7	6.88	6.85	6.63	6.72	6.83	6.5	6.26	6.19	6.42	7.44	7.19	7.15	7.05	7.08	6.91	6.46	6.21	6.37	6.31	6.34	6.24
Itgb3	5.75	6.04	6.16	6.16	5.68	5.77	6.31	5.48	5.47	5.41	6.67	6.61	6.26	6.31	6.22	6.37	5.65	5.32	5.53	5.63	5.45	5.51
Coro2b	6.46	6.02	6.23	6.38	6.44	6.32	6.15	5.48	5.59	5.34	6.97	6.54	6.24	6.72	6.42	6.37	5.71	5.68	5.48	5.74	5.78	5.83
Elk3	6.55	6.47	6.01	6.86	5.92	5.97	6.26	4.91	5.79	5.34	6.6	6.68	6.41	6.84	6.49	6.75	5.56	5.53	5.53	5.45	5.51	5.51
Nav1	6.98	7.15	7.23	7.41	6.96	7.15	7.09	6.18	6.37	6.42	7.51	7.2	6.78	7.11	6.97	7.13	6.29	6.43	6.11	6.57	6.34	6.49
St6galnac3	6.46	6.2	6.35	6.38	5.95	5.87	5.88	5.31	5.22	5.52	6.59	6.62	6.65	6.65	6.59	6.68	5.97	5.64	5.27	5.5	5.45	5.71
Klhl21	6.43	7.01	7.13	7.12	6.62	7.05	6.69	6.06	5.9	5.98	7.5	7.34	6.8	7.32	7.17	7.06	6.2	6.1	6.11	6.27	6.25	6.11
Osbpl6	5.85	5.99	6.23	6.35	5.88	5.85	5.8	4.91	5.16	5.34	6.49	6.34	6.4	5.99	6.42	6.38	5.33	5.53	5.53	5.45	5.26	5.62
Dixdc1	6.9	6.81	6.95	6.76	6.72	6.68	6.41	5.96	5.93	5.92	6.75	6.8	7.09	6.91	6.99	6.86	6.11	6.05	6.16	5.92	5.93	6.05
Prodh	6.74	6.76	6.76	6.49	6.56	6.64	6.45	5.8	5.72	5.89	6.82	6.83	6.71	6.57	6.69	6.74	6.04	5.99	6.08	5.59	5.68	5.75
Gne	7.01	7.04	6.91	6.86	6.91	7.26	7.17	6.58	6.32	6.64	7.32	7.39	6.97	7.04	6.85	7.11	6.4	6.49	6.11	6.4	6.36	6.33
Hmcn1	6.53	6.96	6.93	6.88	6.8	6.72	6.83	5.4	5.5	5.61	6.92	6.69	6.61	6.88	6.67	6.5	5.71	5.94	5.82	5.5	5.45	5.71
Lpar5	6.12	6.3	6.09	6.32	6.02	6.14	5.88	5.2	4.91	5.52	6.53	6.52	6.2	6.42	6.24	6.31	5.42	5.38	5.35	5.25	5.16	5.29
Ctdspl	5.97	6.15	6.69	6.7	6.14	6.25	5.96	5.4	5.64	5.57	7.13	6.81	6.51	6.8	6.71	6.42	5.65	5.8	5.42	5.59	5.6	5.86
Gsta1	8.75	8.28	7.82	8.48	7.68	7.16	8.01	5.99	5.82	6.06	7.66	8.02	8.33	8.31	8.5	8.37	6.26	6.44	6.58	6.07	5.84	5.9
Lhfpl2	6.9	6.96	7.09	6.56	6.63	6.73	6.36	5.8	6.06	5.86	7.07	7.01	6.88	6.8	6.66	6.94	6.09	6.16	6.22	5.86	5.98	5.99
Sema6d	6.05	6.39	6.57	6.54	6.16	6.39	6.41	5.2	5.22	5.16	6.61	6.6	6.24	6.14	6.18	6.38	5.27	5.48	4.91	4.91	5.16	5.29
Map2k6	7.05	6.39	6.76	6.35	6.29	6.32	6.03	5.2	5.09	4.91	6.55	6.98	6.55	6.57	6.45	6.47	5.53	5.64	5.63	5.25	5.16	4.91
Dcdc2a	6.92	6.73	6.94	6.92	6.4	6.67	6.66	5.4	5.44	5.34	7.01	6.52	6.78	6.84	6.87	6.89	5.76	5.74	6.11	5.55	5.4	5.45
Chaf1a	7.8	8	7.86	7.94	7.72	8.12	7.87	6.38	6.54	6.54	8.5	7.97	7.91	8.07	7.64	7.95	7.07	7.05	7.04	6.45	6.47	6.37
Sh3pxd2b	7.3	7.52	7.52	7.47	7.41	7.69	7.44	6.81	7.07	7.1	8.22	7.99	7.55	7.76	7.54	7.72	7.05	6.8	6.75	7.27	7.21	7.28
Tlcd4	6.92	7.06	7.02	6.78	6.19	6.42	6.21	5.99	6.02	6.26	7.31	7.21	7.07	6.93	7.1	7.29	6.38	6.28	6	6.14	6.28	6.19
Itpkb	6.92	6.99	7.28	7.22	7	7.22	6.92	6.54	6.63	6.82	7.54	7.26	6.98	7.09	6.79	7.11	6.24	6.27	6.42	6.69	6.7	6.67
Gm3776	7.35	7.37	7.33	7.07	6.6	6.7	6.21	5.4	5.41	5.41	6.86	6.6	6.98	7.18	7.18	7.32	5.99	5.68	5.42	4.91	5.4	4.91
Pygo1	6.57	6.87	6.71	7.05	6.73	6.54	6.92	5.84	5.91	5.69	7.22	7.08	7.05	7.14	7.39	7.23	6.12	6.3	5.95	6.05	6.03	5.66
Rbm38	6.81	6.83	7.14	6.68	6.83	7.05	6.69	5.54	5.79	5.83	7.58	7.29	7.12	6.77	6.79	7.06	6.41	6.16	6.29	5.95	6.17	6.16
Extl1	6.55	6.74	6.39	6.97	6.38	6.42	6.45	5.6	5.82	5.98	6.94	7.02	6.81	6.61	6.87	6.77	5.71	5.94	6.18	5.86	5.64	5.79
S100b	7.44	7.27	7.28	7.19	7.16	6.83	6.8	6.06	6.05	6.24	7.19	7.21	7.17	7.49	7.26	7.21	6.23	6.35	6.16	5.86	6.01	6.28
C77080	6.8	6.74	7.07	6.97	6.77	7.06	7.09	6.36	6.76	6.59	7.67	7.24	7	7.23	6.92	7.05	6.2	6.21	6	6.6	6.3	6.62
Rxra	7.19	7.7	7.78	7.46	7.36	7.81	7.59	6.43	6.65	6.83	8.15	8.08	7.53	7.79	7.34	7.75	6.63	6.73	6.77	7.04	6.78	6.92
Tspan14	6.87	6.83	6.99	6.86	6.96	6.96	6.73	6.36	6.33	6.31	7.15	7.06	7.01	6.93	6.79	6.84	6.23	6.37	6.2	6.24	6.12	6.24
Mical1	6.85	6.9	6.63	7.07	6.81	6.9	6.76	6.23	6.23	6.44	7.24	7	6.96	6.97	6.67	6.76	6.21	6.07	6.2	6.43	6.08	6.21
Plekhg3	7.3	7.49	7.51	7.21	7.41	7.39	7.28	6.28	6.21	6.17	7.82	7.45	7.16	7.47	7	7.36	6.43	6.19	6.44	5.86	6.03	6.43
Plp1	7.19	6.91	6.75	6.99	6.5	6.56	6.83	5.48	5.5	5.47	6.67	6.61	6.64	6.93	7	7.09	5.56	5.64	5.79	5.63	5.26	5.38
Abca12	6.53	6.28	6.45	6.46	5.81	5.91	5.96	5.31	5.38	5.34	6.75	6.62	6.55	6.57	6.59	6.69	5.2	5.74	5.53	5.15	5.4	5.56
Cdh2	7.45	7.36	7.71	7.67	7.31	7.63	7.35	6.95	6.91	7.04	8.22	8.01	7.5	7.5	7.4	7.62	6.9	6.86	6.82	7.05	6.9	6.9
Gpd1	6.68	6.68	6.71	6.7	6.38	6.27	6.5	5.96	5.72	6.03	6.9	6.81	6.62	6.51	6.66	6.7	5.87	5.8	5.79	5.89	5.64	5.75
Frzb	6.41	6.65	6.55	6.63	6.21	6.58	6.03	5.54	5.59	5.47	6.94	6.82	6.61	6.8	6.65	6.64	5.8	5.61	5.67	5.55	5.4	5.51
Myo7a	8.77	9.27	9.39	9.24	9.05	9.52	9.09	7.35	7.59	7.82	9.64	9.31	8.94	8.9	8.88	9.06	7.66	7.77	7.94	7.61	7.42	7.39
Sparcl1	6.97	7.31	7.31	7.39	6.75	6.83	7.26	6.61	6.41	6.56	7.58	7.49	7.35	7.45	7.07	7.37	6.2	6.46	6.29	6.61	6.44	6.68
Gprc5b	6.36	6.52	6.18	6.59	6.24	6.39	6.54	5.2	4.91	5.26	6.69	6.54	6.5	6.23	6.28	6.32	5.56	5.32	5.58	5.5	5.45	5.29
Rragd	7.12	7.29	7.12	7.38	7.29	7.03	6.95	6.67	6.55	6.44	7.23	7.24	7.35	6.93	6.99	7.11	6.14	6.4	6.31	6.36	6.51	6.43
Mki67	8.88	9.05	9.24	9.13	8.6	8.83	8.43	6.72	6.95	6.94	9.53	8.94	8.61	8.95	8.85	8.75	7.31	7.49	7.48	6.98	6.85	6.47
Cdc25b	7.42	7.56	7.89	7.64	7.42	7.54	7.19	6.09	5.97	6.24	7.9	7.71	7.55	7.8	7.66	7.71	6.66	6.8	6.51	6.29	6.19	5.83
Cbx6	7.79	8.27	8.3	7.95	7.76	8.22	7.88	7.14	7.31	7.28	8.75	8.41	8.27	8.54	8.11	8.13	7.23	7.24	7.36	7.48	7.41	7.23
Lrrc75b	6.3	6.24	6.37	6.16	6.11	6.18	6.03	5.48	5.57	5.47	6.73	6.55	6.62	6.49	6.4	6.49	5.76	5.53	5.58	5.67	5.4	5.51
Pole	6.85	6.86	7.03	7.07	7.21	7.23	7.04	6.09	5.91	5.86	7.49	7.32	6.89	6.93	7.15	7.01	6.23	6.27	6.25	6.07	5.87	5.75
Stard8	6.83	6.78	7.01	7.13	7.05	7.14	7.01	6.49	6.45	6.3	7.54	7.28	7.25	6.93	6.96	6.96	6.41	6.46	6.44	6.26	6.27	6.31
Car6	7.86	7.84	7.58	8.16	7.11	6.64	7.33	6.06	6.24	6.35	7.6	7.92	7.72	7.82	7.99	7.71	6.44	6.59	6.31	6.4	6.08	6.68
Igsf3	6.51	6.79	6.93	6.92	6.48	6.21	6.21	6.02	5.62	5.73	7.28	6.99	6.79	6.8	6.85	6.74	5.73	5.94	5.79	5.71	5.93	5.79
Klf15	6.85	7.18	7.08	7.1	6.56	6.68	6.58	5.88	6.05	5.77	7.07	6.95	7.12	7.23	7.12	6.98	6.11	5.89	6.08	5.97	5.87	5.96
Tead2	7.27	7.44	7.31	7.29	7.07	7	7.01	6.54	6.42	6.1	7.87	7.93	7.53	7.45	7.35	7.45	6.89	6.7	6.71	6.27	6.49	6.28
Clvs1	6.6	6.62	6.47	6.76	6.46	6.55	6.5	5.6	5.87	5.86	6.94	6.78	6.69	6.45	6.45	6.6	5.76	5.83	5.89	5.55	5.51	5.71
Ldlrad3	6.85	6.84	7.19	6.9	6.72	7.08	7.19	5.92	5.98	6.03	7.48	7.3	7.1	7.29	7.11	7.22	6.3	6.21	6.11	5.86	5.84	6.08
Mmgt1	7.57	7.54	7.96	7.64	7.54	7.48	7.17	6.78	6.62	6.52	7.77	7.92	7.75	7.6	7.54	7.71	6.8	6.65	6.92	6.48	6.49	6.63
Adcy7	6.74	6.62	6.95	7.02	6.73	7.03	6.5	5.2	5.59	5.73	7.24	7.25	6.93	7.19	7.04	7.01	6.06	5.94	5.95	5.74	5.87	5.96
Rab11fip4	6.53	6.69	7.06	6.66	6.48	6.65	6.45	5.2	5.5	5.47	7.35	7.04	6.78	6.94	6.92	6.89	5.76	5.8	5.92	5.8	5.55	5.51
Rassf2	7.13	7.24	7.14	7.33	7.3	7.34	7.24	6.43	6.45	6.51	7.61	7.38	7.33	7.48	7.21	7.29	6.53	6.37	6.62	6.8	6.43	6.55
Klhl30	6.97	7.12	7.44	7.08	6.52	6.97	6.83	5.75	5.64	5.8	7.68	7.72	7.17	7.14	7.19	7.27	6.27	6.35	6.22	5.92	5.95	5.79
Coro7	7.12	7.31	7.55	7.48	7.57	7.52	7.61	7.02	7.01	7.05	7.93	7.66	7.49	7.76	7.49	7.65	6.75	6.6	6.74	6.87	6.86	6.85
Ss18l2	9.63	9.34	9.12	9.06	7.98	7.59	7.97	6.82	6.92	6.62	8.5	8.73	9.18	8.88	9.33	9.05	7.23	7.4	7.11	6.98	7.13	6.71
Prkag2	7.33	7.13	7.35	7.15	6.83	6.97	7.09	6.2	6.13	6.26	7.35	7.41	7.48	7.49	7.24	7.49	6.4	6.57	6.4	6.16	6.25	6.39
Pdxk	7.07	7.46	7.34	7.54	7.17	7.47	7.48	6.26	6.33	6.48	7.77	7.72	7.67	7.43	7.39	7.36	6.87	6.73	6.4	6.36	6.41	6.45
Bfsp2	7.55	7.28	7.33	7.23	6.9	6.69	6.89	5.31	5.31	5.26	7.02	7.28	7.47	7.19	7.31	7.33	5.95	6.25	6.27	5.59	5.26	5.18
Tmem50b	6.81	6.91	6.87	6.88	6.6	6.39	6.45	6.18	6.05	5.95	7.07	7.01	6.8	6.96	6.93	6.83	5.95	6.05	5.92	6	5.93	5.99
Rassf3	7.5	7.42	7.49	7.72	7.27	7.27	7.22	6.54	6.44	6.46	7.72	7.78	7.38	7.59	7.6	7.35	6.4	6.77	6.59	6.68	6.65	6.33
Csnk1e	7.16	7.45	7.32	7.21	7.34	7.15	7.09	6.31	6.35	6.52	7.61	7.39	7.2	7.14	7.21	7.28	6.41	6.32	6.39	6.51	6.52	6.33
Rapgef3	6.41	7.03	6.82	6.95	6.29	6.24	6.36	4.91	5.22	5.47	7.11	6.87	6.74	6.97	6.86	7.08	5.37	5.68	5.17	5.25	5.26	5.18
Fez1	8.12	7.94	7.74	7.77	7.37	7.07	6.89	5.92	5.98	6.06	7.19	7.53	7.77	8.07	8.03	8.03	6.38	6.37	6.25	6	6.05	6.02
Plxna1	8.69	9	9.02	9.2	8.64	9.1	8.7	7.22	7.4	7.44	9.75	9.39	8.78	9.24	8.89	9.12	7.57	7.66	7.55	7.61	7.63	7.33
Abhd8	7.64	7.88	7.99	7.72	7.74	7.88	7.82	6.67	6.69	6.69	8.61	8.47	7.95	8.27	7.85	8.11	7.1	7.16	7.1	6.78	6.72	6.85
Gtse1	7.42	7.74	7.74	7.6	7.51	7.7	7.31	5.99	6.21	6.19	8	7.87	7.54	7.5	7.39	7.6	6.64	6.7	6.77	6.22	6.14	6.31
Ccdc13	7.82	7.62	7.59	7.37	7.43	7.03	7.74	5.75	5.77	5.69	7.22	7.47	7.9	7.79	7.66	7.73	6.23	6.18	6.13	5.59	5.78	5.38
Atp13a2	8.28	8.56	8.92	8.75	8.32	8.58	8.52	7.07	7.12	7.24	9.4	8.95	8.57	8.85	8.69	8.79	7.14	7.22	7.15	7.31	7.24	7.15
Arfgef3	8.08	8.31	8.38	8.51	8.13	8.57	8.11	7.67	7.54	7.59	8.71	8.44	8.2	8.58	8.26	8.36	7.13	7.05	7.41	7.74	7.62	7.54
Sorbs3	7.25	7.66	7.48	7.53	7.43	7.68	7.81	5.54	5.88	5.86	8.19	8.02	7.53	7.98	7.59	7.75	6.43	6.5	6.22	5.86	6.01	5.66
Cerk	7.34	7.64	7.69	7.84	7.37	7.41	7.44	7.22	6.92	6.94	8.05	7.72	7.79	7.96	7.64	7.99	6.81	6.87	6.61	7.18	7.14	7.22
Cfap54	7.42	7.36	7.35	7.36	7.12	7.36	7.35	6.09	6.41	6.13	7.71	7.51	7.22	7.51	7.52	7.61	6.43	6.23	6.06	6.33	6.27	6.02
Cdc6	7.49	7.6	7.63	7.56	7.55	7.43	6.92	5.54	5.82	5.98	7.7	7.74	7.76	7.35	7.49	7.52	6.7	6.64	6.71	5.59	5.51	5.62
Tspan9	7.19	7.36	7.24	7.21	7.06	7.3	7.28	6.49	6.46	6.42	7.78	7.66	7.41	7.52	7.48	7.6	6.59	6.62	6.56	6.49	6.44	6.41
Eif4ebp2	8.02	8.56	8.56	8.6	8.13	8.55	8.24	7.59	7.59	7.73	8.85	8.77	8.47	8.68	8.4	8.48	7.27	7.48	7.38	7.74	7.57	7.41
Uhrf1	9.14	9.33	9.34	9.32	9.23	9.51	9.21	6.61	6.98	7.25	9.86	9.61	9.35	9.47	9.15	9.23	8.1	8.19	8.15	7.2	6.7	6.97
Sort1	8.38	8.78	8.79	8.9	8.43	8.78	8.4	7.68	7.55	7.67	9.15	8.88	8.65	8.65	8.64	8.84	7.43	7.63	7.56	7.86	7.63	7.9
St6gal1	6.9	6.98	7.08	7.28	6.72	6.66	6.73	5.75	5.57	5.57	7.01	7.06	6.72	6.91	6.81	7.13	5.5	5.89	5.63	5.71	5.6	5.71
Tmem189	8.11	8.43	8.57	8.33	8.12	8.46	8.54	6.86	7.23	7.42	8.84	8.69	8.45	8.42	8.28	8.39	7.42	7.15	7.48	7.26	7.22	7.29
Rasgrp3	7.64	7.54	7.72	7.6	7.32	7.46	7.35	5.99	6.04	6.19	8.05	7.8	7.66	7.54	7.39	7.69	6.52	6.35	6.33	6.36	5.9	6.11
Cdca7	7.57	7.61	7.61	7.47	7.35	7.37	7.31	5.84	5.77	5.69	7.48	7.6	7.52	7.4	7.34	7.45	6.58	6.47	6.71	5.55	5.64	5.71
Tmcc2	7.94	8.12	8.2	7.76	8.36	8.43	8.36	6.71	6.65	6.88	8.67	8.48	8.14	8.42	8.08	8.31	7.16	7.1	7.26	7.05	6.85	6.83
Gpm6a	7.42	7.28	7.39	6.92	7.41	7.35	7.26	6.06	5.66	6.24	7.41	7.66	7.7	7.17	7.21	7.25	6.47	6.32	6.25	5.8	5.9	5.83
Spsb4	6.62	6.69	7.05	6.74	6.38	6.38	6.15	5.31	5.31	5.61	7.01	7.26	6.93	7.14	6.71	7.07	5.5	5.38	5.79	5.33	5.55	5.51
Dnah7b	8.3	8.09	7.97	8.15	8.02	7.95	7.71	6.09	6.33	6.35	7.99	7.91	7.8	7.79	8.04	8.18	6.47	6.69	6.8	6.36	6.14	6.21
C2cd2l	7.19	7.43	7.58	7.76	7.13	7.33	7.04	6.67	6.53	6.56	7.93	7.86	7.23	7.7	7.45	7.55	6.33	6.3	6.29	6.51	6.44	6.71
Mreg	7.47	7.59	7.49	8.01	7.42	7.4	7.41	6.76	6.78	6.64	7.64	7.6	7.76	7.66	7.67	7.65	6.74	6.64	6.65	6.57	6.78	6.7
Tmc6	7.42	7.59	7.71	7.69	7.38	7.51	7.69	6.87	6.65	6.7	7.84	7.67	7.47	7.67	7.6	7.55	6.41	6.55	6.39	6.83	6.64	6.7
Kif23	7.92	7.7	7.8	7.98	7.63	7.82	7.71	6.15	6.3	6.24	7.91	8.05	8.1	7.97	7.87	7.93	7.02	6.66	7.06	6.26	6.21	6.41
Mgll	7.07	7.2	7.42	6.99	7.16	7.05	7.35	5.31	5.09	5.34	7.27	7.13	7.22	7.14	6.69	6.95	5.56	5.74	5.42	5.45	5.33	5.18
Ankfn1	6.9	7.05	7.31	7.07	7.12	7.38	7.28	5.71	5.73	5.57	7.98	7.69	7.37	7.26	7.12	7.27	6.14	6.21	6.08	6.02	5.78	5.86
Homer3	7.42	7.32	7.54	7.66	6.93	7.02	6.92	6.38	6.41	6.26	7.58	7.76	7.62	7.62	7.41	7.48	6.55	6.5	6.33	6.41	6.34	6.41
Dusp4	7.61	8	7.97	7.76	7.5	7.77	7.71	6.58	6.83	6.71	8.06	8.18	7.8	8.08	7.96	8.2	6.59	6.79	6.82	6.88	6.83	6.87
Oca2	7.06	7.21	7.17	7.39	7.17	7.3	7.37	5.8	5.55	5.52	7.31	7.38	7.18	7.25	7.21	7.34	5.89	5.94	6.37	5.59	5.26	5.45
Shc4	8.48	8.2	8.12	8.27	7.34	7.32	8.01	6.63	6.37	6.33	7.97	8.08	8.25	8.3	8.44	8.34	6.57	6.71	6.65	6.41	6.49	6.63
Angptl2	7.4	7.54	7.95	7.7	7.26	7.38	7.17	5.71	6.05	5.89	7.91	7.97	7.63	7.74	7.64	7.76	6.48	6.37	6.25	5.86	5.68	5.83
Mknk2	8.18	8.28	8.4	8.43	8.12	8.3	8.44	6.96	6.93	7.15	8.82	8.7	8.21	8.49	8.22	8.44	6.94	6.93	6.77	6.94	6.86	6.86
Tecpr1	8.67	9.05	8.99	9.27	8.88	9.16	8.97	7.48	7.64	7.78	9.54	9.31	9.02	9.47	9.13	9.36	7.48	7.57	7.4	7.72	7.56	7.86
Slc25a10	7.92	8.38	8.46	8.17	7.94	8.3	7.95	6.33	6.49	6.39	8.69	8.75	8.32	8.49	8.18	8.42	7.03	6.75	7.14	6.4	6.27	6.24
Cntfr	6.92	7.38	7.26	7.36	6.8	7.25	7.09	5.31	5.5	5.47	7.72	7.7	7.33	7.47	7.08	7.42	5.93	5.99	5.79	5.84	5.84	5.51
Gjc3	7.61	7.67	7.59	7.75	7.46	7.36	7.17	5.99	6.11	5.95	7.46	7.74	7.68	7.55	7.57	7.48	6.36	6.59	6.42	6.07	6.01	6.05
Sirpa	8.39	8.51	8.68	8.7	8.41	8.58	8.33	7.25	7.5	7.28	9.16	8.87	8.53	8.8	8.55	8.74	7.51	7.13	7.4	7.44	7.47	7.39
Fbln1	7.42	7.55	7.85	7.95	7.36	7.65	7.68	6.47	6.38	6.59	8.06	7.96	7.96	7.81	7.69	7.81	6.54	6.87	6.44	6.78	6.64	6.51
Dmxl2	8.28	8.6	8.76	8.79	8.3	8.58	8.18	7.21	7.25	7.36	8.82	8.79	8.52	8.74	8.59	8.56	6.93	7.17	7.35	7.3	7.42	7.29
Ndrg1	7.95	8	8.19	7.85	8.2	8.13	7.71	6.98	6.91	7	8.38	8.31	7.88	7.75	7.62	7.9	6.44	6.79	6.64	6.96	6.84	7.33
Ifngr2	7.61	7.51	7.76	7.78	7.27	7.39	7.62	6.59	6.77	6.77	7.87	7.86	7.67	7.58	7.71	7.76	6.63	6.53	6.54	6.83	6.52	6.55
Eya1	7.37	7.63	7.51	7.61	7.65	7.66	7.41	6.31	6.56	6.46	8.2	7.92	7.83	7.48	7.66	7.67	6.69	6.72	6.7	6.7	6.84	6.63
Rnf144a	7.42	7.31	7.52	7.13	7.35	7.63	7.59	5.71	5.68	5.83	7.48	7.33	7.34	6.96	7.04	7.05	6.14	6.03	6.08	5.77	5.55	5.71
Wdr6	8.7	8.77	8.79	8.5	8.7	8.82	8.82	7.61	7.59	7.69	9.05	9.16	8.7	8.81	8.51	8.82	7.73	7.48	7.73	7.46	7.35	7.2
Septin9	9.21	9.56	9.52	9.5	9.38	9.6	9.55	8.37	8.64	8.73	10.17	10.09	9.74	9.62	9.54	9.61	8.46	8.46	8.62	8.75	8.5	8.56
Aph1c	9.46	9.38	9.28	9.33	8.92	8.75	9.08	7.6	7.37	7.2	8.83	9.27	9.35	9.05	9.37	9.33	7.51	7.5	7.27	7.25	7.33	7.38
Prdm16	8.33	8.43	8.56	8.28	8.39	8.7	8.59	7.12	7.35	7.37	8.95	8.69	8.61	8.56	8.35	8.5	7.37	7.33	7.5	7.37	7.34	7.36
Mgat4b	9.31	9.46	9.62	9.7	9.38	9.53	9.34	8.14	8.32	8.49	10.11	10.03	9.56	9.86	9.6	9.8	8.28	8.38	8.27	8.26	8.16	8.13
Hvcn1	7.52	8.01	8.06	7.82	7.69	7.88	7.44	6.06	6.09	6.24	8.39	8.1	7.89	8.03	7.87	7.93	6.53	6.35	6.31	6.22	5.98	6.41
Gas2l3	7.77	7.7	7.78	8.02	7.57	7.69	7.46	6.26	6.1	5.98	7.97	7.91	7.7	7.66	7.82	7.67	6.62	6.37	6.62	6.02	6.03	5.99
Fam53b	8.8	9.05	9.18	9.06	8.84	9.38	9.13	7.1	7.13	7.03	9.64	9.46	8.98	9.11	8.82	9.09	7.39	7.45	7.24	7.18	7.13	6.9
Bhlhe41	8.25	8.53	8.47	8.46	8.58	8.9	8.66	7.3	7.09	7.05	8.89	8.85	8.37	8.68	8.5	8.67	7.21	7.11	7.26	7.19	7	7.07
Kank4	7.32	7.36	7.5	6.92	6.84	7.09	7.14	5.31	5.41	5.47	7.66	7.44	7.15	7.08	6.79	6.98	5.62	5.83	5.53	5.59	5.45	5.38
Gjb2	7.42	7.66	7.62	7.59	7.37	7.56	7.44	6.2	6.1	6.13	7.76	7.47	7.56	7.35	7.02	7.43	6.06	6.14	5.79	6.02	6.28	6.02
Tg	7.24	7.34	7.39	7.1	6.98	7.02	6.54	5.4	5.59	5.26	7.89	7.79	7.3	7.29	7.27	7.13	5.93	5.68	5.75	5.59	5.33	5.56
Dstyk	7.83	8.05	8	8.21	8	8.16	7.9	6.67	6.72	6.93	8.48	8.26	8.18	8.32	8.16	8.42	6.77	6.66	6.93	6.99	6.65	6.62
Mapk8ip1	8.99	9.05	9.17	8.83	8.85	9.05	8.79	7.73	7.89	7.88	9.56	9.49	9.11	9.44	9.18	9.33	7.99	8.04	7.72	7.8	7.81	7.79
Igfbp4	8.45	8.64	8.76	8.59	8.18	8.21	8.16	6.72	6.72	6.81	9.27	9.27	8.84	9.23	8.66	9.04	7.36	7.37	7.44	6.54	6.65	6.86
Eogt	8.45	8.23	8.36	8.41	8.45	8.39	8.34	6.74	6.59	6.84	8.3	8.47	8.58	8.16	8.47	8.51	7.03	6.98	7.06	6.81	6.9	6.76
Limch1	7.95	7.89	8.07	7.76	7.37	7.36	7.31	5.31	5.66	5.73	8.25	7.89	7.99	7.88	7.66	7.67	6.56	6.64	6.37	5.63	5.75	5.71
Prickle1	7.93	8.01	8.02	8.16	7.81	8.08	7.85	6.09	6.1	5.73	8.44	8.4	8.11	8.12	8.05	8.09	6.64	6.8	6.75	6.11	5.9	5.75
Nckap5l	9.1	9.31	9.43	9.25	9.31	9.62	9.51	7.38	7.33	7.42	10.18	10	9.53	10.11	9.55	9.86	7.58	7.7	7.76	7.55	7.51	7.69
Met	10.04	10.07	10.35	10.53	10.21	10.5	10.35	8.52	8.52	8.66	10.64	10.54	10.27	10.34	10.27	10.52	8.98	9.05	8.96	8.69	8.81	8.67
Enho	8.16	7.98	8	7.88	7.16	7.1	7.19	5.31	5.47	5.92	7.7	8.01	8.1	8.2	8.22	8.12	6.24	6.23	5.75	5.63	5.9	5.56
Mcm2	9.67	9.98	10.05	9.86	9.94	10.15	9.93	7.45	7.48	7.45	10.46	10.31	10.01	10.01	9.95	10.06	8.78	8.6	8.79	7.45	7.37	7.44
Parvb	7.71	8.02	8.09	8.19	7.51	7.91	7.41	6.18	6.18	6.24	8.58	8.39	8.05	8.22	7.96	8.12	6.35	6.4	6.46	6.38	6.19	6.24
Rab27a	9.76	9.73	9.52	9.62	9.39	9.25	9.65	7.42	7.2	7.11	9.13	9.36	9.62	9.66	9.67	9.58	7.62	7.7	7.51	7.14	7.04	6.97
Gxylt2	8.33	8.51	8.58	8.4	8.31	8.31	7.99	6.38	6.35	6.1	9.21	8.94	8.72	8.54	8.63	8.6	7.31	7.34	7.29	6.62	6.47	6.56
Cdk2	9.14	9.18	9.53	9.36	9.36	9.42	9.31	6.87	7.33	7.23	9.4	9.48	9.46	9.35	9.22	9.52	7.75	7.8	7.5	7.14	6.93	7.3
5031439G07Rik	8.49	8.79	8.79	8.89	8.33	8.71	8.84	6.98	7.03	6.86	9.42	9.19	8.84	8.8	8.62	8.86	7.21	7.24	7.21	7.17	7.07	7.08
St3gal1	7.79	7.96	7.8	8.25	8.02	8.18	7.78	6.15	6.23	6.41	8.33	8.18	7.97	7.99	7.93	8.08	6.41	6.5	6.61	6.22	6.17	6.16
Car14	9.21	9.59	9.51	9.5	9.41	9.41	9.21	7.37	7.42	7.28	9.5	9.68	9.6	9.57	9.41	9.55	8.08	7.86	7.84	7.25	7.08	7.24
Dnai1	7.8	8.01	7.96	7.78	7.51	7.41	7.44	6.06	5.75	5.73	8.02	8.02	7.9	8.11	8.21	8.29	6.31	6.32	6.39	6.31	5.87	6.02
Traf4	8.32	8.41	8.54	8.5	8.02	8.23	7.84	6.65	6.56	6.59	8.74	8.71	8.58	8.57	8.38	8.54	6.76	6.9	7.14	6.85	6.8	6.56
Lbh	9.23	9.23	9.39	9.14	9.51	9.52	9.49	7.03	7.09	6.82	9.51	9.59	9.45	9.31	9.28	9.59	8.04	8.11	7.94	7.08	6.99	7.07
Enpp2	8.01	8.07	7.98	8.03	7.66	7.68	7.51	5.99	6.17	6.48	8.26	8.12	7.87	8.17	7.93	8.04	6.3	6.35	6.33	6.27	6.28	6.19
Brca1	9.69	9.34	9.49	9.32	9.5	9.26	9.44	6.87	6.86	6.66	8.94	9.11	9.26	9.05	9.16	9.14	7.27	7.33	7.42	6.81	6.85	6.49
Tmem268	7.88	8.03	8.09	8.12	8.08	8.09	8.1	6.56	6.62	6.46	8.31	8.32	8.23	8.11	8.03	8.07	6.79	6.89	6.71	6.62	6.66	6.53
Cotl1	8.65	8.83	8.73	8.83	8.17	8.32	8.32	6.82	6.69	6.84	9.15	9.11	8.92	8.92	8.72	8.9	7.4	7.19	7.17	6.7	6.85	6.82
Mitf	9.84	9.61	9.71	9.91	9.91	9.75	9.78	7.12	6.86	7.07	9.54	9.55	9.84	9.61	9.77	9.75	7.93	8.01	8.06	6.86	6.77	6.97
Mgat5	8.78	9	9.14	9.04	8.75	9.07	8.84	7.25	7.19	7.12	9.46	9.25	8.97	8.99	8.86	8.97	6.89	7.17	7.2	7.41	7.15	7.16
Trpm1	10.29	9.97	9.95	10.18	9.96	9.77	10.09	6.49	6.43	6.35	9.92	10.03	10.32	10.14	10.22	10.21	7.39	7.59	7.38	6.6	6.51	6.55
Slc45a2	10.27	10.37	10.49	10.7	10.08	10.08	10.04	8.1	7.95	8.17	10.65	10.67	10.67	10.61	10.58	10.72	8.31	8.25	8.39	8.05	7.79	7.87
Mlph	9.41	9.4	9.43	9.39	9.23	9.26	9.37	5.84	5.77	5.61	9.57	9.31	9.31	9.28	9.15	9.23	6.41	6.59	6.56	5.86	5.75	5.9
Tspan10	9.54	9.67	9.72	9.83	9.4	9.62	9.58	7.33	7.27	7.44	10.11	10.17	9.92	9.88	9.78	9.95	7.05	7.42	7.08	7.44	7.19	7.21

## Sheet: 2E
SIINFEKL-H2b (MFI) on B16F10 tunour cells
AC484 (µM)	unstimulated						IFNγ stimulated
11.1111	372.5	392	341.5	343.5	347	515.5	2892.5	2795	3320.5	2526.5	2386	4220.5
3.7037	372.5	380.5	337.5	337.5	342.5	521	3170	2914.5	3405	2755.5	2465	4694.5
1.23457	357	380	338	338.5	344	517.5	2951	3139	3608	3133.5	2590.5	4828.5
0.411523	357	376	338.5	347.5	344	515	3092	3421	3867	3564.5	2716	4845
0.137174	361.5	382.5	343	350	345	510	3256	3394	4168	3567.5	2689.5	4524
0.045725	346.5	380	341.5	346.5	354.5	502	3249	3045.5	4142	3384.5	2442.5	4006.5
0.015242	347.5	380	343.5	352	347.5	508	3004	2765	3661.5	3095.5	2176	3283
0.005081	366.5	385.5	341	367.5	347.5		2601.5	2419	3233.5	2694.5	1991
0.0002	365	378.5	341	375	346	514.5	2075.5	2174	2713	2415.5	1797	2575

## Sheet: 2F
Percent killing of AC484 + IFNg treated B16-OVA tumour cells by untreated OT-I T cells
AC484 (µM)	Percent killed tumour cells
11.1111	90.9307	68.9012	45.8847
3.7037	75.6816	62.2344	46.5901
1.23457	68.8677	48.4391	35.608
0.411523	55.1653	32.9539	28.2905
0.137174	32.6926	11.3578
0.045725	15.6742	13.3584	38.4008
0.015242	-6.709	7.74201	12.4263
0.005081	-6.1065	-20.9362	17.4891
0.0002	0	0	0

## Sheet: 2G
Frequency of CD69+ T cells
AC484 (µM)	unstimulated						anti-CD3/CD28
10	1.17	0.43	0.37	0.38	1.05	3.28	60	56.7	57.3	55.3	46.5	47.8
3	0.79	0.87	0.18	0.23	1.2	2.56	66.1	60.7	46.9	53.2	46	47.4
1	1.02	1	0.45	0.31	1.78	2.32	60.3	55.6	43.3	58.5	41.7	41
0.3	0	0.3	0.16	0.29	0.69	2.56	49.3	53.4	38.4	41.8	32.4	37.7
0.1	1	0.85	0.25	0.17	0.75	1.42	48.1	48.9	30.2	43.9	27.3	28.7
0.03	0.48	0.32	0.28	0.15	0.83	0.99	42.5	39.5	27.4	28.6	22	22.8
0.01	0	0.98	0.15	0.32	0.25	0.49	30.6	31.7	26	28.8	21	21.3
0.003	1.23	0.3	0.46	0.21	0.26	0.38	32.4	31.7	23.2	24.3	17.4	19.4
0.0003	0	0.82	0.21	0.17	0.17	0.34	32.3	32.9	27	22.9	17.8	15.3
IFNg production from T cells
AC484 (µM)	unstimulated								anti-CD3/CD28
10	5.48	0.49	0.48	1.17	1.17	-0.37	-0.34	1.33	237.16	235.17	427.54	439.87	323.23	358.23	346.7	343.1
3	4.41	0.49	0.49	1.17	1.18	-0.34	-0.34		250.08	252.65	429.18	460.81	478.69	453.89	226.5	421.1
1	3.44	0.49	0.49	1.18	1.18	-0.35	-0.34		250.3	240.4	485.95	518	419.21	412.92	399.4	430.7
0.3	2.53	0.49	0.49	1.19	1.18	-0.34	-0.33		220.06	217.86	413.62	488.08	397.74	395.79	443.7	440.4
0.1	1.6	0.5	0.5	1.19	1.18	-0.35	-0.34		203.53	148.53	398.69	395.92	401.67	334.72	315.2	323
0.03	1.25	0.5	0.5	1.16	1.18	-0.33	-0.32		101.71	103.23	244.67	257.96	217.02	202.32	205.8	247.9
0.01	1.17	0.5	0.49	1.14	1.18	-0.35	-0.35		83.73	45.19	174.59	205.33	129.66	193.02	127.7	143.6
0.003				1.17	1.18	-0.35	-0.34				124.86	136.81	99.9	90.41
0.0003		0.5	0.5	1.19	1.18	-0.35	-0.34	1.34	15.12	5.91	129.28	101.83	66.19	91.94	65.4	62.1

## Sheet: 2H
	aCD3/CD28 stimulated
AC484 concentration	Non-targeting control			PTPN1KO			PTPN2KO
0	340	310	305	634	610	468	580	620	490
0.01	352	328	288	616	658	493	658	762	817
0.1	437	410	410	1080	1001	840	1456	1631	1702
1	1171	966	1076	2571	2169	2095	2171	2283	2085
10	1799	1659	1562	2580	2796	2505	2358	2580	2506
	unstimulated
AC484 concentration	Non-targeting control			PTPN1KO			PTPN2KO
0	130	126	127	131	135	136	150	122	150
10	141	130	133	159	176	174	176	159	175

## Sheet: 2I
IL2-induced phosphorylation of STAT5 in ABBV-CLS-484 treated human whole blood
Normal donors
	Normalized pSTAT5 MFI
	AC484 (µM)	Donor 1	Donor 2	Donor 3	Donor 4	Donor 5	Donor 6	Donor 7	Donor 8
	55.5556	100	64.9134	88.4187	85.1157	100	100	90.1018	92.865
	18.5185	73.8589	87.6511	100	100	97.4801	95.0063	74.5876	100
	6.17284		85.6256	91.4254	72.1701	81.1134	93.9237	100	60.2323
	2.05761		100	64.588	47.7173	53.3042	54.3938	60.6178	31.969
	0.685871	27.8897	39.6439	29.176	18.6366	20.8537	23.0274	18.6381	13.2743
	0.228624	39.6858	13.5087	22.7172	2.68918	10.1311	7.20765	7.40611	2.0188
	0.076208	18.1684	3.77328	9.35412	1.37586	3.76703	0	0	1.05089
	0.025403	0	0	0	0	0	1.36545	6.10741	0
Lung Cancer patients
	Normalized pSTAT5 MFI
	AC484 (µM)	Donor 1	Donor 2	Donor 3	Donor 4	Donor 5
	55.5556	100	100	97.6699		91.5785
	18.5185	96.1	98.2811	100	100	100
	6.17284	53.1344	74.2173	80.0971	87.6297	63.8307
	2.05761	35.3749	61.2032	55.1456	51.8246	36.2773
	0.685871	23.9236	24.7391	30.9709	19.8321	12.33
	0.228624	31.3179	7.85758	16.6019	8.49948	1.44677
	0.076208	11.3205	0	0	0.7695	1.83546
	0.025403	0	3.8674	6.40777	0	0
Kidney Cancer patients
	Normalized pSTAT5 MFI
	AC484 (µM)	Donor 1	Donor 2	Donor 3	Donor 4	Donor 5
	55.5556	100	100	100	94.5584	100
	18.5185	77.6757	97.8672	80.0778	100	80.5352
	6.17284	62.9997	62.2869	60.2981	85.7781	76.7019
	2.05761	38.8254	49.5709	34.5042	43.6383	51.0019
	0.685871	8.79066	40.8582	13.7654	18.9537	29.5706
	0.228624	9.5853	8.95433	4.91251	9.35857	9.71997
	0.076208	0.062081	0	1.97019	5.0999	0
	0.025403	0	15.8081	0	0	2.66335
Melanoma patients
	Normalized pSTAT5 MFI
	AC484 (µM)	Donor 1	Donor 2	Donor 3	Donor 4	Donor 5
	55.5556	100	100	100	94.5584	100
	18.5185	77.6757	97.8672	80.0778	100	80.5352
	6.17284	62.9997	62.2869	60.2981	85.7781	76.7019
	2.05761	38.8254	49.5709	34.5042	43.6383	51.0019
	0.685871	8.79066	40.8582	13.7654	18.9537	29.5706
	0.228624	9.5853	8.95433	4.91251	9.35857	9.71997
	0.076208	0.062081	0	1.97019	5.0999	0
	0.025403	0	15.8081	0	0	2.66335

## Sheet: 2J
Frequency of CD69-expressing T cells and IFNg and TNFa production in human whole blood
	TNFa normalized										IFNg normalized										% CD69+ T cells normalized
	AC484 (µM)	Donor 1	Donor 2	Donor 3	Donor 4	Donor 5	Donor 6	Donor 7	Donor 8		AC484 (µM)	Donor 1	Donor 2	Donor 3	Donor 4	Donor 5	Donor 6	Donor 7	Donor 8		AC484 (µM)	Donor 1	Donor 2	Donor 3	Donor 4
	55.56	82.8457	100	100	41.0646	100	71.579	59.8634	63.9344		55.56	94.182	100	60.7847	63.488	100	90.2918	70.2265	71.0206		50	100	100	100	72.3214
	18.52	100	70.8333	86.7779	100	34.6154	100	100	100		18.52	100	77.3663	100	100	45.098	100	100	100		16.6667	95.3782	91.9811	95.092	100
	6.17	67.5532	62.5	51.4763	84.4107	8.46154	70.2256	68.3177	39.73		6.17	68.3923	72.6337	99.838	73.344	20.6237	52.6936	95.8572	44.8969		5.55556	59.2437	66.9811	72.3926	53.125
	2.06		41.6667	56.7394	8.74525	26.1538	46.9173	35.0128	41.7551		2.06	84.2056	76.9547	61.6019	44.32	8.12662	22.3625	40.2093	29.1909		1.85185	34.0336	26.8868	26.9939	41.0714
	0.69	24.4681	75	16.6881	0.760456	13.0769	11.579	25.1068	20.54		0.69	32.7676	95.4732	14.0137	17.024	2.69313	6.50954	21.961	15.2829		0.617284	11.7647	23.5849	16.5644	28.125
	0.23	0	0	0	0	17.6923	15.6391	1.11016	0		0.23	19.9529	0	0	0.16	0	9.51178	1.54817	0		0.205761	0.420168	16.5094	6.74847	17.4107
	0.08	48.2713	18.0556	1.79718	15.9696	1.53846	3.7594	0	9.3539		0.08	44.2056	22.0165	2.01584	18.144	3.59083	2.38496	0	9.80963		0.068587	6.30252	22.6415	12.2699	19.1964
	0.03	17.9521	4.16667	0.770218	1.90114	0	0	9.47908	1.92864		0.03	0	4.32099	12.635	0	0.401606	0	7.00975	9.80963		0.022862	0	10.8491	0	0

## Sheet: 2K
Gene expression for top differentially expressed genes in PBMCs from TCR-stimulated healthy donor whole blood
AC484 (µM)	Donor	TBX21	ICOS	CXCL11
0	Donor 1	8.46189	7.31134	10.2359
0	Donor 2	7.4088	8.51233	7.02271
0	Donor 3	7.6433	6.68439	5.13746
0	Donor 4	9.08918	7.76767	10.4534
0	Donor 5	8.08468	8.20938	7.28161
0	Donor 6	7.53556	7.47449	8.62896
0.1	Donor 1	8.88053	7.25202	9.40779
0.1	Donor 2	7.48126	8.1371	6.98701
0.1	Donor 3	7.8769	6.89562	4.70199
0.1	Donor 4	9.54144	7.68373	9.14278
0.1	Donor 5	8.12717	7.72978	7.05666
0.1	Donor 6	7.44238	7.21352	7.84081
1	Donor 1	9.44167	8.22801	10.6661
1	Donor 2	8.11182	8.8426	8.31424
1	Donor 3	7.32452	6.57275	6.21631
1	Donor 4	9.81397	8.11088	9.67253
1	Donor 5	8.59053	7.9407	7.20639
1	Donor 6	8.17819	7.97693	9.60221
10	Donor 1	10.3628	8.70021	11.9109
10	Donor 2	8.72119	8.87203	10.2908
10	Donor 3	8.61704	7.54332	12.3139
10	Donor 4	10.7772	8.56595	11.3645
10	Donor 5	9.36008	8.56012	9.44017
10	Donor 6	8.19642	8.1818	11.3122
100	Donor 1	9.91488	9.67732	12.8537
100	Donor 2	8.98479	9.1854	10.1107
100	Donor 3	8.61957	7.70841	12.785
100	Donor 4	10.875	9.47383	11.5232
100	Donor 5	9.62078	8.80431	10.0921
100	Donor 6	8.60023	8.2293	11.4827
