# Supplementary material for: The PTPN2/PTPN1 inhibitor ABBV-CLS-484 unleashes potent anti-tumour immunity
Source: Nature. 2023 Oct 4;622(7984):850–62. doi: 10.1038/s41586-023-06575-7 (PMC10599993; doi:10.1038/s41586-023-06575-7)
Supplement: Supplementary file 15 — Source Data Fig. 3 [file 41586_2023_6575_MOESM15_ESM.xlsx]

## Sheet: 3A
Tumor volumes of syngeneic models
B16
	Days after challenge	NTX					GVAX/aPD1					B16 GVAX/AC484
	0	0	0	0	0	0	0	0	0	0	0	0	0	0	0	0	0	0	0	0	0
	6	80.3	79	66.8	109	120.2	68.6	35.5	182.3	52.8	23.1	53	91.4	155.1	50.2	32.8	86.6	188.4	104.5	157.7	100.1
	9	230.2	140.4	125.7	218.2	265.4	131.4	115.6	174.7	92.7	43.6	122.9	75.8	89.6	48.7	142.8	103.2	173.8	81.4	130.7	87.3
	12	740	506.7	395.3	618.7	549.3	260.5	157.6	57.9	77.9	28.7	104	90.1	151.2	62	112.8	98.6	142.8	71.4	284.2	44.1
	15	1304.9	548.3	802	778.2	844.3	455.3	487.2	113.3	121.6	28	248.7	107.5	258.4	74.2	113.2	225	179.5	68.7	329.2	55.3
	18		1351.83	2053.94	1787.34		829.89	971.78	217.17	165.51	92.2	268.18	62.03	243.45	11.9	77.91	164.69	69.25	24.63	253.98	32.6
	21			1854.23	1344.7			1744.48	421.85	427.86	292.1	315.35	52.08	329.14	34.33	31.34	241.32	57.42	24.88	324.97	40.03
	25								1110.34	1033.59	768.51	497.67	28.81	985.41	17.37	46.05	512.68	95.46	17.29	551.28	43.99
	29								2419.6	1377.7	1104.6	1073	31.4	1478.8	0	0	649.1	109.6	0	662.3	0
	32												0		0	0	981.7	214	0	831.4	0
KPC
	Days after challenge	NTX															aPD1															AC484
	0	0	0	0	0	0	0	0	0	0	0	0	0	0	0	0	0	0	0	0	0	0	0	0	0	0	0	0	0	0	0	0	0	0	0	0	0	0	0	0	0	0	0	0	0	0
	6	120.5	81.1	138.2	107.2	114.5	133.1	143.5	144.3	182.1	78.9	125.9	76.8	114.6	89.5	99.7	82.9	97.4	126.7	134.8	131.9	99.6	134.4	110.5	114.3	121.6	120.2	205.5	72.3	128.6	148	227.6	141.6	111.3	93.3	139.9	85.3	120.4	95	149.6	140	167.4	143.4	97	137.1	91
	9	182.7	181	186.3	142.6	190.8	237.8	220.8	230	214	119	189.2	100.8	134.3	198.1	284.2	213	103.2	254.3	145.7	173.9	219.6	224.4	161.2	143.9	237.2	238.9	311.2	131.7	247.4	209.3	257.1	171.5	117.5	140.9	159.4	108.3	202.5	134	179.5	206	222.4	210.8	175	155.8	163.1
	12	256	192.3	221	265.6	209.3	279.7	251	262.8	329.2	133.2	216.1	100	147.2	228	346.1	233.9	94.3	176.6	96.4	184.6	222.8	227	142.7	123.1	211.7	221.8	217.8	138.2	296.5	148	239	243.4	133.9	131.6	312.1	147.4	217.3	172.7	214.1	195.9	256	239.7	197.7	162.7	183.8
	15	285.1	272	302.4	369.4	254.9	395.4	342.4	315.3	361.4	143.9	279.2	123.3	152.6	336.3	490.2	230.3	67.5	168	90.9	145.6	243.1	253.1	68.6	115.6	160.8	158.4	157.9	164.2	250.4	149	230.7	302.1	134.3	109.4	322.3	155.4	206.1	197.9	235.7	155.4	243.3	258.9	124	172.8	168.7
	18	399.6	325.9	344.9	445.9	396.4	487.4	433.7	541.3	479	162.4	310.9	156.7	185.4	398.4	631.8	259.8	63	154	97.5	145.3	267.5	265.6	69.8	128.6	134.2	148.5	137.5	152.6	224.6	145.7	184	203.1	121	52.1	277.9	126.2	130	125.2	210.5	133.6	220	286.9	116.8	145.7	131.7
	21	535.498	427.105	356.516	486.798	591.506	513.676	476.1	747.499	576.337	300.615	421.642	151.704	206.016	564.08	898.88	205.299	59.2004	137.461	80.0836	142.301	297.543	237.02	71.7925	108.454	102.246	105.268	95.1537	137.782	211.43	134.78	171.113	152.711	106.753	48.4112	233.336	103.17	88.125	137.01	197.177	102.85	198.825	232.534	109.389	172.15	101.718
	24	838.3	610	391.1	615.5	941.1	653.8	594.5	957.4	676.5	453	688.5	192.7	280.4	978.6	1296.5	177.8	55.6	123.1	78.8	156.7	390.5	225.8	65.5	150.7	61.6	74.5	35.3	131.4	308.1	111.8	151.4	138.9	96.2	50.5	208.3	75.4	50.2	147.7	188.8	92.2	166	243	112.5	187.2	100
	27	1331.7	730.7	421.6	885.5	1123.2	794	914.9	2027.9	953.5	666	891.3	216	365.6	1180.3	1739.3	126.8	49.5	108.7	67.2	170.9	463.5	208.5	65.2	251.4	28.4	0	21	152.4	361.6	74.5	137.5	80.3	83.1	51.6	180	62.1	45.8	126.4	191.4	87	157.4	256	91.5	213.4	66.5
	30	1722.8	1044.1	460.9	1018.2		990			1567	976.4	1226.2	449.8	503.8	1613.3		99.2	44.1	115.7	61.2	166.5	658.4	203.5	54.1	383.8	0	0	0	207.8	457.9	65.7	122.7	48.8	84.8	43.1	117.9	59.3	35.4	126.9	199.4	85.1	140.9	259.6	93.8	294.4	37.9
	33	1943.57		508.74	1418.23		1227.33				2017.36		798.29	750.93	2241.93		79.29	0	130.05	48	142.74	812.1	201.71	51.19	523.53	0	0	0	284.91	599.53	0	73.26	0	79.98	0	61.31	0	0	130.18	239.48	80.13	135.56	233.23	93.22	357.92	0
	36																64.92	33.27	173.75	35.83	124.13	1175.96	245.26	57.54	774.78	0	0	0	556.85	911.89	0	27.38	0	84.67	0	0	0	0	120.54	352.75	47.44	202.79	206.76	92.5	652.69	0
4T1
	Days Post-Inoculation	Vehicle + Isotype										aPD1 (10mg/kg)										AC484 (20mg/kg)
	7	122.52	119.55	121.98	108.79	101.21	163.27	142.4	112.14	134.64	135.03	103.56	146.07	125.08	131.42	123.42	119.88	136.33	106.94	110.32	158.03	118.27	139.2	121.3	118.41	167.49	140.2	124.03	106.9	123.01	102.81
	9	142.29	153.78	130.47	140.71	99.36	259.82	204.42	155.78	119.51	130.11	175.57	162.41	141.84	138.71	156.33	194.46	164.51	106.19	159.18	145.64	117.33	110.81	154.35	127.42	163.45	123.85	157.53	95.93	121.6	95.87
	11	177.08	178.25	219.48	114.57	126.88	275.3	174.11	202.34	165.44	169.86	188.43	208.91	200.94	204.11	212.1	326.82	191.92	179.13	195.6	200.24	179.06	183.72	238.35	235.61	282.44	165.08	160.87	155.72	118.27	93.28
	14	243.73	402.11	276.31	232.56	257.04	380.8	271.86	331.39	339.86	369.84	359.07	337.56	305.22	298.45	355.7	279.88	312.32	169.98	291.04	272	311.83	267.74	312.19	245.62	327.86	230.63	224.44	175.38	176.82	87.65
	16	348.98	337.64	365.57	276.53	223.22	558.44	351.91	335.04	405.9	329.36	405.75	363.59	363.69	356.91	445.52	394.47	325.28	237.8	298.94	247.19	332.1	252.08	337.91	286.71	336.23	274.39	189.83	149.38	291.75	79.46
	18	431.87	490.73	487.2	333.18	289.09	617.04	558.44	441.6	588	537.21	467.02	463.88	512.08	549.35	424.02	426.85	367.7	238.73	398.08	534.25	374.72	396.4	293.15	357.87	431.44	279.17	291.23	175.02	264.22	171.47
	21	649.65	669.03	589.47	476.95	500.53	819.39	655.74	654.36	838.63	777.32	773.71	836.32	746.09	603.49	922.98	777.34	565.68	391.17	686.16	582.57	483.19	399.84	434.04	451.56	552.95	302.44	245.53	342.65	405.64	157.61
	23	754.43	786.93	590.98	581.85	611.08	962.25	799.71	772.27	937.48	936.35	757.13	789.9	844.02	804.6	818.59	921.32	732.21	367.75	866.4	584.78	601.47	350.71	524.2	429.39	511.31	241.05	285.38	235.53	521.76	173.21
	25	827.22	998.53	622.28	627.7	838.04	1143.02	895.33	714.14	1386.57	1070.16	1107.05	1216.17	1008.57	1149.18	1082.26	1109.52	985.43	475.89	923.26	710	705.26	513.5	601.51	608.84	545.49	309.31	245.03	294.77	503.06	173.89
	28	1340.3	1514.87	979.62	867.77	1078.06	2128.44	1158.95	1567.38	1240	1197.84	1266.94	1447.06	1277.57	1642.28	1337.67	1155.97	1053.5	710.43	1227.17	966.9	891.68	584.26	918.04	668.75	508.68	421.45	371.12	464.68	414.22	331.81
	30	1672.7	1685.09	1266.7	1211.41	1415.57	2467.39	1364.83	1810.89	1478.51	1534.48	1564.14	1619.08	1527.38	1368.7	1514.25	1459.84	1174.42	1156.37	1484.34	1153.9	904.48	497.83	847.97	623.29	508.68	423.9	437.47	434.93	493.73	375.23
	32	1587.54	1562.44	2160.06	1342.55	1462.78	2631.18	2144.69	1841.83	1965.22	1729.74	1671.6	1845	2162.06	1679.38	1785.98	1524.38	1539.21	1213.81	1575.52	1405.03	1113.76	573.85	827.64	598.56	671.82	668.93	361.29	629.15	596.7	511.71
EMT-6
	Days Post-Inoculation	Vehicle + Isotype										aPD1 (10mg/kg)										AC484 (20mg/kg)
	0	0	0	0	0	0	0	0	0	0	0	0	0	0	0	0	0	0	0	0	0	0	0	0	0	0	0	0	0	0	0
	7	146	203	107	166	137	147	199	177	164	187	145	136	146	108	194	167	164	182	182	210	190	147	144	173	135	161	110	209	171	194
	11	215	248	253	339	163	176	255	262	310	191	230	296	112	166	199	248	254	303	255	174	249	229	251	245	239	231	152	225	245	194
	13	220	283	256	312	179	191	279	269	352	170	272	301	104	174	202	308	278	356	274	163	316	270	266	230	224	257	164	247	281	228
	15	224	312	389	515	236	196	311	442	415	177	335	408	52	183	212	329	341	442	318	180	348	269	291	243	223	297	191	257	303	297
	18	216	374	404	754	234	217	332	650	524	171	573	622	13	270	238	587	391	607	522	266	425	204	262	269	203	303	188	276	218	293
	20	231	625	540	891	320	294	433	803	791	198	713	946	4	292	307	980	479	735	740	295	599	205	259	351	272	353	205	303	199	327
	22	233	916	906	1487	342	531	676	1133	1383	288	1151	1695	4	306	336	1532	842	1151	1277	365	735	174	259	372	415	538	170	430	216	344
	25	307	1786	1693	3005	526	736	1094	1810	2435	373	1837	3289	4	289	417	2596	1472	1728	2399	551	1079	145	216	492	744	859	113	722	366	311

## Sheet: 3B
Tumor volumes of CT26
	Days Post-Inoculation	Vehicle + Isotype										aPD1 (10mg/kg)										AC484 (20mg/kg)										AC484(20mg/kg) + aPD1 (10mg/kg)
	7	107	107	122	110	127	102	108	86	117	131	118	120	101	108	94	136	119	88	131	108	104	132	119	110	96	123	100	116	92	127	103	109	92	120	113	113	107	124	99	126
	9	223	156	146	157	161	146	124	96	152	148	149	152	113	120	143	145	167	91	133	122	143	184	106	152	154	144	129	123	140	127	150	154	116	154	120	118	152	139	106	127
	11	261	201	161	249	229	155	141	117	189	146	213	203	124	157	146	133	161	112	175	120	144	261	102	151	200	124	159	182	165	95	171	231	128	164	120	147	127	145	118	171
	14	387	284	204	285	308	151	211	117	366	172	272	309	62	266	249	136	135	173	209	181	97	381	94	106	326	101	231	288	211	93	150	343	94	139	58	174	85	142	102	158
	16	631	361	228	482	377	84	264	98	566	184	277	329	72	134	373	66	100	224	152	160	112	524	112	92	463	61	302	576	215	76	111	435	68	106	50	131	122	142	100	135
	18	1139	459	237	546	484	96	445	95	696	229	301	358	64	119	399	65	92	289	106	136	93	590	89	84	553	42	435	650	248	83	82	496	48	138	45	103	93	94	82	131
	21	2419	599	341	662	537	109	638	105	1165	329	519	400	56	73	672	51	116	439	68	96	83	719	49	87	726	51	536	941	314	66	73	610	30	82	41	77	46	45	52	133
	23	3118	724	350	1013	690	83	951	116	1813	481	894	420	55	77	963	49	120	550	79	99	52	869	34	70	1069	46	633	1254	371	54	56	706	25	66	25	45	22	27	42	174
	25											1088	431	42	64	1764	45	104	878	84	104	40	1162	25	78	1682	24	732	1724	391	44	52	870	22	42	25	38	21	25	33	281

## Sheet: 3C
Total Flux
	Days Elapsed	NTX										anti-PD-1										AC484
	10	28650000	9427000	14860000	61780000	13790000	33260000	738300	824100	21900000	16500000	20890000	50760000	33650000	883900	13360000	9943400	67930000	39270000	57950000	40010000	131200	179800	955600	223200	2531000	59870	100100	236400	191900	155500
	14	78230000	13850000	56920000	165600000	22310000	76980000	77780000	75640000	78440000	30140000	48100000	78710000	97570000	2966000	34140000	25100000	127600000	56470000	91560000	102000000	71490	97560	177800	74510	178400	20690	20110	33980	17230	50910
	17	55100000	23000000	51200000	228000000	83700000	205000000	247000000	2490000	363000000	90200000	110000000	415000000	293000000	40800000	309000	43400000	128000000	270000000	286000000	257000000	19800	23400	26600	27300	37400	-62800	129000	62800	276000	79500
	21	332000000	31800000	176000000		184000000		1320000000	680000000		107000000	453000000	306000000		51100000	403000000	116000000		302000000	264000000		269000	87400	243000	153000	114000	15900	20300	14100	30300	26500
Survival
	Days Elapsed	NTX	anti-PD-1	AC484
	21	1
	21	1
	21	1
	21	1
	21	1
	23	1
	24	1
	24	1
	27	1
	28	1
	19		1
	21		1
	21		1
	21		1
	22		1
	23		1
	23		1
	24		1
	24		1
	28		1
	30			0
	30			0
	30			0
	30			0
	30			0
	30			0
	30			0
	30			0
	30			0
	30			0

## Sheet: 3D
KPC Tumor volume, NSG v WT mice
	days	NSG- Treated (AC484)										NSG					Wild type- Treated (AC484)										Wild type
	0	0	0	0	0	0			0	0	0	0	0	0	0	0	0	0	0	0	0						0	0	0	0	0
	6	91.3	83.8	112.9	77.5	105.3	81.6	118.3	0	186.3	83.9	45	57.1	76.7	178.6	64.8	102.8	53	74.4	70.3	51.7	146.1	41.6	32.1	12.6	55.7	65.8	4	48.5	82.5	78.7
	9	139.4	107.9	176.4	85.7	231.2	174.9	219.6	91.2	198.8	147.5	134.8	274.4	200.7	294.9	263.5	132.1	123.5	191.9	149.4	131.4	221.8	119.5	178.5	56.8	153	203.4	125.5	182.6	152.5	162.7
	12	224.5	135.8	310.5	193.6	407.8	157.7	167.8	261.4	557	201.2	241.1	231.2	302.4	528.2	566.4	130.6	202.8	167.2	85.8	378.9	263.8	163.7	205.8	34.1	77.2	308.9	143	219.6	183.3	306.6
	15	246.2	320	620.6	265.6	848.7	587.6	606.7	580.6	868.6	390.5	425.3	207	609.2	952.6	724.5	88.4	244.7	151.2	39.7	281.3	333.9	144.5	194.2	77.2	128.3	503.4	282.8	275.6	419.5	271.5
	18	665	635.9	782.8	600.8	1091.3	1004.3	654.3	830.1	1072.8	829.4	618.4	216	775	1016.1	964.7	104.8	282.5	281.6	98.7	223.9	292.8	96.3	310.4	102.5	147.6	536.3	607.5	665.5	520.5	689.1
	21	867.3	925.8	873.3	726.7	1245.6	1103.4	959.6	1033.5	1149.3	813.1	658.9	649.8	1132.9	1184.8	1779.1	177.2	198.4	176.7	85	240.4	390.4	62.9	213.2	47.9	218.1	674.2	603.5	583.5	799	635
	24																432	64.7	160.8	55.5	192.5	128.4	359.7	213.2	82.8	182.8	900.2	676.4	986.4	1039.1	784
	27																168.2	392.9	122.2	82.5	235.8	639	56.4	261.1	49.8	94.2	1392.6	854	1002.5	855.6	830
	30																307.5	478.2	228.9	29.4	279.3	571.4	51.8	294.6	51.3	144.7	1759.5	801.8	1137.8	928.3	839.8
	33																256	488.6	309.1	12.5	374.5	575.1	82.8	728.3	74.5	163.6	1653.9	1472.7	1328.7	1053.3	903.2
	36																378.6	631.4	274.4	14.3	423.4	856.9	60.8	764	98.8	186.5	2089	1910.4	2329.3	983.4	1862

## Sheet: 3E
Tumor volume of B16 Control and PTPN1/2 DKO
	Day	Ctrl GVAX										Ctrl GVAX +AC484										DKO GVAX										DKO GVAX +AC484
	0	0	0	0	0	0	0	0	0	0	0	0	0	0	0	0	0	0	0	0	0	0	0	0	0	0	0	0	0	0	0	0	0	0	0	0	0	0	0	0	0
	6	173	113.8	130.3	343.2	122.7	85.9	220.5	315.8	123.1	52.9	117.6	136	197.2	194.3	78.5	65.7	106.5	150.4	241.7	146.1	128.7	185.7	169	103.5	132	191.9	269.6	179.9	169.8	129.2	211.4	208.2	196.7	118.9	156	146	154.1	248.4	271.8	311.9
	8	206.8	139.4	137.6	715.8	688	272.6	372.9	447.4	105.9	269.6	398.7	185.1	291.5	313.3	150.9	121.9	226.2	442.1	266.2	245.8	549.1	495.1	275.2	421.9	280.8	300	313.5	199.5	194	241.3	326.4	963	317.4	354.5	211.1	206.7	506.6	434	426.8	634.5
	11	234.7	208.6	302.5	1727.2	803.4	441.1	583.1	731.2	209.7	1216.2	398.8	178.9	564.3	190	98.5	54.9	129.7	521.8	1024.6	397.5	814.9	762.3	180.1	986.6	387.3	543.9	870	423.9	469.9	726.7	362.7	1024.5	260.1	303.8	78.4	596.5	352.9	635.3	407.8	805.5
	14	495.9	251.2	955.1	4145.1		1583.3	1203.6	1902.7	486.9	2338	163.3	183.8	341.2	113.3	72	64.1	66.1	541.7	489	504.2	1704.3	1155.9	577.2	2694.4	854.9	1042.9		567.6	993.5	878.5	198.9		110.6	477.1	26.9	1345	235	348.5	280.5	990.2
	17	1256.8	888.4	2132.7			3412.8	2612	2763.8	1153.6		71.5	65.1	251.3	81.7	72.9	77.7	62.3	554.6	529.8	893.4	3365	3065.7	1340.6		1501.1			1588.1		3020	89.2		73.7	229.5	24.7		113.9	331.3	213	496.1
	20											32.8	65.6	346.6	99.6	79.7	97.4	38.5	380.1	348.5	629.2											62.9		64.6	163.4	36.6		76	216.4	159.7	424.5
	23											44.1	65.2	482	56.4	54.8	83.6	52.6	264.6	686.6	724.8											89.6		99.8	202.6	23.5		108	218.7	140.8	452.9
	26											45.6	103	790.1	63.5	37	124.7	48.3	247.8	665.1	907.8											85.5		41.7	299	33.7		79.8	192.5	164.5	467.4
	29											42.4	85.5	712.5	101.2	65.4	239.5	47.9	226.2	818.9	1114.4											94.7		47.7	505.1	16.2		64.9	235.1	131.5	641.9

## Sheet: 3F
KPC tumor volume with NK and CD8 depletion
	days	GVAX only										GVAX + AC484 +ISO					GVAX + AC484 +CD8 dep										GVAX + AC484 + NK1.1 dep
	0	0	0	0	0	0	0	0	0	0	0	0	0	0	0	0	0	0	0	0	0	0	0	0	0	0	0	0	0	0	0	0	0	0	0	0
	7	171.1	254.7	157.5	305.4	208.6	201.3	166.2	271.1	343.5	316.8	315.1	288.8	220.8	134.4	360.7	194.3	239.4	176.9	230.7	232.1	234.7	356.5	281.7	59.9	304.1	279.9	217.9	300.9	267.2	222.6	263.4	363.1	455.4	328.9	366.9
	11	458.8	1307.9	383.9	1083	586.8	577.7	493.9	855.6	1245.7	1216.7	910.7	755.4	285.4	212.9	863.7	854.9	1148.3	1044.3	737.6	687.8	814.6	718.5	845.6	233.9	1278.1	330.6	688.1	988.2	560.2	338.9	685.6	1710.4	1111	1259	1162.7
	13	807.4	1859	654	1615	836.4	886.6	716.9	1536.8	1856.7	1811.2	927.9	1105.2	193.6	270	1551.9	1388.7	1538.8	1697.3	1220.9	980.2	1424.2	1187	1521.4	1137.3	1719.1	240.6	850.6	1083.6	636.9	248.2	615.5	1737.1	1183.5	1606	1205.5
	15	1535.2		1000.7		1044.7	1669.2	1167.1	2050.4			867.3	1129.2	169	277.1	1666.3	2145.1				1832.6	1920.4			2363	2366.1	185	957.1	1065.8	602.8	120.1	477.4	1571.9	1039.6		868.8
	18	2795.4		2513.2		2206	2839.2	2199.5	3874.2			587	940.4	104.3	246.9	1575.8					2081.2						154.2		728.2	594.6	82.1	239.9	1351.4	802		881.1
	21											366.7	631.1	73.4	228.7	1185.6					2749.2						115.7		410.5	570.7	78.9	199.4	937	453		915.8
	25											243.7	731.8	77.5	181.3	1465.5											100		347.5	432.2	129.9	170.6	867.3	441.1		1521
	27											261.9	1109.7	50.8	163.7	2305											75		248.2	583.2	106.1	136.2	901.6	716.6		2027.1
	29											270.2	1265.2	51.5	182.5												76		317.2	697.4	82.5	104.5	1220.1	1161.7
	33											342	2464.7	36.1	277.1												46.8		883	1272.7	56	97.5	2048.9	2604.1
	36											683		42.2	685.5												56.5		1800.5			100
	40											1359.3		40	1212.8												34.2				86.4	99.8
	43													52	2059.4												50.8				84.6	89.6
	46													56.4													51.6				83.8	94.4
	50													31.9													53.9				74.1	110.5

## Sheet: 3G
KPC Jak1-null tumor volume with NK and CD8 depletion
	Days	NTX										AC484 +aCD8b										AC484 + isotype					AC484 +aNK1.1
	0	0	0	0	0	0	0	0	0	0	0	0	0	0	0	0	0	0	0	0	0	0	0	0	0	0	0	0	0	0	0	0	0	0	0	0
	6	33.8	86.5	43.2	84	61.2	71.1	82.9	45.2	74.3	72.4	41.6	0.5	0.5	55.6	34.5	0.5	34.9	26	29.6	49.6	37.9	0.5	59.8	0.5	32	25.8	0.5	41.3	116.8	36.4	53.9	34	0.5	44	42.2
	10	52.9	49.3	58.4	75.6	55.7	63.5	54.7	83.4	71.1	43.6	55.3	24	0.5	61.6	31.8	34.7	33.6	39.7	49.6	23.5	44.1	40.5	44.1	36.6	44.6	47.5	57.4	54.2	72.9	40.6	47.3	56.3	80.5	36.4	45.4
	12	67.2	50.5	69.2	46.3	66.6	154.8	93.4	37.6	97.3	39.2	38.6	31.6	38	55.3	69.8	57.2	62.5	54	38.6	109.8	78.2	38.8	62.7	58.3	48.1	63.1	60	162.6	47	86.9	73.1	56.2	80.2	61.8	92.3
	15	117.4	59	86.2	54.4	128.7	165.4	155.1	130.1	109.4	48.5	102.1	50.9	78.2	73.2	78	80.3	83.2	73.7	28.2	104.7	111.3	38.1	39.3	34.1	82.5	71.5	133.1	190.4	139.9	68.1	127.8	241.2	122.7	197	165.8
	18	176.4	68.4	85.4	61.5	157.5	207.2	98.4	156.3	95.8	78.7	117	33.1	42.2	113.1	68.4	74.8	93.3	63.5	21	87.3	139	69.9	63.7	24.2	59	133	290	299.9	151.8	157.4	147.7	449.1	139.5	126.2	146.5
	21	226.4	148.8	120.1	112.8	232.4	269.7	153.4	239.6	240.5	126.1	140.6	28.9	39.6	187.5	82.8	85.4	117.1	91.1	10.4	71.3	114.6	55.8	23.8	17.5	47.2	92.4	375.9	385.8	310.5	167.8	276.7	458.7	168.6	360.5	135.4
	25	348.3	234.2	198.5	87.1	328.4	352.2	224.9	404.7	377.6	120.7	226.7	0.5	26	278	50.6	95.9	121.5	119.9	0	40.8	111	111.8	29.7	13.8	28.3	231.9	258.6	451.1	270.1	148.7	198.1	403.8	269.8	292.5	241
	29	828.3	391	337.8	229.8	312.2	611.6	340.2	623.8	665	185.1	337.7	0	79.9	612.1	91.9	160.9	308.4	194.3	0	109.3	111.8	169.3	45.9	32	14.3	335.3	449.6	580.2	703	265.9	274.2	664	516.1	540.3	344.7
	32	898.9	516.2	394.3	245.3	677.7	1092.4	575.3	521.8	699.1	466.8	334.7	0	100.5	635.5	72.5	158.6	393.5	169.9	0	101.6	205.6	247.6	18.4	36.8	10	417.5	770	1087.6	972.7	505.7	646.9	1036.8	514.8	579.6	360.4
