# Supplementary material for: The PTPN2/PTPN1 inhibitor ABBV-CLS-484 unleashes potent anti-tumour immunity
Source: Nature. 2023 Oct 4;622(7984):850–62. doi: 10.1038/s41586-023-06575-7 (PMC10599993; doi:10.1038/s41586-023-06575-7)
Supplement: Supplementary file 16 — Source Data Fig. 4 [file 41586_2023_6575_MOESM16_ESM.xlsx]

## Sheet: Table of Contents
Table	Description
Source Data Figure 4b	CD45+ and CD8+ Cell Quantification from Immunofluorescent Staining of B16 Tumors
Source Data Figure 4d	Proportion of Total Cells for Each Cell Types in scRNA-seq
Source Data Figure 4e	Ratio of Lymphoid to Myeloid Cells in scRNA-seq
Source Data Figure 4f	Ratio of M1 to M2 Macrophages in scRNA-seq

## Sheet: 4B
B16 Percentage CD45+ of all Cells				B16 Percentage CD8+ of all Cells
NTX	αPD1	AC484		NTX	αPD1	AC484
2.37378	2.19912	1.80308		0.395195	0.181572	0.233003
4.36895	4.39508	12.7163		1.62816	0.125368	5.90413
0.790272	1.15632	2.49599		0.181403	0.065023	0.240658
0.593859	15.1366	21.9973		0.040388	8.85089	5.21404
2.29641	1.87507	4.48015		0.670988	0.860696	0.334671
3.35007	1.92752	5.13604		1.10469	0.776111	1.12961
0.024462	8.7111	3.68602		0.015288	3.55343	2.47141
3.11732	2.09405	13.2774		0.718739	0.158695	4.84795
1.0948	9.24172	8.63928		0.416922	4.73924	4.20875
3.18212	11.3541	3.91825		1.35397	7.21113	0.658373

## Sheet: 4D
cluster	B16_NTX_1	B16_NTX_2	B16_NTX_3	B16_NTX_4	KPC_NTX_1	KPC_NTX_2	KPC_NTX_3	KPC_NTX_4	KPC_NTX_5	B16_aPD1_1	B16_aPD1_2	B16_aPD1_3	B16_aPD1_4	KPC_aPD1_1	KPC_aPD1_2	KPC_aPD1_4	KPC_aPD1_5	B16_AC484_1	B16_AC484_2	B16_AC484_3	B16_AC484_4	KPC_AC484_1	KPC_AC484_2	KPC_AC484_3	KPC_AC484_4	KPC_AC484_5	KPC_AC484_6
CD4+ Tcells	1.70559	1.41462	2.00991	0.857633	1.26369	1.60619	2.00602	1.44928	1.28686	4.41496	5.95483	4.05447	4.27501	1.06383	2.30433	0.997592	1.95759	0.3861	0.500294	0.855881	0.876461	1.53812	1.73621	1.58347	1.17608	2.02703	1.64569
CD8+ Effector Tcells	14.5106	4.47962	12.6101	7.26129	3.95956	12.5521	6.21866	14.2951	3.69973	4.68034	3.66188	7.64469	6.63288	1.96809	5.52245	10.4919	3.99674	8.27358	11.6539	12.6449	6.38564	20.1739	20.6105	22.4906	17.3723	13.7387	15.3275
DCs	5.69404	4.61435	5.17621	6.28931	5.43387	5.6514	4.21264	6.65349	5.46917	2.21954	2.15606	1.70226	1.829	4.09574	5.52245	4.26557	5.13866	1.95808	3.20777	1.96024	2.8798	3.38832	2.24027	3.03274	2.62097	2.34878	2.71055
Fibroblasts	0.288638	3.50286	0.412996	0.142939	0.884583	0.475907	1.10331	0.131752	0.536193	1.10977	0.273785	0.495203	1.78493	1.2234	0.595948	0.619195	0.897227	1.26862	1.58917	3.06461	2.58765	0.42354	0.644077	1.15405	0.873656	0.2574	0.742175
ISG High Monocyte	5.09053	6.43314	4.01982	2.68725	0.884583	2.08209	0.601805	2.89855	0.214477	0.144753	0	0	0.220361	0.744681	1.23162	2.57998	1.14192	49.8069	42.9665	29.1828	26.2521	15.292	9.52114	8.10521	8.23253	7.46461	6.48596
Inflammatory Monocyte	0.839675	1.91984	0.743392	1.1721	1.0952	3.0934	2.70812	1.77866	0.80429	0	0	0.0309502	0.0881446	0.851064	2.34406	2.47678	1.30506	0.937672	1.50088	0.57979	2.83806	4.83727	3.83646	2.89855	3.76344	3.28185	2.83963
M1	13.9334	7.4099	16.4648	12.1784	2.44313	1.36823	0.501505	1.77866	0.375335	0.337756	0.0684463	0.0309502	0.57294	0.691489	0.675407	1.13519	0.489396	3.39217	4.20836	7.89619	4.46578	1.76103	1.40017	2.73752	1.47849	1.0296	0.935786
M2	1.31199	10.1381	2.7533	1.02916	18.7869	1.13028	6.61986	0.527009	6.3807	13.0519	17.9671	10.7397	17.9815	35.4255	7.07191	22.7038	13.2953	2.39934	4.3555	8.77968	13.773	8.09184	8.59703	6.57542	9.47581	14.3179	7.51855
MAST Cells	0	0	0.027533	0.0285878	0	0.654372	0.401204	0.197628	0.107239	0	0.102669	0	0	0.319149	0.317839	0.859993	0.489396	0	0	0	0	0.0668747	0.25203	0.644122	0.840054	0.160875	0.354953
MDSCs	10.4959	13.0684	13.0507	18.5249	12.2157	11.4813	9.82949	12.9776	14.2627	27.2618	24.846	33.8904	31.6219	9.04255	9.09813	5.26316	17.4551	5.76393	3.17834	7.97902	5.59265	2.85332	3.27639	6.146	5.07392	5.88803	9.39013
Migratory DCs	5.19549	3.77231	4.90088	4.37393	3.1171	1.90363	3.61083	2.43742	2.25201	1.3269	1.74538	0.619003	3.01895	0.851064	2.10568	1.16959	2.36542	0.882515	0.794585	1.15958	1.87813	1.00312	0.840101	0.697799	1.27688	1.09395	1.1294
MoDCs	0.472317	2.66083	0.963656	0.314465	14.743	4.93754	7.32197	2.63505	4.7185	29.9397	28.7817	28.8765	17.4967	15.9043	6.07867	8.25593	13.0506	0.220629	0.618011	0.800663	1.79466	2.60811	3.52842	2.7912	3.1922	4.08623	3.22685
NK Cells	3.33246	6.63523	2.45044	3.68782	4.08593	5.77037	3.91174	5.92885	2.25201	6.89988	7.28953	4.17827	6.17012	6.64894	3.53596	6.32955	3.75204	6.78434	5.9741	7.48205	7.42905	10.9006	9.63316	11.5405	10.6855	14.9936	16.1665
Neutrophils	0.524797	5.75951	2.39537	0.743282	1.39006	20.8209	27.0812	18.2477	11.8499	0.0241255	0.136893	0.0928505	0.418687	2.34043	6.03894	4.91916	5.30179	0.772201	1.79517	0.441745	1.5025	10.2541	16.0739	12.3994	10.4839	9.49163	9.45466
Ccr2+ Macrophages	11.4143	15.5945	9.7467	13.9794	18.9975	13.028	12.7382	16.2055	14.1019	4.14958	2.56674	4.27112	4.4513	10.266	28.2479	14.7231	13.2953	5.48814	6.35668	6.98509	11.6444	5.57289	5.60067	5.50188	7.22446	5.43758	6.71184
Progenitor Tcells	5.51036	2.72819	3.71696	5.43168	4.88627	6.54372	6.51956	5.40184	23.2172	3.90832	3.86721	2.69266	2.73248	1.8617	7.15137	7.25834	4.15987	3.28185	3.9435	4.38984	2.79633	4.25769	5.51666	4.91143	6.68683	8.71943	6.80865
Resident Monocytes	11.1257	4.24385	5.53414	12.55	3.70682	6.00833	3.51053	4.01845	6.75603	0.241255	0.239562	0.495203	0.352578	3.19149	9.41597	4.60956	8.80914	6.01213	5.15009	3.83766	5.17529	6.33081	5.62868	5.60923	8.36694	4.34363	7.58309
Tumor Cells	6.03516	3.77231	11.3161	6.71812	0.42123	0.475907	0.601805	1.58103	0.589812	0.0482509	0	0	0	0	0.476758	0.103199	1.71289	1.90292	1.05945	1.35284	1.12688	0.245207	0.140017	0.644122	0.168011	0.289575	0.129074
pDCs	2.51902	1.85248	1.70705	2.02973	1.68492	0.416419	0.501505	0.85639	1.12601	0.241255	0.342231	0.185701	0.352578	3.51064	2.2646	1.23839	1.38662	0.468836	1.14773	0.607399	1.00167	0.401248	0.924111	0.536769	1.00806	1.0296	0.83898

## Sheet: 4E
Ratio of Lymphoid to Myeloid Cells in scRNA-seq
NTX	aPD1	AC484
0.365201	0.252139	0.23976
0.196957	0.263112	0.293198
0.308038	0.229446	0.361384
0.227119	0.25267	0.221928
0.167996	0.132317	0.590082
0.365574	0.230237	0.608439
0.234257	0.338897	0.702652
0.380204	0.166016	0.569829
0.445141		0.658262
		0.675027

## Sheet: 4F
Ratio of M1 to M2 Macrophages in scRNA-seq
NTX	aPD1	AC484
10.62	-38.6429	1.41379
-1.36818	-262.5	-1.03496
5.98	-347	-1.11189
11.8333	-31.3846	-3.08411
-7.68966	-51.2308	-4.59494
1.21053	-10.4706	-6.14
-13.2	-20	-2.40196
3.375	-27.1667	-6.40909
-17		-13.9062
		-8.03448
