# Supplementary material for: The PTPN2/PTPN1 inhibitor ABBV-CLS-484 unleashes potent anti-tumour immunity
Source: Nature. 2023 Oct 4;622(7984):850–62. doi: 10.1038/s41586-023-06575-7 (PMC10599993; doi:10.1038/s41586-023-06575-7)
Supplement: Supplementary file 17 — Source Data Fig. 5 [file 41586_2023_6575_MOESM17_ESM.xlsx]

## Sheet: Table of Contents
Table	Description
Source Data Figure 5c	PCA Coordinates for ATAC and RNA-seq Samples
Source Data Figure 5d left	ATAC-seq Clustered Heatmap
Source Data Figure 5d right	RNA-seq Clustered Heatmap
Source Data Figure 5f	All comparisons RNA-seq GSEA of CD8+ T cell Genesets
Source Data Figure 5g	AC484 TIM3+ vs PD1 TIM3+ RNA-seq GSEA of Hallmark Genesets
Source Data Figure 5h	AC484 TIM3+ vs PD1 TIM3+ ATAC-seq GSEA of Hallmark Genesets
Source Data Figure 5i	HOMER Motif Enrichmment Analysis
Source Data Figure 5j	AC484 TIM3+ vs PD1 TIM3+ RNA-seq GSEA of Genesets from Hashimoto et al, 2022

## Sheet: 5C
ATAC-seq PCA Coordinates				RNA-seq PCA Coordinates
	PC1	PC2			PC1	PC2
NTX TIM3+ Rep A	48.7715	15.693		NTX TIM3+ Rep A	14.7327	7.03372
NTX TIM3+ Rep B	45.7308	10.897		NTX TIM3+ Rep B	14.2375	6.16029
aPD1 TIM3+ Rep A	41.666	-0.565608		aPD1 TIM3+ Rep A	13.7156	2.46428
aPD1 TIM3+ Rep B	42.8459	3.92		aPD1 TIM3+ Rep B	14.0626	3.55359
AC484 TIM3+ Rep A	28.6425	-19.1687		AC484 TIM3+ Rep A	7.53123	-3.22914
AC484 TIM3+ Rep B	37.611	-18.6248		AC484 TIM3+ Rep B	15.8404	-17.8011
NTX SLAMF6+ Rep A	-48.1348	11.6513		NTX SLAMF6+ Rep A	-12.652	5.00793
NTX SLAMF6+ Rep B	-39.6334	7.09834		NTX SLAMF6+ Rep B	-13.2955	7.68854
aPD1 SLAMF6+ Rep A	-38.7455	5.20575		aPD1 SLAMF6+ Rep A	-10.4085	0.991149
aPD1 SLAMF6+ Rep B	-27.6259	8.19626		aPD1 SLAMF6+ Rep B	-10.9861	2.41818
AC484 SLAMF6+ Rep A	-50.017	-12.6474		AC484 SLAMF6+ Rep A	-16.5963	-5.94356
AC484 SLAMF6+ Rep B	-41.1109	-11.6552		AC484 SLAMF6+ Rep B	-16.1816	-8.34384

## Sheet: 5D left
ATAC-seq Peak Counts Normalized by a Variance Stabilizing Transformation (VST from DESeq2) and Z-score Normalized by row
peak	NTX_SLAMF6+	aPD1_SLAMF6+	AC484_SLAMF6+	NTX_TIM3+	aPD1_TIM3+	AC484_TIM3+	Cluster
chr1:4256517-4258750	-2.09424	0.224107	0.826878	-0.0540948	0.919611	0.17774	M1
chr1:4559676-4561054	-2.08372	0.222036	0.119558	0.52947	1.14434	0.0683187	M1
chr1:5072002-5072965	-1.52217	-0.231634	-0.52945	0.661813	1.70417	-0.0827266	M1
chr1:5109595-5114820	-1.39805	-0.507256	-0.0618605	0.754699	1.71972	-0.507256	M1
chr1:6282569-6283566	-0.700301	-0.631979	0.153725	-1.11023	0.358691	1.9301	M1
chr1:6663067-6664478	-1.66532	-0.340425	-0.67165	1.20529	0.487636	0.984473	M1
chr1:8688353-8689408	-2.14377	-0.0271363	0.135681	0.705543	0.624134	0.705543	M1
chr1:8797909-8798750	-1.12652	-0.456194	-1.2941	1.05204	0.716876	1.1079	M1
chr1:10100551-10101991	-1.98676	0.458484	-0.356599	0.356599	1.22262	0.305656	M1
chr1:12657451-12657900	-1.74316	-0.30182	-0.227905	-0.00615959	1.47214	0.806907	M1
chr1:13154404-13156343	-0.695003	-0.620979	-1.45992	1.1556	0.390682	1.22962	M1
chr1:13158489-13158717	-0.945381	-0.762404	-1.08261	0.747156	0.426946	1.6163	M1
chr1:13219505-13220128	-1.24836	-0.80023	-0.672194	1.0243	1.50443	0.192055	M1
chr1:13521313-13522270	-1.64801	-0.882862	0.294287	1.23601	0.94172	0.0588575	M1
chr1:13615458-13616570	-1.37193	-0.938691	0.41519	-0.0180517	0.171492	1.74199	M1
chr1:13639208-13640331	-1.0494	-0.718013	-0.296243	-0.296243	0.336412	2.02349	M1
chr1:13993876-13994607	-1.21183	-0.867153	-0.785088	0.527951	1.44708	0.889037	M1
chr1:14090778-14092485	-1.63461	-0.817303	-0.251478	0.628695	1.19452	0.880172	M1
chr1:14484284-14484899	-1.04403	-0.770826	-0.380535	0.0878157	0.0683011	2.03928	M1
chr1:14740161-14740462	-1.1168	-0.758469	-1.04513	0.674858	0.889858	1.35569	M1
chr1:14746929-14747941	-0.429093	-0.58718	-1.15178	0.0225839	0.112919	2.03255	M1
chr1:14750012-14750454	-1.35626	-0.25794	-0.881987	0.141451	0.66565	1.68909	M1
chr1:14755078-14756332	-1.11528	-0.664359	-1.06117	0.417855	1.01307	1.40988	M1
chr1:14756928-14757614	-1.44429	-0.354427	-0.381009	-0.0354427	0.336705	1.87846	M1
chr1:14762379-14763208	-1.3692	-0.509703	-0.849505	0.249854	1.16932	1.30924	M1
chr1:14858299-14859038	-1.57642	-0.225203	-0.438554	0.37929	0.0948224	1.76607	M1
chr1:15705772-15706134	-1.54332	-0.675203	-0.559454	0.655911	1.35041	0.77166	M1
chr1:15742519-15743455	-1.74329	-0.475443	0.0528271	1.10937	1.21502	-0.158481	M1
chr1:16070564-16074761	-1.63675	-0.520786	-0.37199	0.520786	1.56236	0.446388	M1
chr1:18078105-18079083	-1.53459	0.237985	-0.697542	0.3857	1.71513	-0.106683	M1
chr1:18478404-18480048	-1.56786	-0.422116	-0.603023	0.603023	1.56786	0.422116	M1
chr1:20392960-20394539	-2.05521	-0.119489	0.0238977	0.52575	1.0993	0.52575	M1
chr1:20486486-20487489	-1.92559	-0.40303	-0.0895622	0.850841	1.07475	0.492592	M1
chr1:20759676-20760180	-1.26456	-0.465891	-1.09817	0.732114	0.698836	1.39767	M1
chr1:20766468-20767387	-0.718663	-1.16783	-1.03308	0.808496	0.763579	1.34749	M1
chr1:21014644-21014943	-1.08924	-0.949194	-0.902512	1.29153	0.637983	1.01144	M1
chr1:21425731-21426000	-0.924054	-0.794363	-1.18344	0.664671	1.4104	0.826785	M1
chr1:21632739-21633004	-2.14746	0.150459	0.396665	0.642871	0.889077	0.0683906	M1
chr1:23556127-23557172	-2.07012	0.00990488	-0.168383	0.604197	0.782485	0.841914	M1
chr1:23928918-23929814	-1.14545	-0.813434	-0.979441	1.29485	0.962841	0.680629	M1
chr1:23958662-23959980	-1.44083	-0.178789	-1.12532	1.02015	1.08325	0.641537	M1
chr1:23999176-23999689	-1.26898	-0.70266	-0.293649	-0.230724	1.81433	0.681685	M1
chr1:26686461-26688307	-1.81922	-0.583524	0.652174	-0.120137	1.21854	0.652174	M1
chr1:30042054-30043402	-1.96423	0.447661	0.118767	0.118767	1.37953	-0.100495	M1
chr1:30310331-30311261	-1.93784	0.516757	-0.129189	0.710541	1.1627	-0.322973	M1
chr1:30370958-30371692	-2.11418	0.681994	-0.136399	0.750194	0.681994	0.136399	M1
chr1:30675048-30676562	-1.7364	-0.464386	-0.28267	0.444195	1.47392	0.565339	M1
chr1:30893638-30895315	-2.10905	-0.140604	0.632716	0.843621	0.632716	0.140604	M1
chr1:31169922-31171046	-1.61996	-0.788663	0.0426305	1.32154	1.00182	0.0426305	M1
chr1:31957851-31965141	-1.70347	-0.711157	0.529233	0.380386	1.47193	0.0330771	M1
chr1:32485307-32486810	-1.6471	-0.753199	-0.157261	0.637322	1.43191	0.488338	M1
chr1:33407582-33408874	-1.61573	0.304855	-0.518254	0.396312	1.6767	-0.243884	M1
chr1:33452717-33453521	-1.34431	-0.810146	-0.649897	0.52526	0.792341	1.48675	M1
chr1:33600104-33601710	-1.85823	-0.282139	-0.223765	0.243223	1.29395	0.826959	M1
chr1:34656525-34656813	-0.699008	-1.88097	1.01674	0.559207	0.749845	0.254185	M1
chr1:34850804-34853107	-1.39121	-0.617563	-0.291816	0.318961	0.115369	1.86626	M1
chr1:35489884-35491640	-1.29738	-0.861893	-0.42641	1.09778	1.47883	0.00907256	M1
chr1:35867527-35869190	-1.56615	-0.888021	0.0807292	0.904167	1.38854	0.0807292	M1
chr1:36234822-36236099	-1.37517	0.13124	-1.27246	0.576315	0.610552	1.32952	M1
chr1:36302089-36302604	-0.576856	-1.31395	-1.02552	0.929379	1.15371	0.833236	M1
chr1:36722390-36723858	-1.51185	-0.2402	-1.00319	1.201	0.777118	0.777118	M1
chr1:36750092-36751783	-1.69073	-0.660019	-0.0632895	0.370696	1.50991	0.53344	M1
chr1:36778504-36778799	-2.1122	-0.166752	0.444673	0.555842	0.944931	0.333505	M1
chr1:36965626-36966046	-0.983707	-1.07839	-0.636516	0.468181	0.499744	1.73069	M1
chr1:36999974-37000951	-1.71375	-0.532984	-0.237793	0.401788	0.598582	1.48416	M1
chr1:37326505-37327977	-1.62315	-0.109119	-0.927512	0.586515	1.03663	1.03663	M1
chr1:37401656-37402406	-1.44368	-1.07245	-0.144368	1.27869	0.96933	0.412481	M1
chr1:37604104-37605648	-1.86991	-0.235286	-0.0123835	1.02783	1.17643	-0.0866844	M1
chr1:37678164-37678738	-1.17996	-1.23089	-0.415957	0.908314	1.31578	0.602713	M1
chr1:38808974-38810590	-1.28658	-0.60545	-0.345971	0.594638	1.8596	-0.216232	M1
chr1:39024708-39026123	-1.92336	0.362897	-0.0362897	-0.181449	0.362897	1.4153	M1
chr1:39755493-39756899	-1.80037	0.682129	-0.123007	0.41375	1.35307	-0.525575	M1
chr1:39986160-39987629	-1.34949	-0.927041	0.551531	-0.575	1.00918	1.29082	M1
chr1:40002187-40002650	-1.14506	-0.124321	-1.45914	0.896421	0.739384	1.09272	M1
chr1:40022338-40023638	-1.29498	-0.584937	-0.990674	0.611986	0.936575	1.32203	M1
chr1:40046597-40048625	-1.2334	-0.907782	-0.818977	1.16433	0.986719	0.80911	M1
chr1:40049820-40050797	-1.14417	-0.849957	-0.962039	0.845287	0.831277	1.27961	M1
chr1:40052029-40053648	-0.527523	-0.0902343	-1.73527	0.659404	0.201292	1.49234	M1
chr1:40058786-40059943	-0.855006	-0.613592	-1.42836	1.06121	0.774535	1.06121	M1
chr1:40084492-40087413	-0.979635	-0.468521	-1.34877	0.866054	0.525312	1.40556	M1
chr1:40115390-40116718	-1.39427	-1.00698	-0.0774597	1.47173	0.0774597	0.929516	M1
chr1:40385714-40386835	-0.37879	0.0996815	-0.976879	0.637962	-1.15631	1.77433	M1
chr1:40392665-40394221	-1.11428	-0.633459	-1.04559	1.12954	0.282385	1.3814	M1
chr1:40412501-40413599	-0.623492	0.0498793	-1.07241	0.162108	-0.548673	2.03258	M1
chr1:40444469-40445376	-1.09292	-0.699008	-1.13927	0.992515	0.691285	1.2474	M1
chr1:40466906-40467784	-0.774977	-0.728938	-0.17648	-0.268556	-0.222518	2.17147	M1
chr1:40522301-40523440	-1.29812	-0.661048	-0.887106	0.941908	0.510343	1.39402	M1
chr1:40523719-40524568	-0.55857	-0.652977	-1.26662	0.857524	-0.0865391	1.70718	M1
chr1:40552929-40554594	-1.27021	-1.20616	-0.05337	1.3556	0.138762	1.03538	M1
chr1:40780029-40780265	-1.30733	-1.34266	-0.0706665	0.989331	0.918665	0.812665	M1
chr1:40841353-40841652	-0.881901	-1.27386	-0.764314	0.80351	0.80351	1.31305	M1
chr1:40847536-40848209	-0.866121	-0.107049	-1.36244	0.389268	0.155707	1.79063	M1
chr1:40915864-40916886	-1.50614	-0.655612	-0.283508	1.09859	1.41754	-0.070877	M1
chr1:42646323-42647774	-1.43513	-0.919514	-0.197653	1.03982	1.40076	0.111717	M1
chr1:43127644-43128669	-1.12319	-0.726771	0.80228	-0.670139	-0.0471929	1.76502	M1
chr1:43138013-43138963	-1.01385	-0.978487	-0.854703	0.41851	0.931331	1.4972	M1
chr1:43168385-43169706	-0.817868	-1.06739	-0.901041	0.429727	0.720833	1.63574	M1
chr1:43182545-43183533	-1.39355	-0.964119	-0.231557	0.147354	1.03148	1.41039	M1
chr1:43191045-43191464	-0.75754	-0.120098	-1.67213	0.794493	0.406485	1.34879	M1
chr1:43430829-43431937	-0.538476	-0.396237	-1.67639	0.721355	0.477516	1.41223	M1
chr1:43450599-43451647	-0.203854	-0.300416	-0.654478	-1.13729	0.278958	2.01708	M1
chr1:43766169-43767097	-1.08042	-0.880077	-0.994558	1.1949	0.665424	1.09473	M1
chr1:43777625-43778933	-1.44951	-0.878172	-0.306831	1.08978	1.34371	0.201027	M1
chr1:43914555-43915436	-1.33872	-0.972428	-0.449148	1.43466	0.911379	0.414263	M1
chr1:43996879-43998030	-1.39149	-0.536875	-0.668355	0.0219133	1.20523	1.36958	M1
chr1:44032099-44033768	-0.855094	-0.434556	-1.52795	0.855094	0.770986	1.19152	M1
chr1:44374655-44375434	-1.82149	0.260213	-0.706292	1.22672	0.706292	0.334559	M1
chr1:45204898-45205931	-1.64485	-0.682011	-0.200591	0.665963	1.48438	0.377112	M1
chr1:46700379-46703126	-1.82792	-0.614924	0.193743	0.39591	1.3562	0.496993	M1
chr1:46863543-46865463	-1.14926	-1.14926	0.193559	0.338729	-0.0241949	1.79042	M1
chr1:47133871-47135052	-1.57903	-0.505291	0.315807	0.947421	1.38955	-0.568453	M1
chr1:48545868-48547438	-2.07302	0.134612	0.134612	0.080767	1.15766	0.565369	M1
chr1:49972050-49973591	-1.77247	-0.508191	-0.0619745	1.27667	0.979197	0.0867643	M1
chr1:51448322-51450132	-1.05483	-1.27307	-0.531053	0.97481	0.581976	1.30217	M1
chr1:51503164-51503544	-0.725858	-0.595204	-1.24848	0.275826	0.493584	1.80013	M1
chr1:52129125-52129513	-0.684509	-0.353295	-1.41318	0.97156	-0.0883237	1.56775	M1
chr1:52138594-52138874	-1.14602	-0.54092	0.284212	-0.595929	0.00916814	1.98949	M1
chr1:52157838-52158852	-0.8042	-1.13862	1.20232	-0.899749	0.342382	1.29787	M1
chr1:52331360-52331716	-0.760104	-0.409287	-0.65987	-0.65987	0.442698	2.04643	M1
chr1:52366056-52366954	-1.40718	0.262533	0.451557	-1.12364	0.262533	1.5542	M1
chr1:52370682-52372227	-1.66946	-0.556487	-0.278243	1.2521	1.11297	0.139122	M1
chr1:52454128-52455295	-0.68473	-0.484321	-1.53647	0.818335	0.450919	1.43626	M1
chr1:52622952-52623171	-0.536757	-1.55377	-0.536757	0.819261	1.49727	0.310754	M1
chr1:52638657-52639624	-0.725705	-1.16904	-1.07404	1.04765	1.03182	0.889318	M1
chr1:52644319-52644660	-1.4225	-1.03705	-0.376273	0.780079	0.890208	1.16553	M1
chr1:52802429-52802998	-0.576631	-0.842769	0.29782	-0.65267	-0.310494	2.08474	M1
chr1:52851927-52854443	-0.812032	-1.50049	-0.388363	0.406016	1.41223	0.882643	M1
chr1:53298938-53299475	-1.17874	-0.515697	-1.03139	0.184177	1.17874	1.36291	M1
chr1:53908354-53908627	-0.42961	1.02446	-1.55321	-0.297422	-0.231329	1.48711	M1
chr1:54934874-54935922	-0.999578	-0.505281	-1.32911	1.04352	0.516265	1.27419	M1
chr1:55410746-55411394	-0.949971	-0.919409	-0.919409	0.623976	0.501727	1.66309	M1
chr1:55488377-55488986	-0.827271	-0.961423	-0.907762	0.648401	0.299606	1.74845	M1
chr1:55489346-55489920	-1.17382	-0.720769	-0.90611	0.432461	0.803143	1.5651	M1
chr1:55528490-55529457	-1.13716	-0.864244	-0.454865	0.363892	0.200141	1.89224	M1
chr1:56030411-56031955	-1.59512	-0.462491	-0.632385	0.500245	1.40635	0.783402	M1
chr1:57566773-57566982	-0.710003	-1.61945	0.151574	0.390901	1.6354	0.151574	M1
chr1:58725893-58728351	-0.734095	-0.865575	-0.569745	0.317743	-0.208176	2.05985	M1
chr1:58739249-58740022	-0.912364	-0.912364	-1.12584	0.917447	0.734466	1.29866	M1
chr1:58741986-58743388	-1.2739	-0.918396	-0.105806	0.249702	0.198915	1.84949	M1
chr1:58856635-58857968	-1.15091	-1.28434	0.85067	1.25098	-0.416995	0.750591	M1
chr1:59031427-59032653	-1.85096	-0.60312	-0.103986	0.769499	0.956674	0.83189	M1
chr1:59162635-59163813	-1.04889	-0.671001	-1.23784	0.971377	1.01498	0.971377	M1
chr1:59177925-59178481	-1.57377	-0.643816	-0.357676	0.14307	1.18033	1.25186	M1
chr1:59214242-59215182	-1.56584	-0.557471	-0.532876	0.47549	0.672244	1.50845	M1
chr1:59400359-59401321	-0.807055	-1.21058	-0.336273	0.235391	1.91676	0.201764	M1
chr1:59914843-59915180	0.194994	-0.740979	-1.50146	0.604483	-0.214494	1.65745	M1
chr1:60677222-60677935	-0.759217	-0.74393	-1.38595	0.738835	0.861125	1.28914	M1
chr1:60681137-60681699	-1.02747	-0.711327	-1.18555	0.908918	1.3041	0.711327	M1
chr1:60874425-60876088	-1.29198	-0.908647	-0.65309	0.795066	0.624695	1.43396	M1
chr1:60908622-60909538	-0.231843	-0.63757	-1.6229	0.579609	0.347765	1.56494	M1
chr1:60912813-60913909	-0.448148	-0.448148	-1.53117	1.00833	-0.0746914	1.49383	M1
chr1:60930424-60930926	0.0305008	-0.262307	-1.25053	-0.408711	-0.152504	2.04356	M1
chr1:60936579-60937608	0.243783	-0.221621	-1.88378	0.243783	0.110811	1.50702	M1
chr1:60996327-60997690	-1.10556	-0.405374	0.442226	-0.589634	-0.331669	1.99002	M1
chr1:61026602-61027883	-0.495704	-0.165235	-0.0330469	-1.15664	-0.231329	2.08196	M1
chr1:61038872-61040211	-0.817453	-1.28705	-0.713097	0.982683	0.408727	1.42619	M1
chr1:61049820-61051023	-1.29069	-0.589129	-0.96689	0.975885	0.517174	1.35365	M1
chr1:61054191-61055915	-0.560759	-1.27903	-0.144915	-0.182719	0.176418	1.99101	M1
chr1:61203134-61203603	-1.45575	-0.393445	-0.550823	-0.0393445	0.747545	1.69181	M1
chr1:61421774-61424115	-1.44913	-0.358598	0.0245615	0.171931	-0.29965	1.91088	M1
chr1:61497825-61499540	-1.90982	0.143237	-0.0954911	-0.143237	1.38462	0.620692	M1
chr1:62200692-62201351	-1.35544	-0.825047	0.633519	-0.471456	0.368325	1.65009	M1
chr1:63629812-63630889	-1.32365	-0.83113	-0.584869	0.615652	1.60069	0.523304	M1
chr1:64102062-64102644	-0.76177	-1.34942	-0.827065	1.13177	0.935889	0.870594	M1
chr1:64304977-64306204	-0.591371	-0.962081	0.12357	-0.220661	-0.458974	2.10952	M1
chr1:64407326-64407855	-0.744151	-1.26506	-0.520906	0.372076	0.334868	1.82317	M1
chr1:64507166-64509147	-0.864245	-0.773801	-1.25617	0.703455	0.7939	1.39686	M1
chr1:64600928-64601706	-1.06624	-0.332109	-0.821533	0.0174794	0.192274	2.01013	M1
chr1:64796905-64800403	-1.22756	-1.27602	-0.161522	0.710695	0.516869	1.43754	M1
chr1:64933078-64933351	-1.15692	-0.894427	-0.865261	1.38053	0.651376	0.884705	M1
chr1:65093463-65094842	-1.6629	-0.559871	-0.509733	0.693572	1.24509	0.793847	M1
chr1:65948163-65949961	-1.83921	-0.0282956	-0.650799	1.04694	0.820572	0.650799	M1
chr1:66649426-66650578	-1.11256	-0.521819	-0.9058	0.482437	0.216604	1.84114	M1
chr1:66668882-66669324	-0.988294	-0.939085	-0.889875	0.315762	1.49679	1.0047	M1
chr1:66841339-66843170	-1.28768	-1.06648	-0.371293	0.292295	1.11388	1.31928	M1
chr1:66845739-66846362	-1.03034	-0.729264	-0.127119	-0.528549	0.434882	1.98039	M1
chr1:66878397-66878756	-1.19397	-0.976222	-0.170567	-0.301213	1.24477	1.39719	M1
chr1:69106699-69108063	-1.39159	-0.85291	-0.4489	1.57115	0.695795	0.426455	M1
chr1:69461279-69461624	-0.528733	-0.61333	-1.12091	-0.148045	0.444136	1.96689	M1
chr1:69565003-69566286	-0.626897	-1.47948	-0.476441	0.677048	1.62993	0.275835	M1
chr1:71014079-71014585	-1.03773	-0.8791	-1.03773	1.30213	0.905539	0.746904	M1
chr1:71093144-71093649	-1.48275	-1.17703	0.0458581	0.901876	1.11588	0.596156	M1
chr1:71576170-71577572	-0.947109	-0.81407	-1.19418	0.915433	1.23853	0.8014	M1
chr1:72320735-72321402	-0.384689	-0.739787	-1.62753	0.769379	0.769379	1.21325	M1
chr1:72502053-72502260	-1.56734	-0.609838	-0.507248	0.552843	1.47615	0.655433	M1
chr1:72712933-72713257	-1.87752	-0.774641	0.407015	0.879677	0.722123	0.643346	M1
chr1:72873673-72874296	-1.38776	-0.643488	-0.829557	1.31024	0.938097	0.612477	M1
chr1:73826146-73826874	-0.965137	-0.924642	-1.08662	1.22161	0.897645	0.85715	M1
chr1:73935374-73937711	-1.55042	0.178367	0.960437	0.0137205	-0.932996	1.33089	M1
chr1:73995823-73996524	-1.92482	1.01758	-0.600741	0.723341	0.576221	0.20842	M1
chr1:74200779-74201750	-1.25295	-1.07537	-0.128255	0.552482	0.197315	1.70678	M1
chr1:74262097-74263320	-1.03362	-0.969357	-0.937224	0.669445	0.926512	1.34425	M1
chr1:74359759-74360885	-1.21108	0.0494317	-0.840339	1.38409	-0.617896	1.23579	M1
chr1:74372593-74373809	-0.819265	-1.23408	-0.92297	0.964452	1.00593	1.00593	M1
chr1:74379240-74380062	-1.62593	-0.815295	-0.0885177	0.554401	0.526448	1.4489	M1
chr1:74381368-74382259	-1.04828	-0.805789	-1.0786	1.36151	0.800737	0.770426	M1
chr1:74429071-74430213	-1.46133	-0.465838	-0.848719	1.37199	0.874245	0.529652	M1
chr1:74437725-74438687	-1.14303	-0.421117	-1.16709	1.04678	0.276734	1.40773	M1
chr1:74513092-74514123	-1.53848	-0.5938	-0.566809	1.4845	0.701764	0.512827	M1
chr1:74531215-74532523	-0.971113	-0.769265	-1.22679	1.04737	1.06082	0.858975	M1
chr1:74542065-74542573	-1.15151	-1.11967	-0.673923	1.20457	0.886182	0.854343	M1
chr1:74550733-74551480	-1.18526	-0.80735	-0.704284	0.326376	0.669929	1.70059	M1
chr1:74554335-74555005	-1.17082	-0.734035	-1.02522	0.649105	1.04949	1.23148	M1
chr1:74569826-74571254	-1.08424	-0.391222	-1.37487	0.927756	1.15131	0.771267	M1
chr1:75262968-75263508	-0.948928	-1.27243	-0.496031	1.57436	0.345065	0.797963	M1
chr1:75460624-75462704	-2.01762	0.483931	-0.186127	0.260578	1.24333	0.215907	M1
chr1:75713660-75715379	-2.0958	0.228953	0.228953	0.176117	1.17999	0.281788	M1
chr1:76570492-76570743	-2.17529	-0.0109311	0.317001	0.644934	0.579347	0.644934	M1
chr1:78199287-78199635	-1.3412	-0.583129	-0.962163	1.28288	0.845537	0.758068	M1
chr1:78419531-78420010	-1.4053	-0.175662	-1.17108	1.17108	0.819756	0.761202	M1
chr1:78477278-78478295	-1.27279	-0.589503	-1.04503	0.723481	0.964641	1.2192	M1
chr1:78510072-78510460	-1.73884	0.529212	-0.89642	0.658815	1.17723	0.270006	M1
chr1:78511689-78512107	-1.74496	-0.344933	0.202902	1.60293	0.446384	-0.162322	M1
chr1:78622229-78623011	-1.02348	-0.48737	-1.36464	1.16969	0.731055	0.97474	M1
chr1:79340568-79341847	-1.94231	-0.0955233	0.541299	0.413934	1.30549	-0.222888	M1
chr1:79701574-79702193	-1.29099	-0.516398	0.172133	0	-0.344265	1.97952	M1
chr1:79765460-79766409	-1.0508	-0.440657	0.71183	-0.983004	-0.0338967	1.79652	M1
chr1:79999258-79999722	-0.813397	-0.365199	-0.863197	-0.663998	0.929597	1.77619	M1
chr1:80008321-80008945	-1.15274	-0.625991	-1.03823	0.427506	0.90845	1.481	M1
chr1:80015057-80016873	-0.524761	-1.478	-0.698076	0.45736	0.717333	1.52614	M1
chr1:80018157-80018751	-0.817102	-1.36184	-0.0907891	-0.0907891	0.599208	1.76131	M1
chr1:80025896-80026946	-0.988087	-0.972361	-0.752204	0.065523	1.37074	1.27639	M1
chr1:80095730-80095959	-1.42556	-0.427113	-0.859772	0.438206	1.50321	0.771021	M1
chr1:80361567-80363192	-1.08854	-1.15802	0.891679	-0.220025	-0.046321	1.62123	M1
chr1:80512021-80512330	-1.83395	-0.421711	-0.0686506	1.40243	0.637469	0.284409	M1
chr1:80556639-80557436	-1.07191	-1.07191	-0.691101	0.366707	1.08602	1.3822	M1
chr1:80557789-80558216	-0.570242	-0.692437	-1.12012	-0.264755	0.896095	1.75146	M1
chr1:80629965-80631241	-0.914421	-0.297957	-1.2843	1.2432	-0.113018	1.36649	M1
chr1:80641419-80642512	-0.384034	-1.53614	-0.626582	0.919661	0.13138	1.49571	M1
chr1:80663354-80663959	-0.632331	-0.972817	-0.680972	-0.145922	0.437767	1.99427	M1
chr1:80670088-80672144	-0.491156	-0.551297	-1.45342	1.13266	-0.0701651	1.43337	M1
chr1:80745767-80747446	0.22037	0.0314814	-0.787036	0.409259	-1.54259	1.66852	M1
chr1:80749239-80749686	-0.704909	-1.211	-0.994102	1.0664	0.596461	1.24715	M1
chr1:82477352-82478045	-1.15601	-0.467323	-1.05763	0.713283	1.64793	0.319747	M1
chr1:82791893-82792384	-1.14989	-1.05759	-0.688395	0.649938	0.85761	1.38833	M1
chr1:82834485-82834853	-1.26789	-1.06978	-0.237729	0.515079	0.396214	1.6641	M1
chr1:82836224-82837069	-1.18242	-0.901451	-0.887403	0.952963	0.840574	1.17774	M1
chr1:84263639-84264822	-1.80038	-0.248989	-0.019153	0.900192	1.35986	-0.19153	M1
chr1:84373485-84373779	-1.97861	-0.172053	-0.107533	0.924785	1.05382	0.279586	M1
chr1:84962671-84964705	-1.65521	-0.839429	0.0118229	0.756668	1.35964	0.366511	M1
chr1:84975974-84977053	-1.52727	-0.822374	0.190908	0.499299	1.64475	0.0146853	M1
chr1:84979070-84980074	-1.43845	-0.872502	-0.448042	1.06115	1.29696	0.400879	M1
chr1:84994144-84994807	-1.41306	-0.778318	0.0831213	0.355155	1.806	-0.0528954	M1
chr1:85007272-85007780	-1.55142	-0.418638	-0.566393	1.05891	1.40367	0.0738773	M1
chr1:85009736-85010189	-1.72511	-0.593891	0.0848415	0.424208	1.55543	0.254525	M1
chr1:85028766-85029848	-1.58635	-0.862975	-0.0253816	0.583777	1.49751	0.393415	M1
chr1:85071195-85071428	-0.980613	-1.51067	0.185521	0.397546	1.56368	0.34454	M1
chr1:85074946-85075376	-1.74758	-0.88036	0.341632	0.735824	1.16943	0.381052	M1
chr1:85086259-85086708	-1.78125	-0.445311	-0.122845	0.153556	1.39736	0.798489	M1
chr1:85089994-85090480	-1.81362	-0.633057	0.188206	0.49618	1.36877	0.393522	M1
chr1:85105294-85106651	-1.59565	-0.815555	-0.248212	0.63826	1.3829	0.63826	M1
chr1:85110818-85112555	-1.80313	-0.932655	0.683947	0.683947	0.746124	0.62177	M1
chr1:85112908-85113357	-1.37705	-0.992754	-0.262599	0.736559	1.54357	0.352267	M1
chr1:85114203-85114514	-1.80606	-0.583279	-0.161632	0.892487	1.14548	0.513004	M1
chr1:85124661-85125020	-1.38033	-0.828198	-0.0752907	0.476841	1.78188	0.0250969	M1
chr1:85128325-85128619	-1.65104	-0.192761	-0.243046	0.159237	1.76837	0.159237	M1
chr1:85130927-85131214	-1.74811	-0.269842	-0.340236	1.41961	0.856456	0.0821259	M1
chr1:85155068-85155284	-1.2289	-1.0212	0.0692336	0.640411	1.73084	-0.190392	M1
chr1:85181945-85182341	-1.87834	-0.268334	-0.050766	0.906535	1.25464	0.0362614	M1
chr1:85182721-85183702	-1.71435	-0.605063	8.95674e-15	0.605063	1.51266	0.201688	M1
chr1:85198404-85199985	-1.97301	-0.427276	0.590646	0.213638	1.15616	0.439843	M1
chr1:85212032-85212385	-1.05401	-1.29356	-0.383277	0.574916	1.53311	0.622825	M1
chr1:85220725-85223671	-1.74873	-0.0298418	-0.495375	0.507311	1.54581	0.22083	M1
chr1:85236342-85236683	-1.98083	-0.389091	0.300661	1.14959	0.672067	0.247603	M1
chr1:85254587-85254919	-1.43584	-1.203	0.333735	0.473438	1.40479	0.42687	M1
chr1:85258689-85258962	-1.84991	-0.462478	0.207318	0.303003	1.45122	0.350846	M1
chr1:85265602-85266198	-1.7882	-0.674238	-0.146574	0.967386	0.967386	0.674238	M1
chr1:85270116-85270841	-1.93085	0.170872	-0.495527	0.47844	1.1961	0.580963	M1
chr1:85270936-85272241	-1.7425	-0.473397	-0.231662	0.674842	1.46048	0.312241	M1
chr1:85344170-85345207	-1.90039	-0.657277	0.200041	0.585834	0.843029	0.928761	M1
chr1:85345943-85346765	-1.60074	-0.875877	0.211419	1.02689	1.25341	-0.0151013	M1
chr1:85447573-85448717	-1.35177	-1.09944	-0.162213	0.59478	1.53201	0.486638	M1
chr1:85460193-85460569	-1.93767	-0.328712	-0.0692025	0.346012	1.12454	0.865031	M1
chr1:85465007-85465332	-1.92586	-0.221001	0.394644	-0.221001	1.19972	0.773502	M1
chr1:85478953-85479714	-1.60247	-0.903211	-0.0291358	0.932346	1.28198	0.320494	M1
chr1:85484793-85485262	-1.42203	-0.711013	-0.501891	0.961959	1.50567	0.167297	M1
chr1:85502773-85503335	-1.57515	-0.876443	-0.324836	0.77838	1.14612	0.851927	M1
chr1:85503798-85504212	-2.02637	-0.428106	0.656429	0.542267	0.941833	0.313944	M1
chr1:85525838-85527391	-1.43006	-0.633313	1.57307	-0.388159	0.960184	-0.0817178	M1
chr1:85542699-85543286	-1.70656	-0.805877	0.142214	0.189618	1.13771	1.0429	M1
chr1:85543744-85544547	-1.73152	-0.85057	0.303775	0.24302	0.85057	1.18472	M1
chr1:85565291-85565936	-1.62256	-0.30697	-0.394676	0.789352	1.5787	-0.0438529	M1
chr1:85588608-85589120	-1.58683	-0.684365	0.353463	0.488832	1.61691	-0.188012	M1
chr1:85609738-85610879	-1.63352	-0.906096	0.0893334	0.587048	1.39105	0.472191	M1
chr1:85620650-85621063	-1.53967	-0.773824	-0.055843	0.32708	1.66731	0.374946	M1
chr1:85624860-85625655	-1.87986	-0.586992	0.215478	0.616713	1.24086	0.393805	M1
chr1:85632070-85632461	-0.925383	-0.74433	-0.925383	1.60936	-0.0804681	1.0662	M1
chr1:85638029-85638374	-1.76898	-0.392044	-0.277299	0.812774	1.3865	0.239051	M1
chr1:85657391-85658494	-1.42072	-1.00991	1.24955	-0.393695	0.736038	0.838741	M1
chr1:85705909-85706420	-0.550861	-0.190892	-1.4017	0.267249	-0.0272703	1.90347	M1
chr1:85750450-85752805	-1.60764	-0.229663	-0.426516	0.360898	0.164045	1.73887	M1
chr1:85845102-85846558	-0.421546	-0.125567	-1.57855	0.358762	-0.0179381	1.78484	M1
chr1:85942180-85943129	-1.56965	-0.903738	0.142695	0.570782	0.237826	1.52208	M1
chr1:86186680-86187285	-1.5248	-0.847114	-0.482203	0.899244	1.02957	0.925309	M1
chr1:86378803-86380041	-1.30785	-0.735665	-0.899146	0.980886	1.14437	0.817405	M1
chr1:86394189-86395122	-1.44703	-0.693784	-0.733429	0.971297	0.693784	1.20917	M1
chr1:86733171-86733862	-1.97815	-0.487636	0.340425	0.340425	1.00287	0.782058	M1
chr1:86885069-86885454	-0.781839	-1.69716	-0.0953463	0.419524	1.10602	1.04881	M1
chr1:87174083-87174897	-1.35678	-0.193826	-1.10396	0.716312	0.463496	1.47476	M1
chr1:87180457-87181636	-1.06898	-1.01462	-0.00905914	0.181183	-0.0362366	1.94772	M1
chr1:87205052-87205522	-1.42781	-0.507192	-0.941928	0.848161	1.15503	0.873734	M1
chr1:87718018-87718290	-1.74877	-0.527645	-0.437191	1.01006	0.874383	0.829156	M1
chr1:88144174-88144537	-0.934893	-1.34285	-0.52694	0.900897	1.41084	0.492944	M1
chr1:88211813-88214941	-1.83107	-0.569117	0.0989769	0.692838	1.32382	0.284558	M1
chr1:88229682-88229963	-1.79558	-0.88085	0.846971	0.694516	0.846971	0.28797	M1
chr1:88234861-88235539	-1.96585	0.054106	0.054106	0.27053	1.42479	0.162318	M1
chr1:88239289-88239535	-1.92742	0.259325	0.17522	0.00700879	1.47885	0.00700879	M1
chr1:88243002-88243319	-1.76085	-0.767105	0.278947	1.2727	0.749671	0.226645	M1
chr1:88245391-88245793	-1.83451	-0.791185	0.617298	0.356468	1.08679	0.565132	M1
chr1:88247858-88248552	-2.01538	-0.3263	0.441465	0.134359	1.05568	0.710183	M1
chr1:88250040-88250280	-1.72582	-0.60796	0.451067	0.568737	1.45126	-0.137281	M1
chr1:88255578-88256815	-1.98849	0.662828	0.968749	-0.509868	0.560855	0.305921	M1
chr1:88264408-88265600	-1.80036	-0.240048	1.56031	-0.180036	0.240048	0.420084	M1
chr1:88268767-88269263	-1.74766	-0.233021	1.10685	0.0582552	1.22336	-0.407786	M1
chr1:88296119-88296477	-1.83971	-0.528234	0.0728599	0.455374	1.38434	0.455374	M1
chr1:88298322-88298751	-1.81228	-0.565615	1.02734	0.611787	0.958082	-0.21932	M1
chr1:88300260-88302142	-1.90344	-0.366846	-0.159197	0.463748	1.16975	0.795986	M1
chr1:88306610-88306887	-1.99496	-0.440991	0.860982	0.48299	0.902981	0.188996	M1
chr1:88309294-88310604	-1.59184	-1.02525	0.0269803	0.634036	1.20062	0.755447	M1
chr1:88331029-88331687	-0.955325	-1.40569	0.27295	0.846145	1.50123	-0.259303	M1
chr1:88357596-88358007	-1.63869	-0.73705	-0.393571	0.765674	0.894479	1.10915	M1
chr1:88450414-88451667	-1.48068	-1.15164	0.117514	0.869606	0.399549	1.24565	M1
chr1:89216719-89217514	-1.9652	0.0883237	-0.24289	1.01572	1.01572	0.0883237	M1
chr1:89501704-89503476	-1.88292	-0.340825	-0.039111	0.430221	1.40241	0.430221	M1
chr1:90445483-90448725	-1.95103	-0.00491443	-0.181834	0.879684	1.17455	0.0835454	M1
chr1:90587986-90588524	-1.38763	-0.977204	-0.0977204	0.723131	1.60261	0.136809	M1
chr1:90633558-90634367	-1.16097	-0.89117	-0.817587	0.531432	0.874819	1.46348	M1
chr1:90650257-90651434	-1.46704	-0.532288	-0.843871	1.18142	1.02563	0.636149	M1
chr1:90676314-90678415	-1.10911	-0.761154	-1.10911	0.967753	0.989501	1.02212	M1
chr1:90738045-90739181	-1.49142	-0.524681	-0.747774	0.640359	0.689935	1.43358	M1
chr1:90740523-90741492	-1.19593	-1.00894	-0.705092	0.580435	1.21151	1.11802	M1
chr1:90742589-90743471	-1.09465	-0.868766	-0.973018	1.18152	1.16415	0.590761	M1
chr1:90771258-90773415	-1.12405	-0.858916	-0.991482	0.781586	1.07986	1.113	M1
chr1:90775523-90776134	-1.16633	-0.933663	-0.790481	0.659232	1.44673	0.784516	M1
chr1:90956675-90957293	-1.18849	-0.798819	-0.876753	0.876753	1.46125	0.526052	M1
chr1:91010048-91010946	-1.05303	-0.81135	-1.05303	0.845876	1.39828	0.673248	M1
chr1:91023785-91024612	-1.30635	-0.280421	-0.854942	0.2941	0.335137	1.81248	M1
chr1:91125946-91126564	-1.2423	-0.709885	-0.887357	0.709885	1.50851	0.62115	M1
chr1:91192021-91194349	-1.53093	0.612372	-0.183712	-0.0612372	-0.551135	1.71464	M1
chr1:91259367-91260085	-0.851362	-0.778905	-1.21364	1.32233	0.380396	1.14119	M1
chr1:91346691-91347487	-1.81255	0.192114	-0.20882	0.292348	1.59538	-0.0584695	M1
chr1:91350970-91351685	-1.31509	-0.523207	-1.06055	0.806021	1.17368	0.919147	M1
chr1:91352242-91353231	-1.26237	-0.879556	-0.770181	0.706379	1.33529	0.870442	M1
chr1:91380155-91382201	-1.57179	-1.08279	0.2445	1.29236	0.523929	0.593786	M1
chr1:91422027-91422739	-1.61121	-0.48711	-0.543315	1.03043	1.31145	0.29976	M1
chr1:91874811-91875237	-1.63941	-0.194243	-0.846897	1.2043	0.831358	0.644885	M1
chr1:91983579-91985070	-1.30999	-1.24953	-0.221691	0.745689	1.16892	0.866611	M1
chr1:92083006-92083412	-1.32109	-0.050811	-1.06703	0.304866	0.457299	1.67676	M1
chr1:92086000-92087725	-0.910316	-0.652679	0.455158	-0.395043	-0.523861	2.02674	M1
chr1:92352442-92353948	-1.72925	-0.629858	-0.217587	0.950513	1.22536	0.400819	M1
chr1:92652450-92652887	-1.30455	-0.992496	-0.576428	0.56776	1.13985	1.16586	M1
chr1:92799431-92800532	-1.28856	-1.10151	-0.428135	1.06826	0.507111	1.24284	M1
chr1:92805199-92807411	-1.19077	-0.749404	-0.583891	1.01606	-0.114939	1.62294	M1
chr1:92953107-92953557	-1.1624	-0.545196	-1.1624	0.565769	1.03896	1.26527	M1
chr1:93014219-93015882	-1.11665	-0.861762	-0.934587	1.25016	1.14092	0.521912	M1
chr1:93071235-93071799	-1.10036	-0.284363	-1.39709	0.642907	0.902542	1.23636	M1
chr1:93080862-93081342	-1.46868	-0.541093	-0.726611	0.85029	1.45322	0.432875	M1
chr1:93101040-93101429	-1.64962	-0.444128	-0.444128	0.348957	1.52272	0.666191	M1
chr1:93173677-93175131	-1.85691	-0.605515	-0.0807353	0.807353	0.968824	0.766986	M1
chr1:93224068-93224578	-0.757886	-1.05771	-0.308151	-0.108269	2.04046	0.191554	M1
chr1:93289781-93290225	-1.56723	-0.860619	-0.20836	1.15051	1.15051	0.335188	M1
chr1:93388976-93389295	-1.15672	-0.466998	-1.15672	0.567582	0.696905	1.51595	M1
chr1:93391137-93392432	-1.13392	-0.999638	-0.775839	0.656479	0.857898	1.39502	M1
chr1:93859470-93860586	-1.74185	-0.323279	-0.178527	0.110977	1.58745	0.545232	M1
chr1:93944233-93945746	-1.95522	-0.409232	-0.0454702	0.591113	0.954874	0.863934	M1
chr1:94032856-94033655	-0.876579	-0.691223	-1.29363	0.559929	0.907471	1.39403	M1
chr1:94047999-94048939	-1.29287	-0.646434	-0.923478	1.01583	0.523304	1.32365	M1
chr1:94051176-94056832	-1.06068	-0.552625	-1.30134	1.10525	0.811111	0.99829	M1
chr1:94496603-94497356	-1.08302	-0.825669	-1.01868	1.38326	0.739885	0.804223	M1
chr1:94635032-94635455	-1.23641	-0.994983	-0.731605	0.892558	0.980351	1.09009	M1
chr1:95238494-95239219	-2.00805	-0.070635	-0.0100907	0.292631	1.26134	0.534808	M1
chr1:95267320-95269011	-0.25463	-0.0363757	-0.909392	-1.29134	1.65509	0.83664	M1
chr1:95426051-95426378	-0.950329	-1.24381	-0.195656	-0.237582	1.35562	1.27176	M1
chr1:95830850-95831066	-1.73871	-0.451912	0.0995737	0.375316	1.61616	0.0995737	M1
chr1:97191487-97192969	-1.91736	-0.623994	0.601303	0.941663	0.805519	0.192871	M1
chr1:97739570-97740063	-1.6466	-0.304465	-0.789124	0.739416	1.11223	0.888542	M1
chr1:97745606-97747255	-1.3014	-1.22865	-0.0646656	0.371827	0.80832	1.41456	M1
chr1:98642501-98643820	-1.92149	-0.0768594	-0.445785	1.07603	0.753222	0.614875	M1
chr1:100754477-100755238	-2.13097	0.307562	0.17575	0.505281	1.03253	0.109844	M1
chr1:101103377-101108371	-1.60717	-0.684796	-0.223607	0.321435	1.5373	0.656845	M1
chr1:104968541-104969449	-1.87123	-0.184488	0.0790661	0.448041	1.50226	0.0263554	M1
chr1:105019769-105020881	-1.86792	0.191841	-0.535135	0.494748	1.34289	0.373585	M1
chr1:105442359-105444208	-1.363	-0.34075	-0.962989	0.325935	0.814837	1.52597	M1
chr1:105524874-105525373	-1.71933	-0.125445	0.00737912	0.140203	1.73409	-0.0368956	M1
chr1:105874323-105875178	-1.93169	-0.1649	0.0471143	1.38987	0.541814	0.117786	M1
chr1:105922257-105923262	-1.18453	-1.23255	-0.344154	0.448201	0.952427	1.36061	M1
chr1:106230176-106230582	-1.67275	-0.516471	-0.423968	1.42608	0.501054	0.686058	M1
chr1:106261811-106262337	-1.61328	-0.515987	-0.359232	0.0718463	1.40427	1.01238	M1
chr1:106307411-106308436	-1.04634	-0.625648	-1.27287	0.960047	0.960047	1.02477	M1
chr1:106407873-106408661	-1.42603	-0.0517215	-0.938375	0.0369439	0.834932	1.54426	M1
chr1:106410672-106411084	-1.04616	-1.17558	-0.528473	1.60699	0.636324	0.506902	M1
chr1:106522618-106523604	-1.21738	-0.723845	-0.279667	-0.378373	0.855453	1.74381	M1
chr1:106746678-106747837	-1.52209	-0.77261	-0.467267	0.892897	1.33703	0.532037	M1
chr1:108038979-108040653	-1.43839	-0.815088	-0.143839	0.479463	1.72607	0.191785	M1
chr1:108327320-108328439	-2.18407	0.408013	0.408013	0.552018	0.768025	0.0480015	M1
chr1:115804736-115806399	-1.97246	-0.458711	0.0917422	0.848615	0.917422	0.573388	M1
chr1:118328153-118328528	-1.44659	-1.00988	-0.300236	1.00988	0.518589	1.22824	M1
chr1:118398556-118400385	-1.1272	-0.344423	-1.22114	1.31507	0.219179	1.15851	M1
chr1:118425347-118426299	-1.81406	0.287747	1.18852	0.66307	-0.763156	0.437876	M1
chr1:118452529-118452796	-0.932874	-1.4926	0.848067	0.390111	1.40779	-0.220497	M1
chr1:118489618-118492601	-1.66317	-0.683919	-0.310872	0.435221	1.04142	1.18132	M1
chr1:118645794-118647176	-1.03623	-0.544281	-1.27697	0.523347	1.1409	1.19323	M1
chr1:118719768-118720169	-1.55388	-0.340813	-0.75672	0.976226	1.35747	0.317707	M1
chr1:118759397-118760118	-1.11924	-0.552351	-1.07563	0.494209	1.62798	0.625029	M1
chr1:119118176-119118734	-1.57098	-0.42265	-0.805427	0.91707	0.725682	1.15631	M1
chr1:120236449-120236761	-1.42593	-0.687038	-0.570371	0.47963	0.596297	1.60741	M1
chr1:120574569-120575027	-1.00072	-0.949835	-0.898951	1.03464	1.44171	0.373149	M1
chr1:120843737-120844335	-1.37222	-0.893938	-0.347326	0.335938	1.63414	0.643407	M1
chr1:120846029-120846534	-1.2687	-1.05352	-0.434855	0.614177	1.52872	0.614177	M1
chr1:121202694-121205031	-1.80999	0.0175727	-0.228445	0.474464	1.56397	-0.0175727	M1
chr1:121240521-121242198	-1.0412	-0.857075	-1.08066	0.865843	0.931603	1.18149	M1
chr1:121277448-121279247	-1.26093	-0.725469	-0.932746	1.31275	0.811834	0.794561	M1
chr1:121440502-121442174	-1.72252	-0.623041	0.0916237	0.531417	1.52095	0.201572	M1
chr1:121462199-121462625	-1.56171	-0.384979	-0.733639	0.355924	1.00966	1.31474	M1
chr1:121483603-121485068	-1.93079	-0.466053	0.421667	0.244123	1.265	0.466053	M1
chr1:122772077-122773654	-1.98591	0.305524	-0.203683	0.203683	1.32394	0.356445	M1
chr1:125361540-125362707	-1.64062	-0.708055	0.0172696	0.535359	1.57154	0.224505	M1
chr1:125389577-125390754	-1.30418	-0.82993	-0.750889	0.698195	0.803583	1.38322	M1
chr1:125419603-125421237	-0.440286	-1.51488	-0.440286	0.455211	1.75368	0.186562	M1
chr1:125466267-125468665	-0.91484	-1.67914	0.405309	0.891679	0.127383	1.16961	M1
chr1:125568754-125569318	-1.48687	-0.988939	0.172891	0.00691566	1.41771	0.878288	M1
chr1:126736470-126737105	-1.47324	-0.829072	-0.435412	1.46131	0.673994	0.602419	M1
chr1:126746815-126748233	-1.11681	-0.555809	-1.24148	1.18953	0.846699	0.877866	M1
chr1:126748492-126749161	-1.09717	-0.465199	-1.20249	1.19372	0.298429	1.27271	M1
chr1:126755518-126756456	-1.30942	-1.23289	-0.238076	1.16487	0.960807	0.654709	M1
chr1:126763046-126764867	-1.24576	-1.0992	-0.464105	0.439679	1.29461	1.07477	M1
chr1:126817197-126818598	-1.02441	-0.754829	-0.377415	0.700913	-0.431331	1.88707	M1
chr1:127443829-127444099	-1.3775	-0.942499	-0.29	0.797499	1.55875	0.25375	M1
chr1:127500004-127501122	-0.659472	-1.14999	-0.855678	0.419664	0.485066	1.76041	M1
chr1:127506929-127507416	-1.19488	-1.33546	-0.210862	0.632586	1.30032	0.808304	M1
chr1:127514616-127515091	-2.0466	0.440409	-0.414502	0.906724	0.595847	0.518128	M1
chr1:127569304-127570130	-1.53734	-0.81725	-0.405767	0.588648	1.30874	0.86297	M1
chr1:127597484-127597757	-1.40315	-1.28938	0.0758461	0.948077	1.02392	0.644692	M1
chr1:127608361-127608647	-1.07303	-1.01769	-0.814768	0.513457	1.08533	1.3067	M1
chr1:127609078-127609721	-0.892405	-0.601403	-1.12521	0.271602	0.562603	1.78481	M1
chr1:127611310-127612311	-1.30555	-1.07684	-0.409772	0.486008	0.962487	1.34367	M1
chr1:127618981-127620312	-1.10994	-0.750843	-0.848779	0.293808	0.718198	1.69756	M1
chr1:127624925-127628138	-1.20407	-1.03837	-0.243023	0.585466	0.154651	1.74535	M1
chr1:127637290-127639064	-1.1407	-1.53862	0.318335	0.875421	0.318335	1.16723	M1
chr1:127645628-127646994	-1.14678	-0.844995	-0.965709	0.888107	0.801883	1.26749	M1
chr1:127651265-127654186	-1.26739	-0.780156	-0.588742	0.42053	0.472734	1.74303	M1
chr1:127659911-127661152	-1.26049	-0.6548	-0.80213	0.4911	0.55658	1.66974	M1
chr1:127693006-127694293	-1.00189	-0.800506	-1.17307	1.12272	0.961614	0.891129	M1
chr1:128013100-128013525	-1.34559	-1.29972	0.0305816	1.08565	1.03977	0.489306	M1
chr1:128058566-128058902	-0.821408	0.249994	-1.67853	0.29285	0.50713	1.44996	M1
chr1:128065050-128066840	-1.38984	-1.14458	0.0817554	0.397098	1.51831	0.53725	M1
chr1:128124242-128125051	-1.20775	-1.00784	-0.133269	-0.158256	0.841258	1.66586	M1
chr1:128197021-128197485	-1.75062	0.0350124	-0.805284	1.03286	0.980346	0.507679	M1
chr1:128315735-128317829	-1.64996	-0.643205	-0.335585	0.755066	1.39827	0.475412	M1
chr1:128435413-128436567	-0.315978	-1.56918	-0.862246	1.25856	0.71229	0.776557	M1
chr1:128446663-128448102	-1.22902	-0.930067	-0.5979	0.265733	1.02972	1.46153	M1
chr1:128518126-128519658	-0.749627	-0.575606	-1.43232	0.963806	0.388199	1.40555	M1
chr1:128529703-128530412	-1.18309	-0.948431	-0.713768	1.07554	0.400883	1.36887	M1
chr1:128538771-128539131	-1.33743	-0.617274	-0.891618	0.480102	1.13167	1.23455	M1
chr1:128539716-128540498	-1.32131	-1.02632	0.227388	-0.25197	0.817367	1.55484	M1
chr1:128701425-128701909	-1.0353	-1.31138	-0.448632	0.690203	0.655692	1.44943	M1
chr1:128770760-128771237	-0.891678	-0.736604	-1.08552	0.891678	0.193843	1.62828	M1
chr1:128830568-128833387	-0.826363	-0.787927	-1.32602	1.05698	0.787927	1.09541	M1
chr1:129839726-129841157	-1.06637	-1.41627	0.0833102	0.683144	1.53291	0.183282	M1
chr1:130230333-130231759	-1.80933	-0.550665	0.288443	0.970219	1.18	-0.0786664	M1
chr1:130405492-130407070	-1.69323	-0.932633	0.15393	0.697211	1.18616	0.588555	M1
chr1:130599971-130601318	-1.83406	-0.366813	0.244542	0.40757	1.50801	0.040757	M1
chr1:130760960-130761559	-1.22207	-0.733243	-0.282017	0.695641	1.82371	-0.282017	M1
chr1:130987219-130988550	-1.66804	-0.680679	0.53108	-0.0972399	0.39644	1.51844	M1
chr1:130993126-130994613	-1.53466	-0.748612	0.0935765	0.205868	0.262014	1.72181	M1
chr1:130996269-130996690	-0.977288	-0.683051	-0.514915	0.157627	-0.0525424	2.07017	M1
chr1:130998886-131001047	-0.826541	-0.754459	-1.3167	1.23501	0.600684	1.06201	M1
chr1:131010096-131011492	-1.54385	-0.695582	-0.525928	0.695582	0.695582	1.3742	M1
chr1:131012450-131012995	-1.32326	-0.946128	-0.509454	0.62193	0.641779	1.51513	M1
chr1:131021207-131023384	-1.5584	-1.15495	0.197766	0.767332	0.672404	1.07585	M1
chr1:131025649-131026478	-1.18934	-1.55909	0.696351	0.511479	0.43753	1.10307	M1
chr1:131037922-131039037	-1.11737	-0.865332	-0.814925	0.596491	0.571287	1.62985	M1
chr1:131048886-131050027	-1.52688	-0.809627	0.75529	-0.385796	0.559675	1.40734	M1
chr1:131050721-131052103	-1.14257	-1.04754	-0.138013	-0.0701377	0.608614	1.78964	M1
chr1:131064411-131064819	-1.18603	-0.527123	-1.18603	0.988355	1.18603	0.724793	M1
chr1:131089255-131090583	-1.35831	-1.03232	0.190164	1.00515	-0.21733	1.41265	M1
chr1:131092154-131092620	-1.28223	-1.02095	-0.585471	0.633857	1.01127	1.24352	M1
chr1:131108534-131109170	-0.688584	-0.710102	-1.4202	0.989839	0.494919	1.33413	M1
chr1:131110193-131111657	-0.639659	-0.91951	-1.1194	0.959488	0.119936	1.59915	M1
chr1:131142633-131143008	-1.01998	-1.15684	-0.394304	0.192264	0.641966	1.73689	M1
chr1:131145097-131145430	-0.805844	-1.23563	-0.626768	1.37889	0.053723	1.23563	M1
chr1:131160002-131160231	-1.06518	-1.06518	-0.577727	0.451349	1.69707	0.559673	M1
chr1:131183208-131185117	-0.0247841	-0.693954	-0.917011	0.570034	-0.842659	1.90837	M1
chr1:131260304-131261285	-0.85175	-1.66943	1.03914	0.323665	1.14135	0.017035	M1
chr1:131446216-131447547	-1.12192	-1.2861	-0.424141	0.56096	1.05351	1.21769	M1
chr1:131698718-131699163	-0.717278	-0.522918	-1.16153	0.61547	-0.0786691	1.86492	M1
chr1:131702329-131704135	-1.22688	-1.00631	-0.592761	0.896033	0.48248	1.44744	M1
chr1:131836883-131837659	-1.88508	-0.0856853	-0.471269	0.781879	1.16746	0.492691	M1
chr1:131854774-131855479	-1.3009	-1.14479	-0.169117	0.494341	1.54807	0.572395	M1
chr1:132264249-132265571	-1.37583	-1.20774	-0.105833	0.566519	0.884019	1.23887	M1
chr1:132298503-132299261	-1.69967	-0.330808	-0.673023	1.17494	0.764281	0.764281	M1
chr1:132311187-132312880	-1.86255	-0.300784	-0.196667	0.185098	1.05274	1.12216	M1
chr1:132509839-132510599	-1.89847	-0.443255	0.409802	1.36322	0.359622	0.209082	M1
chr1:132525582-132526531	-1.67474	-0.876499	-0.125214	0.954758	0.954758	0.766937	M1
chr1:132645060-132645834	-1.11456	-0.606658	-0.0987582	0.112867	2.05981	-0.352708	M1
chr1:132758585-132759118	-1.03936	-1.0909	-0.833209	1.22834	0.970646	0.764491	M1
chr1:133019960-133020548	-0.992157	-0.945284	-0.945284	1.30465	0.41405	1.16403	M1
chr1:133033136-133034368	0.0375912	-0.413503	-0.488685	-0.939779	-0.33832	2.1427	M1
chr1:133771739-133772507	-1.58541	-0.796081	-0.168661	0.539716	0.499237	1.5112	M1
chr1:133777514-133777923	-1.11888	-0.0290619	-1.11888	-0.116248	0.624831	1.75825	M1
chr1:133778875-133779440	-0.799086	-0.902194	-0.902194	0.59287	0.180439	1.83016	M1
chr1:133787411-133788873	-1.24508	-1.26655	-0.27907	0.794277	0.729876	1.26655	M1
chr1:133885903-133886552	-1.89116	-0.244599	0.220735	-0.208804	1.1514	0.972428	M1
chr1:133893529-133894474	-1.26262	-1.1735	-0.37136	0.519904	1.18835	1.09923	M1
chr1:134082713-134083588	-0.601884	-0.677119	-0.0752355	0.300942	-0.978061	2.03136	M1
chr1:134097890-134099857	-0.88182	0.0678323	-0.949653	0.88182	-0.813988	1.69581	M1
chr1:134110461-134111648	-0.713147	-0.975119	-1.06244	0.771363	0.334742	1.6446	M1
chr1:134151609-134152269	-1.54461	-0.503857	-0.751656	1.08205	1.13161	0.586457	M1
chr1:134162501-134162852	-1.27509	-0.562136	-1.05572	1.11056	0.6444	1.13798	M1
chr1:134244130-134244590	-1.01062	-1.06157	-0.908707	0.976648	1.18047	0.823781	M1
chr1:134257084-134258412	-1.40846	-1.16351	0.122474	1.28598	0.979796	0.183712	M1
chr1:135172291-135172664	-1.62736	-0.162736	-0.748586	1.00896	1.30189	0.227831	M1
chr1:135267664-135269038	-1.27611	-0.881867	-0.798868	1.06862	0.819618	1.06862	M1
chr1:135419855-135420645	-1.02334	-0.996294	-0.888099	0.843018	1.43809	0.626629	M1
chr1:135739862-135741133	-1.76233	-0.92754	0.672467	0.289856	0.915946	0.811598	M1
chr1:136675013-136675449	-1.1283	-0.818827	-0.934881	0.941328	1.42489	0.515796	M1
chr1:136707517-136707972	-0.967868	-1.36494	0.52116	0.918234	-0.471525	1.36494	M1
chr1:137337732-137340069	-1.60152	-0.69255	-0.302991	0.800761	1.45003	0.346275	M1
chr1:138077361-138078408	-1.47407	-0.389377	-0.973444	0.778755	1.07079	0.98735	M1
chr1:138187903-138188707	-0.0762448	0.381224	-1.05653	-0.925829	-0.272303	1.94969	M1
chr1:138258775-138259416	-0.709733	-0.747087	-0.410898	0.186772	-0.448252	2.1292	M1
chr1:138609890-138611548	-1.83474	-0.444201	-0.328322	0.830463	1.06222	0.714584	M1
chr1:138871891-138872180	-1.83207	-0.252321	-0.318144	0.800845	1.32743	0.274262	M1
chr1:138912163-138912563	-1.90455	-0.290524	0.355085	0.484207	-0.0322805	1.38806	M1
chr1:138930190-138931450	-0.63786	-1.42292	-0.834125	0.834125	0.866836	1.19394	M1
chr1:138937961-138938323	-1.15788	-0.610314	-0.952546	0.450605	0.587498	1.68264	M1
chr1:138939089-138940530	-1.20193	-0.469326	-0.744053	0.240386	0.26328	1.91164	M1
chr1:138952118-138953162	-0.08141	-0.392248	-0.880709	0.318239	-0.96952	2.00565	M1
chr1:138953738-138955417	-1.49496	-0.703509	-0.395724	0.285801	0.725494	1.5829	M1
chr1:138972450-138974088	-0.810664	-1.32266	-0.298666	1.39093	-0.196266	1.23733	M1
chr1:138982419-138982863	-1.72981	-0.870023	0.174005	0.542485	0.665312	1.21803	M1
chr1:138994797-138996409	-1.27724	-0.78678	-0.664165	0.408717	0.684601	1.63487	M1
chr1:139018957-139019329	-0.903016	-1.2057	-0.842479	1.21579	0.731493	1.00391	M1
chr1:139160428-139160694	-0.50911	-0.913403	-1.3177	0.254555	1.15298	1.33267	M1
chr1:139179499-139181393	-0.0695803	-0.606343	-1.56059	0.884664	-0.188861	1.54071	M1
chr1:141372195-141373881	-1.82393	-0.716545	0.130281	0.651405	1.17253	0.586264	M1
chr1:143319215-143320188	-0.506746	-0.754948	0.424012	-0.848024	-0.35162	2.03733	M1
chr1:143464878-143466729	-0.707898	-1.35075	-0.202803	0.233415	0.14158	1.88645	M1
chr1:144032940-144034412	0.941031	-0.804153	-0.855482	-1.11213	1.55698	0.273754	M1
chr1:144075779-144077364	-0.488275	-1.08791	-1.22497	0.967983	0.436877	1.39629	M1
chr1:144140228-144141711	-0.822853	-0.678176	-1.41965	0.96753	1.02178	0.931361	M1
chr1:144202625-144203914	-0.740026	-0.844501	-1.23628	1.21887	0.330835	1.2711	M1
chr1:144214574-144216194	-1.15167	-1.15167	-0.235034	-0.0235034	1.21043	1.35145	M1
chr1:144239192-144239879	0.144266	-0.515236	-0.35036	-0.474017	-0.927424	2.12277	M1
chr1:144299002-144299490	-0.768221	0.384111	-0.192055	-1.08831	-0.320092	1.98457	M1
chr1:144306267-144308839	-0.757739	-1.25192	-0.922464	1.0213	0.691848	1.21897	M1
chr1:144313483-144315006	-0.755895	-0.812587	-1.35116	1.05825	0.7181	1.14329	M1
chr1:144316203-144316765	-1.10587	-0.555348	-0.81612	0.516715	0.082095	1.87853	M1
chr1:144319013-144320523	-0.807679	-1.06499	-1.08644	1.07929	0.71476	1.16506	M1
chr1:144335062-144336230	-0.836602	-1.82205	0.364409	0.672361	0.610771	1.01111	M1
chr1:144380895-144381898	-0.568999	-1.45003	-0.789257	0.807611	0.614886	1.38579	M1
chr1:144857373-144857731	-1.42523	-0.954513	-0.0915287	1.47753	0.928362	0.0653776	M1
chr1:147042088-147045542	-1.37735	-1.11248	-0.10595	0.423801	1.4833	0.688676	M1
chr1:147491704-147492115	-0.279302	-1.14824	-0.713772	0.155168	2.01718	-0.0310336	M1
chr1:148378799-148379878	-1.89684	0.344881	-0.632281	0.632281	1.1496	0.402361	M1
chr1:150099769-150100160	-0.541077	-0.128828	-1.82935	0.489545	0.798732	1.21098	M1
chr1:150164651-150165597	-1.0113	-0.227025	-0.681076	-0.515967	0.433412	2.00195	M1
chr1:150232671-150233385	-1.81476	-0.0549927	-0.604919	0.659912	1.26483	0.549927	M1
chr1:150251682-150252570	-0.99781	-0.861227	-0.610826	-0.0644972	0.686706	1.84766	M1
chr1:150278175-150280547	-1.36083	-1.02062	0.0680414	1.02062	1.42887	-0.136083	M1
chr1:150409641-150410314	-1.49521	0.0061029	-1.0558	0.372277	0.811685	1.36095	M1
chr1:150746227-150746594	-0.937219	-1.13627	-0.489344	0.207349	1.79979	0.555696	M1
chr1:151198989-151199784	-1.46372	-1.19433	0.0448995	0.799211	1.17637	0.637573	M1
chr1:151204021-151205354	-1.36247	-0.922288	-0.104805	0.96421	1.53016	-0.104805	M1
chr1:151209064-151211326	-1.32912	-0.755402	-0.296423	0.79365	1.71161	-0.124307	M1
chr1:151581466-151582259	-0.981533	-0.790532	-0.726865	0.0371391	0.578308	1.88348	M1
chr1:151610625-151610961	-0.704597	-0.673512	-0.23832	0.165788	-0.673512	2.12415	M1
chr1:151612820-151614080	-0.980794	-0.947358	-0.596278	-0.0612997	0.824759	1.76097	M1
chr1:151614758-151615183	-1.32504	-0.606643	-0.534803	0.11175	0.542786	1.81195	M1
chr1:151620871-151621135	-1.70988	-0.421719	-0.559736	0.728424	0.728424	1.23449	M1
chr1:151651106-151651895	-1.92851	-0.656298	0.676492	0.494748	0.434166	0.979398	M1
chr1:151660324-151661954	-1.11878	-0.935942	0.422262	-0.178482	-0.100124	1.91106	M1
chr1:151662727-151663692	-1.20985	-0.78534	-0.742889	0.955144	0.23348	1.54946	M1
chr1:151688391-151689833	-1.49727	-1.02266	0.0621509	0.604558	0.367255	1.48597	M1
chr1:151700068-151700332	-0.815412	-1.11014	-0.0491212	0.540333	1.89608	-0.461739	M1
chr1:151800160-151803141	-1.41432	-0.862062	-0.296334	0.161637	0.862062	1.54902	M1
chr1:152819034-152819958	-1.44852	0.402368	-1.32781	0.563315	0.804735	1.00592	M1
chr1:152820594-152821050	-1.20443	-1.5287	0.416917	1.1581	0.463241	0.694862	M1
chr1:152830553-152831175	-2.04249	0.801199	0.394957	1.00432	-0.146698	-0.0112845	M1
chr1:152841006-152841712	-1.5119	-0.654146	-0.0303246	-0.29025	1.00938	1.47724	M1
chr1:153129438-153130800	-0.932334	-0.663553	-1.31871	1.04993	0.697151	1.16752	M1
chr1:153197415-153197738	-1.88398	-0.571543	-0.0635048	0.783226	0.867899	0.867899	M1
chr1:153207040-153207773	-1.53178	-0.507036	-0.282873	0.645804	-0.0266861	1.70257	M1
chr1:153215508-153215957	-1.34069	-0.0705627	-1.08666	0.0987877	0.94554	1.45359	M1
chr1:153287649-153288345	-0.649983	-1.24997	-0.478559	-0.00714268	0.50713	1.87852	M1
chr1:153299431-153301285	-1.11883	-1.00289	-0.655064	0.597094	0.550718	1.62896	M1
chr1:153303993-153305360	-1.26936	-1.17681	-0.370231	0.780129	0.714017	1.32225	M1
chr1:153307293-153308757	-1.11121	-0.968918	-0.35911	0.372661	0.189718	1.87686	M1
chr1:153317400-153318182	-1.19946	-0.506603	-1.13241	0.655604	0.767354	1.41551	M1
chr1:153331761-153334150	-0.609234	-0.830773	-1.44001	0.996928	0.720003	1.16308	M1
chr1:153346907-153347467	-0.466387	-0.740135	-1.50055	0.354859	0.96319	1.38902	M1
chr1:153566253-153566723	-1.69665	-0.0534379	-0.855007	0.667974	0.78821	1.14892	M1
chr1:153579972-153580245	-1.09128	4.03857e-15	-1.18223	0.227351	0.227351	1.81881	M1
chr1:153585507-153586383	-0.862765	-0.682396	-1.38583	0.976999	0.922888	1.03111	M1
chr1:153602325-153604575	-1.15533	-0.239318	-1.4029	0.949021	1.04805	0.800478	M1
chr1:153645350-153645639	-1.18503	-0.732029	-1.02747	0.764856	1.23756	0.942119	M1
chr1:153684664-153685378	-1.49238	-0.706151	-0.313036	1.3031	-0.0072799	1.21574	M1
chr1:153689885-153690431	-1.11189	-0.175562	-1.40449	0.526685	0.819288	1.34597	M1
chr1:153690493-153691698	-0.881001	-0.424655	-1.37537	0.335921	1.55284	0.792267	M1
chr1:153710972-153711382	-0.653877	-1.07573	-0.991361	1.32885	0.105464	1.28666	M1
chr1:153742928-153743287	-0.557699	-0.79252	-1.46763	0.79252	0.675109	1.35022	M1
chr1:153745382-153746986	-0.578245	-0.855065	-1.44561	1.02731	0.732034	1.11958	M1
chr1:153769777-153770411	-1.69483	-0.923078	0.211854	1.21059	0.43884	0.756621	M1
chr1:154207041-154208428	-1.72975	-0.447699	-0.539274	1.07855	0.895399	0.742774	M1
chr1:154823246-154823511	-2.07377	-0.224191	0.448383	0.336287	0.448383	1.06491	M1
chr1:155107900-155109393	-0.857082	-0.857082	-0.960449	0.770943	0.176585	1.72709	M1
chr1:155138556-155140862	-0.0259616	-1.11635	-0.441348	-0.233655	-0.285578	2.10289	M1
chr1:155167483-155168154	-0.664361	0.319238	-0.405519	-0.871435	-0.457288	2.07936	M1
chr1:155200779-155202146	-0.765512	-0.510341	-1.53102	0.835104	0.69592	1.27585	M1
chr1:155215195-155215782	-0.912125	-0.0414602	-1.16089	0.145111	0.0207301	1.94863	M1
chr1:155383519-155384356	-1.14902	-1.16629	-0.578828	0.613385	1.20085	1.0799	M1
chr1:155472574-155472844	-0.905192	-1.10032	0.493248	0.00542031	-0.384842	1.89169	M1
chr1:155523254-155523714	-1.62892	-0.630774	-0.547595	0.949627	0.824859	1.03281	M1
chr1:155640107-155640477	-0.852345	-1.1482	0.0774859	-0.47196	0.542401	1.85262	M1
chr1:155644975-155648100	-1.14101	-0.689459	-0.296176	-0.339874	0.534088	1.93243	M1
chr1:155721242-155722605	-0.936965	-1.16005	-0.758495	0.446174	0.981582	1.42776	M1
chr1:155835976-155836363	-0.706395	-0.845358	-1.22751	0.370568	0.856938	1.55175	M1
chr1:155998324-155999265	-0.963221	-1.19439	0.0539404	-0.362171	0.74746	1.71839	M1
chr1:156003609-156003902	-1.91294	-0.535623	0.0546554	0.513761	1.03845	0.841693	M1
chr1:156008510-156010848	-1.29589	-0.957831	-0.639659	0.63303	0.990974	1.26937	M1
chr1:156087808-156088159	-0.675916	-1.82748	0.325441	0.175237	1.17659	0.826119	M1
chr1:156413171-156413531	-1.55511	-0.302943	-0.666474	0.989613	1.43393	0.100981	M1
chr1:156454201-156455197	-0.954911	-0.0954911	-0.763928	-0.286473	0	2.1008	M1
chr1:156456189-156456968	-0.948377	-0.162781	-1.41549	0.219401	1.57827	0.728976	M1
chr1:156604961-156606553	-1.99229	0.563338	1.05798	0.728217	-0.178619	-0.178619	M1
chr1:156667086-156668027	-1.03011	-1.26669	-0.320368	0.566805	0.38937	1.66099	M1
chr1:157066988-157067804	-1.55255	0.115862	0.625655	-0.672	-0.162207	1.64524	M1
chr1:157127171-157128076	-1.66045	0.0204994	-0.963474	0.963474	0.676481	0.963474	M1
chr1:157232504-157232919	-1.23154	-0.478127	-0.767901	-0.101421	0.88381	1.69518	M1
chr1:157260143-157261431	-1.84414	-0.539057	0.0851142	0.312086	1.33346	0.652542	M1
chr1:157435452-157436400	-0.719802	-1.08203	-1.13775	0.89627	0.770885	1.27242	M1
chr1:157439791-157440748	-1.11543	-0.803803	-1.04123	1.14016	1.09565	0.724659	M1
chr1:157446493-157446797	-1.30783	-0.215724	-1.10559	0.471897	1.564	0.593242	M1
chr1:158331792-158332517	-2.07575	-0.0107552	-0.139817	0.634555	0.828149	0.763617	M1
chr1:158805898-158807402	-1.6687	-0.340552	-0.4938	0.476773	1.54951	0.476773	M1
chr1:159725340-159725718	-1.74555	-0.359978	-0.278474	1.43312	0.821837	0.129049	M1
chr1:160297126-160298123	-1.19246	-0.849718	0.606942	-0.464132	0.0928264	1.80654	M1
chr1:160645859-160646387	-1.10928	-1.24064	0.0729791	0.598429	1.69311	-0.0145958	M1
chr1:161076179-161076620	-1.07417	-0.807844	1.10968	-0.967638	0.363974	1.376	M1
chr1:161183111-161184246	-1.99562	0.163576	0.556158	0.163576	1.27589	-0.163576	M1
chr1:161692842-161694497	-1.83082	-0.530425	-0.256657	0.975298	0.804193	0.838414	M1
chr1:161744199-161745293	-1.08148	-1.00283	0.806198	-0.216297	-0.255624	1.75004	M1
chr1:161785982-161786884	-0.944434	-1.28391	-0.60496	0.935729	0.491802	1.40577	M1
chr1:161793219-161795290	-0.741748	-0.770277	-1.39791	0.969978	0.770277	1.16968	M1
chr1:161921817-161922365	-0.862367	-1.6426	-0.16426	0.574911	0.985562	1.10876	M1
chr1:162188306-162189158	-0.426204	-0.97418	-1.3395	0.700192	0.517533	1.52216	M1
chr1:162215487-162216794	-1.09713	-0.613354	-0.768852	-0.0259164	0.665187	1.84006	M1
chr1:162508814-162510164	-0.956912	-0.0541648	-1.02913	0.306934	-0.234714	1.96799	M1
chr1:162950235-162951789	-1.43793	-0.806645	-0.45593	1.2275	1.2275	0.245501	M1
chr1:163382176-163382993	-1.52036	-0.691074	-0.612094	0.809543	0.730564	1.28342	M1
chr1:163394026-163394382	-1.48377	-1.07445	-0.102329	1.07445	1.12562	0.46048	M1
chr1:163909949-163911405	-0.903253	-1.44976	0.00759036	1.19169	-0.129036	1.28277	M1
chr1:163937504-163937931	-1.55271	-0.927837	-0.189355	1.174	1.06039	0.435515	M1
chr1:164328622-164329361	-1.65204	-0.870578	0.281053	0.56896	1.43268	0.239923	M1
chr1:164329938-164330784	-2.11746	-0.0630733	0.153178	0.423492	0.910058	0.693806	M1
chr1:165205688-165206353	-1.33687	-1.2366	0.367638	1.37029	0.81883	0.0167108	M1
chr1:165328829-165329142	-1.69507	-0.908951	0.417626	0.712421	1.25288	0.221096	M1
chr1:165603241-165603907	-1.26941	-0.337439	-1.173	1.10873	0.465987	1.20514	M1
chr1:165679551-165682128	-1.26134	-1.06374	-0.391904	0.260171	1.36672	1.09008	M1
chr1:165800903-165804139	-0.93259	-0.409031	-1.19437	0.834423	0.0163612	1.68521	M1
chr1:165878613-165879119	-1.00454	-0.786356	-0.977263	0.16818	1.36817	1.23181	M1
chr1:166132361-166132644	-1.9929	-0.491522	0.312787	0.956234	0.741752	0.473649	M1
chr1:166169608-166170415	-0.885083	-1.39828	-0.639639	0.922271	1.01152	0.98921	M1
chr1:166600994-166601992	-1.8077	0.129121	-0.368918	0.184459	1.5679	0.295135	M1
chr1:167004653-167005234	-1.37719	-0.829359	-0.601095	1.22502	1.17936	0.403266	M1
chr1:167241692-167243221	-1.40042	-1.13948	-0.0956811	0.374026	1.0003	1.26125	M1
chr1:167254367-167256028	-1.01646	-1.16254	-0.139992	0.188684	0.261724	1.86858	M1
chr1:167320012-167320459	-1.69242	-1.04029	0.636597	0.403696	1.00924	0.683177	M1
chr1:170136015-170137459	-1.22538	-1.27407	-0.251567	0.673551	0.722242	1.35522	M1
chr1:170185065-170185746	-0.964499	-1.16307	-0.765925	1.36165	0.538985	0.992866	M1
chr1:170632279-170633617	-1.5431	-0.186237	-0.944486	1.011	1.21054	0.452289	M1
chr1:170702268-170702844	-1.77766	-0.587994	-0.177766	0.437577	0.888828	1.21701	M1
chr1:170729302-170730271	-1.17063	-0.552537	-1.17063	1.27364	0.711743	0.908409	M1
chr1:170844410-170846354	-1.34395	-0.907515	-0.57499	0.443366	1.23311	1.14998	M1
chr1:170853092-170854392	-0.938247	-0.771035	-1.07759	0.733876	0.42732	1.62568	M1
chr1:170856165-170856654	-0.865021	-1.01842	-1.09513	0.847976	0.950245	1.18035	M1
chr1:170859429-170859853	-1.03184	-0.604872	-1.15383	1.31649	0.279563	1.19449	M1
chr1:170896669-170897945	-0.984127	-0.887328	-0.645329	0.0806661	0.564663	1.87145	M1
chr1:170978346-170979046	-1.5798	-1.0912	0.716609	0.667749	0.130292	1.15635	M1
chr1:171063832-171066315	-0.950708	-0.707974	-1.25413	1.05185	0.627063	1.2339	M1
chr1:171070462-171073735	-1.06714	-0.773433	-1.12588	1.16504	0.812594	0.988819	M1
chr1:171077993-171081453	-0.918559	-0.979796	-1.04103	1.04103	0.612372	1.28598	M1
chr1:171081659-171082167	-0.950953	-0.908373	-1.12127	0.879986	0.922566	1.17805	M1
chr1:171113821-171114348	-0.95592	-1.30353	-0.564862	1.08627	0.434509	1.30353	M1
chr1:171117928-171119964	-1.03584	-1.04748	-0.907816	0.907816	1.11731	0.966009	M1
chr1:171122684-171123526	-1.0213	-1.33007	-0.57003	1.06881	0.973801	0.878796	M1
chr1:171183742-171184923	-1.1042	-0.822278	-1.03372	0.904506	1.25691	0.798785	M1
chr1:171240539-171241790	-0.995512	-1.0985	-0.871931	0.91999	1.24954	0.79641	M1
chr1:171311851-171312190	-1.04101	-0.81342	-0.788132	0.248662	0.602689	1.79121	M1
chr1:171469879-171471535	-0.944688	-1.01862	-1.01862	1.10077	0.780394	1.10077	M1
chr1:171558609-171560800	-1.36034	-0.946021	-0.593852	0.711242	1.08413	1.10484	M1
chr1:171627858-171630382	-0.60613	-0.657352	-1.16957	1.28909	-0.298796	1.44276	M1
chr1:171636771-171637767	-1.41392	0.482396	-1.0147	-0.316053	0.931524	1.33075	M1
chr1:171677231-171677994	-1.36552	-0.682759	-0.773794	0.910346	1.41104	0.50069	M1
chr1:171761532-171763371	-1.53856	-0.737493	0.483185	0.94094	-0.47047	1.3224	M1
chr1:172246467-172246716	-1.04588	-1.23045	-0.344526	1.05819	1.46423	0.0984359	M1
chr1:172390473-172392040	-0.976799	-1.00153	-1.00153	1.17463	1.02626	0.778966	M1
chr1:172506874-172507536	-0.931099	-1.14689	-0.883146	1.22681	0.987045	0.747277	M1
chr1:172535878-172536800	-0.979969	-0.879459	-1.09723	0.929714	1.2815	0.745447	M1
chr1:172590393-172590836	-1.17722	-0.714052	-1.02283	1.25441	1.06143	0.598259	M1
chr1:172601932-172602929	-1.05946	-0.852493	-1.05946	1.16787	1.03975	0.763794	M1
chr1:172612563-172613178	-0.33073	-1.60955	-0.815802	0.859899	0.727607	1.16858	M1
chr1:172615447-172615851	-1.15814	-1.04297	-0.774227	1.03017	0.876604	1.06856	M1
chr1:172664922-172665238	-1.67943	-0.0819232	-0.880674	0.839713	0.716828	1.08548	M1
chr1:173361509-173361928	-1.02442	-1.38333	0.142072	1.1291	1.30856	-0.171982	M1
chr1:173520630-173521369	-0.606666	-1.34241	-0.296879	-0.103262	0.477588	1.87163	M1
chr1:173910632-173911072	-0.607641	-1.28017	-0.997002	0.702031	0.843617	1.33917	M1
chr1:173912112-173914529	-0.784647	-0.824544	-0.784647	0.930937	-0.305879	1.76878	M1
chr1:174053019-174053422	-0.824811	-0.547305	-0.0847937	0.285215	-0.871062	2.04276	M1
chr1:175014216-175015270	-1.52511	-0.919551	-0.381277	0.964407	1.03169	0.829838	M1
chr1:175889850-175891454	-2.10803	0.481834	0.84321	-1.06989e-14	0.782981	-1.06989e-14	M1
chr1:176823716-176824652	-0.832886	-1.10103	-0.857263	0.702875	0.459103	1.62921	M1
chr1:176827169-176828059	-1.12422	-1.035	-0.606724	0.356896	0.838706	1.57034	M1
chr1:176831655-176832974	-1.0965	-1.17553	-0.56307	0.523556	0.879179	1.43237	M1
chr1:176939812-176940336	-0.423269	0.24505	-0.0891092	-1.42575	1.91585	-0.222773	M1
chr1:177792723-177793497	-0.320994	-0.612807	-0.204269	-0.787895	-0.262632	2.1886	M1
chr1:177804968-177805286	-1.70547	-0.126692	1.27667	-0.477532	1.10125	-0.0682189	M1
chr1:178181849-178182911	0.195982	0.150756	-1.07037	0.105529	-1.20605	1.82414	M1
chr1:178471647-178473350	-1.59582	-0.597207	-0.068532	0.460143	1.69372	0.107693	M1
chr1:178629224-178630422	-1.54059	-0.363229	-0.789084	0.864235	1.39029	0.43838	M1
chr1:179602389-179603538	-1.52842	-0.714213	-0.542802	0.528518	1.25701	0.999898	M1
chr1:179634293-179634627	-1.94883	-0.221458	-0.0885832	1.17373	0.84154	0.243604	M1
chr1:179734397-179735278	-0.860396	-1.35467	-0.640721	1.22652	0.512576	1.11668	M1
chr1:179828644-179829615	-1.2221	-0.708194	-1.02155	1.12183	1.03409	0.795935	M1
chr1:180172323-180172613	-1.73303	-0.907009	0.113376	0.696453	0.890812	0.939402	M1
chr1:180241582-180244711	-1.66276	-0.721574	-0.345101	0.658829	1.12942	0.941184	M1
chr1:180292917-180293343	-1.25491	-1.01962	1.66276	-0.17255	0.0156864	0.768633	M1
chr1:180449415-180449969	-1.12148	-0.393096	-1.12148	0.0924933	1.47989	1.06367	M1
chr1:180472638-180473374	-0.943871	-0.964846	-1.0068	0.503398	1.23752	1.1746	M1
chr1:180487335-180487976	-1.03696	-1.06702	-0.736391	0.405767	1.45775	0.976846	M1
chr1:180514125-180514534	-1.0628	-0.64692	-0.277251	0.32346	2.03318	-0.369669	M1
chr1:180790442-180791535	-1.30054	-1.00233	0.0911209	0.339633	1.781	0.0911209	M1
chr1:180826555-180826787	-0.866456	-1.00255	-1.11142	1.03884	1.1205	0.821092	M1
chr1:181125940-181126369	-1.05104	-1.33888	-0.475367	1.12082	0.649813	1.09465	M1
chr1:181130324-181130917	-1.24893	-1.10843	-0.405903	0.811807	0.483962	1.4675	M1
chr1:181131863-181132258	-0.935362	-0.548316	-0.838601	0.225777	0.0806347	2.01587	M1
chr1:181138541-181139253	-1.07358	-0.757155	-1.09618	0.711952	0.870163	1.3448	M1
chr1:181379439-181380074	-1.13057	-0.860317	-0.941394	1.00445	1.30174	0.626094	M1
chr1:181393445-181393800	-1.38282	-0.596041	-0.739091	0.691408	1.58547	0.44107	M1
chr1:181395300-181395848	-0.983718	-1.0045	-0.942153	1.24004	1.13613	0.554207	M1
chr1:181445854-181446131	-1.05419	-0.643909	-1.12257	0.723685	1.54424	0.552736	M1
chr1:181545250-181546051	-0.786214	-1.52001	-0.314485	1.31036	1.1007	0.209657	M1
chr1:181742987-181744013	-2.01992	-0.320039	0.15215	0.750256	1.03357	0.403984	M1
chr1:181751514-181751871	-1.27537	-1.05292	-0.430066	1.30503	1.12707	0.326257	M1
chr1:181828435-181830484	-1.28712	0.371834	0.77227	-1.45873	0.486244	1.1155	M1
chr1:181876871-181877659	-1.10024	-1.07866	-0.668771	1.18653	1.27282	0.388318	M1
chr1:181950455-181951432	-1.73277	-0.941721	0.357854	0.922887	0.97939	0.414357	M1
chr1:182063682-182064141	-1.59337	-0.348551	-0.796687	1.04565	1.14524	0.547723	M1
chr1:182101625-182102024	-1.63955	-0.489344	-0.610419	1.26624	0.660866	0.81221	M1
chr1:182111853-182112662	-0.993127	-0.828748	-0.253419	-0.171229	0.198625	2.0479	M1
chr1:182140015-182141553	-1.47103	-0.601786	0.26746	0.468056	-0.40119	1.73849	M1
chr1:182142673-182143793	-1.18716	-0.582122	-1.13216	1.288	0.737966	0.875475	M1
chr1:182373550-182374053	-2.04032	0.0913576	0.334978	0.944029	0.883124	-0.213168	M1
chr1:182503980-182505220	-1.30381	-1.15289	-0.0712696	0.456964	0.482118	1.58889	M1
chr1:182505884-182507195	-1.42628	-0.982109	0.55768	-0.00493522	0.231955	1.62369	M1
chr1:182527434-182529321	-1.26671	-0.863433	0.0982348	-0.0568728	0.191299	1.89748	M1
chr1:182542998-182543704	-0.744562	-1.29745	-0.54552	0.648727	0.206413	1.7324	M1
chr1:182892779-182894568	-1.58653	-0.35383	-0.182622	0.433727	1.76915	-0.079897	M1
chr1:182944692-182945276	-1.1826	-0.379324	-1.23615	0.772037	1.38788	0.638158	M1
chr1:183103255-183104091	-1.96253	0.646344	-0.48182	1.0694	0.575833	0.152772	M1
chr1:183138361-183138972	-1.55136	-0.479216	-0.552316	0.227424	0.836597	1.51887	M1
chr1:183215400-183216236	-1.27881	-0.913437	-0.611606	0.341546	1.16761	1.2947	M1
chr1:183597825-183599029	-1.73854	-0.773801	0.492419	0.763752	1.24612	0.0100494	M1
chr1:183933354-183934640	-1.07119	-0.627939	-1.21459	1.05381	1.19721	0.662704	M1
chr1:183963131-183964780	-1.11263	-0.576181	-1.23184	1.12256	0.76493	1.03315	M1
chr1:184012689-184014875	-1.07492	-1.37489	-0.399969	0.912429	0.76244	1.17491	M1
chr1:184441023-184442088	-1.13067	-1.45244	0.692703	0.156417	0.317303	1.41669	M1
chr1:184447526-184448524	-0.227991	-2.02342	-0.0569976	0.584226	0.755219	0.96896	M1
chr1:184471396-184472052	-1.54288	-0.268703	-0.164689	-0.0866784	0.19936	1.86359	M1
chr1:184473200-184474792	-1.47499	-0.521332	-0.712063	0.279739	1.30969	1.11896	M1
chr1:184480868-184481289	-0.909718	-0.181944	-1.13715	-0.318401	0.77326	1.77395	M1
chr1:184492054-184492474	-1.50435	-0.818154	-0.343097	0.501449	0.659801	1.50435	M1
chr1:184510839-184511652	-0.936581	-0.726507	-0.726507	-0.122543	0.586457	1.92568	M1
chr1:184526064-184526824	-1.25556	-0.603323	0.407651	-0.309815	-0.179366	1.94042	M1
chr1:184533880-184537185	-1.31297	-0.965423	-0.50202	0.391686	0.987489	1.40124	M1
chr1:184572985-184574056	-1.51156	-0.540979	0.779646	-0.55689	0.270489	1.55929	M1
chr1:184575709-184577625	-1.5301	-0.638201	0.539101	-0.364686	0.34883	1.64505	M1
chr1:184593988-184595227	-1.29282	-0.66661	-0.909014	0.505008	1.25242	1.11102	M1
chr1:184656931-184657880	-1.27043	-0.825966	-0.51484	0.418539	0.440762	1.75194	M1
chr1:184659737-184660171	-1.61053	-0.709464	-0.212321	0.191607	0.968392	1.37232	M1
chr1:184692556-184693249	-1.5192	-0.557174	-0.749579	1.24663	0.693461	0.885866	M1
chr1:184717458-184719092	-1.5499	-0.7476	-0.237044	0.382917	0.565258	1.58637	M1
chr1:184720434-184720889	-1.11117	-0.608863	-0.654527	-0.106551	0.578419	1.9027	M1
chr1:184731545-184734768	-0.98629	-1.07875	-0.0308216	-0.123286	0.277394	1.94176	M1
chr1:184741221-184741585	-0.60035	-1.06514	-0.406689	-0.445421	0.561618	1.95598	M1
chr1:184814191-184815845	-1.761	-0.71601	0.0193516	1.14175	0.986932	0.328977	M1
chr1:185319160-185319881	-1.38512	-0.845464	-0.593624	0.629601	1.4211	0.77351	M1
chr1:185376340-185376723	-0.0856706	-1.75625	-0.771035	0.771035	0.813871	1.02805	M1
chr1:187199163-187199665	-1.47252	-1.00955	-0.2765	0.842361	1.26676	0.649454	M1
chr1:187216698-187217682	-0.523675	-0.29599	0.0227685	-0.796897	-0.569212	2.163	M1
chr1:187227830-187229305	-0.51276	-0.780286	-1.51599	0.691111	0.824874	1.29305	M1
chr1:187619348-187619982	-1.49339	-0.0878467	-0.834544	0.746697	1.58124	0.0878467	M1
chr1:188793630-188794319	-1.4466	-1.12983	0.327333	1.2143	1.02424	0.0105591	M1
chr1:189534418-189535757	-1.70055	-0.665434	-0.320394	0.813308	1.20764	0.665434	M1
chr1:189657109-189658005	-1.33107	-0.893771	-0.709646	1.08557	0.786365	1.06255	M1
chr1:189694482-189694771	-0.907936	-1.24606	-0.757657	0.594855	1.23354	1.08326	M1
chr1:189702331-189704130	-1.32133	-0.379071	-0.249104	-0.216612	0.17329	1.99283	M1
chr1:189716338-189716768	-0.232612	-0.722985	-1.13791	-0.00628682	0.069155	2.03064	M1
chr1:189717891-189719450	-1.08443	-0.798669	-0.908577	0.34438	0.871941	1.57536	M1
chr1:189727751-189728888	-1.50946	-0.111223	-1.06457	0.556116	1.06457	1.06457	M1
chr1:189734087-189734826	-1.88719	0.0137751	0.0964257	-0.275502	1.37751	0.67498	M1
chr1:189816417-189817482	-0.858824	-1.37127	-0.20403	0.422294	0.251479	1.76035	M1
chr1:189818956-189819954	-1.0811	-1.02132	-0.752287	1.13092	0.383617	1.34017	M1
chr1:190780294-190782233	-1.97214	0.170296	-0.0604277	0.697665	1.25799	-0.0933883	M1
chr1:190830426-190831138	-1.63979	-0.0622707	-0.93406	1.0586	0.975574	0.60195	M1
chr1:190951299-190952496	-1.61556	-0.959237	1.21167	-0.0504862	0.706806	0.706806	M1
chr1:191035316-191035961	-0.992627	-1.6237	0.269521	0.42729	0.585058	1.33446	M1
chr1:191050635-191052572	-1.30356	-0.838507	-0.204342	0.4721	1.82498	0.0493239	M1
chr1:191084474-191086876	-1.01856	-0.64919	0.324595	-0.64919	-0.0111929	2.00354	M1
chr1:191095192-191095608	-0.673948	0.224649	-0.374415	-0.574104	-0.72387	2.12169	M1
chr1:191100244-191100782	-0.570209	0.0919692	-0.606997	-0.312695	-0.754147	2.15208	M1
chr1:191102575-191103444	-0.280079	0.241447	-1.03339	0.531184	-1.20724	1.74808	M1
chr1:191104547-191105252	-0.7	-0.32	-1.58	0.94	0.26	1.4	M1
chr1:191114843-191115723	-1.68942	-0.265994	0.251616	0.165348	-0.179726	1.71818	M1
chr1:191147278-191148393	-1.82634	-0.513657	0.057073	0.684876	1.36975	0.228292	M1
chr1:191609095-191610176	-1.44601	-1.26085	0.193978	0.511395	0.908168	1.09333	M1
chr1:191662179-191662829	-1.433	0.0895622	-1.16431	0.80606	0.358249	1.34343	M1
chr1:191738003-191739594	-1.31603	-0.658013	-0.966456	0.945894	1.08983	0.904768	M1
chr1:191758218-191759016	-1.64643	-0.248518	-0.714489	0.776619	1.38238	0.450439	M1
chr1:191802338-191803893	-1.20177	-0.996407	-0.745403	1.03444	0.714979	1.19417	M1
chr1:191804453-191805989	-1.29348	-0.923916	-0.646741	1.17029	1.20109	0.492755	M1
chr1:191831025-191832198	-1.52119	-0.864225	-0.465352	1.03629	0.942435	0.872046	M1
chr1:191841075-191841485	-1.61196	-0.136607	-0.573748	0.792318	1.55732	-0.0273213	M1
chr1:191850388-191850761	-1.33275	-0.826186	-0.283436	-0.102519	1.5981	0.946797	M1
chr1:191870266-191871904	-1.48791	-0.613572	-0.65959	0.628911	1.45723	0.674929	M1
chr1:192076004-192076473	-1.80621	-0.416817	-0.337423	0.456513	1.17106	0.932875	M1
chr1:192188143-192188402	-1.22894	-0.927977	-0.815115	1.0283	0.877816	1.06592	M1
chr1:192202162-192202739	-2.13492	0.0646946	0.668511	0.88416	0.452863	0.0646946	M1
chr1:192229723-192231818	-1.77174	0.255075	-0.779014	0.875529	1.16507	0.255075	M1
chr1:192471286-192471991	-1.62673	-0.298394	-0.702671	0.625666	1.43422	0.567912	M1
chr1:192669826-192671201	-1.92856	-0.141114	-0.0783966	0.486059	1.39546	0.266549	M1
chr1:192700300-192701103	-1.36957	-0.918614	-0.292286	0.534467	1.66186	0.384148	M1
chr1:192730254-192731298	-0.868829	-0.567635	-1.23953	0.868829	0.196935	1.61023	M1
chr1:192733171-192733560	-0.806004	-0.919349	-1.2216	1.08307	0.705254	1.15863	M1
chr1:192735133-192737006	-1.06844	-0.670038	-1.15898	0.633819	0.905456	1.35818	M1
chr1:192740488-192743309	-1.03644	-0.742066	-0.926049	0.380232	0.582614	1.74171	M1
chr1:192745052-192747068	-0.345784	-0.827413	-0.790364	0.209941	-0.345784	2.09941	M1
chr1:192834327-192835163	-1.35611	-0.665945	-0.774918	1.51351	0.678054	0.605405	M1
chr1:192841192-192841568	-1.13094	-0.980144	-0.791655	1.31942	1.05554	0.52777	M1
chr1:192856092-192856582	-1.26187	-0.793547	-0.910628	0.88461	1.04072	1.04072	M1
chr1:192918315-192919311	-1.65099	-0.908852	0.091423	0.801295	1.2853	0.381825	M1
chr1:193138644-193139283	-1.1625	-1.26286	-0.0585431	0.894873	0.0919963	1.49703	M1
chr1:193198321-193198850	-1.31142	-1.22448	0.297062	0.210117	0.470953	1.55777	M1
chr1:193328667-193330905	-1.39754	-0.726722	-0.491935	0.145344	0.916788	1.55407	M1
chr1:193698709-193699663	-1.54786	-0.119066	-0.998321	0.815143	1.25477	0.595329	M1
chr1:194749651-194749988	-1.91763	0.372355	-0.633003	0.819181	0.986741	0.372355	M1
chr1:194992818-194995968	-0.674115	-1.69953	-0.275343	0.579169	0.807039	1.26278	M1
chr1:195036932-195037770	-1.40959	-0.723842	-0.723842	0.87623	0.647648	1.33339	M1
chr1:195055778-195056595	-1.90382	0.425125	0.14787	0.369674	1.36779	-0.406641	M1
chr10:3236866-3237710	-1.02531	-0.883342	-0.362801	-0.126192	0.441671	1.95597	M1
chr10:3238033-3239114	-0.957453	-0.636604	-1.21719	0.600955	0.662069	1.54822	M1
chr10:3280711-3281594	-0.682376	-0.612587	-1.51984	0.666867	0.85297	1.29496	M1
chr10:3365856-3367513	-1.85225	-0.142481	-0.284961	1.28233	0.902378	0.0949871	M1
chr10:3466341-3466555	-0.929722	-1.02218	-0.868083	0.364698	1.53584	0.919449	M1
chr10:3509581-3511730	-0.485965	-0.182237	-0.850439	-0.303728	-0.364474	2.18684	M1
chr10:3518969-3519466	-1.12457	0.262751	-1.12457	0.01051	0.13663	1.83925	M1
chr10:4000748-4002983	-1.05338	-0.76746	-1.08347	0.616977	0.887846	1.39949	M1
chr10:4052366-4052631	-0.897976	-1.08814	-0.866283	0.433142	1.47902	0.940234	M1
chr10:4384817-4385122	-1.15339	-1.05565	-0.723315	0.723315	1.29024	0.918806	M1
chr10:4597195-4597756	-1.12457	-1.12457	-0.426562	1.66747	0.504118	0.504118	M1
chr10:4761472-4763594	-1.80736	-0.365317	0.0384544	1.07672	1.19209	-0.134591	M1
chr10:5049664-5049992	-1.16184	-0.553015	-1.07051	0.755956	1.54743	0.481985	M1
chr10:7482797-7484710	-1.12501	-0.993937	-0.797334	0.972092	0.600731	1.34345	M1
chr10:7633784-7636457	-1.31524	-0.364962	-1.10866	0.998481	1.2877	0.502684	M1
chr10:7816077-7817420	-1.51563	-0.959676	-0.324304	0.946439	0.747885	1.10528	M1
chr10:7841621-7842264	-1.38234	-0.155984	-0.736889	-0.0914388	0.586284	1.78037	M1
chr10:8136058-8137542	-1.31408	-0.944497	-0.328521	1.14982	0.0410651	1.39621	M1
chr10:8414937-8416450	-1.36756	-1.07187	-0.406572	1.18275	0.70226	0.960988	M1
chr10:8431865-8432626	-1.2129	-0.660186	-1.02866	1.30502	0.967249	0.629479	M1
chr10:10224205-10225331	-1.12028	-1.1803	-0.550138	0.590148	0.860215	1.40035	M1
chr10:11023412-11025057	-1.74821	-0.638768	0.168097	0.672388	1.42882	0.117668	M1
chr10:11352671-11353152	-1.76401	-0.540964	-0.258722	0.964328	1.19953	0.399843	M1
chr10:11523984-11526105	-1.40162	-1.2252	0.18623	0.715514	1.36242	0.362658	M1
chr10:12903697-12904447	-1.37749	-0.87404	-0.622317	0.636301	1.26561	0.971933	M1
chr10:12935823-12936539	-0.115534	-0.750973	-1.44418	0.577671	0	1.73301	M1
chr10:12993372-12994259	-1.34451	-0.759204	-0.504722	0.15693	0.818583	1.63293	M1
chr10:13831344-13831667	-1.06619	-1.28183	-0.0958376	0.515127	0.227614	1.70112	M1
chr10:13832039-13833770	-1.0774	-0.764921	-0.80398	0.309223	0.543582	1.79349	M1
chr10:13893072-13895537	-1.76544	-0.216516	0.183206	0.333102	1.6322	-0.166551	M1
chr10:17499914-17501328	-1.76801	-0.575388	-0.19877	0.491695	1.3077	0.742774	M1
chr10:17565062-17567532	-1.0275	-0.331451	-0.480604	-0.530322	0.314879	2.055	M1
chr10:17582811-17583412	-0.701336	-0.655844	-1.26999	0.481458	0.390474	1.75524	M1
chr10:17584758-17585970	-1.04821	-0.726712	-1.16877	1.20226	0.720015	1.02142	M1
chr10:17683515-17684657	-1.44377	-1.15421	-0.0201082	0.486619	0.872697	1.25878	M1
chr10:17860341-17861659	-0.605006	-1.03959	-1.09072	0.366412	0.724303	1.64459	M1
chr10:18892139-18892567	-1.13748	-1.20642	-0.413629	1.51664	0.551506	0.689382	M1
chr10:18946624-18947601	-1.21895	-0.421093	-0.926404	0.669315	0.164004	1.73313	M1
chr10:18949220-18949960	-0.840254	-1.02635	-0.958679	0.783861	0.462422	1.579	M1
chr10:19209286-19210790	-1.01769	-0.863753	0.829545	-0.915065	0.367736	1.59923	M1
chr10:19716762-19717001	-1.29106	-0.564841	-0.927953	0.726224	1.53314	0.524495	M1
chr10:20004619-20006154	-0.758011	-0.86378	0.66987	-1.07532	0.299679	1.72756	M1
chr10:20076901-20077869	-1.24239	-0.932603	-0.119399	-0.332381	1.39084	1.23594	M1
chr10:20852557-20853204	-1.39503	-0.699928	-0.410303	0.284798	0.458573	1.76189	M1
chr10:20854886-20855675	-1.15736	-1.01707	-0.736502	0.666359	1.36779	0.876788	M1
chr10:20864451-20865570	-0.990503	-0.856114	-1.13983	1.08507	0.980549	0.92082	M1
chr10:21028929-21029737	-0.951717	-0.980412	-0.435207	0.511727	-0.0621725	1.91778	M1
chr10:21087018-21087300	-1.04904	-0.703626	-1.08742	0.524521	0.793179	1.52239	M1
chr10:21105315-21105630	-0.996194	-0.921479	-1.03355	0.909027	0.72224	1.31996	M1
chr10:21115182-21116081	-0.769922	-0.921106	-1.22348	1.27947	0.607538	1.0275	M1
chr10:21203932-21206039	-1.1551	-0.621978	-0.958687	1.39828	0.163678	1.17381	M1
chr10:21334520-21337344	-1.23703	0.132539	-1.23703	0.353438	0.353438	1.63465	M1
chr10:21353957-21355235	-0.948096	-0.59256	-0.948096	0.096291	0.496269	1.89619	M1
chr10:21357957-21358798	-0.844262	-0.825908	-0.844262	0.238596	0.348717	1.92712	M1
chr10:21427280-21427610	-1.66903	-0.160044	-0.342952	0.342952	1.71476	0.114317	M1
chr10:21773623-21774035	-0.62435	-1.09886	-1.17378	1.29865	0.62435	0.973986	M1
chr10:21798225-21798855	-0.924577	-1.02683	-0.950141	1.01831	0.507026	1.37621	M1
chr10:21800110-21800584	-0.987658	-0.72175	-1.06363	0.189934	1.29155	1.29155	M1
chr10:22314431-22316795	-1.63904	-0.681159	0.468297	0.596015	1.49004	-0.234149	M1
chr10:22391457-22393690	-0.836009	-0.753778	-1.32939	1.0964	0.685253	1.13752	M1
chr10:22470412-22471562	-1.27959	-0.469184	-0.597143	0.511837	1.87674	-0.0426531	M1
chr10:23928124-23928693	-1.78019	-0.458812	0.201877	0.752452	1.41314	-0.128467	M1
chr10:24458126-24459440	-1.04276	-0.530276	-1.04276	0.131679	0.772281	1.71183	M1
chr10:24650578-24652110	-1.06623	-1.37721	-0.222131	0.310983	1.33278	1.0218	M1
chr10:25091797-25092687	-1.85472	0.539164	-0.819529	0.927362	0.539164	0.668563	M1
chr10:25396094-25396496	-1.3371	-0.700386	1.7828	0.127343	0.573043	-0.4457	M1
chr10:25473832-25475783	-1.66571	-0.984284	0.287714	0.514856	1.24171	0.605713	M1
chr10:26334687-26335091	-1.15153	-0.811307	-0.968334	1.20388	1.12536	0.601938	M1
chr10:26499776-26501416	-1.24116	-0.575689	-0.955961	0.343301	0.945398	1.48412	M1
chr10:26782113-26782740	-0.965193	-1.26474	-0.465955	1.08168	1.43115	0.183054	M1
chr10:26962460-26963619	-0.840508	-1.01684	-1.12264	0.940428	0.887529	1.15202	M1
chr10:27818611-27825614	-1.9624	-0.2453	0	0.630771	1.26154	0.315385	M1
chr10:28860229-28860900	-0.584454	-1.5244	-0.692909	1.11468	0.536252	1.15083	M1
chr10:28909107-28909463	-1.98672	-0.187427	0.112456	1.31199	0.337368	0.412339	M1
chr10:34029211-34031425	-1.39392	-1.15382	0.446855	0.807007	-0.0733643	1.36724	M1
chr10:35676494-35678333	-1.81095	-0.0888392	-0.170845	-0.00683378	1.55127	0.526201	M1
chr10:36595196-36596640	-1.83096	-0.699094	0.233031	0.632514	1.23174	0.432773	M1
chr10:38899832-38901165	-1.8224	-0.0728962	-0.291585	0.145792	1.5126	0.528497	M1
chr10:39430303-39431287	-0.92711	-0.216983	-0.631224	-0.216983	-0.157806	2.15011	M1
chr10:39433659-39436908	-1.17354	-0.521575	-0.999685	1.13008	0.130394	1.43433	M1
chr10:39815291-39815753	-1.14102	-0.996894	-0.816732	0.732657	1.23711	0.984883	M1
chr10:40240810-40241303	-1.65885	-0.309277	0.78725	1.46204	-0.562322	0.281161	M1
chr10:40646017-40647103	-2.03124	0.560864	0.19706	-0.166743	1.19752	0.242536	M1
chr10:40829687-40830275	-1.74771	-0.301329	1.20532	0.964252	0.42186	-0.542392	M1
chr10:41192075-41195129	-1.74728	-0.345862	-0.345862	0.624349	1.48676	0.327895	M1
chr10:41224581-41226557	-1.86188	-0.255051	-0.0255051	0.548361	1.46655	0.127526	M1
chr10:42207887-42208130	-1.08817	-0.662363	-0.378493	0.260214	2.0344	-0.165591	M1
chr10:42374898-42375898	-2.06473	0.282542	-0.173872	0.478148	1.13017	0.347744	M1
chr10:42401599-42403510	-1.48749	-0.655503	-0.617685	1.31101	1.04628	0.403386	M1
chr10:42701428-42702210	-0.955065	-0.972273	0.989481	-0.782981	0.129063	1.59177	M1
chr10:43004341-43005332	-1.00064	-0.861665	-1.09793	1.04234	1.20911	0.708789	M1
chr10:43217315-43217691	-1.22306	-0.415489	-1.08261	0.56764	0.56764	1.58588	M1
chr10:43934050-43935413	-1.17305	-0.522172	-1.21718	1.0995	1.00022	0.812676	M1
chr10:43943371-43944683	-1.11747	-1.28851	-0.296471	0.592942	0.592942	1.51656	M1
chr10:44360440-44360947	-1.08632	-1.08632	-0.643354	1.53983	0.495699	0.780462	M1
chr10:44361676-44362811	-1.24996	-0.826584	-0.887066	1.04835	0.826584	1.08867	M1
chr10:44366562-44367989	-1.09374	-0.74092	-1.12902	1.1643	0.846766	0.952612	M1
chr10:44368386-44369058	-1.4824	-1.01073	-0.269527	0.808581	1.24656	0.707508	M1
chr10:44379804-44381828	-1.41838	-0.819998	-0.0221621	-0.155135	0.775674	1.64	M1
chr10:44400027-44401650	-1.37254	-0.68886	-0.875319	0.958189	0.989266	0.989266	M1
chr10:44402848-44404000	-1.1628	-0.816625	-1.00303	0.940894	0.967523	1.07404	M1
chr10:44409297-44410860	-1.94796	-0.321093	-0.107031	0.749217	0.492342	1.13453	M1
chr10:44419469-44420603	-1.12539	-0.713031	-0.996525	1.06525	0.369402	1.40029	M1
chr10:44431805-44432590	-0.922146	-0.59112	-1.27682	0.520185	0.732988	1.53691	M1
chr10:44434634-44435166	-0.726816	-0.969087	0.0807573	-0.242272	-0.242272	2.09969	M1
chr10:44439678-44440235	-0.910797	-1.01489	-1.06693	0.928145	1.10163	0.962842	M1
chr10:44440505-44440814	-1.4042	-0.790219	-0.517338	0.369527	0.812959	1.52927	M1
chr10:44449777-44451115	-0.880005	-1.09871	-0.723791	0.682134	0.307221	1.71315	M1
chr10:44564757-44566632	-0.76442	-1.12314	-0.76442	1.05481	0.0298935	1.56727	M1
chr10:44598830-44599842	-0.919866	-0.459933	-1.46342	0.961678	0.710806	1.17074	M1
chr10:44601558-44602385	-1.09127	-0.798762	-1.09127	1.02377	1.06877	0.888763	M1
chr10:44609167-44609493	-1.23892	-0.792908	0.173449	0.619459	-0.532735	1.77165	M1
chr10:44615499-44616245	-0.956369	-1.00203	-1.00203	1.20497	0.672249	1.08321	M1
chr10:44663259-44663747	-1.40951	-0.57695	-0.708407	0.956714	1.48254	0.255611	M1
chr10:44701788-44703102	-1.19902	-0.562618	-1.17135	0.945383	0.945383	1.04223	M1
chr10:44704018-44704920	-1.25456	-0.701704	-0.999397	1.08445	0.871814	0.999397	M1
chr10:44708241-44709651	-0.853224	-0.459428	-1.52596	1.01731	0.771183	1.05012	M1
chr10:45019208-45021136	-1.54696	-0.415038	-0.052823	0.0830076	0.0830076	1.84881	M1
chr10:45071157-45071700	-1.46687	-0.81678	-0.566745	0.683428	0.933463	1.2335	M1
chr10:45085060-45085956	-1.19302	-0.755403	0.307371	-0.192758	-0.130242	1.96405	M1
chr10:45091152-45092432	-0.697351	-0.163807	-0.556945	-0.556945	-0.21997	2.19502	M1
chr10:45522206-45525730	-1.36661	-0.911076	-0.202461	0.455538	1.72092	0.303692	M1
chr10:45567520-45569115	-1.66993	-0.958155	0.355886	0.848652	1.17716	0.246383	M1
chr10:45625207-45627976	-1.56625	-0.386646	-0.701206	1.26479	1.10751	0.281793	M1
chr10:46586111-46587769	-1.93358	-0.164745	-0.164745	0.66765	1.29195	0.303477	M1
chr10:46972708-46974624	-1.9529	-0.0705866	0.0705866	0.494106	1.3882	0.0705866	M1
chr10:49823681-49824953	-1.80763	-0.0317128	-0.285415	0.475691	1.55393	0.0951383	M1
chr10:50333644-50335137	-1.84874	-0.444635	-0.304224	0.748858	0.819064	1.02968	M1
chr10:51480130-51481957	-0.972492	-1.1737	0.63715	-0.0670684	-0.217972	1.79408	M1
chr10:51490497-51492165	-0.708099	-1.62671	-0.248791	1.20568	0.248791	1.12913	M1
chr10:51497156-51497825	-1.55202	-0.959921	1.51614	0.278108	0.493417	0.224281	M1
chr10:52493667-52498115	-1.72749	-0.335184	-0.141809	0.670368	1.55989	-0.0257834	M1
chr10:53466819-53468151	-1.19606	-0.625555	-0.625555	1.74655	-0.145129	0.845751	M1
chr10:53621045-53622119	-1.41185	-0.206109	0.752298	-0.917185	0.195803	1.58704	M1
chr10:53888515-53888814	-0.498705	-1.27668	-0.43886	-0.43886	1.6557	0.99741	M1
chr10:54026333-54027280	-0.211821	-0.847285	-1.35566	0.963786	-0.116502	1.56748	M1
chr10:57437809-57438768	-1.41006	-1.09166	0.318401	0.227429	1.59201	0.363887	M1
chr10:58221479-58222107	-1.65436	-0.490604	-0.38792	0.741611	1.49463	0.296644	M1
chr10:58226015-58226599	-1.41039	-0.608695	-0.757157	0.816542	1.46977	0.489925	M1
chr10:58230868-58234023	-1.86935	-0.286217	-0.098387	0.626099	1.40425	0.223607	M1
chr10:58238429-58239753	-1.69657	-0.500891	-0.0807889	0.533207	1.59962	0.14542	M1
chr10:58760627-58761502	-2.01545	0.137177	-0.116073	0.263802	1.2768	0.453739	M1
chr10:58925178-58925800	-1.49689	-0.877486	-0.154851	1.29042	1.13557	0.103234	M1
chr10:59033299-59034973	-1.83309	0.229137	-0.267326	0.420084	1.52758	-0.0763789	M1
chr10:59399671-59400288	-1.80782	-0.641018	0.439349	0.266491	1.39007	0.35292	M1
chr10:59430505-59431781	-1.1853	-1.12264	-0.370733	0.694472	0.381176	1.60303	M1
chr10:59577611-59579175	-0.91211	-0.978311	-0.823841	1.00773	0.125047	1.58148	M1
chr10:59580616-59581177	-0.576517	-0.576517	-1.36923	0.480431	0.264237	1.77759	M1
chr10:59918200-59918486	-0.676216	-1.05898	-0.944151	0.663457	0.280694	1.7352	M1
chr10:60170706-60171823	-1.4653	-0.831993	-0.496712	0.50913	1.29145	0.993425	M1
chr10:60395466-60397394	-0.890375	-0.927218	-1.16056	1.16056	0.939499	0.878094	M1
chr10:60419623-60420143	-1.46416	-0.957335	-0.281569	1.01365	1.29522	0.394197	M1
chr10:60487644-60487885	-1.67781	-0.565156	0.865395	1.13031	0.759428	-0.512172	M1
chr10:60573281-60573993	-1.2551	-0.824287	-0.84152	0.674939	0.950659	1.29531	M1
chr10:60808080-60809178	-1.23522	-0.700177	-0.977606	1.32109	0.88513	0.706783	M1
chr10:60816622-60817648	-0.922011	-1.23731	-0.778693	1.08444	0.683148	1.17043	M1
chr10:60853842-60854339	-0.851123	-1.73575	0.11393	0.636667	1.19961	0.636667	M1
chr10:61187466-61188593	-1.51592	-0.494752	-0.732233	1.33385	0.97763	0.431424	M1
chr10:61272679-61276411	-1.36816	-0.605247	-0.879897	1.16472	0.52387	1.16472	M1
chr10:61281148-61282462	-1.13761	-0.910592	-0.925726	0.996354	0.799606	1.17797	M1
chr10:61296492-61298322	-1.29355	-0.913625	-0.045229	0.497519	-0.045229	1.80011	M1
chr10:61317302-61318277	-1.31467	-0.868178	-0.357902	0.0673281	0.832742	1.64068	M1
chr10:61334147-61335134	-1.31099	-0.988619	-0.343867	1.01011	0.171934	1.46144	M1
chr10:61722198-61722782	-1.63656	-0.316026	-0.688486	0.632053	1.41083	0.598193	M1
chr10:61979741-61980871	-1.08466	-1.11838	-0.578862	0.500182	1.57922	0.702502	M1
chr10:62034627-62035071	-1.21621	-0.77529	-0.929613	0.856126	1.34114	0.723849	M1
chr10:62047870-62048546	-1.05304	-0.818112	-1.09013	0.789261	0.92527	1.24674	M1
chr10:62049720-62050413	-1.16799	-0.913157	-0.876752	0.706863	1.12552	1.12552	M1
chr10:62055162-62055727	-1.09858	-0.561717	-1.24771	0.869915	1.22782	0.810264	M1
chr10:62065616-62066781	-1.03645	-1.2426	-0.52109	0.440922	0.921929	1.43729	M1
chr10:62101659-62102676	-1.04134	-0.885915	-1.04134	0.979169	0.761576	1.22785	M1
chr10:62104784-62105618	-1.94078	-0.440176	-0.020008	0.580232	0.760304	1.06042	M1
chr10:62247379-62248428	-1.79197	-0.467856	-0.150067	0.167722	1.17405	1.06812	M1
chr10:62320031-62320896	-1.58393	-0.95246	-0.099982	0.626203	1.28924	0.720923	M1
chr10:62863499-62864053	-0.268701	-1.24451	-1.03238	0.410122	1.72534	0.410122	M1
chr10:63346757-63347821	-1.53431	-0.728795	-0.575365	1.07401	0.690438	1.07401	M1
chr10:66511583-66512027	-1.56909	-0.449524	-0.754861	1.02627	1.17894	0.568266	M1
chr10:66864041-66865594	-0.0901212	-0.698439	0.112651	0.450606	-1.50953	1.73483	M1
chr10:66870782-66871290	-1.06567	-1.06567	-0.758267	1.27061	0.471355	1.14765	M1
chr10:67048928-67049851	-0.814117	-1.0201	-1.1378	1.18685	0.892586	0.892586	M1
chr10:67482870-67484440	-0.740634	-1.37546	-0.700958	1.16385	0.409994	1.24321	M1
chr10:67487430-67488008	-1.17308	-1.2351	0.129194	0.501274	0.0981876	1.67952	M1
chr10:67623256-67623809	-1.01466	-0.590813	-1.20731	0.680719	1.52841	0.603657	M1
chr10:67727190-67729689	-1.13178	-0.420377	-1.29347	0.646733	0.9701	1.22879	M1
chr10:68012537-68013547	-0.264441	-1.8082	0.250147	-0.307323	0.721852	1.40797	M1
chr10:68035834-68037112	-0.800954	-1.00655	-0.929449	0.792388	0.278406	1.66616	M1
chr10:68039423-68040677	-1.07508	-0.918512	-0.793261	1.08551	0.240066	1.46127	M1
chr10:68066031-68066833	-0.913027	-0.456514	-1.26809	1.26809	0.0507237	1.31882	M1
chr10:68137379-68137761	-0.224005	0.189543	-1.0511	0.137849	-0.999406	1.94712	M1
chr10:68198566-68200615	-1.61751	-0.887805	0.0608085	1.37427	0.279719	0.790511	M1
chr10:68511830-68513640	-1.39545	-1.07115	0.491355	0.196542	0.167061	1.61164	M1
chr10:69533661-69534326	-1.04266	-0.529351	-1.3314	1.07474	1.04266	0.786006	M1
chr10:69777177-69777882	-1.05278	-1.05278	-0.85298	1.11425	1.16036	0.683921	M1
chr10:69796437-69796684	-1.1096	-0.87702	-0.935165	1.12898	1.24527	0.547532	M1
chr10:72618058-72618905	-1.25943	-0.723503	-0.803892	0.509132	0.696706	1.58099	M1
chr10:72620113-72621150	-0.911103	-1.16937	-0.286961	-0.114785	0.681533	1.80068	M1
chr10:73582480-73582933	-1.69708	-0.242441	-0.484881	0.193952	1.50313	0.727322	M1
chr10:74892586-74892950	-2.11164	-0.147323	0.785725	0.638401	0.687509	0.147323	M1
chr10:74981102-74981834	-1.08039	-1.0139	-0.814445	1.0139	1.34633	0.548504	M1
chr10:75000742-75001241	-1.65456	-0.812237	-0.0902485	1.0529	1.17323	0.330911	M1
chr10:75078909-75079350	-0.123169	-1.90912	0.615846	0.554262	1.23169	-0.369508	M1
chr10:75097558-75098074	-1.21826	0.552381	-1.26367	-0.310241	1.05179	1.188	M1
chr10:75111500-75111863	-0.787892	-1.11392	-1.04871	1.23346	0.71182	1.00524	M1
chr10:75124986-75126197	-0.985955	-0.884179	-1.08773	1.27856	0.744237	0.935067	M1
chr10:75145461-75146975	-1.16609	-0.681182	-1.02755	0.600364	0.842819	1.43164	M1
chr10:75160104-75160662	-1.46162	-0.897233	-0.28943	0.535445	1.53398	0.57886	M1
chr10:75179755-75180037	-1.36355	-0.720481	-0.791933	0.565667	1.10156	1.20874	M1
chr10:75222003-75224388	-0.996835	-0.512543	-1.23898	1.27934	0.23811	1.23091	M1
chr10:75252330-75252761	-1.61183	-0.135937	0.0970981	-0.407812	0.291294	1.76718	M1
chr10:75336203-75336947	-1.42918	-1.20587	1.02722	0.0446619	0.446619	1.11655	M1
chr10:75503703-75504336	-1.24796	-0.68853	-0.989762	0.946729	1.24796	0.731564	M1
chr10:75504873-75505253	-1.12588	-0.706945	-1.07351	1.38771	0.733128	0.785495	M1
chr10:75696584-75698098	-1.60055	0.212317	0.604288	-0.424635	-0.424635	1.63321	M1
chr10:75702360-75703901	-1.95347	0.0275137	-0.467732	0.632815	0.797897	0.962979	M1
chr10:75824357-75824946	-0.457366	-0.758558	-1.39441	0.780869	0.21195	1.61751	M1
chr10:75939561-75940401	-1.37111	-1.01201	-0.457035	0.816134	0.718198	1.30581	M1
chr10:76269692-76272073	-1.29349	-0.825494	-0.747494	0.734494	1.43649	0.695495	M1
chr10:76292595-76293846	-1.14886	-0.669876	-0.857303	0.787886	1.68337	0.204781	M1
chr10:76306194-76307533	-1.0809	-1.4379	-0.158665	0.495828	0.852824	1.32882	M1
chr10:76310458-76312394	-1.71193	-0.561831	-0.442855	0.667587	1.10383	0.945198	M1
chr10:76354604-76355902	-1.20644	-0.800824	-0.956829	1.07123	1.10243	0.790424	M1
chr10:76357092-76358717	-1.12888	-0.80456	-0.866929	0.505189	0.679822	1.61536	M1
chr10:76541174-76543907	-1.2414	-0.982572	-0.723748	1.14554	0.771679	1.0305	M1
chr10:76801922-76802742	-1.35977	0.0225875	-1.22424	0.754421	0.429162	1.37784	M1
chr10:77022747-77023184	-1.18663	-0.954461	-0.722295	0.748091	1.48328	0.632008	M1
chr10:77130240-77131318	-1.40934	0.0563735	-1.24022	1.18384	0.507361	0.901975	M1
chr10:77205960-77206360	-0.799843	-1.40925	-0.571316	0.68558	0.609404	1.48542	M1
chr10:77210968-77211513	-0.917949	-1.28866	-0.520759	0.962081	0.273619	1.49167	M1
chr10:77225151-77226636	-1.05492	-1.00082	-0.9332	1.14959	0.946724	0.892626	M1
chr10:77230044-77230400	-1.2675	-0.847744	-0.773669	1.27573	1.0782	0.534984	M1
chr10:77264165-77264898	-0.880058	-1.00479	-1.08795	0.783044	0.990931	1.19882	M1
chr10:77353015-77354158	-1.42664	-0.240128	-1.00289	0.310754	1.28539	1.07351	M1
chr10:77366298-77367541	-0.013659	-1.12003	-1.20199	0.805879	-0.0956127	1.62542	M1
chr10:77371403-77372478	-1.12888	-1.10724	-0.501322	0.537388	0.580668	1.61938	M1
chr10:77386977-77388080	-0.941489	-0.941489	-0.166145	0.0184606	-0.0184606	2.04912	M1
chr10:77540234-77541209	-1.14184	-0.847168	-0.957668	1.30759	0.884001	0.755085	M1
chr10:77560518-77560772	-0.626667	-1.61614	-0.0329825	0.511228	1.64912	0.115439	M1
chr10:77673548-77675004	-1.22834	-0.609875	-1.07372	1.03936	1.19398	0.678593	M1
chr10:77675275-77675575	-1.26925	-0.631079	-0.843802	0.219814	1.41106	1.11325	M1
chr10:77727141-77727445	-1.7158	0.26224	-0.457047	0.172329	1.65586	0.0824184	M1
chr10:77939100-77940080	-1.15233	-0.896258	-0.845043	0.827972	0.623113	1.44255	M1
chr10:77962536-77963441	-1.79668	-0.688845	-0.0923194	0.674642	1.05812	0.845078	M1
chr10:77991746-77992062	-0.730268	-1.18354	0.0251816	-0.276998	1.98935	0.176272	M1
chr10:78066161-78067028	-1.78038	0.0312348	1.21816	0.780869	0.468521	-0.718399	M1
chr10:78092423-78093152	-1.3366	-0.76747	-0.793339	1.25037	1.01754	0.629498	M1
chr10:78284597-78286267	-1.86478	-0.331516	-0.248637	1.11887	0.994547	0.331516	M1
chr10:78406092-78407127	-1.31007	-0.580175	1.77795	-0.63632	0.59889	0.149722	M1
chr10:78429241-78429707	-1.15639	-0.760669	-0.971722	1.40262	0.55841	0.927753	M1
chr10:78457288-78459320	-1.11747	-1.0818	-0.725163	0.808379	0.772715	1.34334	M1
chr10:79613367-79614444	-0.777095	-1.01743	-1.16164	0.857208	1.24175	0.857208	M1
chr10:79625859-79626096	-1.58835	-0.226907	-0.753916	1.0467	1.3102	0.212268	M1
chr10:79649527-79649952	-1.60835	-0.506981	-0.506981	0.33216	1.43353	0.856622	M1
chr10:79788209-79789162	-1.31956	-0.92858	-0.684217	0.781962	1.02633	1.12407	M1
chr10:79881648-79882351	-0.547305	-1.33357	-0.871062	0.423968	1.53399	0.793977	M1
chr10:79971738-79972077	-1.38763	-0.273617	-1.1531	1.07492	0.899028	0.840395	M1
chr10:80128657-80130124	-1.39481	-0.685587	-0.614664	0.591023	0.484639	1.6194	M1
chr10:80335875-80336929	-0.676545	-0.533277	-1.10635	-0.103472	1.95004	0.469602	M1
chr10:80341801-80343776	-1.02806	-0.911677	-1.02806	0.863183	0.834087	1.27053	M1
chr10:80616177-80616575	-2.01784	-0.233137	0.490391	0.345686	1.21392	0.20098	M1
chr10:80646441-80646745	-0.492689	-1.31653	-0.250383	-0.104999	1.97883	0.185768	M1
chr10:80751205-80752569	0.00713395	-1.02015	-0.977351	0.392367	-0.335295	1.9333	M1
chr10:80757287-80759172	-0.794864	-0.613755	-1.36837	0.804925	0.472894	1.49917	M1
chr10:80762989-80764488	-1.42094	0.12356	-0.432461	0.12356	-0.308901	1.91519	M1
chr10:80878192-80878893	-1.25627	-0.214202	-1.1868	0.272095	1.03628	1.3489	M1
chr10:81146129-81146875	-1.43223	0.173126	-0.960065	0.173126	0.361992	1.68405	M1
chr10:81340881-81342144	-0.886418	-0.825286	-1.00868	0.519624	0.458492	1.74227	M1
chr10:81407271-81409551	-0.522233	-0.887796	-1.30558	0.47001	0.62668	1.61892	M1
chr10:81461338-81462401	-0.339502	-0.961922	-1.47117	0.961922	0.565836	1.24484	M1
chr10:81463740-81465451	-0.68714	-1.04739	-1.16747	0.994018	0.593742	1.31424	M1
chr10:81472632-81473623	-0.712516	-0.757517	-1.38753	1.04252	0.547512	1.26753	M1
chr10:81505197-81505988	-0.941551	-0.965188	-1.05974	0.94943	0.760332	1.25671	M1
chr10:81612703-81613067	-1.36206	-0.955477	-0.426915	1.03679	0.345598	1.36206	M1
chr10:81870058-81870378	-1.67279	-0.551036	-0.551036	0.806874	1.04303	0.924953	M1
chr10:82669735-82670588	-1.25347	-0.962964	-0.543349	1.55473	0.780055	0.424995	M1
chr10:82780010-82781356	-1.05725	-1.44171	0.288342	0.384455	0.240285	1.58588	M1
chr10:82788922-82789842	-1.01225	-0.933376	-1.03855	0.801915	1.06484	1.11742	M1
chr10:82851462-82851971	-1.9615	-0.43306	-0.0254741	0.891593	0.789697	0.738749	M1
chr10:82961198-82963033	-0.548984	-0.740862	0.634263	-0.90076	-0.389086	1.94543	M1
chr10:83005756-83006167	-1.42717	-1.09136	-0.195886	1.09136	1.14733	0.475722	M1
chr10:83014998-83015317	-1.598	-0.499376	-0.549314	0.799002	0.399501	1.44819	M1
chr10:83051190-83051642	-1.54599	-0.374293	-0.813681	1.09033	0.455661	1.18797	M1
chr10:83068722-83070578	-1.48719	-0.479343	-0.823487	0.675997	0.749742	1.36428	M1
chr10:83093338-83095112	-1.05088	-0.782573	-1.14032	1.03598	0.842198	1.0956	M1
chr10:83121486-83121842	-0.897854	-0.823549	-0.637786	-0.229108	0.699707	1.88859	M1
chr10:83128906-83130207	-1.34246	-0.703973	0.573001	-0.360172	0.0327429	1.80086	M1
chr10:83329692-83331257	-1.11699	-1.14816	-0.181836	0.285742	0.379258	1.78199	M1
chr10:83336303-83336730	-1.05071	-0.996678	-0.870592	1.41696	0.678462	0.82256	M1
chr10:83343220-83343562	-1.651	-0.418675	-0.655661	1.24023	0.624062	0.861048	M1
chr10:84471881-84473499	-1.67371	-0.7384	0.0984533	0.44304	1.52603	0.344587	M1
chr10:84547810-84548719	-0.65908	-0.757942	-1.44998	1.06112	0.645898	1.15998	M1
chr10:84700553-84702317	-1.13649	-0.842272	-0.73843	0.507671	0.490364	1.71916	M1
chr10:84726480-84728084	-0.961316	-0.534064	-1.3767	0.878239	0.735822	1.25802	M1
chr10:84943923-84945852	-1.55845	-0.664453	0.785263	-0.49532	0.519482	1.41347	M1
chr10:84955784-84956466	-1.45779	0.331315	0.23192	-0.861418	0.0331315	1.72284	M1
chr10:84984688-84984893	-0.640807	-1.33987	0.174766	-0.407786	1.86417	0.349531	M1
chr10:85137896-85138630	-0.915032	-0.611554	-0.859854	-0.19772	0.712713	1.87145	M1
chr10:85366807-85367127	-1.66671	-0.570792	0.0228317	1.34707	1.02743	-0.159822	M1
chr10:85953363-85953805	-1.36688	-0.855824	-0.466444	0.263642	0.92072	1.50479	M1
chr10:85955859-85956279	-0.949286	-0.628401	-1.35039	0.935916	0.895805	1.09636	M1
chr10:86295824-86296601	-1.74742	-0.403251	-0.510785	1.20975	0.779619	0.672085	M1
chr10:86771964-86772815	-1.60363	-1.09144	0.225606	0.701206	0.628037	1.14022	M1
chr10:86853133-86853503	-1.48384	-0.477846	0.176048	0.729343	1.63474	-0.578445	M1
chr10:87440696-87442860	-1.40106	-0.722285	-0.670072	1.20961	1.20961	0.374196	M1
chr10:87467691-87469631	-1.29488	-1.18647	-0.391474	0.873288	0.981696	1.01783	M1
chr10:88050004-88051453	-1.36384	-1.13653	-0.0568267	0.966055	1.36384	0.227307	M1
chr10:88072311-88073909	-1.8667	-0.405804	-0.284063	1.05509	0.872478	0.628996	M1
chr10:88356186-88358004	-0.914126	-0.73576	-1.22627	0.691168	1.44922	0.73576	M1
chr10:88388933-88391465	-1.48568	-0.387568	0.387568	-0.452162	0.129189	1.80865	M1
chr10:88404161-88406524	-1.03327	-1.36839	0.0139632	0.558526	0.181521	1.64765	M1
chr10:88407442-88407914	-0.949003	-1.0443	-0.686935	0.194566	0.790174	1.6955	M1
chr10:88417518-88418816	-1.35938	-0.760492	0.380246	-0.218641	0.12358	1.83469	M1
chr10:88420125-88421599	-1.02137	-1.14393	-0.629164	0.719044	0.498429	1.577	M1
chr10:88426574-88428809	-0.377455	-1.75599	0.60721	-0.475922	0.705677	1.29648	M1
chr10:88444091-88444728	-0.693909	-1.36006	-0.444102	-0.0277564	0.888204	1.63763	M1
chr10:88490669-88491987	-1.12211	-1.25859	-0.53073	0.879495	0.879495	1.15244	M1
chr10:88584016-88585316	-1.43602	-1.05137	-0.282074	0.564149	1.06419	1.14112	M1
chr10:88647992-88649412	-1.87981	0.0218582	-0.568314	0.546456	0.74318	1.13663	M1
chr10:88708167-88708951	-1.20468	-0.893124	-0.706191	0.976205	0.353096	1.47469	M1
chr10:88867591-88869082	-2.10556	0.375993	-0.165437	0.601589	0.962542	0.330874	M1
chr10:89326728-89327643	-1.79753	-0.463281	-0.240906	1.14894	1.03775	0.315031	M1
chr10:89407255-89408138	-1.24806	-1.41922	0.377984	0.164031	1.06263	1.06263	M1
chr10:89415092-89416317	-1.55274	-0.84961	-0.322266	0.606865	0.782646	1.3351	M1
chr10:89570131-89571109	-1.01729	-1.50007	0.189665	0.327602	0.46554	1.53456	M1
chr10:89589244-89590590	-0.806187	-0.60464	-1.42426	0.994297	0.550894	1.2899	M1
chr10:89599351-89600084	-0.91592	-0.30075	-0.505806	-0.382772	-0.0546818	2.15993	M1
chr10:89635040-89635637	-1.29369	-0.776215	-0.388108	0.970269	-0.129369	1.61712	M1
chr10:89670570-89670913	-1.42788	-1.02539	-0.27791	0.699566	1.38955	0.642068	M1
chr10:89680124-89680969	-0.926479	-0.43599	-1.08997	0.381491	0.177121	1.89383	M1
chr10:89813101-89814040	-1.23703	-0.816904	-0.910265	1.05031	1.09699	0.816904	M1
chr10:91028947-91029610	0.00714924	1.12243	-1.32261	-0.507596	-0.764969	1.46559	M1
chr10:91076497-91077702	-1.04444	-1.01387	-0.00509482	-0.12737	0.239456	1.95132	M1
chr10:91138143-91139041	-1.11462	-1.14148	-0.577454	0.899755	0.496879	1.43692	M1
chr10:91146142-91147514	-1.11658	-1.21298	-0.0562308	-0.104429	1.5343	0.955924	M1
chr10:91153617-91155081	0.200691	-1.1916	-0.965826	1.17906	-0.58953	1.36721	M1
chr10:93049483-93050031	-0.940253	-0.701879	-0.821066	0.966739	-0.225131	1.72159	M1
chr10:93138185-93138951	-1.52249	-0.733677	-0.555559	0.742159	0.767604	1.30196	M1
chr10:93179247-93181022	-1.02881	-0.831807	-1.09448	0.941255	1.2696	0.744248	M1
chr10:93233278-93233717	-0.788759	-0.56864	-1.229	-0.0733729	1.30237	1.3574	M1
chr10:93251748-93252332	0.0359452	-0.697337	-1.30122	-0.611068	1.02803	1.54564	M1
chr10:93305994-93306329	-0.877791	-0.607701	-1.2154	0.405134	0.607701	1.68806	M1
chr10:93319641-93320450	-1.4976	-0.0978329	-1.00091	0.398857	1.39224	0.80524	M1
chr10:93345100-93345944	-0.48743	-0.698	-1.3765	0.869576	0.0740894	1.61827	M1
chr10:93353677-93354250	-0.816105	-0.431217	-0.901636	0.18888	-0.110477	2.07055	M1
chr10:93355726-93357977	-0.922951	-1.00914	-0.858308	0.714659	0.434541	1.6412	M1
chr10:93370130-93371172	-1.12583	-1.16913	-0.519615	0.909327	0.476314	1.42894	M1
chr10:93402406-93403773	-0.732658	-0.584895	-1.43453	0.966616	0.375564	1.40991	M1
chr10:93404949-93405682	-1.38223	-0.732748	-0.757728	0.965896	0.616175	1.29064	M1
chr10:93945294-93947063	-0.764399	-0.673579	-1.46068	0.930901	0.870355	1.0974	M1
chr10:94125183-94125692	-1.44919	-0.954816	-0.431363	0.702783	1.19715	0.935428	M1
chr10:94545074-94546405	-1.28913	-1.19364	0.190982	0.0954911	0.620692	1.5756	M1
chr10:94553748-94554385	-0.452633	-1.29206	-0.106986	-0.403255	0.288039	1.96689	M1
chr10:94608853-94609732	-1.33293	-1.01303	-0.510322	1.04349	1.2263	0.586489	M1
chr10:94846644-94847610	-1.79077	-0.852745	0.227399	0.99487	0.795896	0.625347	M1
chr10:94848162-94849602	-1.61823	-0.585317	-0.461367	0.654178	0.571545	1.43919	M1
chr10:94860494-94861399	-0.970253	-0.632074	-1.09103	0.7448	0.261687	1.68687	M1
chr10:94919332-94920509	-1.08651	-0.89477	-0.511297	0.399451	0.207714	1.88541	M1
chr10:94938603-94939257	-1.42536	-1.22988	0.0895939	0.456114	0.969243	1.14029	M1
chr10:95193958-95194339	-1.12427	-1.17576	-0.557842	1.3989	0.832472	0.6265	M1
chr10:95297747-95298145	-1.17036	-0.977361	-0.561673	0.225164	0.908079	1.57615	M1
chr10:95298952-95300753	-1.2042	-0.695382	-0.0339211	-0.203526	0.135684	2.00134	M1
chr10:95371974-95372434	-1.26374	-1.17806	-0.192774	0.235612	1.04954	1.34941	M1
chr10:95442399-95442660	-0.475187	-1.21896	-1.03302	1.22929	0.206603	1.29127	M1
chr10:95614914-95615277	-1.70753	-0.388075	0.543305	1.31946	0.776151	-0.543305	M1
chr10:95997724-95998984	-0.734193	-1.02951	-0.684973	0.324029	0.17637	1.94828	M1
chr10:96015175-96016701	-0.994727	-1.09589	0.82613	0.472074	-0.741831	1.53424	M1
chr10:96053904-96054713	-1.18561	-1.28871	-0.103096	1.54645	0.515482	0.515482	M1
chr10:96180281-96182151	-1.01365	-0.966863	0.576999	-0.358675	-0.124757	1.88694	M1
chr10:96236872-96239132	-0.273902	-0.783926	-0.472245	0.689477	-1.03894	1.87953	M1
chr10:96328367-96329027	-0.787895	-1.13807	1.05053	-0.875438	0.291813	1.45906	M1
chr10:96337851-96339264	-0.639045	-0.400892	-1.54403	0.337384	0.670799	1.57578	M1
chr10:96587980-96590179	-0.879103	-1.09888	-1.01097	1.09888	0.901081	0.988991	M1
chr10:96597849-96600585	-0.520456	-1.06904	-1.02685	0.618921	0.239128	1.7583	M1
chr10:96655711-96656869	-0.680985	-0.839661	-1.31569	0.469417	0.985115	1.3818	M1
chr10:98605216-98607517	-1.49004	-0.979167	-0.149004	1.06431	1.25589	0.298007	M1
chr10:98795882-98797094	-1.123	-0.812699	-1.03434	1.04912	0.783147	1.13778	M1
chr10:98879902-98881116	-1.41241	-1.05931	0.15133	0.30266	0.403547	1.61419	M1
chr10:99210711-99211952	-1.22634	-0.944692	-0.627839	0.322721	1.09725	1.3789	M1
chr10:99221365-99222454	-0.675572	-0.706514	-1.44913	0.531175	1.05719	1.24285	M1
chr10:99387667-99388505	-1.15518	-0.711319	-0.0625961	-0.233313	0.142264	2.02015	M1
chr10:100015521-100016851	-1.33877	-0.727151	0.536869	0.455319	-0.604827	1.67856	M1
chr10:100030485-100030965	-1.10484	-0.768342	-0.566442	0.00560834	0.544009	1.89001	M1
chr10:100032703-100033121	-1.02005	-0.513045	-0.259541	-0.295755	-0.0422508	2.13065	M1
chr10:102885641-102885898	-0.983274	-0.983274	-0.983274	1.30785	0.677791	0.964181	M1
chr10:106390702-106391886	-1.89697	0.0240123	0.408209	0.360184	1.41673	-0.31216	M1
chr10:106402202-106402621	-1.61698	-0.84699	0.384995	1.46298	0.615992	-6.83889e-15	M1
chr10:107941059-107942321	-0.837649	-1.03868	0.016753	-0.686872	1.77582	0.770637	M1
chr10:107947666-107948367	-1.13382	0.160213	-1.54051	0.566908	1.19544	0.75177	M1
chr10:107951552-107954503	-1.21115	-0.218598	0.242231	-0.927566	0.242231	1.87286	M1
chr10:108222926-108224500	-0.939959	-0.812746	-1.19438	0.925824	0.756207	1.26506	M1
chr10:110762149-110762985	-1.24276	-0.893913	-0.675886	0.588675	0.675886	1.548	M1
chr10:111127353-111127951	-1.28392	-0.805173	-0.805173	0.848696	0.674604	1.37097	M1
chr10:111232309-111235311	-0.871079	-1.20251	-0.794594	0.939066	0.505651	1.42347	M1
chr10:111515551-111517445	-0.706301	-0.955583	-1.17994	1.01375	0.415471	1.4126	M1
chr10:111543423-111544948	-1.07595	-0.268987	-1.00259	0.342347	0.0978134	1.90736	M1
chr10:111555194-111555784	-0.750016	-0.21711	-1.46056	0.315796	0.375008	1.73688	M1
chr10:111581616-111584584	-1.01782	-0.884798	-1.06619	0.965418	0.771931	1.23146	M1
chr10:111617273-111617713	-0.941257	-0.971457	-0.911056	0.327175	1.00669	1.4899	M1
chr10:111619503-111620519	-0.846756	-0.816334	-0.968446	0.461406	0.339717	1.83041	M1
chr10:111635378-111637860	-0.951738	-0.897525	-0.789099	0.168662	0.692721	1.77698	M1
chr10:111995692-111997635	0.140878	-1.1552	0.0281755	-0.760739	-0.25358	2.00046	M1
chr10:112000138-112000941	-0.891024	-1.36913	-0.673701	1.04315	0.912756	0.977953	M1
chr10:112001559-112003160	-0.43349	-1.42185	-0.43349	-0.225415	0.814961	1.69928	M1
chr10:112050860-112052107	-1.55475	-0.420899	0.249104	-0.472438	0.506797	1.69219	M1
chr10:113316491-113317053	-0.867941	-0.460639	-1.0425	0.0630348	0.353965	1.95408	M1
chr10:115227350-115228122	-2.00379	-0.435607	0.871214	0.479168	0.217803	0.871214	M1
chr10:115988793-115989396	-1.53462	-0.477997	-0.628943	1.18241	1.25789	0.201262	M1
chr10:116177444-116177962	-1.38227	-0.68429	-0.807462	1.28646	0.958006	0.629547	M1
chr10:116336528-116337908	-1.84981	-0.438113	-0.0973585	0.340755	1.31434	0.730189	M1
chr10:116422169-116423056	-1.38598	-0.873104	-0.433499	0.482344	0.628879	1.58136	M1
chr10:116425919-116427156	-0.917123	-0.948567	-1.0429	0.828031	0.639366	1.44119	M1
chr10:116433793-116435128	-1.29484	-0.958386	-0.285477	0.112152	0.785061	1.64149	M1
chr10:116486701-116488162	-0.806626	-0.764904	-1.36987	1.02914	0.96656	0.945699	M1
chr10:116878382-116879592	-1.2233	-0.937335	-0.699029	0.969109	1.39806	0.492498	M1
chr10:116965572-116965913	-1.6079	-0.692007	-0.142472	1.07872	1.32295	0.0407063	M1
chr10:117022364-117024438	-0.959207	-0.538632	-1.2027	1.0994	0.14757	1.45357	M1
chr10:117026408-117026883	-1.28487	-0.190994	-1.07651	1.05915	0.0694524	1.42377	M1
chr10:117033790-117034574	-1.21315	-0.824945	-0.921997	1.16463	0.776419	1.01905	M1
chr10:117049842-117050812	-1.26306	-0.870109	-0.617497	0.364885	0.813973	1.57181	M1
chr10:117081666-117082725	-1.53807	-0.91552	0.0366208	0.292966	0.585933	1.53807	M1
chr10:117094446-117095848	-1.51523	0.0772091	-0.704533	-0.328139	1.09058	1.38011	M1
chr10:117111002-117111983	-1.05529	-1.00768	0.349118	-0.24597	0.0396725	1.92015	M1
chr10:117521505-117523004	-1.19549	-0.930525	-0.684488	0.678179	0.564624	1.5677	M1
chr10:117720756-117722051	-1.25509	-0.92688	-0.471038	0.513583	0.440648	1.69877	M1
chr10:117768758-117769602	-1.94809	-0.119271	-0.397569	0.755381	0.834895	0.874652	M1
chr10:117872679-117873622	-1.2437	0	-0.162221	0.0540738	-0.648886	2.00073	M1
chr10:117897891-117899205	-1.51157	-0.43633	-0.202582	-0.109082	0.451913	1.80765	M1
chr10:117909398-117910909	-1.1411	-0.553517	-1.11555	0.826018	0.493908	1.49024	M1
chr10:117916439-117916776	-0.68062	-1.16241	-1.07064	1.01711	0.627088	1.26947	M1
chr10:118049933-118050928	-0.846036	-1.26587	0.10814	0.375309	-0.235363	1.86382	M1
chr10:118153056-118153631	-1.80394	0.078432	-0.39216	0.454905	1.53727	0.125491	M1
chr10:118171889-118174112	-1.14236	-1.05493	-0.42547	0.343873	0.553694	1.72519	M1
chr10:118178824-118179089	-1.26307	-0.548124	-1.04859	0.703029	0.774523	1.38223	M1
chr10:118216286-118217278	-1.66693	-0.297892	-0.297892	0.766914	1.56552	-0.0697195	M1
chr10:118282291-118282933	-1.39993	-0.551488	-0.848443	0.763599	1.44235	0.59391	M1
chr10:118374235-118374511	-0.89993	-1.19339	-0.811894	1.33033	1.00753	0.567347	M1
chr10:118404318-118404933	-1.30606	-1.23578	-0.286982	1.04836	0.9078	0.872659	M1
chr10:118406353-118407377	-1.16872	-0.907395	-0.5154	1.7059	0.094369	0.791248	M1
chr10:118440298-118443392	-1.1468	-0.840986	-0.917439	0.955666	0.5734	1.37616	M1
chr10:118447419-118448519	-1.24261	-0.594291	-0.832007	0.659123	0.313353	1.69643	M1
chr10:118448779-118449192	-1.10663	-0.681005	-0.468191	0.29794	-0.0425628	2.00045	M1
chr10:118458575-118462063	-0.881523	-0.908647	-1.12564	1.04427	0.556038	1.3155	M1
chr10:118466782-118467162	-0.914052	-1.22804	-0.788457	1.26293	0.676817	0.990805	M1
chr10:118468554-118469722	-0.849917	-0.92898	-1.16617	1.12663	0.652262	1.16617	M1
chr10:118470315-118471153	-1.12071	-1.01011	-0.85528	1.09122	0.892145	1.00274	M1
chr10:118476895-118478052	-0.0428353	-0.762468	-0.556859	-1.12228	0.625395	1.85905	M1
chr10:118486220-118488195	-1.18751	-1.02816	-0.709469	0.770173	0.838464	1.3165	M1
chr10:118494344-118496221	-0.940271	-0.732179	-1.21773	0.70135	0.770714	1.41811	M1
chr10:118506242-118508423	-1.14926	-0.531261	-0.986627	0.346946	0.607155	1.71305	M1
chr10:118516841-118517586	-1.28476	-0.739985	-0.930656	0.867099	1.08501	1.00329	M1
chr10:118561121-118562267	-1.63613	-0.423469	-0.53896	0.327226	1.42439	0.846937	M1
chr10:118627819-118628617	-1.33744	-1.286	0.565841	0.1286	0.540121	1.38888	M1
chr10:119248058-119248557	-1.80845	-0.717318	0.191958	0.737524	0.373814	1.22247	M1
chr10:119893508-119894993	-1.44354	-0.824877	0.317261	0.84074	1.50699	-0.396576	M1
chr10:120141083-120141488	-0.602817	-1.19056	-0.964508	0.34662	1.56732	0.843944	M1
chr10:120216845-120217767	-1.07787	-0.792553	-0.60234	-0.126809	0.824255	1.77532	M1
chr10:121374292-121376398	-1.55262	-1.10231	0.445617	0.67077	0.248607	1.28994	M1
chr10:121520335-121521659	-1.26973	-0.890164	-0.808829	0.953425	0.980536	1.03476	M1
chr10:121576660-121577583	-1.52561	-0.894324	-0.263036	0.420858	0.946931	1.31518	M1
chr10:121578848-121580817	-1.99049	0.0297088	1.09923	-0.326797	0.683302	0.50505	M1
chr10:121582831-121583366	-1.04161	-1.23293	-0.0212574	-0.0425147	0.595206	1.7431	M1
chr10:121611487-121612359	-1.12987	-0.740566	-1.04932	0.870333	1.3536	0.695819	M1
chr10:121712039-121714364	-1.86207	-0.55688	-0.0870125	0.748307	1.11376	0.643892	M1
chr10:122533365-122533638	-0.866381	-1.53283	0.733092	0.644232	1.35511	-0.333224	M1
chr10:122699235-122700318	-0.999187	-0.624492	-1.31143	1.09286	0.905513	0.936738	M1
chr10:122736913-122740381	-0.632521	-0.877368	-0.142827	0.285655	-0.693733	2.0608	M1
chr10:122753352-122755819	-1.09483	-1.11673	-0.613106	0.853969	0.481726	1.48897	M1
chr10:122817704-122818263	-1.14217	-1.14217	-0.144579	0.0722894	1.72049	0.636146	M1
chr10:122894733-122895850	-0.186868	-1.06434	-1.25933	0.056873	1.56807	0.885594	M1
chr10:123011378-123011981	-1.32433	-0.522761	-1.04552	0.731866	1.01067	1.15007	M1
chr10:123091561-123092523	-1.24564	-1.32961	0.0979716	1.44158	0.349899	0.685801	M1
chr10:125588281-125589388	-1.93806	-0.510015	0.306009	0.578017	1.19004	0.374011	M1
chr10:125903846-125904366	-1.58316	-0.361865	-0.768963	1.06298	1.19868	0.452331	M1
chr10:126744511-126746390	-2.12605	0.165501	0.356464	0.356464	1.08212	0.165501	M1
chr10:127110894-127111635	-1.21295	-0.978185	-0.538002	0.254328	0.958621	1.51619	M1
chr10:127114447-127115484	-0.482759	-1.48276	0.689655	-0.482759	0.0689655	1.68966	M1
chr10:127569272-127569715	-1.50838	-0.396942	-0.238165	1.74655	-0.238165	0.635107	M1
chr10:127591263-127591800	-1.63905	-0.180573	-0.888975	0.736182	0.944536	1.02788	M1
chr10:127717343-127717644	-1.86555	-0.718409	0.150634	0.776345	0.880631	0.776345	M1
chr10:127758863-127761071	-0.849655	-0.337894	-1.59761	0.862777	0.862777	1.05961	M1
chr10:128140334-128140952	-0.985192	-1.11655	-0.109466	0.372183	1.9047	-0.0656794	M1
chr10:128297533-128298299	-1.25187	-0.953413	-0.45598	1.33478	0.0911961	1.23529	M1
chr10:128487616-128487989	-0.462396	-0.843193	-0.734394	-0.299197	0.244798	2.09438	M1
chr10:128577677-128578563	-1.317	-0.654819	-0.566529	-0.0809327	1.11099	1.50829	M1
chr10:128645073-128646847	-1.08969	-0.794735	1.22078	-0.303146	-0.548941	1.51573	M1
chr10:128656483-128657457	-1.25707	-1.25707	0.141524	0.0416248	1.39027	0.94072	M1
chr10:128663046-128664533	-1.0139	-1.06363	-0.864717	0.627127	1.0581	1.25702	M1
chr10:128710606-128711013	-0.508378	-1.62131	-0.632037	0.975536	1.18164	0.604558	M1
chr10:128778935-128781321	-0.984524	-0.96589	-0.928621	0.84166	0.543507	1.49387	M1
chr10:128810836-128812376	-1.26869	-0.757811	-0.859987	0.519398	1.23464	1.13246	M1
chr10:128866075-128867017	-1.26953	-0.860006	0.232065	-0.61429	1.07842	1.43334	M1
chr10:128884738-128885434	-1.33571	-0.76833	0.0827432	1.85581	-0.200948	0.366434	M1
chr10:128972946-128973247	-0.965715	-1.18575	-0.782352	1.05129	0.647885	1.23465	M1
chr10:128977332-128978360	-1.39527	-0.999759	-0.208741	1.37329	0.186768	1.0437	M1
chr10:129026179-129026831	-1.77138	-0.697245	-0.0188445	1.11182	0.998756	0.376889	M1
chr11:3113702-3115470	-1.6331	-0.811661	-0.224918	0.537847	1.24194	0.889893	M1
chr11:3173494-3174184	-1.51447	0.0501482	1.55459	-0.912696	0.651926	0.170504	M1
chr11:3246868-3247670	-0.915725	-0.764156	-1.25675	1.01677	0.713634	1.20623	M1
chr11:3464185-3464439	-1.09077	-1.41637	-0.309322	1.05821	1.02565	0.732604	M1
chr11:3472490-3473245	-1.56376	-0.833379	-0.103002	1.13302	0.121729	1.24539	M1
chr11:3477375-3477948	-1.14239	-0.729134	-0.985637	0.482131	0.923886	1.45114	M1
chr11:3482001-3482578	-1.07871	-0.87096	-0.934884	0.647227	0.743113	1.49422	M1
chr11:3507303-3507908	-1.36852	-0.786631	-0.657321	0.474134	0.926716	1.41162	M1
chr11:3514299-3515594	-1.06159	-1.10843	-0.640078	0.530797	0.718137	1.56117	M1
chr11:3538571-3539890	-1.92916	-0.101535	-0.304604	0.913812	0.304604	1.11688	M1
chr11:3714260-3715011	-1.35295	-0.39584	-0.998463	0.844853	1.44748	0.454921	M1
chr11:3787381-3787966	-1.63321	-0.114325	-0.702281	0.22865	0.718613	1.50255	M1
chr11:3809475-3809829	-1.80014	-0.281272	0.168763	1.18134	1.06883	-0.337526	M1
chr11:3824548-3825207	-1.16934	-0.639827	-0.904583	0.463323	1.69885	0.551575	M1
chr11:4045222-4046144	-1.5648	-0.625921	-0.139094	1.0432	1.42571	-0.139094	M1
chr11:4071837-4072686	-1.54239	-0.457898	-0.421748	0.192799	1.71109	0.518148	M1
chr11:4083453-4084149	-1.91783	-0.0943197	-0.345839	1.16328	0.848878	0.345839	M1
chr11:4164642-4165124	-0.978046	-0.618764	-1.21757	0.638724	0.638724	1.53693	M1
chr11:4335214-4337206	0.145124	0.483745	-1.83823	0.0483745	-0.338622	1.49961	M1
chr11:4572734-4574315	-1.18534	-0.434988	-0.92435	-0.108747	1.42459	1.22884	M1
chr11:4661387-4661646	-1.54694	-0.503654	-0.75548	0.611579	1.11523	1.07926	M1
chr11:4823435-4824572	-1.17477	-0.425507	-1.23027	0.684511	0.795512	1.35052	M1
chr11:4826303-4826817	-1.068	-0.239754	-0.283346	-0.0217959	-0.501305	2.1142	M1
chr11:4979670-4980036	-1.28055	-0.507388	-0.942293	0.89397	1.52217	0.314098	M1
chr11:4999919-5000356	-1.01015	-0.360769	-0.96686	-0.0144308	0.418492	1.93372	M1
chr11:5021042-5021900	-1.72535	-0.805165	-0.0575118	1.15024	0.805165	0.63263	M1
chr11:5294981-5295378	-0.870977	-0.622126	-0.0414751	-0.373276	-0.248851	2.1567	M1
chr11:5336447-5337390	-1.11994	-1.04555	-0.748004	1.35963	0.640556	0.913309	M1
chr11:5714705-5715621	-1.3464	-1.32123	0.138415	0.415245	0.968905	1.14507	M1
chr11:5737131-5737412	-0.651518	-1.57131	-0.559539	0.636188	0.866136	1.28004	M1
chr11:5834978-5835654	-0.888111	-0.787885	-1.17208	0.648683	0.665387	1.53401	M1
chr11:6159017-6159941	-1.013	-0.795932	-0.108536	-0.253251	0.108536	2.06219	M1
chr11:6503609-6504331	-1.08064	-0.756447	-0.941699	0.494006	0.632945	1.65183	M1
chr11:6637685-6638137	-0.256021	-1.30936	-1.00214	0.0512041	1.41177	1.10455	M1
chr11:6644469-6644685	-1.10213	-0.874101	-0.326838	0.311636	1.95343	0.0380044	M1
chr11:8524041-8524422	-1.82853	-0.603593	0.301796	1.10067	0.994152	0.0355054	M1
chr11:8685293-8686141	-1.13422	-1.03837	-0.774786	0.854661	1.28599	0.806736	M1
chr11:8688584-8689798	-1.40055	-0.75081	-0.772468	0.85188	1.09012	0.981828	M1
chr11:8927146-8927563	-1.52075	-0.21725	-0.543125	0.706063	1.68369	-0.108625	M1
chr11:8980820-8981767	-1.49108	-0.50348	-0.416339	0.193646	0.455068	1.76218	M1
chr11:8983370-8984210	-1.79072	-0.438288	-0.212883	0.914144	0.237928	1.28982	M1
chr11:9048148-9049296	-1.31212	-0.843917	-0.774554	1.01154	0.734092	1.18495	M1
chr11:9055071-9056019	-1.49433	-0.322484	-0.322484	-0.376989	0.903864	1.61242	M1
chr11:9060175-9060644	-1.53492	-0.843124	0.497227	0.237804	0.0216186	1.62139	M1
chr11:9117527-9119347	-1.23557	-0.805028	-0.885755	0.863331	0.74224	1.32078	M1
chr11:9126216-9127007	-0.903186	-1.35105	-0.455325	0.485183	0.641934	1.58244	M1
chr11:9135713-9137214	-1.47608	-0.938238	-0.292826	0.496011	0.818717	1.39242	M1
chr11:10196367-10197390	-1.37496	-1.22076	0.167052	0.822407	1.36211	0.244152	M1
chr11:11287415-11288551	-1.68636	-0.133838	-0.294443	0.455049	1.68636	-0.0267676	M1
chr11:11748714-11749533	-0.911666	-0.735215	-0.735215	0.10293	0.279382	1.99978	M1
chr11:12145431-12147045	-2.01093	-0.287276	0.175168	0.469451	1.18414	0.469451	M1
chr11:13821510-13824101	-1.7376	-0.992915	0.4344	0.744686	0.930857	0.620572	M1
chr11:16383085-16384600	-1.82378	-0.804278	0.419131	0.962868	0.894901	0.351163	M1
chr11:16879097-16880070	-1.64965	-0.745272	0.661534	0.360075	1.46542	-0.0921123	M1
chr11:17000414-17001725	-0.701934	-1.29588	-0.647939	0.971909	0.10799	1.56585	M1
chr11:17006950-17009085	-0.999635	-0.675429	-1.16174	0.783498	0.540343	1.51296	M1
chr11:17216636-17217743	-1.28303	-0.901302	-0.551385	0.498367	0.62561	1.61174	M1
chr11:18331687-18332315	-1.21914	-0.907867	-0.207512	0.687385	1.77682	-0.129695	M1
chr11:19984382-19984770	-1.24205	-0.963751	-0.623604	0.396839	1.10806	1.32451	M1
chr11:19998027-19998749	-1.16493	-0.627268	-1.08003	1.41017	0.617835	0.844218	M1
chr11:20310327-20311632	-1.67212	-0.779527	0.184468	1.18417	1.07706	0.00595059	M1
chr11:20378737-20379584	-1.21931	-0.989662	-0.464759	0.749081	1.63486	0.289791	M1
chr11:20558212-20558515	-0.985046	-1.32602	-0.575873	0.833501	0.765305	1.28814	M1
chr11:20711591-20712934	-1.96402	-0.0620218	0.4755	-0.310109	0.723587	1.13707	M1
chr11:21209942-21210398	-1.04684	-0.980019	-0.579102	-0.077956	1.32525	1.35866	M1
chr11:21220052-21221807	-1.2636	-1.00035	-0.526498	0.789747	0.500173	1.50052	M1
chr11:21332482-21333691	-1.28877	-1.11501	-0.333054	0.506821	0.767471	1.46254	M1
chr11:22535017-22536700	-1.87824	-0.427239	0.153161	0.346628	1.41069	0.394994	M1
chr11:23864047-23864766	-0.895121	-0.770221	-1.18656	0.64532	1.51962	0.686954	M1
chr11:24401247-24402339	-1.37041	-0.21557	-1.13944	0.823784	0.56972	1.33191	M1
chr11:26183667-26183942	-2.00661	0.21693	0.0542326	0.596559	1.24735	-0.108465	M1
chr11:29560089-29561270	-1.03551	-0.408753	-1.33526	0.681255	0.654005	1.44426	M1
chr11:29645570-29645836	-1.2973	-1.00246	-0.560198	1.20885	0.530714	1.1204	M1
chr11:30630387-30631004	-0.669756	-1.28017	-0.211948	-0.415418	1.72102	0.85627	M1
chr11:31343873-31345437	-1.68501	-0.668356	0.122375	1.36495	0.913105	-0.0470673	M1
chr11:31646037-31646500	-1.48726	-0.434481	-0.434481	0.518036	1.77135	0.0668433	M1
chr11:31662832-31664537	-1.62539	0.283798	-0.902994	0.386997	1.47059	0.386997	M1
chr11:31725965-31726207	-1.614	-0.482105	-0.419222	0.77556	1.53016	0.209611	M1
chr11:31732441-31733555	-1.20773	-0.85511	-0.819847	1.17247	1.24299	0.467225	M1
chr11:31807405-31808807	-1.0865	-0.592805	-1.20992	0.921933	1.31464	0.652647	M1
chr11:31820545-31822049	-1.71679	-0.0903576	0.271073	0.271073	1.65656	-0.39155	M1
chr11:32251053-32251545	-1.30086	-0.524043	-0.782982	0.030826	1.06658	1.51048	M1
chr11:32259711-32260216	-1.5086	-0.637325	-0.153281	0.669594	1.68609	-0.0564718	M1
chr11:32320793-32321472	-1.27328	0.139537	-1.43026	0.662802	1.13374	0.767455	M1
chr11:32357240-32358046	-1.14373	-0.871742	-0.892664	1.40873	0.864768	0.634628	M1
chr11:32427597-32427854	-1.24483	-0.903925	-0.563016	1.20351	1.35847	0.149793	M1
chr11:32435234-32435945	-1.32402	-1.2244	-0.153569	0.469009	1.04178	1.1912	M1
chr11:32706220-32706838	-1.47688	0.356489	-1.04036	0.618399	0.0509269	1.49143	M1
chr11:32708477-32710422	-1.4593	-0.122888	-1.09063	0.983104	1.21352	0.476191	M1
chr11:32723205-32724339	-0.879878	-0.745088	-1.12699	0.78253	0.333231	1.6362	M1
chr11:32725601-32726906	-1.85536	-0.258341	-0.446226	0.587139	1.00988	0.962908	M1
chr11:33071039-33071268	-1.0195	-0.556088	-0.926814	0.278044	1.89997	0.324385	M1
chr11:33623239-33623713	-1.91491	-0.112642	-0.292869	0.923664	1.14895	0.247812	M1
chr11:34036221-34036742	-1.31763	-0.793751	-0.650876	1.016	0.301625	1.44463	M1
chr11:34228761-34229730	-1.18301	-0.19912	-1.32356	1.27671	0.433379	0.9956	M1
chr11:34532145-34532777	-0.771607	-1.11339	-1.08232	1.15482	0.999464	0.813035	M1
chr11:34812622-34813133	-1.61233	-0.362321	-0.416669	0.942035	1.48552	-0.0362321	M1
chr11:34916833-34917155	-1.06864	-0.345253	-1.33169	0.608304	1.46322	0.674066	M1
chr11:35747011-35747668	-1.15671	-0.938687	-0.81151	0.569268	1.3505	0.987136	M1
chr11:35763721-35765499	-1.82216	-0.475937	-0.312759	0.870285	1.07426	0.666312	M1
chr11:35776436-35777094	-1.31424	-0.885892	-0.710661	0.788541	0.827482	1.29477	M1
chr11:35841691-35842331	-1.59842	0.127873	-1.07094	0.559445	1.03897	0.943065	M1
chr11:35943861-35944273	-1.64817	-0.20839	-0.359946	0.852503	1.53451	-0.170501	M1
chr11:40348061-40349250	-1.82669	-0.176777	-0.353553	0.294628	1.41421	0.648181	M1
chr11:40796746-40798808	-1.75359	-0.767195	0.383598	0.657596	1.31519	0.164399	M1
chr11:43173463-43175314	-1.01021	-0.702957	-1.19177	0.74951	0.777442	1.37798	M1
chr11:43183184-43184026	-1.10563	-0.251776	-0.974264	0.142308	0.27367	1.91569	M1
chr11:43213264-43214379	-1.75396	-0.570815	-0.384003	0.861411	0.954817	0.892547	M1
chr11:43223353-43223804	-1.12087	-1.15186	-0.594008	0.707644	1.42045	0.738636	M1
chr11:43237515-43239208	-1.27006	-1.41567	0.0404477	0.768507	1.05973	0.817044	M1
chr11:43263323-43264334	-1.34262	-0.744732	-0.839135	0.765711	0.985984	1.17479	M1
chr11:43357831-43359430	-1.36905	-0.7409	-0.76506	1.1194	0.563728	1.19188	M1
chr11:43365663-43366304	-1.41977	-0.518328	-0.473256	0.067608	0.5634	1.78035	M1
chr11:43369389-43369771	-1.88899	-0.33704	-0.290011	1.0268	0.932738	0.556508	M1
chr11:43376750-43378085	-1.21533	-0.399931	-1.19203	0.718323	0.695026	1.39394	M1
chr11:43379753-43380563	-0.916851	-0.507678	0.219741	-0.189432	-0.689532	2.08375	M1
chr11:43386467-43389120	-0.823561	-0.108363	-0.433453	-0.173381	-0.628507	2.16727	M1
chr11:43402064-43403359	-1.41199	-0.840045	-0.554072	1.37624	0.518326	0.911538	M1
chr11:43727778-43729568	-1.46994	-0.959711	-0.41304	0.789635	1.11764	0.935414	M1
chr11:44292628-44293451	-1.38122	-1.13161	0.26626	0.515879	1.56428	0.166413	M1
chr11:44462559-44462921	-2.01092	-0.287274	-0.0410391	0.636107	0.9439	0.759224	M1
chr11:45631239-45631797	-1.65862	-0.374526	-0.557968	0.909564	1.36817	0.313379	M1
chr11:45724528-45726406	-1.79677	0.359353	-0.43269	0.227346	1.54742	0.0953386	M1
chr11:45757009-45757869	-0.963256	-1.17891	0.201277	0.848241	1.6246	-0.531948	M1
chr11:45769681-45771102	-2.04587	-0.234772	0.167695	0.503084	1.10678	0.503084	M1
chr11:46073338-46076649	-1.36398	-0.585684	-0.892284	0.6643	0.782223	1.39542	M1
chr11:46120372-46121710	0.0336177	-1.62037	0.598395	-0.974912	0.719418	1.24385	M1
chr11:46125222-46128917	-1.06645	-0.106645	-0.213291	-0.817614	0.177742	2.02626	M1
chr11:46134236-46135778	-0.818238	-0.378325	-1.59248	0.888624	0.783045	1.11738	M1
chr11:46393102-46393984	-1.30206	-0.60591	-0.68326	1.01844	0.0128917	1.55989	M1
chr11:46443129-46443756	-1.28054	-0.891514	-0.74563	1.00498	0.664583	1.24812	M1
chr11:46446254-46448801	-0.800614	-1.0121	-1.07252	0.589131	0.830826	1.46527	M1
chr11:46453002-46455385	-1.18871	-0.657735	-1.0739	1.00693	0.676869	1.23654	M1
chr11:46456046-46456330	-1.20998	-0.82019	-0.893276	0.982604	0.641535	1.29931	M1
chr11:46461395-46462505	-0.97568	-0.930649	-0.930649	1.07325	0.33023	1.4335	M1
chr11:46473858-46475069	-0.976366	-0.777783	-1.19481	1.06904	0.711589	1.16833	M1
chr11:46483890-46484166	-1.41057	-0.604531	-0.886645	0.806041	1.12846	0.967249	M1
chr11:46488180-46488648	-0.896191	-1.09244	-0.93544	0.59528	1.34102	0.987772	M1
chr11:46503736-46504861	-1.84139	-0.24456	-0.503506	0.834381	1.05017	0.704908	M1
chr11:46510007-46510297	-0.497888	0.426761	-1.56479	0.284507	-0.355634	1.70704	M1
chr11:47428045-47428886	-2.15116	0.260746	0.260746	0.847426	0.717053	0.0651866	M1
chr11:47856027-47858044	-1.78964	0.177192	-0.248069	0.70877	1.45298	-0.301227	M1
chr11:48669526-48670936	-1.48185	-1.06443	-0.146098	0.980942	1.18965	0.521778	M1
chr11:49176909-49178149	-1.11668	-0.968981	-0.754149	0.669111	0.615404	1.55529	M1
chr11:49185908-49187364	-1.21435	-0.21946	-1.33139	0.892471	0.65838	1.21435	M1
chr11:49337340-49337602	-1.25083	-0.748404	-0.936813	0.884477	0.790273	1.2613	M1
chr11:49697746-49698281	-1.45645	-0.755195	-0.593368	0.755195	0.64731	1.40251	M1
chr11:49854805-49855636	-1.47767	-0.462886	0.391672	-0.783345	0.925771	1.40646	M1
chr11:49955176-49956482	-1.94633	-0.406376	-0.0855529	0.876918	0.941082	0.620259	M1
chr11:49960678-49961849	-1.28017	-0.517153	-0.974961	0.347595	1.41581	1.00887	M1
chr11:49977986-49979954	-1.25826	-0.824793	-0.860915	0.927139	1.23418	0.78265	M1
chr11:49980797-49981744	-1.51088	-0.677292	-0.677292	0.78149	0.948208	1.13577	M1
chr11:49996348-49996692	-1.19221	-1.32227	-0.314309	1.14885	0.856221	0.823706	M1
chr11:50102481-50103071	-2.16429	0.134071	0.421366	0.82358	0.651202	0.134071	M1
chr11:50161187-50163173	-1.25926	-0.518519	-1.03704	0.925926	1.40741	0.481481	M1
chr11:50349396-50350913	-1.77551	-0.69996	-0.0341444	0.682888	1.24627	0.580455	M1
chr11:50432529-50433756	-1.70909	-0.514386	-0.514386	0.978992	0.730096	1.02877	M1
chr11:50439742-50440231	-1.06318	-0.833005	-0.241133	0.054803	0.054803	2.02771	M1
chr11:50559270-50559658	-1.44082	-0.538328	-0.538328	0.791659	1.64665	0.0791659	M1
chr11:51464850-51465556	-1.19153	-0.768502	-0.853108	1.05052	1.43125	0.331372	M1
chr11:51513019-51513457	-1.46344	-0.988813	-0.303236	1.04155	1.19976	0.514183	M1
chr11:51760021-51761476	-0.989593	-0.422938	-1.40843	0.956744	0.611823	1.25239	M1
chr11:51812135-51812711	-1.18861	-1.02799	-0.41762	0.256997	0.706742	1.67048	M1
chr11:51837269-51838374	-1.14971	-0.484519	-1.22362	1.26468	0.599489	0.993674	M1
chr11:51866027-51866303	-1.04367	0.0146995	-0.779075	-0.558582	0.411587	1.95504	M1
chr11:51874149-51875355	-1.00201	-0.223979	-1.35566	1.29672	0.0943071	1.19063	M1
chr11:51880819-51881788	-1.24682	-1.12518	-0.516975	1.09477	0.669026	1.12518	M1
chr11:52005692-52006558	-1.3422	-0.579767	0.27797	-0.555941	0.373275	1.82666	M1
chr11:52011013-52011553	-1.50321	-0.597166	0.10296	0.0617758	0.10296	1.83268	M1
chr11:52015497-52016027	-1.95926	-0.131715	-0.230501	1.2019	0.658576	0.461003	M1
chr11:52030105-52030968	-1.56444	-0.727136	0.0661032	0.286447	1.69665	0.242379	M1
chr11:52045936-52047369	-1.88	-0.195021	-0.335436	0.9283	0.319835	1.16233	M1
chr11:52075654-52077051	-1.18759	0.336111	-0.201667	-0.380926	-0.560185	1.99426	M1
chr11:52080069-52080351	-1.27071	-0.514103	-0.455903	0.271602	0.00970006	1.95941	M1
chr11:52384515-52385083	-0.690962	-0.96431	-1.28322	0.949124	1.17691	0.81245	M1
chr11:52553706-52555234	-1.57333	-1.08745	0.0231372	0.856078	0.786666	0.994901	M1
chr11:52764683-52765739	-1.742	-0.3484	-0.432016	1.26818	0.989457	0.264784	M1
chr11:53128301-53129248	-1.09386	-0.577655	-1.05699	0.344135	0.749723	1.63464	M1
chr11:53175248-53176226	-1.41181	-0.773137	-0.504219	1.1429	1.34459	0.201688	M1
chr11:53656302-53658140	-0.995681	-0.666175	-1.25355	1.02433	0.666175	1.2249	M1
chr11:53805859-53806094	-1.65549	-0.609919	-0.261394	0.575067	1.51608	0.435656	M1
chr11:53926936-53928641	-1.26349	-1.06709	-0.320783	1.17184	1.32896	0.150571	M1
chr11:54031799-54032764	-1.19318	-1.27642	-0.277484	1.17931	1.13768	0.430099	M1
chr11:54326252-54327015	-1.19454	-1.24431	0	0.0995448	1.54294	0.796358	M1
chr11:54387222-54388450	-1.82868	0.224918	-0.420499	0.283592	1.51575	0.224918	M1
chr11:54491752-54492865	-0.58776	-0.913289	-1.0218	0.795737	-0.0452123	1.77232	M1
chr11:54748964-54749516	-1.49871	-0.599485	-0.187339	0.299743	0.187339	1.79846	M1
chr11:55113187-55114406	-1.11629	-0.167444	-0.669775	9.91466e-15	-0.111629	2.06514	M1
chr11:55164405-55165158	-0.59655	-1.40189	-0.864997	0.924652	1.28258	0.656205	M1
chr11:55197062-55198366	-1.30839	-0.561963	-1.051	1.05958	1.0081	0.853669	M1
chr11:55239020-55239362	-1.05542	-0.702105	-0.647749	0.575273	1.90701	-0.0770051	M1
chr11:55444865-55445569	-0.737698	-1.59584	-0.195716	1.02374	1.3399	0.165606	M1
chr11:56203866-56205385	-1.83978	0.358398	-0.215039	-0.0238932	1.55306	0.167252	M1
chr11:57911430-57912926	-1.30484	-0.725932	-0.781067	0.790256	0.514585	1.507	M1
chr11:58126502-58127032	-1.01367	-0.959606	-0.743356	0.094609	1.14882	1.4732	M1
chr11:58222220-58222559	-1.44027	-0.360068	-0.0900171	0.504096	1.82735	-0.441084	M1
chr11:58673917-58674829	-1.75193	-0.948964	0.291989	0.875967	0.80297	0.729972	M1
chr11:59004058-59006137	-1.84885	-0.493726	0.136562	0.54625	1.39714	0.26262	M1
chr11:59054949-59055586	-1.74984	0.120434	-0.814702	0.885545	1.14058	0.417977	M1
chr11:59076910-59077166	-1.27471	-1.23381	0.156782	0.892977	1.42467	0.0340831	M1
chr11:59171019-59171575	-0.726548	-0.508583	-1.38044	1.14795	0.0581238	1.4095	M1
chr11:59176832-59177328	-1.42735	-0.905678	-0.340535	1.52878	0.702806	0.441971	M1
chr11:59183600-59184527	-1.70529	-0.310052	-0.484456	0.794508	0.271295	1.43399	M1
chr11:59333807-59334251	-1.26215	-1.21167	0.403889	0.403889	1.61556	0.0504862	M1
chr11:59404037-59404776	-2.011	-0.20929	-0.154693	0.82806	0.718865	0.82806	M1
chr11:59418434-59419340	-1.32485	-0.775734	-0.854178	0.950056	1.0285	0.976204	M1
chr11:59756382-59756782	-1.4239	-0.15712	-0.834698	0.461539	1.72832	0.22586	M1
chr11:59778613-59779177	-1.40424	0.0739072	-0.911522	0.320264	1.74914	0.17245	M1
chr11:59849592-59850183	-1.69893	-0.210344	0.145623	-0.566311	1.08408	1.24589	M1
chr11:60509140-60510018	-1.6942	-0.642627	-0.392253	0.909693	1.10999	0.709393	M1
chr11:60769246-60770123	-1.22304	-1.10114	-0.223479	0.215353	0.678565	1.65375	M1
chr11:60935135-60936138	-1.49613	-0.760331	0.0245268	0.367902	0.122634	1.7414	M1
chr11:60937480-60938061	-1.57907	-0.22085	-0.618379	0.110425	0.706719	1.60116	M1
chr11:60953190-60954275	-1.9047	0.678687	1.16034	-0.459756	0.591115	-0.0656794	M1
chr11:60959737-60960044	-1.68497	-0.734047	-0.133463	0.717364	1.368	0.467121	M1
chr11:61099595-61100295	-2.00774	-0.30237	0.241896	1.07644	0.786163	0.205612	M1
chr11:61112278-61113030	-1.49694	-0.680426	-0.112418	0.0295837	0.52659	1.73361	M1
chr11:61160213-61160867	-1.37336	-0.441438	0.490487	-0.980974	0.980974	1.32431	M1
chr11:61387330-61387806	-1.20786	-0.993132	-0.751559	0.939449	0.805242	1.20786	M1
chr11:61597498-61598389	-0.832211	-0.765928	-0.920587	0.559717	0.073647	1.88536	M1
chr11:61713272-61715411	-1.8644	0.385038	-0.405304	0.445834	1.41856	0.0202652	M1
chr11:62004977-62006888	-1.43053	-0.518033	-0.717641	0.36595	0.708136	1.59212	M1
chr11:62184607-62185619	-0.788407	-0.707683	-1.36962	1.16512	0.535471	1.16512	M1
chr11:62221922-62222646	-1.04761	-0.950605	-0.950605	1.16401	1.16401	0.620804	M1
chr11:62223499-62224427	-1.50196	-0.73892	-0.646829	0.971339	0.958184	0.958184	M1
chr11:62233689-62234641	-1.55675	-0.716868	-0.51326	0.555679	1.14105	1.09015	M1
chr11:62237959-62238553	-1.53907	-0.647472	-0.679315	0.944673	0.880987	1.0402	M1
chr11:62248012-62249815	-1.15293	-0.725592	-1.07281	0.903651	0.823525	1.22416	M1
chr11:62387483-62387893	-1.06287	-0.651439	-1.20002	1.02859	1.23431	0.651439	M1
chr11:62514879-62515610	-2.00743	-0.316962	0.792406	0.581098	0.950887	9.38397e-15	M1
chr11:62587115-62587451	-1.04727	-0.972762	-0.898252	1.21285	1.18801	0.517426	M1
chr11:62675586-62676231	-1.88166	0.0761364	-0.641721	0.989774	0.728735	0.728735	M1
chr11:62719235-62719753	-1.10737	-1.43468	-0.158196	0.921902	0.529139	1.2492	M1
chr11:62730728-62732893	-1.32	-0.76	-0.76	1.32	0.44	1.08	M1
chr11:62814939-62815881	-1.51627	-0.701978	0	-0.168475	0.786215	1.60051	M1
chr11:62921284-62921948	-1.78495	-0.594984	0.143617	0.471884	1.45668	0.30775	M1
chr11:62957628-62958049	-1.436	-0.60981	-0.373754	0.481946	1.78025	0.15737	M1
chr11:63334468-63335676	-1.98186	-0.391763	0.368718	0.506988	1.19833	0.299584	M1
chr11:64898924-64899395	-1.21672	-1.32252	0	0.793514	1.42832	0.317406	M1
chr11:65429183-65429948	-1.88366	-0.0632102	-0.442471	1.07457	0.998721	0.316051	M1
chr11:65697918-65698335	-1.4501	-1.04424	-0.283256	0.832856	0.706025	1.23872	M1
chr11:65740152-65740932	-1.21528	-0.624858	-0.595337	-0.270608	1.50064	1.20543	M1
chr11:65794142-65795373	-1.25426	-1.08795	1.11566	-0.0485071	-0.131662	1.40671	M1
chr11:66961088-66962057	-1.89126	-0.248449	-0.157182	0.147042	1.02929	1.12056	M1
chr11:67020790-67021591	-0.25068	-1.70105	-0.734135	0.71623	1.14597	0.823664	M1
chr11:67024575-67025935	-0.825862	-1.26632	-0.862567	1.04609	1.1195	0.789157	M1
chr11:67048583-67049425	-0.708905	-0.109428	-1.10856	-0.0237888	-0.109428	2.06011	M1
chr11:67054261-67055519	-1.41392	-0.90744	-0.147723	0.168826	0.659477	1.64078	M1
chr11:67080174-67081017	-1.65685	-0.672583	-0.328089	0.410112	1.14831	1.0991	M1
chr11:67099993-67100410	-2.014	0.298727	-0.163818	0.240909	1.28163	0.356545	M1
chr11:67111585-67113109	-1.44743	-1.33609	0.389692	0.612372	0.835053	0.946394	M1
chr11:67121492-67122317	-1.3211	-0.83381	-0.379005	1.11536	1.4727	-0.0541435	M1
chr11:67479456-67481223	-1.60604	-0.953386	0.121573	0.428704	0.620661	1.38849	M1
chr11:67512361-67512881	-1.58993	-0.519786	-0.48921	0.183454	1.28418	1.1313	M1
chr11:67515358-67516267	-1.18639	-0.921112	-0.589512	0.184222	0.93585	1.57694	M1
chr11:67522458-67522981	-1.70838	0.670139	-0.915543	0.613508	1.17982	0.160456	M1
chr11:67525255-67527608	-1.62777	-0.959334	-0.0309463	0.563222	1.04598	1.00885	M1
chr11:67562685-67564891	-1.55543	-0.607357	-0.607357	1.11102	0.488849	1.17027	M1
chr11:67570883-67571351	-1.04249	-1.13947	-0.77581	0.751566	1.18796	1.01825	M1
chr11:67578160-67578872	-1.50548	-0.947466	0.133692	0.58708	0.168568	1.56361	M1
chr11:67588551-67589148	-0.596554	-1.18556	-1.14025	0.80799	1.21576	0.898606	M1
chr11:67607947-67609171	-1.47356	-1.04095	-0.283896	0.743537	1.04095	1.01391	M1
chr11:67633008-67634365	-1.32102	-0.951579	-0.615727	0.626922	1.23145	1.02994	M1
chr11:67647556-67648351	-0.827411	-1.60948	-0.351366	0.872749	0.906752	1.00876	M1
chr11:67657247-67658340	-0.810495	-1.11925	-1.00347	0.733305	1.35082	0.84909	M1
chr11:67678094-67678931	-1.24676	-1.11722	-0.437174	0.728624	1.44106	0.631474	M1
chr11:67897084-67897474	-1.3436	-1.00159	-0.219861	1.58789	0.7573	0.219861	M1
chr11:68445722-68447586	-0.677857	-0.213041	-1.31698	0.949	-0.387347	1.64622	M1
chr11:68458214-68458850	-0.455747	-0.502894	-0.502894	0.817202	-1.16294	1.80727	M1
chr11:68681711-68682129	-1.30456	-0.32159	-1.19535	0.952636	1.17107	0.69779	M1
chr11:68863611-68864461	-0.883134	-0.910168	-1.18052	0.874122	0.928192	1.1715	M1
chr11:69257923-69260331	-1.12764	-0.736724	-1.00736	0.857006	0.556302	1.45841	M1
chr11:69266960-69268602	-1.33302	-0.58523	-0.942871	0.682769	0.81282	1.36554	M1
chr11:69482845-69483368	-1.31203	-1.05626	-0.516286	0.847846	0.791007	1.24572	M1
chr11:69665666-69666633	-0.871489	-0.958638	-0.697191	0.697191	0	1.83013	M1
chr11:69724626-69724967	-1.70417	-0.531575	-0.156345	1.15696	1.20386	0.0312691	M1
chr11:69876242-69877240	-0.59728	-0.972316	-0.972316	1.2779	-0.180573	1.44458	M1
chr11:70113477-70114934	-1.5035	-0.259224	-1.02275	1.06989	0.928492	0.787097	M1
chr11:70201704-70202022	-1.58526	-0.241236	-0.861557	1.20618	0.999406	0.482472	M1
chr11:70245513-70245832	-1.63571	-0.998419	0.148701	1.23209	0.658532	0.594803	M1
chr11:70375837-70376523	-1.52613	-0.423925	-0.791327	0.423925	1.15873	1.15873	M1
chr11:70506506-70507640	-0.96344	-0.610962	-1.19843	0.375977	1.5509	0.845947	M1
chr11:70533919-70534956	-1.28755	-0.820295	-0.851446	1.07988	1.01758	0.861829	M1
chr11:70586452-70586746	-2.03621	0.18511	-0.37022	0.819773	0.819773	0.581774	M1
chr11:70588190-70589148	-0.902162	-1.66936	-0.0923473	0.76009	0.930577	0.973199	M1
chr11:70591863-70592249	-1.23715	-1.11791	-0.581313	1.02848	0.998666	0.909233	M1
chr11:70596855-70597969	-1.77176	0.0732134	-0.805348	1.08356	0.81999	0.60035	M1
chr11:70622269-70622651	-1.24369	-0.700093	-0.947184	1.22722	1.12838	0.535365	M1
chr11:70648407-70649115	-1.06688	-0.893869	-0.0288345	-0.15859	0.144172	2.004	M1
chr11:70720155-70721290	-1.54824	-0.682276	-0.178441	0.199435	0.545821	1.6637	M1
chr11:70774559-70774959	-1.83114	-0.0648631	-0.394168	0.354252	0.474	1.46191	M1
chr11:70812354-70813302	-1.64809	-0.659234	-0.423793	1.03594	1.13012	0.565058	M1
chr11:71144484-71144862	-1.63904	-0.681159	-0.298007	0.979167	0.34058	1.29846	M1
chr11:71230621-71230987	-1.72139	-0.296792	-0.692515	0.811232	0.890377	1.00909	M1
chr11:71266085-71267603	-1.62253	-0.979643	0.260218	0.811267	1.27047	0.260218	M1
chr11:71382736-71384821	-1.95932	-0.0915571	-0.0915571	0.531031	1.33673	0.274671	M1
chr11:71666906-71667321	-1.79185	-0.749894	0.813042	0.244702	1.19194	0.292064	M1
chr11:71845269-71845712	-1.37072	-0.96707	-0.563423	1.15207	0.950251	0.798884	M1
chr11:71995689-71996611	-1.48322	-0.966739	-0.331075	0.622421	0.940253	1.21836	M1
chr11:71999900-72001133	-1.56647	-0.590814	-0.655858	0.775105	0.807627	1.23041	M1
chr11:72023904-72025284	-1.61176	-0.89746	-0.183155	0.586096	1.02567	1.08062	M1
chr11:72041551-72042832	-0.841306	-1.2562	-0.772158	1.44059	0.610812	0.818257	M1
chr11:72052343-72053243	-1.37769	-0.871598	-0.534205	0.64667	1.49015	0.64667	M1
chr11:72066526-72066901	-1.50029	-0.519904	-0.698157	1.08437	1.30719	0.326797	M1
chr11:72196373-72197308	-1.16173	-0.322231	-1.08541	0.440947	0.390069	1.73835	M1
chr11:72300864-72302829	-1.67589	-0.661906	1.36606	-0.154914	0.22533	0.901319	M1
chr11:72311005-72311707	-1.35334	-0.616964	-0.497551	0	1.73148	0.736376	M1
chr11:72314219-72314514	-1.95759	0.054077	-0.1406	1.15725	0.897678	-0.0108154	M1
chr11:72341804-72342942	-1.29974	-0.468758	-1.08667	1.27843	0.916208	0.660522	M1
chr11:72411055-72412021	-1.22663	-0.90664	-0.77331	1.33329	0.959972	0.613315	M1
chr11:72488806-72489169	-0.92936	-0.99695	-1.06454	1.06454	0.86177	1.06454	M1
chr11:72489934-72491799	-1.08557	-0.746999	-1.13393	1.07482	0.816862	1.07482	M1
chr11:72764920-72767232	-1.67762	-0.851331	-0.137715	0.688577	0.913929	1.06416	M1
chr11:72781047-72782692	-1.55222	-0.420885	-0.46129	-0.0168354	0.912479	1.53876	M1
chr11:72803514-72804447	-1.41964	-0.202806	-1.03538	0.309546	1.07807	1.27021	M1
chr11:72848002-72848568	-1.26843	-0.517386	-0.993047	1.00974	0.358832	1.41029	M1
chr11:72849532-72850137	-1.48149	-0.941674	-0.401861	0.749741	1.18159	0.893691	M1
chr11:73065712-73066431	-1.94006	-0.293948	0.0587896	0.646686	1.29337	0.235159	M1
chr11:73616794-73618068	-1.78365	-0.412964	-0.360246	0.377819	1.06316	1.11588	M1
chr11:74401986-74402318	-0.735545	-1.37431	-0.0387129	0.0774258	1.87758	0.193565	M1
chr11:74560214-74561060	-1.73019	-0.154175	0.394003	-0.633831	0.770875	1.35331	M1
chr11:74568149-74569131	-1.751	-0.587585	0.223282	-0.0940136	0.893129	1.31619	M1
chr11:74670016-74671119	-2.14686	-0.1105	0.836645	0.41043	0.505144	0.505144	M1
chr11:75087342-75088589	-1.45664	-0.715312	-0.637278	0.611267	1.39161	0.806352	M1
chr11:75199342-75200772	-1.33492	-0.569964	-1.01994	0.95994	0.95994	1.00494	M1
chr11:75409886-75411307	-1.74831	0.0288976	-0.794685	0.592401	0.722441	1.19925	M1
chr11:75414899-75416748	-1.25489	-0.197399	-1.25489	0.817794	1.36769	0.521696	M1
chr11:75493698-75494814	-1.30324	-1.02146	-0.575304	0.739676	0.927531	1.23279	M1
chr11:75571035-75571760	-1.07473	-0.191756	-1.36905	0.557431	1.52067	0.557431	M1
chr11:75598150-75598606	-1.11126	-0.864312	-0.974066	1.02894	1.24845	0.672243	M1
chr11:75727539-75728365	-1.42506	-0.775234	-0.501622	0.285013	0.969043	1.44786	M1
chr11:75852714-75852955	-1.52931	-0.421115	-0.243803	0.775737	1.66229	-0.243803	M1
chr11:75877292-75878986	-1.97698	0.452074	-0.155189	0.1282	1.34273	0.209168	M1
chr11:76483507-76484509	-2.12634	0.281804	0.230567	0.0256186	0.589227	0.999125	M1
chr11:76506626-76507427	-1.35839	-0.855971	-0.688499	0.762931	0.874579	1.26535	M1
chr11:76540876-76541573	-1.66671	-0.324683	-0.757595	0.800886	1.01734	0.930759	M1
chr11:76570941-76571878	-1.59855	-0.126618	-0.933806	0.728052	1.25035	0.680571	M1
chr11:76577689-76578229	-0.913938	-0.365575	-1.51714	0.676314	0.950495	1.16984	M1
chr11:76587242-76590065	-1.3364	-0.861505	-0.715384	0.764091	0.891946	1.25725	M1
chr11:76600634-76601007	-0.952139	-1.23778	-0.258438	0.027204	0.680099	1.74105	M1
chr11:76622034-76624017	-1.32723	-0.51935	-1.00408	1.18873	1.11949	0.542432	M1
chr11:76990792-76991118	-0.917139	-0.611426	-1.36181	0.66701	1.02831	1.19506	M1
chr11:77255325-77256845	-1.62304	-0.581845	-0.214364	0.520598	1.62304	0.275611	M1
chr11:78060136-78062095	-1.47263	0.223839	-1.26057	0.647956	1.07207	0.789329	M1
chr11:78153979-78154503	-1.44066	-0.199475	-0.50977	-0.155147	1.83961	0.465442	M1
chr11:78702875-78703493	-1.26574	-1.10207	-0.0218231	0.240054	0.436462	1.71311	M1
chr11:79071109-79071881	-1.18935	-0.694359	-0.962478	0.66686	0.66686	1.51247	M1
chr11:79652505-79654678	-1.21509	0.220353	0.52255	-0.988438	-0.308494	1.76912	M1
chr11:79762759-79763832	-1.02395	-0.873647	-1.08032	1.15547	1.02395	0.798495	M1
chr11:79790150-79791064	-1.33941	-0.555366	-0.882052	1.47009	0.424691	0.882052	M1
chr11:79793260-79794489	-1.14498	-0.375403	-1.20129	0.600646	0.563105	1.55792	M1
chr11:79833854-79834108	-0.475128	-0.410338	-1.70614	0.691095	0.496724	1.40379	M1
chr11:79871744-79872388	-1.41731	-0.210311	-0.978404	1.18872	0.173735	1.24358	M1
chr11:79917479-79919079	-1.81356	-0.324532	-0.439072	0.878144	1.1645	0.534522	M1
chr11:80145732-80146257	-1.34509	-0.846908	-0.547999	1.17903	0.249091	1.31188	M1
chr11:80353748-80354092	-1.58026	-1.08123	0.26615	1.0147	1.0646	0.316053	M1
chr11:80354093-80354371	-2.12407	0.787577	0.405721	0.023866	0.835309	0.0715979	M1
chr11:80484011-80484254	-1.54899	-0.700228	-0.275848	1.20949	1.25192	0.0636571	M1
chr11:80488855-80491218	-1.12702	0.261957	-0.578741	-0.505637	2.01646	-0.0670122	M1
chr11:81612580-81613638	-1.61292	-0.00891118	-0.971319	1.22083	0.793095	0.579227	M1
chr11:82177544-82178501	-1.04851	-0.889911	-0.995643	1.38333	0.748935	0.801801	M1
chr11:82194745-82195486	0.216612	0.433224	-1.7329	0.054153	-0.54153	1.57044	M1
chr11:82235159-82236129	-1.1943	-1.10472	-0.567291	1.35851	0.910651	0.597148	M1
chr11:82239257-82239899	-0.950914	-0.700123	-1.29575	1.11811	0.867317	0.961363	M1
chr11:82399960-82400195	-1.37422	-1.1213	0.548001	1.5597	0.345662	0.042154	M1
chr11:82920518-82921011	-1.16361	-0.511477	-1.08689	0.754429	0.447543	1.56001	M1
chr11:83010595-83011679	-1.06782	-0.887343	-1.0227	0.782065	1.14302	1.05278	M1
chr11:83039041-83040734	-0.51528	-0.908767	0.496543	-0.627705	-0.459068	2.01428	M1
chr11:83421089-83421955	-1.24518	-0.717331	-0.960952	1.27225	0.947418	0.703796	M1
chr11:83527245-83528449	-1.07469	-1.28611	0.193797	-0.0440447	0.510919	1.70013	M1
chr11:83529566-83530748	-0.732159	-1.02748	-1.17515	0.855211	0.781379	1.2982	M1
chr11:83540921-83541423	-1.86167	-0.0880521	-0.540891	0.515733	1.08178	0.893099	M1
chr11:83555372-83559639	-1.24102	-0.919277	-0.0459639	0.229819	0.0919277	1.88452	M1
chr11:83568736-83570459	-1.7019	-0.591036	-0.163781	0.220748	0.818905	1.41706	M1
chr11:83618409-83618728	-0.623812	-1.28134	-0.472074	-0.320336	1.2982	1.39936	M1
chr11:83628406-83630264	-1.32965	-0.834054	-0.761527	1.02746	0.725264	1.17251	M1
chr11:83636855-83637336	-1.25837	-1.08279	-0.0877934	1.43396	-0.0877934	1.08279	M1
chr11:83648520-83649904	-1.20105	-0.618724	-1.12826	0.982679	0.934151	1.03121	M1
chr11:83657161-83658263	-1.22647	-0.309556	-1.15594	0.654379	0.489805	1.54778	M1
chr11:83665578-83666477	-1.08781	-0.915404	-0.521329	0.143673	0.537749	1.84312	M1
chr11:83746254-83746824	-1.50953	-0.495667	-0.833621	1.19411	0.856151	0.78856	M1
chr11:83788802-83790124	-1.36271	-1.10017	-0.387561	0.737615	1.11267	1.00016	M1
chr11:83808262-83809094	-1.02673	-1.04438	-0.88552	0.879636	1.30327	0.773727	M1
chr11:83832388-83832956	-1.03285	-0.477885	-0.986602	0.35456	1.88071	0.262066	M1
chr11:83994337-83996003	-0.939008	0.0115927	-1.17086	-0.17389	0.382559	1.88961	M1
chr11:84031985-84032822	-1.2325	-0.734393	-0.96429	1.02815	0.683305	1.21973	M1
chr11:84042723-84044021	-0.794436	-0.532054	-1.5087	0.940204	0.692398	1.20259	M1
chr11:84055564-84056272	-1.24326	-0.92554	-0.7874	1.16038	0.801214	0.994611	M1
chr11:84813700-84814435	-0.905214	-1.01494	-1.01494	1.23438	0.576046	1.12466	M1
chr11:84913309-84913552	-1.28009	-0.821951	-0.768053	0.552459	1.38788	0.929748	M1
chr11:85323616-85324721	-1.36566	-0.743334	-0.743334	0.916202	0.570465	1.36566	M1
chr11:85490679-85492999	-1.0475	-0.569695	-1.26803	1.08426	0.60645	1.19452	M1
chr11:85555075-85555817	-0.683196	-1.14331	-0.766853	1.40822	-0.0975995	1.28274	M1
chr11:85674084-85674485	-1.57399	-0.841902	-0.366044	0.878506	1.17134	0.732088	M1
chr11:85909696-85909961	-0.956083	-0.922537	-0.98963	0.486428	1.49283	0.88899	M1
chr11:85929460-85930245	-1.00046	-0.690357	-1.24412	1.03738	0.727274	1.17028	M1
chr11:86369380-86370316	-1.2709	-0.108491	-0.433965	-0.24798	0.0309975	2.03034	M1
chr11:86380509-86380988	-1.07376	-0.768185	-0.920973	0.606908	0.479585	1.67642	M1
chr11:86381597-86381858	-0.87759	-0.847672	-0.757919	-0.0398905	0.64822	1.87485	M1
chr11:86385365-86386439	-1.405	-0.711173	-0.676481	0.398951	1.33562	1.05809	M1
chr11:86430355-86430796	-1.37768	0.604681	-1.41508	0.455069	0.978711	0.754293	M1
chr11:86472629-86474149	-0.906804	-0.578478	-1.42274	0.969342	0.969342	0.969342	M1
chr11:86475117-86475869	-1.50631	-0.591082	-0.728366	0.690232	1.28513	0.850396	M1
chr11:86506719-86507175	-1.58997	-0.925804	1.00631	-0.140883	0.493092	1.15726	M1
chr11:86595505-86596439	-0.90661	-0.702111	-1.02931	0.729378	0.156782	1.75187	M1
chr11:86610032-86610502	-1.59761	-0.62936	-0.532535	0.677772	1.30713	0.774597	M1
chr11:86621241-86621778	-1.56164	-0.50885	-0.719409	0.701862	1.2809	0.807142	M1
chr11:86646112-86647316	-0.523662	-0.545036	-1.61374	0.844272	0.459541	1.37862	M1
chr11:86647861-86649061	-0.906426	-0.293892	-1.57464	0.856928	0.819805	1.09823	M1
chr11:86652187-86653888	-0.767213	-0.92238	-1.07755	0.836176	0.318954	1.61201	M1
chr11:87574561-87575058	-1.16729	-0.701726	-1.0256	1.01885	1.32248	0.553284	M1
chr11:87583626-87584096	-1.36185	-0.357892	-0.85987	0.618177	1.67791	0.283525	M1
chr11:87638942-87639610	-1.27914	-0.0441081	-1.36735	0.882162	1.1027	0.70573	M1
chr11:88213848-88216517	-1.24857	-0.548821	-1.08392	0.891835	0.686027	1.30345	M1
chr11:88541731-88542666	-1.28092	-0.514839	-1.08322	0.646638	1.19031	1.04203	M1
chr11:88588900-88590319	-1.06562	-0.328591	-1.43413	1.03491	0.795373	0.998055	M1
chr11:88618790-88620648	-0.715988	0.168468	-1.47409	0.737046	-0.336935	1.6215	M1
chr11:88822850-88823637	-1.29816	-0.993563	-0.558426	1.35618	0.57293	0.92104	M1
chr11:89081692-89082137	-1.82018	-0.110011	-0.230023	0.580058	1.51015	0.070007	M1
chr11:89088555-89089046	-0.872786	-1.2122	-0.824298	1.01825	1.30918	0.581857	M1
chr11:89092685-89094191	-1.14306	-0.755897	-0.866516	1.34587	0.184365	1.23525	M1
chr11:89110924-89111264	-1.67893	-0.712274	-0.30526	0.712274	1.22104	0.76315	M1
chr11:89144531-89145049	-1.6727	-0.473155	-0.233245	1.12624	1.28618	-0.0333207	M1
chr11:89965920-89967804	-1.85424	-0.664726	0.244899	0.594755	1.22449	0.454812	M1
chr11:90167722-90168149	-0.723549	-1.72539	-0.180887	0.779207	1.19664	0.653977	M1
chr11:90183194-90183780	-1.34941	-0.921029	-0.621159	1.2209	1.00671	0.663998	M1
chr11:90242009-90242908	-0.721534	-1.33999	-0.721534	0.309229	1.17507	1.29876	M1
chr11:90270397-90270799	-1.28423	-1.46036	0.212816	0.873278	0.96134	0.697155	M1
chr11:90271157-90271434	-1.75266	-0.73641	-0.073641	0.633312	1.20771	0.721682	M1
chr11:90279215-90279785	-0.821794	-1.40879	-0.547862	0.39133	1.33052	1.05659	M1
chr11:90283180-90283643	-1.35171	-0.661477	-0.373878	0.834036	1.69683	-0.143799	M1
chr11:90355581-90356015	-0.888579	-1.09364	-1.01161	0.956931	1.03895	0.997942	M1
chr11:90363550-90363900	-0.256229	-1.79361	-0.512459	1.23844	0.811393	0.512459	M1
chr11:90387288-90391201	-0.595871	-0.950172	-1.24006	0.821335	0.434825	1.52994	M1
chr11:90419042-90420318	-0.742176	-0.305602	-1.22241	0.916806	-0.34926	1.70264	M1
chr11:90512682-90513166	-0.944931	-0.389089	-1.09316	-0.0926403	0.722594	1.79722	M1
chr11:90575896-90576916	-1.2244	-0.821669	-0.793894	0.608729	0.705941	1.5253	M1
chr11:90616252-90617028	-1.23828	-0.969087	-0.59222	1.29212	0.323029	1.18444	M1
chr11:90692137-90692466	-1.63331	-0.816654	0.192154	1.48919	0.144115	0.6245	M1
chr11:91642938-91643754	-1.92147	-0.229166	0.564101	0.299679	1.35737	-0.0705126	M1
chr11:92594779-92595563	-1.7773	0.232631	-0.660672	0.56762	1.40509	0.232631	M1
chr11:92824248-92825648	-1.72895	-0.432237	-0.497072	0.799638	1.25349	0.605131	M1
chr11:93987113-93988657	-1.10945	-0.95464	-0.838535	1.42551	0.612776	0.864336	M1
chr11:94013906-94014984	-1.23956	-0.507093	-1.07053	0.676123	1.46493	0.676123	M1
chr11:94109234-94110018	-1.70876	-0.6087	-0.124674	0.227346	1.41541	0.799377	M1
chr11:94141165-94142211	-1.06726	-0.433574	-1.06726	0.867149	0.0333519	1.66759	M1
chr11:94170725-94171448	-1.84634	-0.278693	-0.121928	0.609641	1.44572	0.191602	M1
chr11:94259265-94260487	-0.918144	-0.536341	0.663609	-0.972687	-0.0999959	1.86356	M1
chr11:94344457-94345130	-1.22432	-0.775224	-0.935615	0.732453	1.27778	0.924922	M1
chr11:94346755-94347037	-1.22276	-1.37403	-0.0504233	0.705926	1.31101	0.630291	M1
chr11:94369903-94371407	-1.65145	0.0254069	0.665661	-0.431917	-0.218499	1.6108	M1
chr11:94661185-94661467	-0.867296	-0.238268	-1.43914	0.733866	0.219207	1.59163	M1
chr11:94747463-94747738	-1.43564	-0.813531	-0.430693	1.38779	1.0528	0.239274	M1
chr11:94785385-94786772	-1.62436	-0.519124	-0.669837	0.98801	0.887534	0.937772	M1
chr11:94832748-94832975	-1.68557	-0.32705	0.125789	1.10694	1.25789	-0.477997	M1
chr11:94941903-94942824	-2.00082	-0.0571662	0.0571662	0.228665	0.45733	1.31482	M1
chr11:95082608-95083276	-0.971073	-0.791585	-1.19198	0.727154	1.11374	1.11374	M1
chr11:95085994-95086545	-1.22644	-0.611083	-1.04696	0.56835	1.05551	1.26063	M1
chr11:95116742-95117732	-1.07043	-0.635001	-1.23372	0.889001	1.16114	0.889001	M1
chr11:95300044-95300366	-1.75063	-0.40848	-0.116709	0.466834	0.233417	1.57557	M1
chr11:95509344-95509758	-1.34029	-0.583419	-0.678028	1.63988	0.126145	0.835709	M1
chr11:95676243-95676742	-0.828309	-1.28011	-0.828309	1.24999	0.88855	0.798189	M1
chr11:95685992-95686469	-1.3132	-0.282843	-1.19198	0.92934	1.23239	0.626295	M1
chr11:95734381-95734906	-0.899448	-0.604317	-0.224862	-0.857286	0.702694	1.88322	M1
chr11:95747986-95749058	-1.21692	-0.775432	-0.967875	1.0924	1.08108	0.786752	M1
chr11:95777316-95778182	-1.53924	-0.758781	-0.281833	0.195115	0.975575	1.40916	M1
chr11:95876050-95876874	-0.51258	-1.03766	-1.33771	0.725113	1.13768	1.02516	M1
chr11:95905905-95906583	-1.00175	-1.06039	-0.855152	1.17767	1.21676	0.522864	M1
chr11:95907320-95908357	-1.11517	-0.988926	-0.831119	0.873201	1.34662	0.715393	M1
chr11:96099924-96100306	-1.32906	-0.762834	-0.432535	0.652734	1.738	0.133693	M1
chr11:96194149-96194803	-1.3427	-0.537079	-1.00349	0.692549	1.20136	0.989356	M1
chr11:96234709-96235368	-0.552504	-1.34939	-0.775631	0.754381	1.61501	0.308127	M1
chr11:96501952-96502313	-1.2587	-0.508169	-0.0390899	-0.742709	0.852161	1.6965	M1
chr11:96507346-96508278	-1.02189	-0.90858	-0.83304	0.174162	1.45834	1.131	M1
chr11:97103195-97104919	-1.08143	-0.650906	-1.20443	1.00967	0.763661	1.16343	M1
chr11:97112342-97113420	-0.794415	-0.204746	-1.18753	0.483201	-0.204746	1.90823	M1
chr11:97123501-97123822	-1.54527	-1.10165	0.406649	0.584097	0.317926	1.33825	M1
chr11:97124733-97125528	-1.64749	0.388733	-0.425756	-0.240644	0.240644	1.68451	M1
chr11:97126619-97127772	-0.79549	-0.0954588	0.222737	0.477294	-1.49552	1.68644	M1
chr11:97128818-97129217	-1.48563	0.00777816	-0.225567	0.241123	-0.412242	1.87454	M1
chr11:97158972-97159583	-1.13152	-0.397561	-0.581051	-0.168199	0.244653	2.03368	M1
chr11:97621085-97622024	-1.58818	-0.563547	-0.597701	0.939245	1.28079	0.529393	M1
chr11:97639096-97641457	-1.08518	-0.884496	-0.884496	1.05545	1.41222	0.386502	M1
chr11:97683595-97686228	-1.47321	-0.697835	-0.387686	1.47321	0.0775372	1.00798	M1
chr11:97718385-97719975	-0.539513	-1.34878	0.0168598	-0.286616	0.219177	1.93888	M1
chr11:97821436-97822510	-0.924264	-0.726207	1.10582	-0.726207	-0.379608	1.65047	M1
chr11:97829495-97830678	-0.903177	-0.844274	-1.22714	1.01117	1.07007	0.89336	M1
chr11:97908234-97909139	-1.07414	-0.25955	-1.45747	0.962331	0.746705	1.08212	M1
chr11:97945988-97947671	-1.11441	-0.843338	-1.02405	1.14453	0.933695	0.903576	M1
chr11:97953961-97956271	-1.33233	-0.790368	-0.722622	0.767786	0.632294	1.44524	M1
chr11:98264901-98265418	-0.814638	-1.3337	-0.209066	0.699291	1.73741	-0.079301	M1
chr11:98371732-98372808	-1.76708	-0.321288	-0.562254	0.642575	1.12451	0.883541	M1
chr11:98449756-98451091	-1.12716	-0.820747	-1.01773	1.21471	0.952067	0.798861	M1
chr11:98595155-98596372	-1.07881	-0.548866	0.662424	-0.851688	-0.0189264	1.83586	M1
chr11:98599171-98599569	-1.51695	-0.483785	-0.631381	0.450986	0.598582	1.58255	M1
chr11:98660175-98661011	-0.721881	-1.57674	-0.0379937	1.10182	1.32978	-0.0949843	M1
chr11:99424243-99424843	-1.04346	-1.05756	-0.84605	0.634538	1.14217	1.17037	M1
chr11:99824916-99826775	-1.86691	0.648672	-0.442996	0.174034	1.36063	0.12657	M1
chr11:99888826-99890039	-2.00916	-0.315163	-6.99802e-15	0.787907	0.59093	0.945488	M1
chr11:100162989-100163429	-1.44697	-0.679899	-0.505566	0.854233	1.55157	0.226633	M1
chr11:100168876-100169729	-1.16314	-0.976205	-0.758117	1.42277	0.799657	0.675036	M1
chr11:100281677-100282878	-1.34231	-0.742554	-0.828233	0.713994	0.971032	1.22807	M1
chr11:100393526-100394236	-0.979486	-0.146192	-0.54091	-0.409337	-0.0584768	2.1344	M1
chr11:100721668-100722966	-1.30708	-0.761085	-0.661813	0.678358	0.430178	1.62144	M1
chr11:100797740-100798255	-1.25254	-1.25254	-0.0417513	1.16904	1.21079	0.167005	M1
chr11:100872387-100872798	-1.28597	-1.05998	-0.543443	0.747907	0.877042	1.26445	M1
chr11:100873833-100875765	-1.30387	-0.924562	-0.711201	1.0668	0.782322	1.09051	M1
chr11:100879029-100880629	-0.950918	-0.92664	-1.07231	0.942825	0.700038	1.30701	M1
chr11:100881245-100884416	-0.594383	-0.745681	-1.43733	1.15635	0.378244	1.2428	M1
chr11:100893372-100894321	-0.113288	-0.906306	-1.52939	0.339865	0.736374	1.47275	M1
chr11:100904553-100905817	-1.58381	-0.797683	-0.335258	0.612713	0.774562	1.32947	M1
chr11:100910607-100911752	-0.50352	-0.759547	-1.47642	0.520588	0.751013	1.46789	M1
chr11:100921064-100922473	-1.27108	-0.565348	-1.08896	0.86889	0.959953	1.09655	M1
chr11:100956268-100956531	-1.15622	-0.883096	-0.937721	1.08339	1.08339	0.810264	M1
chr11:101543600-101544324	-0.950688	-0.97604	-0.392951	-0.190138	0.621116	1.8887	M1
chr11:101562097-101562893	-0.63559	-1.45622	-0.394227	0.522954	0.233318	1.72977	M1
chr11:101739933-101740630	-0.855221	-1.4527	-0.50376	0.761498	1.35898	0.691206	M1
chr11:101911991-101912352	-2.12909	-0.171701	0.446422	0.446422	0.549442	0.858504	M1
chr11:101919608-101920031	-0.539176	-1.53458	-0.705077	0.870977	1.3272	0.580651	M1
chr11:102060976-102061708	-1.52477	-0.682637	-0.60608	1.03991	1.19302	0.580561	M1
chr11:102086602-102089594	-0.935628	-0.711077	-1.16018	1.04042	0.321856	1.44461	M1
chr11:102096657-102097650	-0.939464	-0.995273	-1.05108	1.04178	1.1255	0.818543	M1
chr11:102172282-102172814	-1.39431	-0.0324259	-1.23867	0.94035	1.13491	0.590151	M1
chr11:102200390-102200958	-1.47614	-0.590455	-0.131212	-0.295227	1.60735	0.885682	M1
chr11:102201205-102201746	-0.980802	-0.465881	-0.649781	-0.686561	1.226	1.55702	M1
chr11:102208267-102210147	-1.12229	-0.848065	-0.939474	1.01057	1.34573	0.553528	M1
chr11:102248532-102249620	-0.700787	-1.21565	-1.00112	1.31576	0.715089	0.88671	M1
chr11:102338689-102339199	-1.06398	-0.814763	-1.06398	0.795592	1.33238	0.814763	M1
chr11:102432181-102433021	-1.34959	-0.698897	-0.626597	0.783246	1.61469	0.277149	M1
chr11:102872767-102873587	-0.8155	-1.37243	-0.735939	1.09396	1.05418	0.775719	M1
chr11:102992886-102993665	-1.7183	-0.743048	0.185762	0.557286	1.43966	0.278643	M1
chr11:103013836-103014645	-1.63138	-0.90007	-0.0562544	0.731307	1.29385	0.562544	M1
chr11:103047908-103049714	-1.42692	-0.888767	-0.546307	0.774614	1.26384	0.823537	M1
chr11:103051510-103052272	-1.43178	-0.319595	-0.971568	0.485784	0.830947	1.40622	M1
chr11:103144082-103144825	-1.1899	-0.439848	-1.24546	1.11582	1.03248	0.726906	M1
chr11:103177860-103178839	-1.65755	-0.491127	0.429736	0.429736	-0.306955	1.59616	M1
chr11:103675379-103676339	-1.45277	-1.031	-0.140591	0.65609	1.45277	0.515499	M1
chr11:103964065-103964387	-0.825672	-0.969267	-0.849604	0.562414	0.275224	1.8069	M1
chr11:103987396-103988366	-1.34712	-0.6576	-0.849134	0.721445	1.41097	0.721445	M1
chr11:103997340-103997699	-0.980143	-0.951456	-1.03752	0.999268	1.22877	0.741084	M1
chr11:104000728-104002067	-1.15267	-0.810994	-0.940596	1.21551	1.18016	0.50859	M1
chr11:104025049-104025330	-1.47864	-0.640358	-0.663644	0.663644	1.43207	0.686929	M1
chr11:104028309-104028806	-1.09548	-0.993181	-0.814153	0.899405	1.41091	0.592499	M1
chr11:104056064-104057574	-1.30856	-0.972576	-0.512813	0.512813	0.813427	1.46771	M1
chr11:104116645-104116887	-1.25272	-0.92769	-0.399516	0.656831	1.71318	0.209915	M1
chr11:104171508-104172243	-1.37405	-0.748368	-0.748368	1.31271	0.944661	0.613416	M1
chr11:104320267-104320944	-1.43385	-1.26179	0.172062	0.688247	1.20443	0.630893	M1
chr11:104364040-104364411	-0.641802	-0.699277	-1.15908	0.364007	0.249058	1.88709	M1
chr11:104538167-104538592	-1.52226	-0.626137	-0.660603	0.649114	0.855912	1.30397	M1
chr11:104629501-104631639	-0.842622	-0.80185	0.502855	0.339767	-1.00571	1.80756	M1
chr11:104688297-104688969	-1.09757	-1.03564	-0.767266	0.595233	0.904892	1.40035	M1
chr11:104692353-104692643	-1.76301	-0.697308	0.605211	0.44733	0.052627	1.35515	M1
chr11:105153367-105153714	-1.16795	-0.974635	-0.346358	0.378577	1.82845	0.281919	M1
chr11:105289807-105290338	-1.85934	0.122932	1.32151	-0.338062	0.814421	-0.0614658	M1
chr11:105290625-105291035	-2.14287	0.505621	-0.0722315	0.505621	0.890855	0.313003	M1
chr11:105704432-105706604	-1.34143	-0.341607	-0.691547	0.358271	1.85801	0.158306	M1
chr11:105927172-105928071	-1.02391	-0.723183	-1.19576	0.823427	1.25304	0.866388	M1
chr11:106165066-106166225	-0.724999	-0.942499	-0.29	0.906249	-0.724999	1.77625	M1
chr11:106180629-106181182	-1.16473	-0.892136	-0.892136	0.669102	1.18951	1.09039	M1
chr11:106365275-106367126	-1.40262	-0.770454	-0.691433	0.612412	1.28409	0.968006	M1
chr11:106374655-106375128	-1.27087	-1.14483	-0.0735215	0.997791	1.43892	0.0525153	M1
chr11:106397879-106398210	-1.13535	-1.13535	-0.640615	0.995807	0.6533	1.2622	M1
chr11:106405456-106405726	-0.426023	-1.52151	-0.791185	0.773796	1.39979	0.565132	M1
chr11:106418586-106419323	-0.447693	-1.46658	-0.771884	0.663821	0.478568	1.54377	M1
chr11:106438691-106439251	-1.53258	-0.81245	-0.480084	1.18175	0.904774	0.738591	M1
chr11:106479901-106480998	-1.42839	-0.932361	-0.381212	0.445512	0.913989	1.38247	M1
chr11:106493003-106493896	-0.734262	-0.927489	-1.2753	0.985457	0.753585	1.19801	M1
chr11:106507435-106507939	-1.51697	-0.606787	-0.21671	0.0866838	0.520103	1.73368	M1
chr11:106545907-106546377	-0.368392	0.148925	-1.49708	-0.180277	0.00783814	1.88899	M1
chr11:106563621-106564896	-1.52952	-0.771082	-0.391861	1.04918	0.341299	1.30199	M1
chr11:106587928-106588752	-1.47008	-0.98481	-0.356815	0.727903	0.899175	1.18463	M1
chr11:106704536-106704888	-1.3145	-0.459752	-1.08139	1.2886	0.744668	0.822373	M1
chr11:106707974-106708374	-1.1439	-0.837001	-0.948601	0.753301	0.809101	1.3671	M1
chr11:106738227-106738931	-1.85885	-0.532536	1.1555	-0.110526	0.612918	0.733492	M1
chr11:106740146-106740487	-1.52141	-0.765548	-0.474834	1.09502	0.455453	1.21131	M1
chr11:106943789-106949990	-1.12438	-1.00766	-0.727538	0.883162	1.46675	0.509666	M1
chr11:107457911-107459429	-1.06737	-1.34239	0.0720309	0.582796	0.111321	1.64362	M1
chr11:107693249-107694232	-1.23524	-0.780155	-0.931851	1.23524	0.91018	0.801826	M1
chr11:108010144-108010985	-1.48727	-0.580591	-0.771471	1.13732	1.0896	0.612405	M1
chr11:108068061-108069355	-0.815072	-0.944448	-1.2032	1.2032	0.892698	0.866822	M1
chr11:108115975-108117040	-1.16212	-1.13903	-0.654175	0.938934	1.07747	0.938934	M1
chr11:108213513-108214028	-1.16477	-0.246078	-1.39444	1.00072	0.836665	0.967907	M1
chr11:108214330-108217361	-1.24091	-0.906281	-0.655311	0.59954	0.641368	1.56159	M1
chr11:108261522-108262572	-1.63589	-0.464512	-0.626082	0.545297	0.949221	1.23197	M1
chr11:108267448-108269445	-1.56671	-0.441582	0.102834	-0.51417	0.937605	1.48202	M1
chr11:108319083-108319443	-1.52208	-0.507361	1.29659	1.24022	-0.450988	-0.0563735	M1
chr11:108410609-108411486	-0.757011	-0.870563	-1.32477	0.946264	1.05982	0.946264	M1
chr11:108525596-108527026	-1.78227	-0.417802	-0.417802	1.13706	0.946666	0.534152	M1
chr11:109149164-109150289	-0.785788	-0.853871	-1.00706	0.286515	0.558846	1.80136	M1
chr11:109192775-109193835	-1.01278	-1.01278	-0.892055	0.516453	1.16034	1.24083	M1
chr11:109220500-109221425	-1.16523	-0.297335	0.763428	-1.21345	0.377696	1.53489	M1
chr11:109226882-109227266	-1.53193	-0.00635655	-0.692863	0.222479	1.74805	0.260618	M1
chr11:109244339-109245424	-0.860858	-0.811666	-1.10682	0.467323	0.664091	1.64793	M1
chr11:109246575-109247563	-1.41672	-0.388018	0.261686	-0.658728	0.424112	1.77766	M1
chr11:109271065-109271868	-0.942504	-0.644871	-1.1551	1.35352	0.162989	1.22596	M1
chr11:109356738-109357205	-0.97216	-0.11765	-1.45514	0.142418	1.10839	1.29415	M1
chr11:109401932-109404652	-1.22022	-1.26182	1.19249	-0.138662	0.235725	1.19249	M1
chr11:109417479-109418104	-1.00224	-1.28984	-0.583913	1.11553	0.566482	1.19397	M1
chr11:109494608-109497626	-1.27009	-0.652206	-0.995473	0.82384	0.82384	1.27009	M1
chr11:109584513-109585840	-0.290289	-0.887455	-1.43486	1.1031	0.157585	1.35192	M1
chr11:109670169-109674297	-0.888205	-1.26886	0.211477	0.253773	-0.169182	1.861	M1
chr11:109684241-109684664	-0.567733	-1.24901	-0.908373	0.539346	1.64643	0.539346	M1
chr11:109697543-109697848	-1.43936	-0.888114	-0.107186	0.0765615	1.59248	0.765615	M1
chr11:109698861-109699253	-1.41776	-0.33274	-0.896951	0.274872	0.882484	1.4901	M1
chr11:109712810-109713525	-1.67015	-0.500198	-0.44933	0.568021	0.618889	1.43277	M1
chr11:109721137-109723019	-1.55791	-0.778954	-0.35407	0.531105	0.743547	1.41628	M1
chr11:109743910-109745590	-1.01714	-0.986078	-0.970549	0.784203	0.95502	1.23454	M1
chr11:109757574-109759578	-1.13638	-0.594857	0.365119	-0.668701	0.0943566	1.94046	M1
chr11:109764872-109765635	-0.857631	-0.963006	-0.62932	-0.260509	1.03911	1.67136	M1
chr11:109768476-109769215	-0.871264	-1.31934	-0.759245	1.10775	0.921051	0.921051	M1
chr11:109780320-109781882	-1.1137	-0.736758	0.805294	-0.531151	-0.222741	1.79906	M1
chr11:109789963-109791090	-1.08077	-1.03902	-0.872035	1.03438	0.923059	1.03438	M1
chr11:109795629-109795923	-0.68503	-0.838395	-1.29849	0.419197	1.00198	1.40073	M1
chr11:109859591-109861184	-0.904008	-1.67887	-0.00993416	1.06295	0.586115	0.943745	M1
chr11:110467636-110468778	-1.81026	-0.646522	0.168096	1.0603	1.0603	0.168096	M1
chr11:110482692-110483837	-2.07284	0.153544	0.537403	1.07481	0.460631	-0.153544	M1
chr11:110498475-110499377	-1.34957	-1.14015	0.325758	1.30303	-0.162879	1.02381	M1
chr11:110896593-110897702	-0.766765	-1.18157	1.30727	-0.615926	-0.125699	1.38269	M1
chr11:110941419-110943181	-1.69076	-0.809717	-0.029368	0.373393	0.977534	1.17891	M1
chr11:111053617-111055436	-0.789913	-0.882481	-0.623291	-0.512209	1.35766	1.45023	M1
chr11:111064767-111066719	-0.666016	-1.10559	-0.466211	-0.42625	0.892461	1.7716	M1
chr11:112782539-112782937	-1.7178	-0.60355	-0.364783	1.10761	0.98823	0.590285	M1
chr11:113383904-113384175	-1.65658	-0.127429	-0.828289	1.01943	1.14686	0.446002	M1
chr11:113510636-113511065	-1.42812	-0.543086	-0.784458	1.10629	1.30743	0.341943	M1
chr11:113516488-113516832	-1.94804	-0.398218	0.8933	0.957876	0.57042	-0.0753385	M1
chr11:113762088-113762687	-1.12498	-1.12498	0.267182	-0.070311	0.224995	1.82809	M1
chr11:113782931-113783873	-1.89268	-0.328322	-0.154505	0.656645	1.29398	0.424888	M1
chr11:114205166-114205442	-0.980016	-0.768502	-0.980016	0.542887	1.72737	0.458281	M1
chr11:114321203-114323375	-1.03923	-0.822724	-1.10418	1.23409	0.887676	0.844375	M1
chr11:114571041-114571601	-1.80408	-0.0949514	-0.474757	1.09194	1.13942	0.142427	M1
chr11:114635977-114637069	-1.84343	0.0147474	-0.604643	1.20929	0.722623	0.501412	M1
chr11:114655275-114655573	-1.17635	-0.855529	-0.919694	1.26191	0.941082	0.748588	M1
chr11:114675070-114676761	-1.60706	0.305474	-0.810171	1.02267	-0.172659	1.26174	M1
chr11:114683900-114684279	-1.22586	-1.09213	-0.423479	1.5379	0.468056	0.735516	M1
chr11:114783990-114784329	-1.14656	-0.59907	-1.14656	0.614939	1.28145	0.995804	M1
chr11:114897733-114898315	-1.7822	-0.475791	-0.137092	1.45963	0.540305	0.395148	M1
chr11:114911672-114912115	-1.3955	-0.602791	-0.776197	0.73491	0.536732	1.50285	M1
chr11:115042600-115042850	-1.21619	-1.02416	-0.352056	0.848136	1.61626	0.12802	M1
chr11:115083335-115084058	-1.05442	-1.05442	-0.788599	1.1253	1.2848	0.487337	M1
chr11:115127964-115129206	-1.15954	-1.07258	-0.463817	1.18853	0.144943	1.36246	M1
chr11:115477120-115478479	-1.29731	0.0676325	0.916112	-0.928409	-0.338162	1.58014	M1
chr11:115578123-115578509	-0.573225	-1.14645	-0.630548	0.401258	1.94897	-5.09126e-15	M1
chr11:115579110-115579451	-1.49305	-0.282469	-0.960396	0.831267	1.3155	0.58915	M1
chr11:115629808-115630369	-0.577013	-1.27984	-0.915412	0.880705	0.386122	1.50544	M1
chr11:115630894-115631686	-0.262441	-0.910824	-0.771884	0.663821	-0.632945	1.91427	M1
chr11:115660418-115660961	-1.41674	-0.245	-0.39413	-0.181087	0.330217	1.90674	M1
chr11:115677725-115678177	-1.72136	0.271793	0.226494	-0.588885	0.226494	1.58546	M1
chr11:115728472-115728747	-0.850986	-0.784242	-1.25145	0.684126	1.41831	0.784242	M1
chr11:115869056-115869968	-1.51876	-1.05294	-0.179533	1.01412	0.781213	0.955894	M1
chr11:115881020-115881739	-1.10013	-0.646327	-1.05888	0.632575	1.58144	0.59132	M1
chr11:116056983-116057285	-0.873224	-1.5718	-0.0970249	0.213455	1.1837	1.14489	M1
chr11:116071258-116072173	-0.974131	-1.02015	-0.513912	0.222439	0.406527	1.87923	M1
chr11:116136219-116136924	-1.51067	-0.824974	-0.524983	0.889257	0.867829	1.10354	M1
chr11:116286699-116287209	-1.57037	0.0705785	-0.935165	0.811652	1.39392	0.22938	M1
chr11:116456806-116457407	-1.81731	-0.620022	-0.0641403	0.448982	1.04762	1.00486	M1
[truncated: 37,814 more rows]

## Sheet: 5D right
Average RNA-seq Expression of Genes in Each Cluster normalized by a Variance Stabilizing Transformation (VST from DEseq2) and Z-Score Normalized by Row
	NTX SLAMF6+	aPD1 SLAMF6+	AC484 SLAMF6+	NTX TIM3+	aPD1 TIM3+	AC484 TIM3+
M1	-1.44733	-0.824231	-0.584702	0.624203	1.07537	1.15669
M2	-0.822382	-0.356998	-1.2857	1.50432	1.12018	-0.159421
M3	0.186757	0.439714	1.73358	-1.39749	-0.899744	-0.062816
M4	0.931156	0.817706	1.22313	-1.10193	-0.987301	-0.88276

## Sheet: 5F
AC484 SLAMF6+ vs aPD1 SLAMF6+
Name	Term	ES	NES	NOM p-val	FDR q-val
prerank	effector	0.863683	1.59882	0	0.011236
prerank	exhausted	-0.675532	-1.52745	0.0625	0.0409836
prerank	memory	0.753165	1.3826	0.145833	0.123596
AC484 TIM3+ vs aPD1 TIM3+
Name	Term	ES	NES	NOM p-val	FDR q-val
prerank	memory	0.821171	2.00333	0	0.00896861
prerank	exhausted	-0.687415	-1.76091	0	0.0519481
prerank	effector	0.741921	1.66278	0.0724638	0.058296
AC484 SLAMF6+ vs NTX SLAMF6+
Name	Term	ES	NES	NOM p-val	FDR q-val
prerank	effector	0.787432	1.37055	0.046875	0.184615
prerank	exhausted	-0.366596	-0.877545	0.7	0.647619
prerank	memory	0.430528	0.801316	0.672131	0.728205
AC484 TIM3+ vs NTX TIM3+
Name	Term	ES	NES	NOM p-val	FDR q-val
prerank	effector	0.877466	1.95403	0	0
prerank	memory	0.849525	1.88809	0	0.00480769
prerank	exhausted	-0.695632	-1.57094	0.0384615	0.076087
aPD1 SLAMF6+ vs NTX SLAMF6+
Name	Term	ES	NES	NOM p-val	FDR q-val
prerank	memory	-0.536948	-1.12189	0.285714	0.61194
prerank	exhausted	0.552427	1.11122	0.224138	0.271084
prerank	effector	-0.32725	-0.623866	1	0.992537
aPD1 TIM3+ vs NTX TIM3+
Name	Term	ES	NES	NOM p-val	FDR q-val
prerank	exhausted	-0.576639	-1.28175	0.145833	0.341772
prerank	memory	0.506314	1.01237	0.444444	0.450704
prerank	effector	-0.478732	-0.925439	0.6	0.56962
AC484 SLAMF6+ vs AC484_TIM3+
Name	Term	ES	NES	NOM p-val	FDR q-val
prerank	memory	0.897242	2.32798	0	0
prerank	exhausted	-0.589747	-1.41608	0.0410959	0.134021
prerank	effector	-0.475935	-1.02861	0.461538	0.453608
aPD1 SLAMF6+ vs aPD1 TIM3+
Name	Term	ES	NES	NOM p-val	FDR q-val
prerank	memory	0.941506	1.75693	0	0
prerank	exhausted	-0.743024	-1.51557	0.0888889	0.125984
prerank	effector	-0.72604	-1.50016	0.0476191	0.0866142
NTX SLAMF6+ vs NTX TIM3+
Name	Term	ES	NES	NOM p-val	FDR q-val
prerank	memory	0.936629	1.83587	0	0
prerank	exhausted	-0.840821	-1.78999	0	0
prerank	effector	-0.421663	-0.847343	0.6	0.639344

## Sheet: 5G
AC484 TIM3+ vs aPD1 TIM3+
Name	Term	ES	NES	NOM p-val	FDR q-val
prerank	HALLMARK_INTERFERON_GAMMA_RESPONSE	0.868666	2.46666	0	0
prerank	HALLMARK_INTERFERON_ALPHA_RESPONSE	0.86424	2.27601	0	0
prerank	HALLMARK_INFLAMMATORY_RESPONSE	0.693583	1.76551	0	0.0667415
prerank	HALLMARK_IL2_STAT5_SIGNALING	0.628583	1.66273	0.0394737	0.103484
prerank	HALLMARK_IL6_JAK_STAT3_SIGNALING	0.630941	1.66058	0.0588235	0.0915661

## Sheet: 5H
Geneset	Comparison	Hypergeometric Test P-value	FDR (Benjamini-Hochberg)	Enriched in?
HALLMARK_INFLAMMATORY_RESPONSE	AC484 TIM3 vs aPD1 TIM3	8.73476e-07	1.17919e-05	AC484 TIM3+
HALLMARK_INTERFERON_GAMMA_RESPONSE	AC484 TIM3 vs aPD1 TIM3	5.57408e-06	6.02001e-05	AC484 TIM3+
HALLMARK_IL2_STAT5_SIGNALING	AC484 TIM3 vs aPD1 TIM3	8.91142e-06	8.02028e-05	AC484 TIM3+
HALLMARK_IL6_JAK_STAT3_SIGNALING	AC484 TIM3 vs aPD1 TIM3	0.000243676	0.00119623	AC484 TIM3+
HALLMARK_INTERFERON_ALPHA_RESPONSE	AC484 TIM3 vs aPD1 TIM3	0.00248266	0.0103126	AC484 TIM3+

## Sheet: 5I
Motif	A484_vs_aPD1 -logFDR	A484_vs_NTX -logFDR
Atf3(bZIP)	13.9362	15.8731
AP-1(bZIP)	13.0279	15.8137
Fos(bZIP)	12.9053	14.8727
Fra2(bZIP)	12.8502	14.8727
Fra1(bZIP)	12.7879	14.8002
BATF(bZIP)	13.4207	13.917
JunB(bZIP)	12.7879	13.917
Fosl2(bZIP)	10.4529	13.5007
Jun-AP1(bZIP)	8.38035	12.8299
Stat3+il21(Stat)	5.14284	13.7796
Stat3(Stat)	4.16235	10.4392
STAT4(Stat)	3.71248	10.0079
Bach2(bZIP)	4.07985	8.02324
Bcl6(Zf)	4.36776	6.65934
KLF14(Zf)	3.57741	7.39052
TF3A(C2H2)	3.37554	7.49519
STAT1(Stat)	2.669	7.11481
PU.1-IRF(ETS:IRF)	2.47109	7.14494
STAT5(Stat)	2.70869	6.88775
TEAD3(TEA)	2.78736	6.32497
Elf4(ETS)	2.6332	6.32497
GSC(Homeobox)	2.75184	5.99532
MafA(bZIP)	2.33817	6.31911
KLF10(Zf)	3.52727	5.04316
HIF-1b(HLH)	2.669	5.78833
ZNF143|STAF(Zf)	2.70869	5.67844
bcd(Homeobox)	3.1919	5.15481
Otx2(Homeobox)	2.79698	5.52238
SPDEF(ETS)	2.78736	5.46897
PR(NR)	2.5919	5.65949
ELF3(ETS)	2.70869	5.52238
Trl(Zf)	2.47109	5.67844
Adof1(C2C2dof)	3.18498	4.8679
MafK(bZIP)	2.52466	5.52238
ETV1(ETS)	2.60178	5.40615
AT1G72740(MYBrelated)	2.458	5.52238
ETV4(ETS)	2.47109	5.40819
IDD4(C2H2)	2.39561	5.48279
Znf263(Zf)	2.45726	5.41428
BIM2(bHLH)	1.92034	5.92695
NPAS(bHLH)	2.31843	5.52238
CRX(Homeobox)	2.47109	5.3622
EHF(ETS)	2.70869	5.10148
TEAD1(TEAD)	2.5919	5.2141
Zfp281(Zf)	2.23056	5.48758
Rbpj1(?)	3.12474	4.59054
At3g45610(C2C2dof)	2.33832	5.36911
TEAD4(TEA)	2.58678	5.10148
IDD5(C2H2)	2.22615	5.41428
ANAC045(NAC)	2.47109	5.15093
RLR1?	2.60829	5.00728
ELF1(ETS)	2.47109	5.10276
WT1(Zf)	2.45726	5.10276
Nkx2.2(Homeobox)	2.586	4.94522
GABPA(ETS)	2.37948	5.12514
GAGA-repeat	2.5919	4.81455
AT1G49560(G2like)	2.22615	5.16284
AT5G47660(Trihelix)	3.02867	4.35991
Smad4(MAD)	2.2329	5.14251
ERG(ETS)	2.5919	4.71561
Sp5(Zf)	2.70869	4.57791
Egr1(Zf)	2.70869	4.56958
KLF1(Zf)	2.6332	4.62748
Etv2(ETS)	2.38584	4.8679
Unknown2	2.37401	4.87665
Maz(Zf)	2.5919	4.61941
Bapx1(Homeobox)	2.37948	4.81455
KLF3(Zf)	2.5919	4.59054
AT2G20110(CPP)	2.45726	4.72337
ETS1(ETS)	2.34292	4.80474
FUS3(ABI3VP1)	1.92034	5.22171
Foxo1(Forkhead)	2.20625	4.87665
AT5G23930(mTERF)	2.586	4.49685
KLF5(Zf)	2.59791	4.47481
MYB77(MYB)	2.39561	4.66154
BMAL1(bHLH)	1.98973	5.04416
Fli1(ETS)	2.52466	4.49244
AT5G63260(C3H)	2.60178	4.3987
MafB(bZIP)	2.10726	4.87665
AT3G51470(DBP)	1.7234	5.25516
CDF3(C2C2dof)	2.61134	4.36087
Hoxd12(Homeobox)	2.16432	4.78536
NF1-halfsite(CTF)	2.38044	4.56145
NPAS2(bHLH)	1.77826	5.13826
Unknown4	2.05292	4.85687
Nkx2.1(Homeobox)	2.02911	4.87665
ELF5(ETS)	2.34148	4.56145
MYB3(MYB)	2.47109	4.41801
At3g12730(G2like)	2.16432	4.72337
TEAD2(TEA)	2.32171	4.55297
AT2G40260(G2like)	2.47109	4.37663
Fox:Ebox(Forkhead,bHLH)	2.2329	4.59054
At3g04030(G2like)	1.98973	4.82403
RBFox2(?)	2.10591	4.70344
OBP3(C2C2dof)	2.40785	4.39051
dof43(C2C2dof)	2.37948	4.41739
Initiator	2.00285	4.79026
LBD19(LOBAS2)	2.34292	4.44778
Nkx2.5(Homeobox)	2.36501	4.41801
ARF2(ARF)	1.98319	4.78536
MYB83(MYB)	2.34292	4.42059
AT2G28810(C2C2dof)	2.39561	4.36087
bHLHE41(bHLH)	1.86721	4.87665
ZEB1(Zf)	1.91783	4.81186
At1g25550(G2like)	1.78861	4.92212
EWS:FLI1-fusion(ETS)	2.21485	4.49233
ATAF1(NAC)	1.91783	4.78536
TCX2(CPP)	2.15136	4.5401
ASL18(LOBAS2)	2.18536	4.50553
Smad2(MAD)	2.28458	4.39051
dof45(C2C2dof)	2.45726	4.17915
BBX31(Orphan)	2.37948	4.25336
Elk1(ETS)	2.47109	4.15469
Klf4(Zf)	2.45726	4.15172
SOL1(CPP)	2.14606	4.44808
COG1(C2C2dof)	2.43496	4.15615
ASHR1(ND)	2.31664	4.26994
Pit1(Homeobox)	2.5919	3.9655
MYB93(MYB)	2.37948	4.17343
Rfx6(HTH)	2.50049	4.05158
Sp2(Zf)	2.34292	4.20657
MYB61(MYB)	2.45726	4.09185
MYB58(MYB)	2.37011	4.15321
BMYB(HTH)	2.25206	4.25336
PRDM15(Zf)	2.19453	4.30694
ZNF467(Zf)	2.37273	4.08699
PIF5ox(bHLH)	1.58016	4.87665
ZNF341(Zf)	1.77376	4.68252
Klf9(Zf)	2.34292	4.10647
MYB65(MYB)	2.12996	4.31671
RAV1(RAV)	1.98973	4.43403
AT5G60130(ABI3VP1)	2.63469	3.78728
FoxD3(forkhead)	1.91783	4.50121
KLF6(Zf)	2.37948	4.03513
MYB88(MYB)	2.18536	4.21659
SRS7(SRS)	1.98319	4.40372
AMYB(HTH)	2.10726	4.26878
AT4G37180(G2like)	1.98319	4.39051
MYB13(MYB)	2.22732	4.13565
PHA-4(Forkhead)	1.91783	4.41801
Sox21(HMG)	1.91755	4.41801
PU.1(ETS)	2.37948	3.94266
ATY19(MYB)	2.45726	3.84027
FOXA1(Forkhead)	1.94308	4.34922
MYB101(MYB)	1.86721	4.41801
NeuroG2(bHLH)	1.91783	4.34922
MNT(bHLH)	1.53726	4.72337
TEAD(TEA)	2.36501	3.88986
AT5G66940(C2C2dof)	2.45726	3.79622
Meis1(Homeobox)	1.94381	4.30148
E2A(bHLH)	1.44489	4.79754
MYB30(MYB)	1.99367	4.24779
AT4G26030(C2H2)	2.32713	3.89809
MYB81(MYB)	2.05439	4.13718
SeqBias: TA-repeat	2.28201	3.90648
ZNF416(Zf)	2.14681	4.03685
AR-halfsite(NR)	2.31664	3.86414
MYB92(MYB)	2.34148	3.83154
AT5G45580(G2like)	2.38584	3.76963
NF-E2(bZIP)	1.663	4.46572
GATA3(Zf)	2.50483	3.61676
HOXB13(Homeobox)	1.94196	4.17203
GATA14(C2C2gata)	1.87096	4.23223
OBP1(C2C2dof)	2.2329	3.86414
MYB99(MYB)	2.37948	3.69767
GTL1(Trihelix)	2.47109	3.59696
MYB(HTH)	1.90591	4.16193
EKLF(Zf)	2.16432	3.89605
MYB49(MYB)	2.09493	3.9414
Smad3(MAD)	2.10726	3.92647
Nkx3.1(Homeobox)	2.2329	3.79868
E2F3(E2F)	2.36874	3.65849
EWS:ERG-fusion(ETS)	2.37948	3.63475
SEP3(MADS)	1.77376	4.23351
LEF1(HMG)	1.99167	4.00125
NAM(NAC)	2.1407	3.82933
MYB107(MYB)	2.0792	3.88778
AT1G47655(C2C2dof)	2.21485	3.73184
PIF4(bHLH)	1.50785	4.43403
FOXA1(Forkhead)	1.70966	4.21791
PABPC1(?)	1.60434	4.31778
At1g64620(C2C2dof)	2.1407	3.76496
At4g38000(C2C2dof)	1.98319	3.91636
Tlx?(NR)	1.98319	3.91441
HEB(bHLH)	1.36015	4.53152
REM19(REM)	2.16472	3.72663
STAT6(Stat)	2.34148	3.53403
LRF(Zf)	2.458	3.41251
bZIP52(bZIP)	1.7644	4.08863
TBP3(MYBrelated)	2.10726	3.72904
AT3G12130(C3H)	2.37872	3.45686
FOXK1(Forkhead)	1.75595	4.07665
Unknown6	1.4342	4.39051
AT3G52440(C2C2dof)	2.34292	3.47608
Npas4(bHLH)	1.70966	4.06196
HSF3(HSF)	1.95785	3.79868
MYB67(MYB)	2.45592	3.29134
Tcf7(HMG)	2.10726	3.63616
GATA4(C2C2gata)	2.01307	3.72423
ANAC070(NAC)	1.91441	3.80974
ETS(ETS)	1.95785	3.76496
Olig2(bHLH)	1.79342	3.90848
GATA20(C2C2gata)	1.97759	3.72181
VND6(NAC)	2.14658	3.55275
Elk4(ETS)	2.22615	3.47017
At1g75490(AP2EREBP)	1.79997	3.89194
Replumless(BLH)	2.15459	3.53715
STAT6(Stat)	2.31664	3.37211
At5g18450(AP2EREBP)	1.7358	3.95067
c-Myc(bHLH)	1.317	4.36706
FoxL2(Forkhead)	1.81174	3.86414
AT5G05550(Trihelix)	2.17011	3.50224
ZFX(Zf)	1.69177	3.97777
ANAC047(NAC)	1.75226	3.91636
Ap4(bHLH)	1.663	4.003
VRN1(ABI3VP1)	1.90078	3.75393
ABF1(bZIP)	1.77376	3.87699
HIC1(Zf)	1.81609	3.83374
Zic(Zf)	1.663	3.97599
RIN(MADS)	2.16472	3.47017
Bach1(bZIP)	1.70966	3.91047
MYB55(MYB)	2.37948	3.23469
LBD18(LOBAS2)	2.05782	3.55011
AT2G31460(REMB3)	1.745	3.85982
SPCH(bHLH)	1.47136	4.12975
TCF4(bHLH)	1.663	3.92456
FOXM1(Forkhead)	1.67736	3.89809
At1g49010(MYBrelated)	2.10726	3.45686
E2A(bHLH),near_PU.1	1.17304	4.39051
IBL1(bHLH)	1.66873	3.894
Nrf2(bZIP)	1.67088	3.87488
ANAC046(NAC)	2.45726	3.07258
Pitx1(Homeobox)	2.34292	3.18265
Tcf4(HMG)	1.91783	3.6069
AT5G25475(ABI3VP1)	1.91277	3.61074
dof24(C2C2dof)	2.21485	3.30175
OBP4(C2C2dof)	1.94196	3.56891
Pdx1(Homeobox)	1.96758	3.53904
ZNF189(Zf)	1.86601	3.6245
NeuroD1(bHLH)	1.89434	3.59353
MYB70(MYB)	1.91441	3.56891
Arnt:Ahr(bHLH)	2.24944	3.2261
AT2G38300(G2like)	1.91783	3.55758
GATA12(C2C2gata)	1.73326	3.73143
IRF3(IRF)	0.992975	4.46594
SMB(NAC)	1.91553	3.53897
KAN2(G2like)	1.67694	3.77195
REF6(Zf)	1.50726	3.9414
SGR5(C2H2)	1.98234	3.41878
EBF2(EBF)	2.78736	2.60622
ZBTB12(Zf)	1.59183	3.79642
RAP211(AP2EREBP)	1.7234	3.65849
AT1G28160(AP2EREBP)	2.09493	3.27816
ESE3(AP2EREBP)	1.78238	3.58793
TATA-box	1.56035	3.80751
JGL(C2H2)	2.24245	3.1138
Ascl2(bHLH)	1.4932	3.86199
MYB74(MYB)	1.91783	3.43468
n-Myc(bHLH)	1.40897	3.9414
HuR(?)	1.94308	3.40345
Pho2(bHLH)	1.25326	4.09025
KANADI1(Myb)	1.67736	3.6245
Foxo3(Forkhead)	1.7234	3.56195
AtHB32(ZFHD)	1.72821	3.55713
MYB62(MYB)	1.7067	3.55758
Six2(Homeobox)	1.70966	3.54659
MYB96(MYB)	2.05439	3.20048
Tal1	1.59621	3.65849
At1g74840(MYBrelated)	1.67991	3.57192
VND2(NAC)	1.96321	3.27894
At2g01060(G2like)	2.14606	3.09503
SPL1(SBP)	1.69388	3.54214
Sox2(HMG)	1.75862	3.4762
MYB17(MYB)	1.98062	3.2533
SND3(NAC)	1.86601	3.36701
Foxf1(Forkhead)	1.4803	3.75157
NFE2L2(bZIP)	1.53605	3.6922
PBX2(Homeobox)	1.98973	3.23469
ZNF415(Zf)	1.81913	3.40453
MYB51(MYB)	2.21485	2.99811
ATY13(MYB)	1.81174	3.39759
GT2(Trihelix)	2.11877	3.0845
At5g47390(MYBrelated)	1.76843	3.4274
VND1(NAC)	1.77376	3.41878
ERF15(AP2EREBP)	1.86601	3.29547
AT5G61620(MYBrelated)	1.58867	3.56891
NTM2(NAC)	1.70966	3.44629
E-box	1.20383	3.94884
ANAC071(NAC)	1.77427	3.37211
Sox6(HMG)	1.94296	3.18701
GRF9(GRF)	1.62923	3.49606
GLIS3(Zf)	1.98973	3.13389
LIN-39(Homeobox)	2.01762	3.10377
ZNF7(Zf)	1.75595	3.34465
Ets1-distal(ETS)	1.76239	3.33236
At5g58900(MYBrelated)	1.58016	3.49509
At3g24120(G2like)	2.10726	2.96569
VND4(NAC)	1.75595	3.31639
MYB73(MYB)	1.74986	3.31639
ANAC096(NAC)	1.65906	3.40624
ANAC038(NAC)	1.96758	3.08227
Ptf1a(bHLH)	1.25894	3.78958
Sox9(HMG)	1.35655	3.68888
SpiB(ETS)	1.91523	3.12778
AT5G02460(C2C2dof)	2.11582	2.92547
ANAC005(NAC)	1.59621	3.43452
Knotted(Homeobox)	1.74568	3.2726
NTM1(NAC)	1.91783	3.09194
EBF1(EBF)	2.3956	2.60622
Hoxa13(Homeobox)	1.76296	3.23632
OCT:OCT-short(POU,Homeobox)	1.73736	3.24969
Zelda(Zf)	1.61632	3.3677
MS188(MYB)	1.75595	3.22779
AT1G69570(C2C2dof)	1.91441	3.06758
Max(bHLH)	1.18075	3.79622
VND3(NAC)	1.72619	3.25002
ZNF264(Zf)	1.6226	3.35231
MYB63(MYB)	1.99566	2.96973
WUS1(Homeobox)	1.71267	3.24969
NAC2(NAC)	1.60434	3.35432
ANAC028(NAC)	1.663	3.29547
AP-2gamma(AP2)	1.73554	3.21091
ZEB2(Zf)	1.21051	3.73143
Twist2(bHLH)	1.70966	3.2261
AT1G24250(Orphan)	1.68068	3.25002
At3g11280(MYBrelated)	2.04233	2.86837
TATA-Box(TBP)	1.73484	3.17437
Hoxd13(Homeobox)	1.74963	3.15911
PAX5(Paired,Homeobox)	1.68758	3.21742
EGL-5(Homeobox)	1.64419	3.24236
Hand2(bHLH)	1.59511	3.28666
Hoxd10(Homeobox)	1.50079	3.37013
AT1G20910(ARID)	1.69139	3.17437
GATA11(C2C2gata)	1.61044	3.23469
At5g05790(MYBrelated)	1.98319	2.85498
ANAC083(NAC)	1.4342	3.37211
Sox3(HMG)	1.50766	3.29134
ANAC057(NAC)	1.78244	3.01155
At5g62940(C2C2dof)	2.20625	2.58276
PSE(SNAPc)	1.91783	2.85349
HOXA9(Homeobox)	1.50785	3.26061
At2g41835(C2H2)	1.27111	3.48022
Tcf21(bHLH)	1.31357	3.43528
IRF4(IRF)	1.42798	3.32004
At2g33710(AP2EREBP)	1.78553	2.96208
ERF7(AP2EREBP)	1.94997	2.78869
HLH-1(bHLH)	1.75595	2.97636
TRPS1(Zf)	1.94196	2.78544
At1g78700(BZR)	1.07025	3.65428
At4g36780(BZR)	1.06733	3.63475
NST1(NAC)	1.62972	3.06809
GATA1(C2C2gata)	1.32957	3.36023
MyoD(bHLH)	1.41755	3.26835
NAP(NAC)	1.78101	2.89287
CEBP(bZIP)	1.08943	3.58058
Sox10(HMG)	1.7234	2.94213
PRDM10(Zf)	1.75226	2.90702
Cdx2(Homeobox)	1.11334	3.54393
NGA4(ABI3VP1)	1.39988	3.22779
Tcf3(HMG)	1.5589	3.0686
HOXD13(Homeobox)	1.4168	3.20483
GAGA-repeat	1.56484	3.03336
bHLH122(bHLH)	1.94308	2.64317
BOS1(MYB)	1.63151	2.94965
AtGRF6(GRF)	1.50726	3.07258
At5g08520(MYBrelated)	1.95785	2.62145
CDX4(Homeobox)	1.16868	3.40604
ANAC062(NAC)	1.44489	3.11862
bZIP:IRF(bZIP,IRF)	1.16808	3.38521
c-Myc(bHLH)	1.17816	3.37211
ZNF711(Zf)	1.20744	3.33959
IRF8(IRF)	0.904818	3.63475
BHLHA15(bHLH)	1.37764	3.16045
ELT-3(Gata)	1.74568	2.78435
caudal(Homeobox)	1.27676	3.25002
E2F6(E2F)	1.83128	2.69506
IRF2(IRF)	0.609458	3.91244
AT1G71450(AP2EREBP)	1.91441	2.60622
Atoh1(bHLH)	1.6038	2.89348
bHLH34(bHLH)	1.12639	3.33206
SPL15(SBP)	1.47422	2.983
Ascl1(bHLH)	1.23021	3.2261
SND2(NAC)	1.43853	3.00972
CRC(C2C2YABBY)	1.75595	2.68223
DEAR2(AP2EREBP)	1.75226	2.67808
Hoxa11(Homeobox)	1.62484	2.79801
Sox15(HMG)	1.4154	3.00571
ERF13(AP2EREBP)	1.75595	2.64317
At1g14580(C2H2)	1.33169	3.0391
MYB4(MYB)	1.70966	2.63414
ANAC020(NAC)	1.41817	2.913
ARE(NR)	1.48445	2.84185
AIL7(AP2EREBP)	1.47759	2.84465
SPL9(SBP)	1.66959	2.62005
MYB56(MYB)	1.663	2.61168
Foxa2(Forkhead)	1.70373	2.56741
Unknown5	1.56484	2.70267
MYB94(MYB)	1.33169	2.913
Tbx6(T-box)	1.2537	2.9905
AGL63(MADS)	1.48001	2.7496
SCL(bHLH)	1.56484	2.65608
CLOCK(bHLH)	1.1647	3.05577
MYB10(MYB)	1.59239	2.62145
GATA15(C2C2gata)	1.48001	2.7307
ANAC058(NAC)	1.27111	2.93301
AT3G57600(AP2EREBP)	2.05553	2.13187
AP-2alpha(AP2)	1.50663	2.66699
ANAC016(NAC)	1.52076	2.64117
FOXK2(Forkhead)	1.75595	2.40517
PRDM14(Zf)	1.48902	2.66153
HY5(bZIP)	1.18384	2.95934
Sox4(HMG)	1.33169	2.8069
HSFA6B(HSF)	1.27111	2.86732
Gata2(Zf)	1.72503	2.41213
bHLH130(bHLH)	1.50361	2.62005
RORa(NR)	1.69772	2.40517
MyoG(bHLH)	1.18438	2.89348
USF1(bHLH)	1.06711	3.00473
BPC1(BBRBPC)	1.30754	2.75808
ANAC053(NAC)	1.49297	2.56594
BAM8(BES1)	1.05933	2.99235
RORg(NR)	1.619	2.43207
Gata4(Zf)	1.94196	2.10705
At1g68670(G2like)	1.14754	2.89643
Snail1(Zf)	1.09421	2.93677
IDD7(C2H2)	1.45781	2.5639
PU.1:IRF8(ETS:IRF)	1.10601	2.90979
SPL11(SBP)	1.42725	2.58783
bHLH80(bHLH)	1.75877	2.24808
Tcf12(bHLH)	1.15487	2.8505
WIP5(C2H2)	1.4342	2.56624
p63(p53)	1.54323	2.45076
Gata6(Zf)	1.78007	2.184
CELF2(RRM)	1.42066	2.53661
Nr5a2(NR)	1.60593	2.34941
MYB105(MYB)	1.2915	2.65018
NF1(CTF)	1.77376	2.16184
bHLHE40(bHLH)	0.999032	2.93533
At5g08330(TCP)	1.663	2.26403
Zac1(Zf)	1.17297	2.7496
ANAC079(NAC)	1.65339	2.26369
Nr5a2(NR)	1.48001	2.40517
ZML2(C2C2gata)	1.41094	2.46909
Gata1(Zf)	1.61044	2.26692
Eomes(T-box)	1.47422	2.40012
AT3G10030(Trihelix)	1.37039	2.49547
At3g60580(C2H2)	1.59523	2.26656
CAMTA1(CAMTA)	1.75595	2.08269
Unknown-ESC-element(?)	1.42066	2.41213
LBD23(LOBAS2)	1.44919	2.37782
At1g19000(MYBrelated)	1.57308	2.24246
SeqBias: CG-repeat	1.61993	2.18963
TCP7(TCP)	1.64067	2.16316
WRKY18(WRKY)	1.66959	2.11966
DAG2(C2C2dof)	1.55744	2.22387
ERF105(AP2EREBP)	1.75595	2.01638
ANAC004(NAC)	1.20383	2.56316
Gfi1b(Zf)	1.53023	2.23076
Tgif1(Homeobox)	1.40897	2.35196
GRHL2(CP2)	1.53873	2.22215
MITF(bHLH)	1.37917	2.36529
E2FA(E2FDP)	1.39519	2.3486
Rfx5(HTH)	1.86721	1.85109
PRDM1(Zf)	1.37945	2.33172
DREB19(AP2EREBP)	1.70966	1.99543
ISRE(IRF)	0.651306	3.04787
SVP(MADS)	1.53605	2.16184
Tbx5(T-box)	1.42914	2.26369
Myf5(bHLH)	1.09421	2.59116
Hoxd11(Homeobox)	1.28197	2.40012
Sox17(HMG)	1.25372	2.42792
PPARE(NR),DR1	1.4711	2.20481
FOXP1(Forkhead)	1.03629	2.63657
Tbx20(T-box)	1.26025	2.40517
Brachyury(T-box)	1.2837	2.37782
HIF2a(bHLH)	1.45624	2.19179
AT5G56840(MYBrelated)	1.47422	2.16316
At5g66730(C2H2)	1.20383	2.43207
ERF115(AP2EREBP)	1.40733	2.22472
Pho4(bHLH)	0.778227	2.8505
BORIS(Zf)	1.60434	2.01909
At1g76110(ARID)	1.17355	2.43207
CAMTA5(CAMTA)	1.18616	2.41759
ANAC011(NAC)	1.18616	2.40517
Pax8(Paired,Homeobox)	1.3751	2.21218
ABR1(AP2EREBP)	1.68758	1.89431
SF1(NR)	1.51754	2.06073
At1g72010(TCP)	1.64988	1.91677
TGA9(bZIP)	1.49645	2.06826
Cbf1(bHLH)	1.01917	2.53661
Foxh1(Forkhead)	1.50361	2.05098
ANAC103(NAC)	1.05811	2.4602
AT1G76880(Trihelix)	1.45163	2.05098
HLF(bZIP)	0.950115	2.55199
AT2G15740(C2H2)	0.892961	2.60622
ANAC050(NAC)	1.19546	2.28207
MYB40(MYB)	1.40699	2.06824
WRKY25(WRKY)	1.55034	1.89292
OCT:OCT(POU,Homeobox)	1.42066	2.01687
MYB33(MYB)	1.11403	2.31793
Oct2(POU,Homeobox)	1.48902	1.93516
ERF10(AP2EREBP)	1.91783	1.49588
Slug(Zf)	0.83166	2.57986
Pknox1(Homeobox)	0.999032	2.39976
FRS9(ND)	1.06711	2.32873
CEJ1(AP2EREBP)	1.41247	1.98093
AT2G33550(Trihelix)	1.67991	1.68411
ABI5(bZIP)	0.970197	2.38984
Tbet(T-box)	1.07025	2.28207
CUC1(NAC)	1.17766	2.1688
bZIP3(bZIP)	1.11403	2.23035
RORgt(NR)	1.40231	1.93653
MYB113(MYB)	1.27111	2.06641
ANAC013(NAC)	0.960374	2.35884
Tbr1(T-box)	1.36834	1.94246
CEBP:AP1(bZIP)	0.841073	2.46226
MYB116(MYB)	1.35852	1.93118
BIM1(bHLH)	0.670685	2.61413
GRE(NR),IR3	1.15487	2.1236
At1g19210(AP2EREBP)	1.37945	1.89431
bHLH157(bHLH)	1.19901	2.06641
Hoxa9(Homeobox)	1.07159	2.18833
WRKY75(WRKY)	1.42066	1.83743
DEL2(E2FDP)	1.44848	1.80792
At4g18890(BZR)	0.82513	2.43043
CES-1(Homeobox)	1.11403	2.13099
MYB44(MYB)	0.937287	2.30283
CHR(?)	1.34242	1.89726
SUT1?	1.2837	1.93653
DMRT1(DM)	1.35693	1.8525
Tbx21(T-box)	0.925189	2.26369
FEA4(bZIP)	1.00956	2.17749
PGR(NR)	0.988442	2.18704
Tgif2(Homeobox)	1.13183	2.04351
WRKY28(WRKY)	1.34795	1.81888
WRKY33(WRKY)	1.35693	1.78337
ANAC075(NAC)	1.05056	2.08224
Zic3(Zf)	1.35693	1.75708
ZBTB18(Zf)	0.844405	2.26616
ZNF322(Zf)	1.48902	1.62153
At2g03500(G2like)	1.00589	2.0927
IRF1(IRF)	0.338724	2.75352
Oct11(POU,Homeobox)	1.23019	1.86128
ATHB6(Homeobox)	1.16927	1.9148
PQM-1(?)	1.5117	1.56441
AT4G00250(GeBP)	1.1802	1.89431
EBF(EBF)	1.49971	1.57084
SCRT1(Zf)	0.950115	2.11966
SPL5(SBP)	1.01319	2.05098
MGP(C2H2)	1.08494	1.97516
EMB1789(C3H)	1.11953	1.93653
ERF8(AP2EREBP)	1.61044	1.42624
WRKY55(WRKY)	1.41755	1.61584
MYB121(MYB)	0.995353	2.03608
TCP16(TCP)	1.09421	1.93653
GT3a(Trihelix)	0.58433	2.44261
ETS:E-box(ETS,bHLH)	0.978463	2.04659
ANAC087(NAC)	1.07624	1.94382
CUC2(NAC)	1.16808	1.84144
Nkx6.1(Homeobox)	1.52702	1.48127
CUC3(NAC)	0.938405	2.06641
bHLH74(bHLH)	0.73444	2.26656
THRb(NR)	1.16487	1.83549
HIF-1a(bHLH)	1.01979	1.97696
CUX1(Homeobox)	1.34582	1.64271
AT1G77200(AP2EREBP)	1.12639	1.86128
BZR1(BZR)	0.901996	2.07613
Lhx3(Homeobox)	1.31616	1.66053
Zic2(Zf)	1.2915	1.66589
WRKY29(WRKY)	1.30754	1.64212
bZIP68(bZIP)	0.89138	2.05504
RKD2(RWPRK)	1.39988	1.54199
AtIDD11(C2H2)	1.04717	1.89431
ETS:RUNX(ETS,Runt)	1.16868	1.76718
AT3G09735(S1Falike)	1.06331	1.86851
ATHB25(ZFHD)	1.14202	1.78707
Pit1+1bp(Homeobox)	1.168	1.74804
TCP1(TCP)	1.60819	1.30365
STOP1(C2H2)	1.34242	1.56719
LHY(Myb)	1.37917	1.52848
SOC1(MADS)	0.908396	1.99852
CCA(Myb)	1.22974	1.67283
Unknown(Homeobox)	0.595781	2.30283
ANAC092(NAC)	0.959912	1.9148
Hoxc9(Homeobox)	1.17449	1.69795
Pbx3(Homeobox)	0.794988	2.07611
HNF4a(NR),DR1	1.06711	1.80347
MYNN(Zf)	0.95503	1.91495
FOXA1:AR(Forkhead,NR)	0.956136	1.9082
DMRT6(DM)	1.22841	1.63053
WRKY26(WRKY)	1.06651	1.78707
Six1(Homeobox)	0.780907	2.05501
PAX3:FKHR-fusion(Paired,Homeobox)	1.03629	1.79771
Unknown3	1.21618	1.6173
Isl1(Homeobox)	1.15347	1.67052
En1(Homeobox)	1.37887	1.4449
WRKY6(WRKY)	1.19546	1.62299
TAGL1(MADS)	1.11334	1.69608
VIP1(bZIP)	1.09896	1.69808
ZNF652	1.11018	1.68482
DLX2(Homeobox)	1.18384	1.60911
TCP20(TCP)	1.24977	1.53945
Pitx1:Ebox(Homeobox,bHLH)	1.17716	1.60987
WRKY31(WRKY)	1.17816	1.58074
Tcfcp2l1(CP2)	1.10357	1.64822
ATHB6(Homeobox)	1.10544	1.63893
Sp1(Zf)	1.48902	1.24526
E2F4(E2F)	1.37945	1.3459
WRKY15(WRKY)	1.1802	1.54199
ERF4(AP2EREBP)	1.41616	1.30433
Rap210(AP2EREBP)	1.35355	1.34325
Brn1(POU,Homeobox)	1.03629	1.64329
SeqBias: GA-repeat	1.68028	0.994457
At1g36060(AP2EREBP)	1.28456	1.38995
E-box	0.952187	1.72086
AT1G12630(AP2EREBP)	1.19498	1.47609
At4g16750(AP2EREBP)	1.17816	1.48515
DREB2(AP2EREBP)	1.1716	1.48941
WRKY42(WRKY)	0.957709	1.69147
Oct4:Sox17(POU,Homeobox,HMG)	0.948948	1.69291
M1BP(Zf)	0.893791	1.74804
WRKY20(WRKY)	1.13541	1.49955
E2F1(E2F)	1.35852	1.27409
bZIP53(bZIP)	0.638267	1.98837
Oct4(POU,Homeobox)	1.06227	1.5625
BIM3(bHLH)	0.944547	1.67905
MYB57(MYB)	1.11403	1.50663
RAR:RXR(NR),DR0	0.909966	1.70976
AT1G44830(AP2EREBP)	1.11452	1.49955
ATHB23(ZFHD)	1.06711	1.54007
RARg(NR)	0.938653	1.66603
WRKY3(WRKY)	1.17816	1.41712
BPC6(BBRBPC)	0.985859	1.60928
HDG1(Homeobox)	0.747773	1.83549
RAP26(AP2EREBP)	1.37887	1.1979
GBF3(bZIP)	1.07159	1.50123
At5g29000(G2like)	0.882008	1.68397
ATHB13(Homeobox)	1.04482	1.51048
THRa(NR)	1.20383	1.35138
CBF4(AP2EREBP)	1.0621	1.48598
Hoxa10(Homeobox)	0.778227	1.74804
MYB98(MYB)	0.9919	1.53362
CBF2(AP2EREBP)	1.16927	1.35492
LMI1(HB)	0.949194	1.57275
CTCF(Zf)	1.12825	1.39191
PCF	0.898409	1.6173
RXR(NR),DR1	1.06922	1.43557
bHLH28(bHLH)	0.780907	1.70125
Barx1(Homeobox)	0.73444	1.7427
ZSCAN22(Zf)	0.478032	1.99537
SPL14(SBP)	0.916144	1.55581
PIF7(bHLH)	0.593721	1.86581
HRE(HSF)	1.01531	1.44382
Prop1(Homeobox)	1.09421	1.36015
OCT4-SOX2-TCF-NANOG(POU,Homeobox,HMG)	0.769488	1.68411
TSO1(CPP)	0.981086	1.46092
bZIP18(bZIP)	0.983473	1.4581
WRKY24(WRKY)	1.09421	1.34435
AT3G10580(MYBrelated)	1.03189	1.40452
MYB118(MYB)	0.976936	1.45442
Hnf6b(Homeobox)	1.00201	1.42906
HOXA1(Homeobox)	1.0932	1.3336
LHX9(Homeobox)	1.19407	1.22659
PAX5(Paired,Homeobox),condensed	1.22448	1.19232
AT3G25990(Trihelix)	1.31012	1.10107
ATHB5(HB)	0.968234	1.43666
ATHB40(HB)	1.12628	1.27409
bZIP28(bZIP)	0.798206	1.59792
NFIL3(bZIP)	0.805199	1.58934
Gli2(Zf)	0.601197	1.78522
Brn2(POU,Homeobox)	0.936967	1.44749
Zfp809(Zf)	1.34072	1.0362
DLX1(Homeobox)	0.918502	1.44987
RBPJ:Ebox(?,bHLH)	0.870018	1.49482
ZNF165(Zf)	1.01425	1.35048
Lhx2(Homeobox)	1.01898	1.33818
ATHB53(HB)	0.935846	1.41907
Phox2a(Homeobox)	1.12639	1.21868
MYB119(MYB)	0.957041	1.38625
ANL2(HB)	0.630654	1.71249
WRKY30(WRKY)	0.747544	1.58934
AREB3(bZIP)	0.728307	1.59896
LBD13(LOBAS2)	1.36834	0.951463
Usf2(bHLH)	0.611503	1.70659
MafF(bZIP)	0.72806	1.58873
DDF1(AP2EREBP)	1.10701	1.20234
STZ(C2H2)	1.22272	1.08472
ANAC042(NAC)	1.1647	1.14051
HAT5(Homeobox)	0.950115	1.35445
HSFC1(HSF)	0.949438	1.35248
ATHB7(Homeobox)	0.848317	1.44554
TRP2(MYBrelated)	1.00439	1.27409
ARF16(ARF)	0.959912	1.3168
TCFL2(HMG)	0.903137	1.3669
ZNF317(Zf)	0.903137	1.3669
ANAC017(NAC)	0.892961	1.35906
AT3G42860(zfGRF)	0.789596	1.46092
HNF6(Homeobox)	1.07025	1.17978
HAT2(Homeobox)	0.898683	1.35048
Sox7(HMG)	0.758423	1.48408
TGA10(bZIP)	0.932654	1.30656
ABF1	0.747544	1.48515
ZNF519(Zf)	1.03943	1.18554
MYB41(MYB)	1.16026	1.06126
At1g77640(AP2EREBP)	0.988232	1.23128
SeqBias: CA-repeat	1.09218	1.12562
GBF5(bZIP)	0.601197	1.61351
WRKY47(WRKY)	0.724427	1.48661
ERF104(AP2EREBP)	1.32957	0.877214
DREB26(AP2EREBP)	1.00956	1.1946
ATHB33(ZFHD)	1.12639	1.07762
HAP3(CCAATHAP3)	0.904818	1.29688
bZIP69(bZIP)	0.805502	1.38516
RAP212(AP2EREBP)	1.41616	0.772458
Mef2b(MADS)	0.960374	1.22546
HSF6(HSF)	0.90368	1.27901
Egr2(Zf)	1.42274	0.751858
Nanog(Homeobox)	1.04908	1.12056
WRKY22(WRKY)	0.892961	1.27296
ATHB21(HB)	0.82513	1.3404
bZIP16(bZIP)	0.676885	1.48107
O2(bZIP)	0.747211	1.40691
GATA3(Zf),DR8	0.844405	1.30588
Oct6(POU,Homeobox)	0.631889	1.50769
bZIP48(bZIP)	0.849475	1.28577
ERF11(AP2EREBP)	1.42348	0.702553
HSF7(HSF)	0.769488	1.35445
FHY3(FAR1)	0.956136	1.16392
ZNF136(Zf)	0.590302	1.52866
ATHB34(ZFHD)	0.936967	1.17777
GFY(?)	0.912839	1.19904
At3g09600(MYBrelated)	1.08479	1.02372
At1g69690(TCP)	0.981957	1.11624
AZF1(C2H2)	0.778227	1.31878
TFE3(bHLH)	0.701852	1.39431
E2F7(E2F)	1.14894	0.930266
AT1G19040(NAC)	0.793813	1.27702
CBF3(AP2EREBP)	1.12052	0.947362
Atf1(bZIP)	1.14343	0.916599
CBF1(AP2EREBP)	0.950115	1.10831
NRF(NRF)	0.916844	1.13024
LBD2(LOBAS2)	1.03189	1.01136
PPARa(NR),DR1	0.805502	1.23719
HSF21(HSF)	0.606169	1.43362
PBX1(Homeobox)	0.695856	1.33973
bZIP50(bZIP)	0.936967	1.09557
AT3G60490(AP2EREBP)	1.03189	0.995939
ZNF692(Zf)	0.932654	1.07965
Ronin(THAP)	0.849475	1.15974
Foxa3(Forkhead)	0.887782	1.1096
NUC(C2H2)	0.673569	1.32336
WRKY40(WRKY)	0.876515	1.10888
Cux2(Homeobox)	0.867995	1.10831
ABF2(bZIP)	0.710888	1.26489
Reverb(NR),DR2	0.999439	0.974856
AT2G20400(G2like)	0.804461	1.16854
At2g44940(AP2EREBP)	0.866841	1.08573
AT2G01818(PLATZ)	0.724678	1.22659
CRE(bZIP)	0.751369	1.19232
WRKY27(WRKY)	0.986072	0.953512
SPL13(SBP)	0.701852	1.23102
REB1	0.932654	0.999155
PHV(HB)	1.00051	0.92821
ERF3(AP2EREBP)	1.41214	0.51627
At1g22810(AP2EREBP)	0.916844	0.999155
IDD2(C2H2)	0.641966	1.2642
GRE(NR),IR3	0.724427	1.17098
WRKY71(WRKY)	0.981079	0.912805
bHLH10(bHLH)	0.982174	0.911616
p53(p53)	0.706372	1.18483
DEAR3(AP2EREBP)	1.02172	0.867431
SeqBias: A	1.70966	0.167948
Lhx1(Homeobox)	0.755178	1.11985
NFY(CCAAT)	1.05872	0.800862
TCP17(TCP)	0.816124	1.03561
RVE1(MYBrelated)	0.987153	0.839582
GATA:SCL(Zf,bHLH)	0.846724	0.970761
DPL-1(E2F)	1.38529	0.429066
AT3G16280(AP2EREBP)	0.935158	0.876888
AGL6(MADS)	0.755393	1.05532
FXR(NR),IR1	0.981086	0.826848
Rfx1(HTH)	0.807842	0.995632
Unknown1(NR	0.683754	1.11913
ATHB15(HB)	0.982824	0.818017
NFkB-p65(RHD)	1.79997	0
JKD(C2H2)	0.646601	1.15208
ERF38(AP2EREBP)	0.988442	0.80797
GFY-Staf(?,Zf)	0.75702	1.03649
ATHB24(ZFHD)	0.769488	1.01383
At4g31060(AP2EREBP)	0.7725	1.00628
TINY(AP2EREBP)	0.870018	0.907064
Atf2(bZIP)	0.945228	0.79661
WRKY21(WRKY)	0.704287	1.034
TOD6?	0.919893	0.818017
PRDM9(Zf)	0.743169	0.981989
ZNF675(Zf)	0.608218	1.11596
MYB3R1(MYB)	0.918502	0.805549
PAX6(Paired,Homeobox)	0.888061	0.819562
GBF6(bZIP)	0.683754	1.02355
WRKY45(WRKY)	0.921022	0.773076
At4g01280(MYBrelated)	0.816286	0.871023
ZNF41(Zf)	0.602321	1.08472
Zfp57(Zf)	0.71375	0.970761
AGL95(ND)	0.643632	1.03766
Dlx3(Homeobox)	0.747773	0.930266
HOXA2(Homeobox)	0.752788	0.909991
RRTF1(AP2EREBP)	0.981079	0.680689
ANAC094(NAC)	0.815391	0.837075
At5g08750(C3H)	0.7725	0.864061
c-Jun-CRE(bZIP)	0.858302	0.769501
AGL15(MADS)	0.72806	0.896429
AT5G59990(C2C2COlike)	0.810314	0.813957
At5g04390(C2H2)	0.967574	0.65591
EIN3(EIL)	0.925189	0.695748
AT4G18450(AP2EREBP)	1.1264	0.494397
ATHB20(Homeobox)	0.752567	0.867431
E-box(bHLH)	0.583515	1.03561
EBNA1(EBV-virus)	0.639501	0.974856
Mef2a(MADS)	0.816124	0.786283
MYB27(MYB)	0.665192	0.936546
Atf7(bZIP)	0.743504	0.85328
GEI-11(Myb?)	0.798206	0.794183
Srebp1a(bHLH)	0.785628	0.805891
THRb(NR)	0.978463	0.603309
SFP1	0.634861	0.944127
OCT:OCT(POU,Homeobox)	0.639501	0.937297
Mef2c(MADS)	0.747773	0.816469
CArG(MADS)	0.958377	0.604927
Twist(bHLH)	0.816583	0.743134
WRKY65(WRKY)	0.651306	0.897621
dof42(C2C2dof)	0.794988	0.743925
PTF1(TCP)	0.755178	0.776465
AT1G04880(ARID)	0.662303	0.867431
T1ISRE(IRF)	0.533439	0.995939
TCP3(TCP)	0.825286	0.702553
DLX5(Homeobox)	0.673925	0.853613
Bcl11a(Zf)	0.781409	0.745938
At5g52660(MYBrelated)	0.785628	0.735906
Atf4(bZIP)	0.569341	0.947362
Srebp2(bHLH)	0.670685	0.843826
IRF:BATF(IRF:bZIP)	0.615653	0.891328
AT3G58630(Trihelix)	1.07624	0.428268
AT5G22990(C2H2)	0.47597	1.01848
CREB5(bZIP)	0.752567	0.735906
AT3G10113(MYBrelated)	0.873192	0.615166
WRKY14(WRKY)	0.735114	0.751858
DDF2(AP2EREBP)	0.542514	0.944127
TGA6(bZIP)	0.738056	0.74803
Phox2b(Homeobox)	0.669024	0.816469
CRF4(AP2EREBP)	1.17816	0.307312
AGL16(MADS)	0.625141	0.853613
HINFP(Zf)	1.1499	0.324987
TGA2(bZIP)	0.60001	0.872219
At4g28140(AP2EREBP)	0.754417	0.715361
p73(p53)	0.432668	1.02355
CRF10(AP2EREBP)	1.10083	0.333563
CDM1(C3H)	0.744272	0.689304
HNF1b(Homeobox)	0.763087	0.667067
SeqBias: CG bias	0.661943	0.745149
At4g32800(AP2EREBP)	0.683754	0.715361
ZNF382(Zf)	0.613546	0.772458
dHNF4(NR)	0.552268	0.827185
GATA6(C2C2gata)	0.484037	0.8897
Rfx2(HTH)	0.950115	0.419617
ERF73(AP2EREBP)	1.14483	0.21634
HRE(HSF)	0.757344	0.600328
Hnf1(Homeobox)	0.482337	0.863295
RFX(HTH)	0.960374	0.377126
Pax7(Paired,Homeobox)	0.547586	0.786283
AT1G01250(AP2EREBP)	0.689156	0.637432
AT1G76870(Trihelix)	0.451547	0.860793
HSFA1E(HSF)	0.532181	0.778986
WRKY50(WRKY)	0.757344	0.553654
Chop(bZIP)	0.511943	0.794183
ESE1(AP2EREBP)	1.03375	0.25911
EPR1(MYBrelated)	0.772699	0.512021
HSFB3(HSF)	0.542514	0.723898
ERE(NR),IR3	0.475137	0.787846
ATHB18(Homeobox)	0.691245	0.560063
Six4(Homeobox)	0.472566	0.772458
TR4(NR),DR1	0.450768	0.787846
ERF5(AP2EREBP)	1.03567	0.197321
Hoxb4(Homeobox)	0.566887	0.665397
MYB39(MYB)	0.628115	0.599084
p53(p53)	0.488222	0.731639
PLT3(AP2EREBP)	0.711667	0.507336
RAP21(AP2EREBP)	0.612308	0.605301
bHLH18(bHLH)	0.531791	0.678587
MYB3R4(MYB)	0.709238	0.500433
PLT1(AP2EREBP)	0.731497	0.476807
At5g65130(AP2EREBP)	0.769488	0.431599
ZKSCAN1(Zf)	0.606169	0.59089
CEBP:CEBP(bZIP)	0.484037	0.70219
Duxbl(Homeobox)	0.549276	0.632784
EIL4(EIL)	0.601197	0.577653
Pax7(Paired,Homeobox),long	0.586448	0.580637
NRF1(NRF)	0.56722	0.587039
DUX4(Homeobox)	0.514506	0.632784
GATA3(Zf),DR4	0.434351	0.704144
ZNF768(Zf)	0.595403	0.540779
SeqBias: G	1.09421	0.039625
ERF2(AP2EREBP)	0.916844	0.200867
Tbox:Smad(T-box,MAD)	0.47597	0.639973
NFkB-p50,p52(RHD)	1.11464	0
HDG7(HB)	0.431391	0.675616
X-box(HTH)	0.729082	0.375071
LXRE(NR),DR4	0.609458	0.490967
LOB(LOBAS2)	0.785628	0.313024
Mef2d(MADS)	0.57146	0.524907
AGL13(MADS)	0.463514	0.631173
TATA-box	0.505947	0.575102
VDR(NR),DR3	0.694202	0.38546
WRKY17(WRKY)	0.432668	0.640342
JunD(bZIP)	0.558734	0.511633
At5g22890(C2H2)	0.423626	0.631173
AT2G28920(ND)	0.663096	0.389511
ZNF16(Zf)	0.47597	0.561313
HAT1(Homeobox)	0.714094	0.315391
TGA1(bZIP)	0.484037	0.545071
MYB3R5(MYB)	0.566887	0.459716
DEAR5(AP2EREBP)	0.596593	0.428268
Dorsal(RHD)	1.01256	0.001144
ZIM(C2C2gata)	0.451547	0.561313
Pax7(Paired,Homeobox),longest	0.457099	0.534364
E2F(E2F)	0.652463	0.338076
WRKY11(WRKY)	0.306867	0.668736
DEL1(E2FDP)	0.457099	0.515883
NFAT:AP1(RHD,bZIP)	0.508511	0.461415
CTCF-SatelliteElement(Zf?)	0.364166	0.603684
LCL1(MYBrelated)	0.484037	0.475234
AT4G27900(C2C2COlike)	0.574014	0.381526
HSFB4(HSF)	0.422782	0.52703
PUCHI(AP2EREBP)	0.882724	0.062109
ERF1(AP2EREBP)	0.781097	0.158637
WRKY43(WRKY)	0.451173	0.48454
NF1:FOXA1(CTF,Forkhead)	0.370036	0.558813
HSFA6A(HSF)	0.376276	0.538223
At2g45680(TCP)	0.516634	0.385143
OCT:OCT(POU,Homeobox,IR1)	0.313811	0.580637
GATA(Zf),IR3	0.441271	0.4502
ZNF528(Zf)	0.266646	0.607845
ZBTB33(Zf)	0.708457	0.166007
ZNF669(Zf)	0.3887	0.476456
AT1G10720(BSD)	0.370886	0.476807
TGA5(bZIP)	0.491222	0.354
RARa(NR)	0.600387	0.235606
ZML1(C2C2gata)	0.418077	0.417913
AARE(HLH)	0.27953	0.546323
FAR1(FAR1)	0.565634	0.25911
REST-NRSF(Zf)	0.427943	0.395754
TGA3(bZIP)	0.466086	0.354831
Mouse_Recombination_Hotspot(Zf)	0.333051	0.476062
WRKY46(WRKY)	0.361491	0.443288
Unknown2	0.457099	0.345261
WRKY8(WRKY)	0.451547	0.34884
Unknown1	0.305097	0.476456
SPL3(SBP)	0.340618	0.429066
EFL-1(E2F)	0.369707	0.391444
TGA4(bZIP)	0.405137	0.354
bZIP42(bZIP)	0.281867	0.471799
GATA19(C2C2gata)	0.418077	0.333563
AS2(LOBAS2)	0.729082	0.010703
GT1(Trihelix)	0.223685	0.490577
bZIP44(bZIP)	0.298603	0.389511
AGL25(MADS)	0.329607	0.354
Unknown3	0.386246	0.293258
AT1G23810(Orphan)	0.299027	0.372928
DREF	0.296398	0.36401
At1g13300(G2like)	0.419767	0.240323
Unknown4	0.323498	0.306768
ZFP3(Zf)	0.274847	0.353679
LIN-15B(Zf)	0.330026	0.281204
DUX(Homeobox)	0.321992	0.27549
ERF9(AP2EREBP)	0.545462	0.039625
NLP7(RWPRK)	0.415929	0.11406
YY1(Zf)	0.204845	0.318409
RAR:RXR(NR),DR5	0.205753	0.302185
WRKY7(WRKY)	0.257192	0.211361
GLI3(Zf)	0.321962	0.146577
NFkB-p65-Rel(RHD)	0.451173	0
SHN3(AP2EREBP)	0.444283	0.001118
SeqBias: C	0.306867	0.113377
Erra(NR)	0.373169	0.033987
LEP(AP2EREBP)	0.381142	0
REM16(ABI3VP1)	0.379383	0
AT4G12670(MYBrelated)	0.191515	0.179703
SeqBias: polyA-repeat	0.311174	0.044724
GATA(Zf),IR4	0.307538	0.033108
RUNX2(Runt)	0.257793	0.060991
GFX(?)	0.223685	0.080035
SeqBias: GCW-triplet	0.247469	0.044724
NFAT(RHD)	0.285072	0
COUP-TFII(NR)	0.223685	0
SeqBias: polyC-repeat	0.182094	0.039625
RUNX1(Runt)	0.166505	0.013186
RUNX-AML(Runt)	0.110353	0.002962
EAR2(NR)	0.0984111	0.000453
COUP-TFII(NR)	0.0778267	0
RUNX(Runt)	0.070314	0.001582
ERRg(NR)	0.0112632	0
Esrrb(NR)	0.00215931	0
Nur77(NR)	0	0
Ik-1	0	0

## Sheet: 5J
AC484 TIM3+ vs aPD1 TIM3+ RNA-seq GSEA using Genesets from Hashimoto et al, 2022
Name	Term	ES	NES	NOM p-val	FDR q-val	FWER p-val
prerank	IL2+aPD-L1 Geneset	0.836724	2.21351	0	0	0
prerank	aPD-L1 Geneset	-0.780341	-2.06368	0	0	0
