# Supplementary material for: The PTPN2/PTPN1 inhibitor ABBV-CLS-484 unleashes potent anti-tumour immunity
Source: Nature. 2023 Oct 4;622(7984):850–62. doi: 10.1038/s41586-023-06575-7 (PMC10599993; doi:10.1038/s41586-023-06575-7)
Supplement: Supplementary file 18 — Source Data Fig. 6 [file 41586_2023_6575_MOESM18_ESM.xlsx]

## Sheet: 6B
Percentage of Gzmb+ CD8 T cells
AC484	aPD1	NTX
62.5	673	13.4
65.5	50.8	40
54.4	77.9	15.5
76.6	23.6	24.9
70.9
Percentage of Foxp3-/Foxp3+ ratio
AC484	aPD1	NTX
2.8411	1.058	0.6187
2.1261	1.0661	0.9796
2.8112	1.0804	1.0946
2.2926		0.6858
Percentage of NK cells
AC484	aPD1	NTX
11	3.99	1.45
11.4	3.83	3.67
6.98	7.67	2.28
6.57	0.94	4.17
5.27

## Sheet: 6D
TIM3 MFI
	A484	PD1	NTX
	2310	6545	6415
	2141	7035	5817
	5449	9164	5142
	6099	7270	5742
	4171	7101	6352
TOX MFI
	AC484	aPD1	NTX
	26799	25436	19920
	16730	27233	25421
	13910	25105	30734
	15744	22782	26299
	14423	30697	25041
TOX+ TIM3+ CD8 T cells
	AC484	aPD1	NTX
	55.4	80.3	40
	36.3	79.2	56.4
	31.2	79.2	58.6
	60.8	52	60.9
	45.6	66	53.8

## Sheet: 6E
phospho STAT5 MFI
	iso	NTX	aPD1	AC484
	7096	6519	10013	23284
		11446	6010	15046
		6238	7978	13188
		8936		13509
		9839
total STAT5 MFI
	iso	NTX	aPD1	AC484
	6701	9228	12187	14367
		14448	8961	11703
		9593	9395	12781
		12823		15037
		18578

## Sheet: 6G
Oxygen consumption rate over time
IL2						IL2 + A484
129.029	125.736	123.036	111.102	119.581	120.106	75.0872	74.2279	74.7239	64.5701	62.5655	65.3293
118.46	113.243	111.693	100.201	109.646	110.289	73.6624	73.0793	73.3035	66.0506	64.4855	65.4371
111.376	105.177	102.001	92.1182	100.727	102.494	72.1581	71.5249	71.2916	65.8153	62.5024	64.0925
108.068	100.528	98.8201	86.8923	97.635	98.0644	74.3183	72.5261	72.2492	67.6624	64.2548	64.8766
105.092	97.9831	95.8393	85.2191	94.0159	95.378	76.3018	74.4321	73.735	68.8093	64.813	67.4254
90.2207	67.3157	74.0325	45.1841	81.9033	62.1577	59.4103	64.894	59.99	51.9754	57.2081	54.1924
74.4528	59.0098	62.741	35.4412	65.8975	55.9915	48.2919	48.9828	47.2694	45.1194	45.9201	43.7173
68.2854	56.2311	61.2545	33.4539	61.7467	53.4315	47.0087	48.0722	45.0711	42.07	42.6001	40.9843
276.412	279.89	310.675	44.1599	330.392	273.339	502.951	533.118	457.446	433.735	420.011	451.171
358.311	314.988	361.165	41.7019	380.061	330.254	532.904	612.679	522.293	498.363	493.702	578.122
389.511	324.585	377.663	41.5758	390.046	355.216	434.412	612.925	548.776	529.561	517.649	569.944
408.191	329.066	384.704	39.5479	392.98	365.595	403.331	605.751	562.763	545.454	524.084	527.567
427.072	332.295	386.238	39.5384	396.07	367.38	392.307	601.826	571.267	551.317	526.472	506.034
65.1657	61.1433	60.5449	37.3449	62.6497	53.8837	67.7068	86.4729	70.1447	69.4001	71.698	70.7632
64.1464	61.2182	63.2921	35.3637	59.2221	57.663	68.1964	79.0678	72.2826	68.0646	70.3877	70.1578
64.4155	60.9458	63.1429	34.1949	59.3527	57.2451	68.7855	76.7131	72.4649	68.6501	71.2336	70.1388
Mean oxygen consumption rate (at minute 73)
IL-2	IL-2+A484
302.541	333.961
223.416	536.381
279.054	493.393
287.33	476.084
259.945	454.714
	458.197

## Sheet: 6H
EL4-OVA
tumor volume
	Days Post-Inoculation	NTX														AC484
	0	0	0	0	0	0	0	0	0	0	0	0	0	0	0	0	0	0	0	0	0	0	0	0	0
	11	250.476	214.782	266.662	285.157	259.787	242.472	335.077	115.298	344.957	188.559	207.9	225.604	124.627	397.154	447.337	243.404	282.847	275.046	136.581	292.085	141.787	287.387	232.297	200.157
	15	542.016	437.471	303.68	568.852	466.747	478.094	394.905	77.6076	616.186	292.127	456.335	426.418	141.613	827.996	571.788	133.536	403.954	363.917	4	435.371	212.925	452.628	192.325	308.347
	18	246.343	394.023	239.362	405.001	308.085	257.038	248.146	32	702.791	100.614	368.923	235.36	47.2006	651.797	145.125	30.9696	112.573	104.639	0	135.45	59.9293	229.805	45.8642	68.8891
	22	604.845	816.629	743.207	649.541	499.136	157.491	493.252	0	1931.53	81.2999	1589.15	261.492	0	1223.23	53.8093	0	46.8846	44.5578	0	58.3442	4	498.567	0	72.6688
	25	1450.5	1997.12	1800	1980.29	1370.77	345.038	1260.51	0	2916	236.518	2432	610.325	58.2912	2432	34.8148	0	66.0618	4	0	4	0	1462.16	20.6365	364.5
	29						698.545		162		747.386		1772.37	126.01		27.5625	0	151.069	62.426	29.2032	0	0	3240	94.3763	988.346
	31						1069.16		86.9719		1368.38			277.413		10.745	0	302.542	83.2896	33.0518	0	0		152.946	1545.51
	35								929.828					997.531		0	0	1244.65	503.66	215.719	0	0		637.935
	37								1488					1737.12		0	0	1986.35	1080.85	413.061	0	0		979.451
Survival
EL4-OVA
	days after challenge	NTX	AC484
	25	1
	25	1
	25	1
	25	1
	25	1
	25	1
	25	1
	25	1
	25	1
	29	1
	31	1
	31	1
	27	1
	27	1
	29		1
	31		1
	37		1
	37		1
	37		1
	37		1
	114		0
	114		0
	114		0
	114		0

## Sheet: 6I
GZMB MFI of primary murine NK cells co-cultured with YAC-1 tumour cells
AC484 (µM)	GZMB MFI
10	3015	3600	3919	3263	3607	3364	3296	3212
3.3	3178	3628	4369	3665	3794	3300	3242	3145
1.1	2780	3735	3475	3798	3661	3179	3200	3341
0.37	2881	3658	3548	3596	3729	3068	3402	3172
0.12	2538	3991	3846	3592	3801	3101	3264	3098
0.04	2643	3623	3813	3917	3570	3201	3179	2791
0.01	2734	3583	3527	3223	3582	3094	2766	2762
0.001	2322	3745	3365	2697	3193	2943	2857	2656

## Sheet: 6J
% NK cell mediated YAC-1 tumor cell killing
AC484 (µM)	Tumor cells only						NK + Tumor cells
10	2	2	3	4	1	2	30	39	40	55	43	53
3.3	2	2	4	4	1	2	35	38	44	51	39	46
1.1	2	2	3	4	1	2	31	38	39	51	39	55
0.37	2	2	3	4	1	2	30	37	39	49	44	43
0.12	2	2	3	4	1	2	24	33	34	48	35	45
0.04	2	2	3	4	1	2	20	25	33	35	27	40
0.01	2	2	4	4	1	2	18	24	23	33	26	29
0.001	1	2	4	4	1	2	17	15	24	20	27	25

## Sheet: 6M
Percent PD-1/TOX (left) and IFNγ/TNFα (right) expressing chronically stimulated CD8+ T cells
Stim 5X DMSO	Stim 5X + 1uM AC484		Stim 5X + DMSO	Stim 5X + 1uM AC484
89.7	37.7		4.47	14.7
86.4	28.7		3.37	12.2
81.9	27.9		2.76	11.1
74.9	20.8		2.39	12
70.4	10.7		2.73	13.4
49.8	6.01		3.05	14.3

## Sheet: 6N
B16-OVA tumour cell viability
No T cells						1X Stim						5X Stim + DMSO						5X Stim + 1um A484						5X Stim + 20 uM A484
199355	4445.83	-127616	-1530.63	-77002.3	-74092.9	62702.3	-29047.2	-107548	-18640.8	-344474	-41133.4	131077	-112484	-23526.2	-61452.6	-355177	-87538.9	-33552.7	-59473.5	-167443	-27591.6	-302619	-116162	24601.5	-96949	-189700	-4465.77	-143520	-85421.6
318796	83554.7	-24472.8	-26987	-149830	-29606.5	72935.2	28965.5	-56475	-87143.7	-415028	2555.67	144036	-62938.2	90114.2	-125993	-400853	-57117.5	-70443.2	-14586	-112817	-60190.2	-360724	-76952.5	-10127.2	-116724	-158274	21400.8	-197364	-93469.3
330361	111081	36040.3	-11478.5	-105777	-32771.3	44861.5	20168.3	-47614	-67680	-425056	-15992.9	-49823.2	-106612	-62217.7	-219917	-530762	-138079	-409790	-460547	-386763	-388583	-699146	-239423	-413552	-399493	-498797	-169290	-419443	-297589
409410	146562	68289.5	-33605.8	74858.2	-27215.5	26667.3	54689.2	-151850	-74763.5	-445730	-16706	-396644	-237360	-400336	-380086	-717718	-312431	-1.00181e+06	-1.06708e+06	-994528	-887971	-1.23638e+06	-567207	-1.02104e+06	-806893	-1.12562e+06	-560893	-777620	-640222
432975	156110	239871	-26465.7	650224	1035.6	-34443.2	34763.7	-348308	-129006	-310905	-89528.2	-626112	-383130	-512030	-488194	-382770	-497809	-1.45757e+06	-1.54305e+06	-1.3106e+06	-1.27353e+06	-1.14696e+06	-889806	-1.51832e+06	-1.24671e+06	-1.56014e+06	-922754	-674611	-999023
566917	235576	349846	93486.7	1.68005e+06	58297.7	-316834	51874.7	-847685	-165750	-30435.8	-160046	-834302	-510038	-667482	-562620	347311	-649709	-1.86715e+06	-1.88433e+06	-1.63665e+06	-1.5286e+06	-601589	-1.17427e+06	-1971352	-1.60881e+06	-1.98281e+06	-1.17526e+06	-117888	-1290533
787959	441279	691595	397686	2.78447e+06	307586	-664982	92969.5	-1337730	-230283	211331	-223821	-880596	-560656	-590177	-494228	1.15367e+06	-663315	-2.0414e+06	-2.0678e+06	-1.67115e+06	-1.6005e+06	58985.7	-1.3142e+06	-2.18215e+06	-1.81668e+06	-2.06911e+06	-1.25333e+06	509220	-1.40024e+06
1265491	890304	1.3585e+06	889066	3.72388e+06	703942	-991052	228406	-1.51151e+06	-308555	321019	-330542	-698436	-397374	-187179	-225066	1.83046e+06	-533465	-1.97309e+06	-2043400	-1.38536e+06	-1.45607e+06	657444	-1.28973e+06	-2.11708e+06	-1.797e+06	-1.81828e+06	-1.11821e+06	1.05695e+06	-1.4049e+06
2.01876e+06	1465385	2.26585e+06	1.491e+06	4.44391e+06	1.30022e+06	-1.08078e+06	398640	-1.36198e+06	-423052	311884	-353984	-241553	-63093.2	412324	152006	2.26935e+06	-225041	-1540055	-1.82579e+06	-830965	-1.1635e+06	1.08014e+06	-1.07384e+06	-1.70812e+06	-1.60858e+06	-1.24648e+06	-833200	1.42697e+06	-1.19978e+06
2.91958e+06	2.26281e+06	3.21851e+06	2.22753e+06	4.97433e+06	2.00068e+06	-970527	606386	-1.03243e+06	-432062	258003	-296108	365171	458104	1.105e+06	683470	2.51934e+06	241190	-925968	-1.40621e+06	-157107	-716624	1.35118e+06	-693584	-1.10107e+06	-1.19966e+06	-597246	-409298	1.64986e+06	-847934
3.83619e+06	3.05726e+06	4.00931e+06	2.94623e+06	5.36478e+06	2.84976e+06	-815063	736719	-705307	-370089	194022	-137339	949592	1.04672e+06	1.66841e+06	1.23195e+06	2.6772e+06	835190	-291389	-938602	405401	-273805	1.49254e+06	-201158	-508784	-751995	-51160.9	36944.1	1.75117e+06	-371585
4.66288e+06	3.86623e+06	4.7129e+06	3.70285e+06	5.75241e+06	3.67432e+06	-622558	869625	-413248	-244165	159859	58615.3	1.52035e+06	1.62142e+06	2.14262e+06	1.72532e+06	2.74811e+06	1.4004e+06	275242	-483974	867213	114819	1.59557e+06	290279	83563.7	-309970	407392	424657	1.81754e+06	130681
5.32383e+06	4.55482e+06	5.22528e+06	4.25321e+06	6.04434e+06	4.40052e+06	-460217	919982	-205895	-136305	138083	214710	1.99226e+06	2.1008e+06	2.48176e+06	2.08619e+06	2.79142e+06	1.89539e+06	760409	-109322	1.16337e+06	398069	1.65908e+06	699710	550852	48179.3	725282	702286	1.8494e+06	533312
5.89287e+06	5.17532e+06	5.65783e+06	4.77148e+06	6.34179e+06	4.98013e+06	-324780	921285	-50617.8	-58932.1	119162	300068	2.3642e+06	2.47116e+06	2.73893e+06	2.38368e+06	2.90643e+06	2.25897e+06	1.10853e+06	178096	1.40293e+06	634231	1.72305e+06	1.00565e+06	931151	320416	945182	929586	1.89197e+06	831138
6.31679e+06	5.68451e+06	5.91851e+06	5.2059e+06	6.50422e+06	5.44274e+06	-223899	898846	72529.9	-9587.13	101561	331186	2.57673e+06	2.73034e+06	2.89895e+06	2.62749e+06	2.90468e+06	2.51061e+06	1.36646e+06	382255	1.57204e+06	807676	1.76065e+06	1.22221e+06	1.2072e+06	493456	1.11079e+06	1.08934e+06	1.90062e+06	1.03617e+06
6.61884e+06	6.07347e+06	6.16395e+06	5.59609e+06	6.62497e+06	5.90219e+06	-164109	846085	151424	33455	91848.4	361520	2.7155e+06	2.91608e+06	2.97575e+06	2.80454e+06	2.90295e+06	2.75986e+06	1.52287e+06	532744	1.66346e+06	964126	1.77989e+06	1.40226e+06	1.37898e+06	629068	1.22437e+06	1.23682e+06	1.8913e+06	1.22224e+06
6.86073e+06	6.43461e+06	6.4018e+06	5.93538e+06	6.82015e+06	6.35454e+06	-111076	795805	212513	71943.3	84343.8	376880	2.83091e+06	3.0863e+06	3.03665e+06	2.9433e+06	2.90568e+06	2.91379e+06	1.63372e+06	639134	1.7469e+06	1.07857e+06	1.78546e+06	1.54706e+06	1.50073e+06	737842	1.31714e+06	1.35534e+06	1.88779e+06	1.38698e+06
Relative cytotoxicity of chronically stimulated CD8 T cells
DMSO	A484 1 uM
0.673037	0.984475
0.821395	1.64478
0.539674	0.858875
0.587782	1.08687
0.583217	0.832462
0.701449	1.05893
