# Supplementary material for: The PTPN2/PTPN1 inhibitor ABBV-CLS-484 unleashes potent anti-tumour immunity
Source: Nature. 2023 Oct 4;622(7984):850–62. doi: 10.1038/s41586-023-06575-7 (PMC10599993; doi:10.1038/s41586-023-06575-7)
Supplement: Supplementary file 19 — Source Data Extended Data Fig. 1 [file 41586_2023_6575_MOESM19_ESM.xlsx]

## Sheet: Table of Contents
Figure	Description
Extended Data Figure 1a	IFNγ-induced growth inhibition of wildtype (WT) or Ptpn1-null or Ptpn2-null B16 tumour cell
Extended Data Figure 1b	In vitro growth curve of control and Ptpn1-null and Ptpn2-null B16 cells
Extended Data Figure 1c	PCA of top 500 highly variable genes from in vitro transcriptional profiling of B16 control or PTPN2/N1 DKO cells ± IFNγ and ± AC484
Extended Data Figure 1d	GSEA mountain plot of Hallmark IFNγ, IFN⍺, and TNFα signaling response gene signatures in control or PTPN2/N1 DKO B16 cells treated with AC484 (10 uM) incubated overnight in the presence of IFNγ (10 ng ml-1)
Extended Data Figure 1f	CXCL10 and CXCL9 production by IFNγ-treated B16 tumour cells
Extended Data Figure 1g	% IFNg or TNFa producing OT-I T cells after 6 hours of co-culture with AC484- and IFNg-pretreated B16F10 tumor cells
Extended Data Figure 1h	Viability at increasing doses of AC484 + IFNγ for the human cell line collection screened with the PRISM pipeline
Extended Data Figure 1i	PRISM screen cell lines ranked by their sensitivity to AC484 with and without IFNγ (1ng/mL)
Extended Data Figure 1j	Heatmap showing viability across cancers from different tissue types in the PRISM platform against increasing doses of AC484 + IFNγ
Extended Data Figure 1k	PRISM screen cell lines ranked by their sensitivity to AC484 + IFNγ (1ng/mL) (top). Tracks show cell lines with mutations in IFNGR1, IFNGR2, JAK, or STAT genes and the enrichment of these mutations in cell lines that are more or less sensitive to AC484 + IFNγ
Extended Data Figure 1l	Pearson correlation of gene expression in PRISM cell lines with sensitivity to AC484 alone (top) and GSEA of these correlations (bottom)
Extended Data Figure 1m	Activation (Percent CD25-expressing CD8 T cells) and TNFα production of anti-CD3/CD28 stimulated primary splenic pan T cells isolated from C57BL/6 mice
Extended Data Figure 1n	TNFα production of anti-CD3/CD28 stimulated primary splenic CD4+ and CD8+ T cells isolated from C57BL6 mice
Extended Data Figure 1o	Western blot for total LCK and pLCK in naive CD8 T cells stimulated with crosslinked anti-CD3
Extended Data Figure 1p	Western blot for total FYN and pFYN in naive CD8 T cells stimulated with crosslinked anti-CD3
Extended Data Figure 1q	Quantification for CFSE-labeled naïve CD44+CD8+ T cells from WT mouse spleen sub-optimally stimulated
Extended Data Figure 1r	IFNg-induced pSTAT1 and IL2-induced pSTAT5 in AC484 treated whole blood from one normal donor
Extended Data Figure 1s	IFNg-induced CXCL10 production in whole blood from one normal donor
Extended Data Figure 1t	IFNg-induced STAT1 phosphorylation and CXCL10 production in whole blood of normal donors or cancer patients
Extended Data Figure 1u	Frequency of CD69-expressing T cells following TCR with CytostimTM of whole blood from one normal donor
Extended Data Figure 1v	IFNg and TNFa production following TCR with CytostimTM of whole blood from one normal donor

## Sheet: 1A
% Growth inhibition of wildtype (WT) or PTPN1 knockout or PTPN2 knockout B16F10 tumour cell treated with AC484 and 0.05ng/mL IFNg
AC484 (µM)	WT			PTPN1 KO			PTPN2 KO
10	51.3723	61.5718	50.9362	47.9629	38.7298	40.2704	38.7524	31.3306	38.6323
3.33333	54.3056	60.3001	42.5275	30.9627	30.6095	30.3425	27.4236	32.186	36.8064
1.11111	21.4057	38.6837	32.2659	20.0451	20.3195	20.2932	14.6052	24.6039	36.6105
0.37037	22.3858	22.4131	13.3682	3.20209	9.41951	6.87281	15.4748	12.0192	22.8803
0.123457	17.0633	14.0133	10.047	6.05518	2.41827	3.06892	5.31488	9.84063	9.00966
0.0411523	2.5481	-5.99612	6.31832	1.54676	-0.14433	-0.09211	3.48766	0.417019	0.464543
0.0137174	-1.86768	-3.15011	0.636526	-2.97239	-0.34919	-2.56903	10.2845	0.564482	6.62013
0.00457247	0.080918	-5.72176	-0.15393	-2.85474	-0.26608	-2.0031	2.02011	-1.87452	1.51735
0.00152416	-1.67133	-7.52486	0.604586	-3.56307	-0.4021	-2.14708	0.616073	-1.30352	-2.15106
0.000508053	-2.04084	-8.84572	2.58072	-2.9402	-0.46341	-2.13599	0.30189	-1.77116	-5.43422

## Sheet: 1B
Mean percent confluency over time
Time (hr)	WT	WT + IFNg	WT + 0.1 uM AC484	WT + IFNg + 0.1 uM AC484	Ptpn1-null	Ptpn1-null + IFNg	Ptpn1-null + 0.1 uM AC484	Ptpn1-null + IFNg + 0.1 uM AC484	Ptpn2-null	Ptpn2-null + IFNg	Ptpn2-null + 0.1 uM AC484	Ptpn2-null + IFNg + 0.1 uM AC484
0	21.505	24.4116	25.0456	17.1838	25.1159	23.4102	34.2746	23.2052	24.9752	20.331	28.152	34.8292
3	20.4	21.4662	19.0925	13.9971	23.2084	21.9903	19.5966	19.0257	22.6379	17.6022	25.17	24.6959
6	21.2028	20.7497	19.7519	12.6499	24.4392	20.9526	19.7678	17.8713	22.4403	16.6187	25.668	21.3887
9	23.1492	21.237	23.0711	11.7821	27.0832	21.4033	23.611	15.9649	25.2704	15.6328	29.0793	19.5028
12	25.1901	22.905	25.7279	10.5922	30.4005	22.9406	25.5846	14.4098	30.0843	15.0055	35.2103	16.9563
15	27.4922	22.734	27.9386	11.5072	34.1273	23.2422	32.2707	12.9932	35.2646	14.1247	41.0189	13.4628
18	33.5745	23.9489	31.7828	11.5179	40.6064	25.4019	32.7906	13.9906	42.4252	14.2091	47.8872	13.1564
21	39.4546	25.3481	36.7085	13.4347	48.6782	27.7993	38.9983	13.2128	50.317	15.8119	59.0472	14.5203
24	46.6891	26.6885	43.3991	16.1091	57.4728	30.4798	49.2943	15.0296	58.9109	18.5853	68.8409	13.9848
27	54.4344	28.5561	49.7866	19.3224	67.2844	34.4245	57.2231	17.6594	69.9801	22.8202	79.0727	17.19
30	63.5132	32.2623	58.465	22.8007	75.7888	38.1376	65.5647	20.6244	78.3241	26.515	87.8391	18.6761
33	72.3587	35.1898	66.6482	23.9562	82.5469	43.2677	75.4883	22.6983	86.0308	31.0354	93.4788	19.6062
36	81.1856	38.0904	75.8835	25.9981	89.8791	49.0313	83.603	23.9256	92.5437	33.0251	97.2774	21.4727
39	87.8951	41.4971	82.6762	26.6552	93.7038	56.2991	87.2906	23.2249	95.9609	33.7045	98.8536	21.3789
42	92.5137	46.3762	87.6542	24.4499	96.6432	62.4799	91.7262	21.3419	98.4565	33.0843	99.3171	19.3758
45	96.5112	53.2108	93.8972	23.0266	98.6318	70.9781	94.8433	19.8469	99.315	33.8852	99.7041	20.9766
48	98.3491	60.2831	97.0919	21.6319	99.2783	77.8469	96.7335	16.4068	99.6827	33.0844	99.7552	19.2401
51	99.2632	67.7294	98.7302	20.2129	99.754	84.2675	98.1779	15.9032	99.9473	31.3867	99.881	17.111
54	99.6102	75.9657	99.3433	19.1541	99.835	89.5731	98.732	13.8613	99.9623	30.3764	99.9601	15.9935
57	99.8419	80.6963	99.7045	17.4389	99.9514	92.6204	99.427	13.2455	99.9406	27.7972	99.9392	14.9605
60	99.8857	86.6315	99.8604	15.9482	99.9767	95.4518	99.7247	13.1232	99.9693	24.7019	99.9393	13.9256
63	99.8884	90.4309	99.9381	15.1621	99.9664	97.3448	99.8496	12.6366	99.9606	23.576	99.8807	13.0845
66	99.9349	93.9521	99.9423	15.3775	99.9438	98.5559	99.832	12.1129	99.9314	21.571	99.8254	11.7004
69	99.9176	96.3294	99.9485	15.2274	99.9841	99.1717	99.9537	11.0428	99.8572	19.9814	99.6603	11.4297
72	99.9187	98.1556	99.9683	14.61	99.9671	99.5096	99.8619	10.997	99.7233	18.1322	99.5586	10.5855
75	99.9028	98.9878	99.9629	13.7006	99.9712	99.5631	99.8895	10.8681	99.5701	17.1919	99.5805	9.50052
78	99.887	99.1516	99.9428	12.3704	99.9695	99.6816	99.8706	10.3642	99.1174	15.6545	99.4241	9.06393
81	99.9307	99.2224	99.9391	12.5446	99.981	99.6925	99.8548	9.66688	98.537	15.0677	99.1145	7.96837
84	99.9779	99.5919	99.9564	25.6655	99.978	99.8019	99.9882	18.8845	97.8235	18.6935	98.6996	16.8814
87	99.9959	99.7383	99.9763	17.4987	99.9795	99.7787	99.9672	15.7145	97.155	24.8113	98.0696	16.2602
90	99.9967	99.947	99.9922	21.7355	100	99.9177	99.9947	16.9636	97.851	19.0372	98.8895	16.7418

## Sheet: 1C
PCA coordinates of top 500 highly variable genes from in vitro transcriptional profiling of B16 control or PTPN2/N1 DKO cells ± IFNγ and ± AC484
Sample condition	PC1	PC2
ctrl:NoTx	-27.2874	-2.44803
ctrl:NoTx	-25.9023	-1.90533
ctrl:NoTx	-25.9597	-2.24583
ctrl:AC484	-25.2982	-0.996188
ctrl:AC484	-16.9863	1.90332
ctrl:AC484	-24.1156	-0.952212
ctrl:IFNg	4.33515	14.728
ctrl:IFNg	4.4181	14.1523
ctrl:IFNg	5.67508	15.2169
ctrl:IFNg_AC484	34.4126	-4.77765
ctrl:IFNg_AC484	34.2059	-4.81159
ctrl:IFNg_AC484	35.6472	-5.08257
dko:NoTx	-24.42	-3.3971
dko:NoTx	-24.6697	-2.72863
dko:NoTx	-27.3489	-2.90383
dko:A484	-25.1081	-2.41418
dko:A484	-25.353	-2.41274
dko:A484	-25.0496	-2.61305
dko:IFNg	25.4288	3.67589
dko:IFNg	25.3564	4.02053
dko:IFNg	26.1457	3.73822
dko:IFNg_AC484	33.6194	-5.58008
dko:IFNg_AC484	33.808	-5.87242
dko:IFNg_AC484	34.4464	-6.29377

## Sheet: 1D
Data for GSEA moutain plot of Hallmark IFNγ, IFN⍺, and TNFα signaling response gene signatures
PTPN2/N1 DKO + IFNg vs CTRL + IFNg													CTRL + AC484 and IFNg vs CTRL + IFNg
IFNg response				IFNa response				TNFa signaling					IFNg response				IFNa response				TNFa signaling
Genes	Rank in gene list	Running enrichment score		Genes	Rank in gene list	Running enrichment score		Genes	Rank in gene list	Running enrichment score			Genes	Rank in gene list	Running enrichment score		Genes	Rank in gene list	Running enrichment score		Genes	Rank in gene list	Running enrichment score
CASP4	5	0.0658948		TRIM5	3	0.100057		IFIT2	8	0.0972584			CASP4	4	0.0551289		TRIM5	1	0.103399		IFIT2	10	0.0672514
IFIT2	8	0.118699		IFIT2	8	0.173135		F3	14	0.168634			IFIT2	10	0.0968931		IFIT2	10	0.164484		RNF19B	14	0.12819
SP110	10	0.166536		SP110	10	0.239445		ATF3	19	0.223307			SP110	16	0.133295		SP110	16	0.217936		F3	18	0.183355
ISG20	16	0.200662		ISG20	16	0.286871		RNF19B	22	0.275487			C1R	19	0.167214		IFI44	25	0.263156		SOCS3	45	0.222314
IFI44	20	0.229257		IFI44	20	0.326577		KLF6	39	0.316499			IFI44	25	0.198139		TMEM140	30	0.308352		TNFAIP2	54	0.257947
C1R	29	0.254101		TMEM140	26	0.363423		NFIL3	58	0.348893			MYD88	26	0.229302		ISG20	35	0.350163		KLF6	59	0.291985
MYD88	32	0.278944		HERC6	34	0.395905		FOSL2	63	0.381241			ISG20	35	0.257485		HERC6	37	0.391891		NFIL3	67	0.323148
HERC6	34	0.302678		SAMD9L	41	0.426282		SOCS3	81	0.40831			HERC6	37	0.285971		NMI	64	0.419557		ATF3	68	0.354647
APOL6	36	0.326316		IFIT3	46	0.455163		TNFAIP2	89	0.435261			SOCS3	45	0.310773		SAMD9L	66	0.448686		DNAJB4	71	0.38528
SAMD9L	41	0.348261		DHX58	47	0.48378		JUN	96	0.460774			MVP	52	0.333375		BATF2	75	0.474384		FOSL2	76	0.413144
OAS3	44	0.369457		NCOA7	53	0.509703		RHOB	97	0.486593			TNFAIP2	54	0.355744		IFIH1	81	0.498402		IFIH1	81	0.439729
IFIT3	46	0.390435		NMI	61	0.534063		GADD45A	112	0.508273			OAS3	61	0.376249		TRIM21	82	0.522591		JUN	87	0.464904
DHX58	47	0.411089		TRAFD1	62	0.558771		CCN1	113	0.530783			NMI	64	0.396281		DHX58	88	0.545172		MARCKS	90	0.488787
NMI	61	0.428093		MX1	65	0.581903		DNAJB4	117	0.551754			SAMD9L	66	0.416159		TRAFD1	97	0.565276		PDE4B	104	0.509983
TRAFD1	62	0.445926		ISG15	67	0.604637		TSC22D1	122	0.572436			EIF4E3	69	0.435409		IFI35	99	0.585719		SDC4	129	0.527525
MX1	65	0.46258		OAS1	70	0.627045		IFIH1	151	0.587897			BATF2	75	0.452997		MX1	103	0.605585		RHOB	135	0.54588
ISG15	67	0.478967		IFI35	99	0.64423		CXCL11	190	0.60051			SAMHD1	80	0.469461		IFIT3	127	0.621463		GADD45A	140	0.563994
SOCS3	81	0.493342		RSAD2	105	0.661748		IRF1	203	0.613791			IFIH1	81	0.486116		OAS1	131	0.638444		SOD2	148	0.581552
NOD1	84	0.508237		CD47	108	0.679318		IL18	209	0.626946			TRIM21	82	0.502642		TENT5A	142	0.65437		B4GALT5	159	0.598124
MVP	85	0.523245		TRIM21	120	0.694335		B4GALT5	215	0.639932			DHX58	88	0.517953		ISG15	176	0.66639		SPHK1	188	0.611141
TNFAIP2	89	0.537887		BATF2	125	0.709622		CCRL2	245	0.649994			TRAFD1	97	0.531502		GBP4	177	0.680763		LITAF	220	0.622363
PNP	90	0.552649		IFIH1	151	0.720939		SOD2	257	0.660995			IFI35	99	0.545445		CASP8	179	0.694883		RIPK2	234	0.634088
IFI35	99	0.565924		IL15	157	0.733409		GADD45B	315	0.666691			MX1	103	0.558948		IL15	194	0.707294		IRF1	237	0.646589
EIF4E3	100	0.579511		LAP3	179	0.74381		RIPK2	345	0.673585			PDE4B	104	0.572666		NCOA7	211	0.71899		IL6ST	293	0.653027
RSAD2	105	0.592124		CXCL11	190	0.754609		BIRC2	390	0.678705			NOD1	106	0.58602		CD47	213	0.731583		CCN1	308	0.662133
GBP6	107	0.604872		C1S	202	0.764448		CXCL10	402	0.685979			IFIT3	127	0.59655		RSAD2	216	0.743882		PHLDA1	315	0.67166
SAMHD1	119	0.615492		IRF1	203	0.775057		PLAUR	403	0.694047			APOL6	144	0.60673		ELF1	229	0.754862		SPSB1	341	0.67875
TRIM21	120	0.6269		GBP4	207	0.785179		SPHK1	418	0.700954			SOD2	148	0.617707		RIPK2	234	0.766062		NINJ1	374	0.684783
BATF2	125	0.63785		CASP8	224	0.793866		PHLDA1	448	0.706336			ISG15	176	0.625587		IRF1	237	0.77739		CXCL11	376	0.693041
PLA2G4A	128	0.648497		DDX60	244	0.801628		ZFP36	502	0.709293			GBP4	177	0.635406		WARS1	255	0.786958		IL18	378	0.701282
CD274	149	0.656698		CCRL2	245	0.810744		SPSB1	595	0.708633			CASP8	179	0.645029		DDX60	257	0.797586		CCRL2	438	0.704377
IFIH1	151	0.666088		TENT5A	261	0.818455		NAMPT	693	0.706965			CD274	180	0.654708		TDRD7	288	0.805038		BTG2	484	0.707886
IL15	157	0.674986		TDRD7	270	0.826494		SDC4	708	0.711201			SOCS1	184	0.664063		C1S	305	0.813118		KLF4	490	0.714205
XAF1	161	0.683956		UBE2L6	279	0.834323		BTG2	773	0.711554			IL15	194	0.672578		LAP3	314	0.821586		PLAUR	507	0.719516
ZBP1	174	0.691826		TXNIP	281	0.84261		IL6	793	0.715055			ZNFX1	202	0.68109		IRF7	367	0.825551		BTG1	520	0.724955
LAP3	179	0.700132		PSME1	298	0.849244		TNFRSF9	831	0.717119			RSAD2	216	0.688652		CXCL11	376	0.832533		SQSTM1	524	0.731027
CXCL11	190	0.707721		OASL	308	0.856124		GCH1	863	0.719478			SPPL2A	219	0.696864		IFITM3	383	0.839582		ZFP36	576	0.733086
SOCS1	195	0.715415		RTP4	313	0.863256		TRIP10	876	0.723156			GBP6	221	0.705129		EIF2AK2	391	0.846453		TSC22D1	577	0.738814
C1S	202	0.722653		PNPT1	319	0.870164		IER5	895	0.726292			RIPK2	234	0.71211		NUB1	425	0.850916		TNIP2	615	0.741455
IRF1	203	0.73031		RIPK2	345	0.875111		SAT1	977	0.724577			PNP	235	0.719956		CCRL2	438	0.856729		IER3	644	0.744549
SPPL2A	204	0.737924		PARP12	380	0.879046		KLF4	1048	0.723416			IRF1	237	0.727721		UBE2L6	443	0.863026		CEBPD	681	0.746777
GBP4	207	0.74524		PSME2	388	0.884838		TNFAIP6	1148	0.719869			SECTM1	239	0.735443		PSME1	497	0.865203		DDX58	696	0.75051
TNFSF10	219	0.751647		CMPK2	391	0.890907		BTG1	1250	0.715904			WARS1	255	0.741729		LGALS3BP	504	0.870658		TNFRSF9	710	0.75424
CASP8	224	0.758456		IRF7	399	0.896487		LITAF	1285	0.716706			DDX60	257	0.748967		OGFR	509	0.876232		CXCL10	794	0.752444
DDX60	244	0.76367		CXCL10	402	0.902394		PTX3	1447	0.707974			RIPK1	261	0.755879		RTP4	555	0.878371		SAT1	831	0.753833
SOD2	257	0.769187		IFITM3	503	0.900293		TGIF1	1456	0.710269			ZBP1	278	0.76152		OASL	563	0.88316		TNFAIP6	835	0.757584
TDRD7	270	0.774536		OGFR	555	0.901375		JUNB	1589	0.703369			JAK2	287	0.767509		PARP9	736	0.874897		TGIF1	994	0.749486
UBE2L6	279	0.780023		EIF2AK2	588	0.903604		RCAN1	1655	0.701207			TDRD7	288	0.774072		TRIM26	759	0.877287		GCH1	1002	0.752277
TXNIP	281	0.785983		PARP9	599	0.907362		MARCKS	1733	0.698071			C1S	305	0.77922		CXCL10	794	0.878658		CFLAR	1009	0.755127
PSME1	298	0.790444		HELZ2	697	0.904381		MAP3K8	1770	0.697835			NUP93	306	0.785516		HELZ2	803	0.881854		SNN	1014	0.758106
IRF5	300	0.795928		USP18	782	0.90204		IER3	1772	0.700125			OAS2	310	0.791563		UBA7	972	0.872862		B4GALT1	1055	0.758313
OASL	308	0.800854		WARS1	786	0.905501		TNIP2	1811	0.699677			LAP3	314	0.797524		PSME2	996	0.874212		PNRC1	1074	0.760062
RTP4	313	0.80592		BST2	817	0.906954		CEBPD	1825	0.701015			RBCK1	347	0.800659		PARP12	1033	0.874523		NR4A2	1076	0.763038
PNPT1	319	0.810803		IFITM2	870	0.906645		FOSB	1842	0.702106			IRF7	367	0.804544		TRIM25	1111	0.871664		STAT5A	1120	0.76282
RIPK2	345	0.813861		ELF1	888	0.908778		ACKR3	2091	0.686116			CXCL11	376	0.809129		IRF2	1184	0.86895		NAMPT	1159	0.762832
ZNFX1	363	0.817364		TRIM25	947	0.907791		SNN	2261	0.675642			IFITM3	383	0.813806		USP18	1199	0.870362		ACKR3	1182	0.76395
PARP12	380	0.820809		GBP2	1023	0.90539		NINJ1	2302	0.674454			PLA2G4A	384	0.818905		ADAR	1204	0.87248		IL6	1203	0.765162
PSME2	388	0.824846		PSMA3	1190	0.896084		PPP1R15A	2408	0.668455			EIF2AK2	391	0.823508		B2M	1209	0.874586		RCAN1	1258	0.76375
CMPK2	391	0.829185		PLSCR1	1195	0.898396		TANK	2441	0.667692			ARL4A	427	0.825612		CNP	1271	0.872436		PPP1R15A	1303	0.762947
IRF7	399	0.833069		PSMB9	1222	0.899083		CCNL1	2532	0.662626			UBE2L6	443	0.829027		TAP1	1391	0.865894		BIRC2	1311	0.764799
CXCL10	402	0.837291		TRIM26	1698	0.866845		RELB	2638	0.656383			IRF5	465	0.831811		RNF31	1428	0.865237		GADD45B	1314	0.767009
OAS2	490	0.834738		UBA7	1943	0.850917		BIRC3	2654	0.656625			PSME1	497	0.833657		CMPK2	1452	0.865485		TUBB2A	1338	0.767646
VAMP5	498	0.837918		PSMB8	2351	0.822939		NR4A2	2730	0.652449			LGALS3BP	504	0.837245		IFITM2	1477	0.865619		TAP1	1391	0.766091
IFITM3	503	0.841292		NUB1	2358	0.823738		IL15RA	2791	0.649291			OGFR	509	0.84096		STAT2	1489	0.866678		JUNB	1455	0.763628
OGFR	555	0.84103		MVB12A	2677	0.801892		CFLAR	2808	0.649296			PFKP	511	0.844848		PARP14	1733	0.850775		TRIP10	1494	0.762911
SECTM1	556	0.844445		IFI27	2912	0.785902		SQSTM1	2841	0.648123			BTG1	520	0.848178		PROCR	1764	0.850109		CDKN1A	1550	0.760886
EIF2AK2	588	0.845471		SLC25A28	3028	0.7784		CXCL2	2902	0.644873			RTP4	555	0.849388		BST2	1781	0.850432		BCL3	1628	0.757135
VAMP8	672	0.842428		B2M	3214	0.765783		BCL3	2984	0.640046			OASL	563	0.852497		PLSCR1	1793	0.851102		NFAT5	1698	0.753886
NAMPT	693	0.843873		ADAR	3275	0.762106		DDX58	3070	0.634881			HLA-B	565	0.856027		PSMB8	1902	0.844697		MAP3K8	1789	0.748996
HELZ2	697	0.846529		PROCR	3523	0.744895		TUBB2A	3132	0.63141			PML	572	0.859162		PSMB9	2114	0.830708		BIRC3	2016	0.734031
SRI	753	0.845284		TRIM14	3671	0.734808		KLF2	3243	0.624327			STAT3	621	0.858972		CMTR1	2432	0.808889		PTX3	2098	0.729465
USP18	782	0.845922		EPSTI1	3678	0.734838		NFKBIA	3494	0.606973			CXCL9	683	0.857547		IL4R	2475	0.806769		CCNL1	2160	0.726288
WARS1	786	0.848358		IL4R	3817	0.725345		EIF1	3535	0.604768			DDX58	696	0.85962		PSMA3	2685	0.792543		RELB	2196	0.724963
IL6	793	0.850562		STAT2	4420	0.682385		SLC16A6	3579	0.602328			TRIM26	759	0.857851		MOV10	2705	0.791939		IER5	2259	0.721637
BST2	817	0.851503		IRF2	4429	0.682053		DUSP1	3592	0.60212			CXCL10	794	0.857998		IFITM1	2714	0.792118		TIPARP	2333	0.717453
GCH1	863	0.85074		CSF1	4599	0.67013		VEGFA	3699	0.595068			HELZ2	803	0.859995		PNPT1	2734	0.791498		VEGFA	2540	0.703518
IFITM2	870	0.852777		PARP14	4607	0.669832		SLC2A3	3712	0.594802			TNFAIP6	835	0.860214		TXNIP	2804	0.787254		EHD1	2588	0.701042
TRIM25	947	0.849577		IL7	5010	0.641108		ZC3H12A	3776	0.590824			ARID5B	868	0.86026		MVB12A	4240	0.684513		BHLHE40	2675	0.695684
JAK2	1087	0.841577		RNF31	5107	0.634333		MAFF	3777	0.591398			TNFSF10	888	0.861207		SLC25A28	4285	0.681577		NFE2L2	2787	0.688453
FAS	1105	0.842357		IFI44L	5388	0.614321		TNFAIP8	3880	0.584553			FAS	944	0.85938		EPSTI1	4901	0.637563		DENND5A	2792	0.688951
HLA-B	1108	0.844216		SELL	5709	0.591405		MCL1	3916	0.582532			NLRC5	963	0.860186		GBP2	5624	0.585803		MAFF	2851	0.685506
CXCL9	1114	0.845845		IFITM1	5781	0.586351		EGR1	3959	0.57999			PSME2	996	0.859924		CASP1	5896	0.566388		PLK2	2863	0.685451
TNFAIP6	1148	0.845411		CASP1	7539	0.46025		CXCL3	3975	0.579392			GCH1	1002	0.861605		IL7	5929	0.56412		MXD1	2901	0.683501
PSMB2	1174	0.845518		LAMP3	8135	0.4176		PNRC1	4004	0.577844			IFNAR2	1021	0.862313		IFI44L	6063	0.554601		KDM6B	2952	0.680588
PSMA3	1190	0.846317		CMTR1	8292	0.406465		SGK1	4037	0.57599			PARP12	1033	0.863496		LAMP3	6604	0.515854		ABCA1	3133	0.668193
PLSCR1	1195	0.847903		MOV10	8882	0.364307		PLEK	4098	0.572089			TRIM25	1111	0.859753		LPAR6	8931	0.34901		SLC2A6	3144	0.668076
PSMB9	1222	0.847867		LY6E	10362	0.258607		INHBA	4145	0.569186			VAMP8	1132	0.860064		SELL	9287	0.323635		EIF1	3171	0.666791
BTG1	1250	0.847719		LPAR6	10465	0.25177		DRAM1	4205	0.565323			NAMPT	1159	0.859894		IFI27	10363	0.246769		KLF2	3287	0.65903
PSMB10	1370	0.840772		CD74	11110	0.206302		HES1	4273	0.560861			IRF2	1184	0.859835		CSF1	10527	0.23538		FOSB	3412	0.650566
ISOC1	1394	0.840726		IRF9	11640	0.169366		CLCF1	4339	0.55652			USP18	1199	0.860474		LY6E	11354	0.176729		NFKB2	3664	0.632832
RIPK1	1418	0.840653		GMPR	12338	0.120936		CCL5	4396	0.552812			TAPBP	1201	0.86205		CD74	11907	0.138062		DUSP1	3734	0.628224
RBCK1	1500	0.836298						ICOSLG	4418	0.551623			IL6	1203	0.863625		IRF9	12410	0.103472		FOS	3856	0.619828
TRIM26	1698	0.8234						EFNA1	4433	0.550935			ADAR	1204	0.865268		GMPR	13881	0.0105484		RELA	4015	0.608722
STAT3	1898	0.810197						TRAF1	4478	0.548064			B2M	1209	0.866614						SLC16A6	4063	0.605621
PSMA2	1998	0.804152						CD83	4494	0.547283			HIF1A	1273	0.86358						TANK	4107	0.602799
PML	2054	0.801244						EHD1	4573	0.541931			TAP1	1391	0.85649						DUSP5	4120	0.602214
PFKP	2154	0.795096						TNFAIP3	4594	0.540763			RNF31	1428	0.855205						NFKBIE	4124	0.602278
RNF213	2229	0.790705						CSF1	4599	0.540749			SRI	1430	0.856448						SGK1	4146	0.601037
PSMB8	2351	0.782851						PLK2	4691	0.534424			CMPK2	1452	0.856227						HES1	4167	0.599863
IL15RA	2791	0.751766						B4GALT1	4695	0.534456			RNF213	1462	0.856865						JAG1	4310	0.589841
IFI27	2912	0.743676						CCL2	4736	0.531803			IFITM2	1477	0.857122						EGR1	4391	0.584282
SLC25A28	3028	0.735908						BTG3	4743	0.531605			STAT2	1489	0.85759						KLF9	4404	0.583632
CASP7	3032	0.736232						KDM6B	4815	0.526689			CDKN1A	1550	0.854462						ZBTB10	4448	0.580736
DDX58	3070	0.734086						NFAT5	4826	0.526179			VAMP5	1585	0.85318						CLCF1	4505	0.576888
B2M	3214	0.72423						BCL2A1	4832	0.526029			PARP14	1733	0.843606						IL15RA	4616	0.569117
ADAR	3275	0.720348						DUSP5	4911	0.520586			PSMB10	1737	0.844436						CD83	4665	0.565816
NFKBIA	3494	0.704979						PTGS2	5005	0.51404			PTPN2	1780	0.842407						CCL5	4679	0.565039
CSF2RB	3542	0.701951						STAT5A	5017	0.513414			BST2	1781	0.843413						CXCL2	4706	0.563318
ITGB7	3603	0.697969						NFKB2	5209	0.49975			PLSCR1	1793	0.843615						PDLIM5	4836	0.554134
TRIM14	3671	0.693462						NFKBIE	5303	0.493155			PSMB8	1902	0.836729						DRAM1	4905	0.549349
EPSTI1	3678	0.693361						CD69	5449	0.482784			PSMB9	2114	0.82227						EFNA1	4944	0.546727
TAPBP	3735	0.689634						CXCL1	5523	0.477602			PTPN1	2206	0.816436						CD69	5071	0.537733
IL4R	3817	0.684078						IL1B	5593	0.472705			HLA-A	2232	0.815357						TRAF1	5133	0.533427
IFNAR2	3884	0.679591						KLF9	5823	0.456211			PSMA2	2358	0.80699						PER1	5326	0.519636
RAPGEF6	3928	0.676756						AREG	6031	0.4413			CMTR1	2432	0.802349						ICOSLG	5545	0.503948
HLA-A	3948	0.675651						IL12B	6108	0.435853			IL4R	2475	0.799925						SERPINB8	5597	0.50032
NLRC5	3983	0.673456						KYNU	6141	0.433585			PSMB2	2536	0.796179						TNFSF9	5692	0.493578
IL2RB	4118	0.664004						EGR3	6312	0.421331			CASP7	2579	0.793717						TRIB1	5706	0.492687
ARID5B	4125	0.6638						LIF	6346	0.41897			PELI1	2602	0.79269						FOSL1	5723	0.491578
CCL5	4396	0.644473						TNF	6357	0.418268			PSMA3	2685	0.787291						IL23A	5768	0.488441
STAT2	4420	0.642989						PER1	6429	0.413149			PNPT1	2734	0.784331						INHBA	5780	0.487688
IRF2	4429	0.642586						FOSL1	6681	0.395016			TXNIP	2804	0.779828						TNF	5783	0.487585
CD40	4556	0.633636						FUT4	6750	0.390103			UPP1	2850	0.777038						LAMB3	5786	0.487481
TNFAIP3	4594	0.631112						EDN1	7352	0.346684			RAPGEF6	3676	0.71767						LDLR	5989	0.472913
PARP14	4607	0.630393						F2RL1	7357	0.346395			ITGB7	3800	0.709005						KYNU	6107	0.464487
FCGR1A	4698	0.624023						EGR2	7426	0.341483			PIM1	4219	0.67896						FUT4	6894	0.407699
CCL2	4736	0.621478						GPR183	7555	0.33224			SLC25A28	4285	0.674415						AREG	7304	0.378149
IDO1	4956	0.605752						G0S2	7641	0.326108			ISOC1	4372	0.668339						EDN1	7534	0.361604
PTGS2	5005	0.602377						IL23A	7651	0.325466			TOR1B	4498	0.65943						F2RL1	7539	0.361315
AUTS2	5008	0.602325						IL6ST	7856	0.310772			IL15RA	4616	0.651085						EGR2	7616	0.355824
IL7	5010	0.602346						IL1A	7991	0.301153			ST8SIA4	4617	0.651194						IL1A	7888	0.336256
TOR1B	5050	0.599616						TNIP1	7997	0.300854			CCL5	4679	0.646887						GEM	7967	0.330638
UPP1	5094	0.596593						CD80	8025	0.29897			CSF2RB	4755	0.641559						GPR183	8226	0.312032
RNF31	5107	0.595809						MXD1	8234	0.284015			EPSTI1	4901	0.631161						CEBPB	8391	0.300219
CFH	5282	0.583305						CEBPB	8266	0.281853			AUTS2	4952	0.627624						CXCL1	8546	0.289143
IFI44L	5388	0.575779						DUSP2	8296	0.279842			CD40	5014	0.623288						PTGER4	8598	0.285507
CD69	5449	0.571499						TLR2	8339	0.276898			CD69	5071	0.619309						IL7R	8627	0.283537
CD38	5761	0.549058						PTGER4	8510	0.264731			BANK1	5325	0.601078						PTGS2	8664	0.280992
HIF1A	6213	0.516492						LAMB3	8582	0.259725			STAT4	5521	0.587026						BCL2A1	8666	0.280977
STAT4	6399	0.503131						IER2	8775	0.245993			NCOA3	5595	0.581786						LIF	8675	0.280456
CD86	6467	0.498292						BMP2	8858	0.24022			CASP1	5896	0.560129						EGR3	8793	0.272064
IL10RA	6470	0.49815						SERPINB8	9002	0.230068			IL7	5929	0.557836						IRS2	8884	0.265624
XCL1	6560	0.491719						GFPT2	9084	0.22441			CFH	5936	0.557422						TLR2	8905	0.264244
FPR1	6577	0.490563						ABCA1	9097	0.22374			IFI44L	6063	0.548333						CD80	8945	0.261495
GPR18	6712	0.48088						TNC	9161	0.219398			XCL1	6706	0.501943						NFKBIA	8972	0.25969
HLA-DRB1	6802	0.474449						TNFSF9	9325	0.207869			FPR1	6726	0.50057						BMP2	8990	0.258536
LYSMD2	7275	0.440343						PTPRE	9454	0.198905			GPR18	6862	0.490815						TNFAIP3	9061	0.25356
P2RY14	7366	0.433839						SERPINE1	9543	0.192853			HLA-DRB1	6944	0.484962						ZC3H12A	9104	0.250613
IRF4	7390	0.432177						TRIB1	9597	0.189343			IDO1	7158	0.469571						GFPT2	9164	0.246446
CASP1	7539	0.421485						HBEGF	9702	0.182187			LYSMD2	7450	0.448543						ICAM1	9226	0.242141
CCL7	7610	0.41643						GEM	9728	0.180748			P2RY14	7550	0.441389						TNC	9280	0.23842
SLAMF7	7755	0.406039						PANX1	9977	0.163289			IRF4	7576	0.439583						NFKB1	9510	0.222012
CMTR1	8292	0.367352						ICAM1	10050	0.158565			CD38	7683	0.431923						IL1B	9583	0.21696
CMKLR1	8348	0.363428						PLAU	10293	0.141653			CD86	8093	0.402386						CXCL3	9809	0.200889
BANK1	8369	0.362035						PHLDA2	10365	0.137125			PTGS2	8664	0.361233						CCL2	9849	0.198262
ST8SIA4	9020	0.315164						NFKB1	10567	0.123293			IL10RA	8680	0.360185						SERPINE1	9863	0.197516
CASP3	9113	0.308625						JAG1	10582	0.122979			IL2RB	8700	0.358849						BTG3	9984	0.189063
PIM1	9194	0.302961						ZBTB10	10594	0.122885			NFKBIA	8972	0.339312						FJX1	10102	0.180854
MARCHF1	9466	0.283534						DENND5A	10924	0.100004			TNFAIP3	9061	0.333004						DUSP2	10264	0.1695
PTPN6	9512	0.280442						PDLIM5	10925	0.100893			ICAM1	9226	0.321217						PLEK	10471	0.154941
FGL2	9671	0.269213						IRS2	10985	0.0975601			SLAMF7	9266	0.318465						CSF1	10527	0.151307
VCAM1	9718	0.266085						ETS2	11011	0.0966989			NFKB1	9510	0.300991						PTPRE	10573	0.148408
LATS2	9782	0.26174						FJX1	11116	0.0901937			SERPING1	9566	0.297108						PMEPA1	10752	0.135962
SERPING1	9913	0.252583						PFKFB3	11257	0.0811739			IRF8	9734	0.285147						REL	10826	0.131131
ICAM1	10050	0.243014						KLF10	11583	0.0590207			LATS2	9828	0.278544						G0S2	10891	0.126978
PELI1	10052	0.243201						REL	11786	0.0459434			CCL2	9849	0.277216						PLAU	10895	0.127233
ST3GAL5	10185	0.233947						PMEPA1	12010	0.0315823			CFB	9917	0.2725						YRDC	11236	0.103288
LCP2	10235	0.230701						CDKN1A	12162	0.0225989			MARCHF1	10207	0.251783						PFKFB3	11360	0.0950863
GZMA	10282	0.227683						LDLR	12213	0.0209719			IFI27	10363	0.240769						PANX1	11421	0.0914644
LY6E	10362	0.222299						MAP2K3	12439	0.0069661			ST3GAL5	10557	0.227038						HBEGF	11466	0.0890266
CFB	10558	0.20858						NR4A1	12451	0.00844536			FGL2	10621	0.222713						ATP2B1	11700	0.0730704
NFKB1	10567	0.208375						SMAD3	12692	-0.0061976			CMKLR1	10638	0.221787						ETS2	11800	0.0668627
NCOA3	10641	0.20349						ATP2B1	12800	-0.0110087			FCGR1A	10840	0.207541						BCL6	12168	0.0416415
CD74	11110	0.170216						PLPP3	12859	-0.0121685			GZMA	11053	0.192552						SLC2A3	12179	0.0422245
MTHFD2	11135	0.169034						NR4A3	13263	-0.0370705			VCAM1	11115	0.18849						PLPP3	12246	0.0388376
SSPN	11246	0.161676						MYC	13411	-0.0427503			LCP2	11152	0.186246						PHLDA2	12474	0.0241279
HLA-DMA	11331	0.156225						BHLHE40	13476	-0.041952			LY6E	11354	0.172145						KLF10	12518	0.0227821
HLA-DQA1	11624	0.135862						CD44	13879	-0.0579764			HLA-DQA1	11551	0.15847						CD44	12639	0.0160552
IRF9	11640	0.135522						CCND1	13902	-0.0453639			CCL7	11701	0.148247						NR4A3	12660	0.0166204
CIITA	12093	0.103858						DUSP4	13927	-0.0317136			CD74	11907	0.134077						TNFAIP8	12956	-0.0020475
CDKN1A	12162	0.0999866						IFNGR2	13929	-0.0163223			BPGM	12059	0.12389						SMAD3	13154	-0.0130355
STAT1	13262	0.0228517						ID2	13971	0.0037569			HLA-DMA	12333	0.105083						NR4A1	13193	-0.0123237
IL18BP	13766	-0.0086406						IFNGR2	13460	-0.026255			IRF9	12410	0.10057						IFNGR2	13460	-0.026255
PTPN1	13951	-0.0122064						ID2	13628	-0.031123			PTPN6	12766	0.0762751						ID2	13628	-0.031123
PTPN2	13997	0.00187881						MAP2K3	13643	-0.0247331			MTHFD2	12918	0.0669411						MAP2K3	13643	-0.0247331
								DUSP4	13664	-0.018555			STAT1	13046	0.0595581						DUSP4	13664	-0.018555
								MYC	13693	-0.0124871			CASP3	13066	0.0600226						MYC	13693	-0.0124871
								CCND1	14008	0.00144484			CIITA	13074	0.0613709						CCND1	14008	0.00144484
													SSPN	13502	0.0340054
													IL18BP	13565	0.033456

## Sheet: 1F
CXCL10 and CXCL9 production into supernatants from B16F10 tumour cells treated with AC484 and stimulated with 0.05ng/mL
AC484 (µM)	CXCL10
2.5	512.648	448.36	544.711	449.489	465.521	456.208
0.625	446.895	437.583	428.27	418.957	409.645	400.332
0.156	391.02	381.707	372.394	363.082	353.769	344.457
0.039	335.144	325.832	316.519	307.206	297.894	288.581
0.0098	279.269	269.956	260.643	251.331	242.018	232.706
0.0024	223.393	214.08	204.768	195.455	186.143	176.83
0.0002	167.517	158.205	148.892	139.579	130.267	120.954
AC484 (µM)	CXCL9
10	5.718	3.525	4.994	4.627
2.5	2.888	2.433	2.782	2.365
0.625	1.581	1.599	1.659	1.559
0.156	1.214	1.137	0.83	1.005
0.039	1.019	1.061	0.622	0.666
0.0098	1.12	1.086	0.59	0.406
0.0024	1.103	1.103	0.417	0.406
0.0002	0.97	0.953	0.493	0.666

## Sheet: 1G
% IFNg or TNFa producing OT-I T cells after 6 hours of co-culture with AC484- and IFNg-pretreated B16F10 tumor cells
AC484 (µM)	TNFa				IFNg
11.1111	11.5	12	28.3	28.7	23.4	24.1	30.5	31.9
3.7037	11	12.8	27.7	27.6	22.6	25.9	35.9	33.7
1.23457	11.2	13.2	27.6	27.7	21.9	23.8	34.1	35.2
0.411523	11	11.4	24.1	25.2	23.8	22	33.1	34.7
0.137174	10.1	10.5	21.7	24	21.6	20.7	32.4	33.1
0.045725	7.83	9	18.3	20.8	16.9	18.7	30.1	30.1
0.015242	7.18	7.63	15	16.3	15.5	14.8	26.9	24.4
0.005081	6.46	6.23	12.1	14.4	13.9	13.6	25.1	25
0.0002	6.06	5.97	10.9	12	13.2	12.8	23.9	21.3

## Sheet: 1H
Viability at increasing doses of AC484 + IFNγ for the human cell line collection screened with the PRISM pipeline
Cell line	IFNg	0.07 µM AC484	0.21 µM AC484	0.62 µM AC484	1.9 µM AC484	5.6 µM AC484	17 µM AC484	50 µM AC484	150 µM AC484
KYO1_HAEMATOPOIETIC_AND_LYMPHOID_TISSUE_PR300	1.12801	0.769765	0.653478	0.306382	0.317352	0.0932074	0.064871	0.037206	0.0435714
DEL_HAEMATOPOIETIC_AND_LYMPHOID_TISSUE_PR300	1.21025	0.890139	0.829478	0.680673	0.339032	0.1669	0.142667	0.0902284	0.118
BT549_BREAST_PR500	0.934418	0.803301	0.728989	0.766873	0.385358	0.296968	0.326984	0.236844	0.277875
KARPAS299_HAEMATOPOIETIC_AND_LYMPHOID_TISSUE_PR300	1.23612	0.807302	0.837928	0.681146	0.819996	0.45653	0.375975	0.179198	0.10849
YD15_SALIVARY_GLAND_PR500	0.766306	0.795353	0.66833	0.720809	0.542555	0.179692	0.118092	0.100683	0.0744542
HCC78_LUNG_PR500	0.863236	0.880486	0.865986	0.767463	0.592772	0.275851	0.159442	0.194256	0.222945
SR786_HAEMATOPOIETIC_AND_LYMPHOID_TISSUE_PR300	0.976821	0.831298	0.754501	0.832647	0.580452	0.52179	0.485388	0.320613	0.281267
UBLC1_URINARY_TRACT_PR500	0.566986	0.984733	0.662852	0.540756	0.30086	0.237463	0.111408	0.0910012	0.0663711
U937_HAEMATOPOIETIC_AND_LYMPHOID_TISSUE_PR300	0.820807	0.637065	1.11151	0.52694	0.37131	0.237034	0.20891	0.237164	0.236736
JHH4_LIVER_PR500	0.53632	0.651268	0.724732	0.666662	0.535242	0.438045	0.325642	0.306092	0.18632
G401_SOFT_TISSUE_PR500	0.666677	0.898076	0.924685	0.777595	0.653287	0.455055	0.37613	0.195778	0.249771
MKN45_STOMACH_PR500	0.805058	1.00162	0.904879	0.805666	0.421891	0.169566	0.0858013	0.0390558	0.0436396
EBC1_LUNG_PR500	0.910871	0.666719	0.768323	1.01071	0.556622	0.17534	0.109188	0.0579498	0.0622312
HCC4006_LUNG_PR500	0.726078	0.461447	0.570195	0.51986	0.416053	0.172264	0.0985884	0.0457747	0.0733237
5637_URINARY_TRACT_PR500	0.715773	0.731969	0.828305	0.441172	0.540041	0.355457	0.16161	0.125557	0.090925
SF539_CENTRAL_NERVOUS_SYSTEM_PR500	0.29918	0.378604	0.389449	0.249872	0.165446	0.113865	0.100504	0.079448	0.0603055
A101D_SKIN_PR500	0.804918	0.748029	0.840332	0.533553	0.371252	0.212234	0.210912	0.148744	0.124737
GSS_STOMACH_PR300	1.14864	0.855508	0.696788	0.736688	1.13999	0.406668	0.283241	0.258805	0.184189
NCIH2087_LUNG_PR500	0.697622	0.724867	0.643875	0.443112	0.400127	0.326367	0.223528	0.178418	0.12069
ONS76_CENTRAL_NERVOUS_SYSTEM_PR300	0.891816	0.935584	0.808535	0.752605	0.810697	0.609468	0.626869	0.454044	0.311463
SUDHL1_HAEMATOPOIETIC_AND_LYMPHOID_TISSUE_PR300	1.01711	0.888624	0.815492	0.646325	0.825582	0.466149	0.46704	0.221523	0.144772
OCIM1_HAEMATOPOIETIC_AND_LYMPHOID_TISSUE_PR300	1.04176	0.845424	0.958805	0.942304	0.785161	0.69481	0.582765	0.255621	0.210269
HS939T_SKIN_PR500	0.89947	0.547374	0.648978	0.585943	0.63408	0.354769	0.365509	0.267668	0.164081
NCIH2110_LUNG_PR500	0.889334	0.896271	0.518606	0.143744	0.103799	0.0950036	0.0746157	0.0570598	0.0645571
MDAMB361_BREAST_PR300	1.17908	0.988363	0.98607	1.05636	1.04411	0.456531	0.34246	0.295192	0.234017
DOHH2_HAEMATOPOIETIC_AND_LYMPHOID_TISSUE_PR300	0.39547	0.585122	0.438917	0.363417	0.398723	0.1804	0.149929	0.0910996	0.0723317
SW1353_BONE_PR500	0.680024	0.488005	0.986494	0.623429	0.716057	0.67165	0.729997	0.363326	0.366561
PECAPJ41CLONED2_UPPER_AERODIGESTIVE_TRACT_PR500	0.756108	0.803211	0.80357	0.688192	0.482444	0.444101	0.303802	0.167519	0.239097
CAKI1_KIDNEY_PR500	0.686376	0.804179	0.855864	0.681347	0.547895	0.467979	0.311786	0.238349	0.198038
RI1_HAEMATOPOIETIC_AND_LYMPHOID_TISSUE_PR300	0.603812	0.790993	0.858902	0.603661	0.617502	0.411416	0.290464	0.231354	0.197053
NCIH1341_LUNG_PR300	0.873092	0.711843	1.0074	1.09402	0.614537	0.459808	0.275067	0.305157	0.409204
SNU886_LIVER_PR500	0.545501	0.462214	0.658116	0.356527	0.156661	0.148368	0.0703283	0.0817229	0.0820568
TC205_BONE_PR300	0.840377	0.651943	0.813725	0.639549	0.558345	0.483559	0.401064	0.266199	0.230756
NCIH23_LUNG_PR500	0.956174	0.970096	0.890513	0.870754	0.856286	0.599886	0.403681	0.222434	0.205118
SKM1_HAEMATOPOIETIC_AND_LYMPHOID_TISSUE_PR300	0.393461	0.409952	0.589627	0.445123	0.2392	0.339138	0.345437	0.270908	0.321741
SKMEL24_SKIN_PR500	0.515224	0.747035	0.600156	0.439862	0.469054	0.428636	0.417877	0.24922	0.202758
MDAMB453_BREAST_PR300	1.16091	0.842622	0.942965	0.889848	0.706194	0.429177	0.34208	0.279151	0.230135
SKMEL30_SKIN_PR500	0.701239	0.675137	0.606608	0.63769	0.480709	0.42905	0.402092	0.368969	0.259672
RH30_SOFT_TISSUE_PR500	0.477848	0.429516	0.655345	0.498718	0.413253	0.345726	0.268608	0.319891	0.259193
PANC1005_PANCREAS_PR500	1.02547	0.777171	0.806591	0.658637	0.539331	0.56024	0.563445	0.360462	0.191183
BFTC905_URINARY_TRACT_PR500	0.841843	0.886049	0.494052	0.312362	0.257952	0.222646	0.205578	0.217153	0.19135
CORL279_LUNG_PR300	0.70719	0.619441	0.860135	0.735744	0.685893	0.419071	0.387027	0.129526	0.110922
BICR31_UPPER_AERODIGESTIVE_TRACT_PR500	0.675612	0.893813	0.770205	0.676038	0.791575	0.415395	0.465837	0.188803	0.19171
RVH421_SKIN_PR500	0.771975	0.816289	0.675211	0.94902	0.930305	0.514665	0.266954	0.123771	0.0961144
TE5_OESOPHAGUS_PR500	1.20431	1.03655	1.01641	0.87097	0.868265	0.57967	0.732606	0.344753	0.267665
ECGI10_OESOPHAGUS_PR500	0.906715	0.787617	0.783011	0.691179	0.547677	0.423348	0.243221	0.176121	0.16633
786O_KIDNEY_PR500	0.71055	0.871857	0.834069	0.655429	0.686676	0.534898	0.626125	0.471843	0.343442
SNU423_LIVER_PR500	0.934435	0.717973	0.822417	0.710992	0.741402	0.679983	0.523307	0.358291	0.321849
AMO1_HAEMATOPOIETIC_AND_LYMPHOID_TISSUE_PR300	1.16236	0.848407	0.950485	0.660616	0.685975	0.508512	0.362861	0.28443	0.225143
PK59_PANCREAS_PR500	0.426994	0.509328	0.5336	0.322919	0.219571	0.184024	0.143049	0.0883607	0.072698
CAL120_BREAST_PR500	0.84313	0.769742	0.724327	0.566461	0.625536	0.543439	0.673732	0.432267	0.443025
CAL29_URINARY_TRACT_PR500	0.267718	0.462701	0.562091	0.242495	0.14799	0.109367	0.102455	0.0588919	0.0547067
KALS1_CENTRAL_NERVOUS_SYSTEM_PR500	0.847629	0.976354	0.816319	0.638097	0.556566	0.486565	0.369515	0.285098	0.188806
HT115_LARGE_INTESTINE_PR300	0.47326	0.446579	0.600155	0.460606	0.374312	0.274205	0.245807	0.259507	0.276556
SNU1079_BILIARY_TRACT_PR500	0.972228	0.879929	0.751394	0.825073	0.666975	0.662146	0.52269	0.420071	0.424881
BV173_HAEMATOPOIETIC_AND_LYMPHOID_TISSUE_PR300	0.919402	0.799193	0.790796	1.04874	0.74679	0.854851	0.449498	0.225191	0.208073
RKO_LARGE_INTESTINE_PR500	1.04061	0.921888	0.8803	0.813744	0.714099	0.535229	0.516705	0.24421	0.238872
KYSE270_OESOPHAGUS_PR500	0.784569	0.84004	0.788297	0.616082	0.53686	0.322522	0.293492	0.168829	0.167183
U118MG_CENTRAL_NERVOUS_SYSTEM_PR500	0.649673	0.781647	0.923915	0.44246	0.774699	0.305923	0.658833	0.40743	0.326132
42MGBA_CENTRAL_NERVOUS_SYSTEM_PR500	0.510997	0.512699	0.508714	0.370315	0.268956	0.16463	0.096273	0.0544287	0.100711
TM87_SOFT_TISSUE_PR300	0.565456	0.489747	0.571575	0.612211	0.368371	0.325737	0.30003	0.212123	0.183883
ESS1_ENDOMETRIUM_PR500	0.751354	1.04023	1.10404	0.911743	0.985396	0.693516	0.486924	0.493631	0.286574
BCPAP_THYROID_PR500	0.892911	0.82436	0.91552	0.879913	0.338703	0.628934	0.213366	0.0930354	0.109566
NCIH28_PLEURA_PR500	0.702893	0.396908	0.772328	0.514107	0.475026	0.3087	0.475608	0.380525	0.335549
SKMEL28_SKIN_PR300	1.00115	0.929633	0.684295	0.933561	0.649787	0.507143	0.430974	0.281314	0.348484
KYSE30_OESOPHAGUS_PR500	0.901011	0.943104	1.01105	0.796392	0.752424	0.744563	0.5165	0.382937	0.238676
HDQP1_BREAST_PR500	0.818706	1.07871	0.952622	0.799362	0.523995	0.370694	0.261896	0.197529	0.172182
MELHO_SKIN_PR500	0.572614	0.929106	0.761095	0.39726	0.511772	0.245	0.189422	0.131688	0.106999
NCIH211_LUNG_PR300	1.0794	0.811524	0.773196	0.824428	0.937599	0.727528	0.717989	0.448744	0.385007
U2OS_BONE_PR300	1.32459	0.706457	0.912586	0.8253	1.21819	0.745807	0.956251	0.525274	0.857762
NCIH2347_LUNG_PR500	0.913423	0.887445	0.828451	0.723032	0.531328	0.417996	0.287996	0.179385	0.147135
SQ1_LUNG_PR500	0.724687	0.599081	0.848374	0.781641	0.793225	0.479455	0.37828	0.15623	0.215219
A2058_SKIN_PR500	0.933366	0.985239	0.771704	0.76589	0.783568	0.547276	0.638093	0.357351	0.385989
CAOV3_OVARY_PR500	0.630945	0.911007	0.79691	0.593667	0.203195	0.199836	0.135343	0.166903	0.144622
NCIH2444_LUNG_PR500	0.29955	0.394019	0.491877	0.32922	0.222889	0.296903	0.182343	0.233866	0.21304
HCC827_LUNG_PR500	0.850315	1.00811	0.910378	0.493264	0.462321	0.428034	0.28809	0.180845	0.132698
SNU899_UPPER_AERODIGESTIVE_TRACT_PR300	0.581845	0.749627	0.67212	0.718354	0.669472	0.583026	0.413358	0.35576	0.349024
SEM_HAEMATOPOIETIC_AND_LYMPHOID_TISSUE_PR300	0.959281	0.817872	0.762324	0.688758	0.774599	0.668555	0.637251	0.526415	0.492612
NCIH1355_LUNG_PR500	0.740932	0.515012	0.520554	0.570335	0.337424	0.389229	0.203455	0.475677	0.337541
NCIH2122_LUNG_PR500	0.386151	0.377528	0.459133	0.34151	0.277124	0.156661	0.0950597	0.0425941	0.0407455
H4_CENTRAL_NERVOUS_SYSTEM_PR500	0.615251	0.600987	0.558916	0.420086	0.419497	0.334108	0.425962	0.275546	0.217078
TT_THYROID_PR500	0.984564	0.890796	0.769835	0.916055	0.648465	0.624114	0.512811	0.364547	0.284679
WM2664_SKIN_PR500	0.723879	0.99019	0.846765	0.672814	0.442608	0.453874	0.282052	0.11018	0.168213
STM9101_SOFT_TISSUE_PR300	1.16	0.936377	0.982941	1.38939	0.734433	0.751953	0.657693	0.599842	0.643051
SCC25_UPPER_AERODIGESTIVE_TRACT_PR500	0.776995	0.84895	0.702648	0.607209	0.488463	0.346225	0.336672	0.113821	0.0623101
DU4475_BREAST_PR300	0.744343	1.08396	1.16892	0.941777	1.07225	0.523504	0.428521	0.262872	0.283182
HUPT3_PANCREAS_PR500	0.943202	1.11164	0.945607	0.848863	0.567394	0.617462	0.704127	0.548256	0.376215
SCABER_URINARY_TRACT_PR500	0.817054	0.852319	0.913311	0.646852	0.545596	0.319661	0.310577	0.0682974	0.0457174
DETROIT562_UPPER_AERODIGESTIVE_TRACT_PR500	1.012	1.12333	0.740691	0.824186	0.635922	0.367453	0.31634	0.158833	0.164391
769P_KIDNEY_PR500	0.7768	0.995655	0.847298	0.937328	0.541083	0.368748	0.391217	0.301419	0.183881
WM1799_SKIN_PR500	0.856696	0.786516	0.921272	0.681564	0.689278	0.574466	0.583779	0.587011	0.522101
NCIH508_LARGE_INTESTINE_PR300	1.10029	0.819188	0.949378	0.760958	0.649051	0.398023	0.257857	0.161745	0.134474
NCIH1437_LUNG_PR500	0.777677	0.726089	0.71684	0.690337	0.730596	0.399074	0.488871	0.437107	0.486413
CAL54_KIDNEY_PR500	0.553302	0.757208	0.907994	0.551924	0.404615	0.302494	0.257825	0.21261	0.106016
253J_URINARY_TRACT_PR500	0.852367	0.770843	0.852957	0.733607	0.634046	0.527097	0.431715	0.272412	0.310959
TM87_SOFT_TISSUE_PR500	0.726828	0.515798	0.663516	0.489801	0.454861	0.242576	0.387424	0.257989	0.209766
SNU449_LIVER_PR500	1.0425	0.904047	0.806578	0.730982	0.765912	0.673489	0.666502	0.480394	0.327698
JVM3_HAEMATOPOIETIC_AND_LYMPHOID_TISSUE_PR300	0.951236	0.858672	0.769524	0.89346	0.835735	0.735314	0.56787	0.376106	0.294068
DND41_HAEMATOPOIETIC_AND_LYMPHOID_TISSUE_PR300	0.854377	0.806627	0.661551	0.888973	0.718523	0.520205	0.589188	0.4335	0.432263
CAL27_UPPER_AERODIGESTIVE_TRACT_PR500	0.654368	0.696956	0.771818	0.472319	0.361126	0.204245	0.141362	0.0529995	0.0616099
SNU668_STOMACH_PR500	0.57469	0.845494	0.875306	0.746567	0.400583	0.327555	0.395015	0.348175	0.34923
LXF289_LUNG_PR500	0.814325	0.823837	0.986569	0.741602	0.759658	0.571815	0.600363	0.36835	0.350496
BICR56_UPPER_AERODIGESTIVE_TRACT_PR500	0.79977	1.08867	0.78587	0.59832	0.48392	0.402658	0.239127	0.187905	0.200915
COLO792_SKIN_PR500	0.94647	0.876008	0.901851	0.893688	0.796312	0.834186	0.789167	0.709963	0.580689
EFM192A_BREAST_PR500	0.774286	0.907599	0.857203	0.809126	0.784523	0.538923	0.495651	0.325299	0.178552
COLO800_SKIN_PR500	0.76566	0.773822	0.821236	0.743413	0.563922	0.484307	0.425909	0.367461	0.244706
HCC1806_BREAST_PR500	0.770058	0.91887	1.15105	0.832539	0.837151	0.486376	0.313875	0.196062	0.133988
LOXIMVI_SKIN_PR500	0.837186	0.861911	0.885055	0.522982	0.4809	0.366327	0.219701	0.120254	0.0928091
BHT101_THYROID_PR500	0.666407	0.457412	0.608318	0.478991	0.567665	0.42856	0.467021	0.25603	0.151159
HGC27_STOMACH_PR500	0.716457	0.571072	0.635669	0.514039	0.376103	0.294066	0.196828	0.0861376	0.0798692
NUGC4_STOMACH_PR500	0.233397	0.438403	0.336103	0.195532	0.17265	0.100903	0.0687768	0.0551827	0.0433529
253JBV_URINARY_TRACT_PR500	0.893109	0.733575	0.871774	0.552935	0.555183	0.354451	0.379648	0.353348	0.312904
HT1376_URINARY_TRACT_PR500	0.762181	0.734266	0.910667	0.801049	0.660506	0.289609	0.50607	0.279279	0.306259
CJM_SKIN_PR500	0.571159	0.767989	0.812747	0.987655	0.375735	0.238075	0.264552	0.101228	0.0742568
UACC257_SKIN_PR500	0.900783	0.878359	0.827963	0.851148	0.846267	0.738021	0.675999	0.235601	0.361252
G402_SOFT_TISSUE_PR300	0.855643	0.871893	0.861488	1.08652	0.875049	0.684873	0.755275	0.406326	0.505134
NCIH1435_LUNG_PR500	0.66503	0.617707	0.755428	0.655198	0.701814	0.607749	0.789568	0.447981	0.420174
HEP3B217_LIVER_PR500	0.888715	1.10001	1.10959	0.920799	0.65536	0.597701	0.429078	0.345055	0.309834
JHOC5_OVARY_PR500	0.831032	0.595326	0.920389	0.60236	0.574187	0.586165	0.498837	0.506349	0.523964
TEN_ENDOMETRIUM_PR500	1.09261	0.775273	0.524538	0.587024	0.737919	0.703695	0.711744	0.557664	0.324662
TYKNU_OVARY_PR300	1.02667	0.96544	0.968759	0.983334	0.903267	0.612838	0.835218	0.576551	0.409521
KYSE520_OESOPHAGUS_PR500	1.05328	1.14946	1.18261	0.964749	0.860534	0.666418	0.537122	0.312412	0.30736
OE33_OESOPHAGUS_PR500	0.451434	0.514022	0.636026	0.286981	0.374358	0.204392	0.163533	0.0672996	0.0625969
SW48_LARGE_INTESTINE_PR500	1.11117	0.811372	0.829542	1.22758	1.13052	0.438697	0.391399	0.269465	0.295023
MEG01_HAEMATOPOIETIC_AND_LYMPHOID_TISSUE_PR300	0.798603	0.964778	1.66822	1.23385	1.49952	0.783047	0.472566	0.387605	0.344725
TCCSUP_URINARY_TRACT_PR500	1.05816	1.22617	0.995871	0.915352	0.920852	0.619625	0.770502	0.676458	0.587789
UACC62_SKIN_PR500	1.00711	1.01968	0.908532	0.675046	0.708442	0.465765	0.426082	0.168548	0.154858
CHLA15_AUTONOMIC_GANGLIA_PR300	0.892715	1.04454	0.707512	0.776185	0.761017	1.00957	1.02286	0.890946	0.846273
PANC0813_PANCREAS_PR500	0.682099	0.71193	0.78534	0.538639	0.394647	0.411531	0.437379	0.203398	0.186081
NCIH727_LUNG_PR500	0.690876	0.988933	0.903585	0.56326	0.597857	0.583719	0.51428	0.602666	0.539557
CORL105_LUNG_PR500	0.932176	0.83032	0.999825	0.810459	0.683832	0.637831	0.589273	0.393511	0.319544
BICR16_UPPER_AERODIGESTIVE_TRACT_PR500	0.710046	0.922351	0.767556	0.775999	0.448899	0.345795	0.437566	0.27356	0.218587
DANG_PANCREAS_PR500	0.662367	1.01192	0.592057	0.627167	0.513125	0.318653	0.196556	0.156028	0.193646
G402_SOFT_TISSUE_PR500	0.818367	0.957397	0.872275	0.856113	0.649864	0.480341	0.387149	0.244276	0.259358
RPMI7951_SKIN_PR300	0.712533	0.833049	0.693114	0.797863	0.60649	0.451828	0.373323	0.478399	0.410772
HSC2_UPPER_AERODIGESTIVE_TRACT_PR500	0.754422	0.827698	0.845294	0.642729	0.546801	0.350584	0.257027	0.140948	0.198017
SW480_LARGE_INTESTINE_PR500	0.963431	0.720357	0.927564	0.788816	0.828457	0.9481	0.869619	0.662757	0.81372
SNU685_ENDOMETRIUM_PR500	1.08542	1.03901	0.97069	0.871158	0.803434	0.738023	0.743726	0.578355	0.470404
COV434_OVARY_PR500	0.914235	0.68402	0.565254	0.540672	0.434863	0.414683	0.411613	0.311348	0.397418
HEC1B_ENDOMETRIUM_PR500	1.06223	0.784094	0.864145	0.920081	0.954969	0.688816	0.737523	0.779706	0.67936
SW1710_URINARY_TRACT_PR500	0.613524	0.758026	0.707556	0.611257	0.54638	0.381193	0.331933	0.324832	0.259755
SNUC5_LARGE_INTESTINE_PR500	0.83777	0.868697	0.841807	0.779197	0.456281	0.358439	0.419317	0.325439	0.342235
LS411N_LARGE_INTESTINE_PR500	0.779382	0.860131	0.850451	1.10575	0.70989	0.624789	0.776927	0.307096	0.322805
KMS28BM_HAEMATOPOIETIC_AND_LYMPHOID_TISSUE_PR300	1.05412	0.873299	0.868767	0.977882	0.945881	0.803027	0.8583	0.456314	0.328309
JHH1_LIVER_PR500	0.884888	0.958266	1.07795	0.708221	0.706436	0.489518	0.413993	0.240555	0.139995
CAL51_BREAST_PR500	1.20714	0.934389	0.837179	0.973175	0.962799	1.1261	1.12076	0.983775	0.87969
OAW42_OVARY_PR500	0.524624	1.117	0.962003	0.640056	0.715544	0.391206	0.361306	0.204614	0.0833679
IGR37_SKIN_PR500	0.891656	0.749977	0.789929	0.607488	0.59143	0.448593	0.425298	0.298707	0.351116
A375_SKIN_PR500	1.21016	1.09717	1.16521	1.26368	1.04352	0.759224	0.557217	0.435518	0.357352
PC14_LUNG_PR500	0.935467	0.820194	0.858536	0.718417	0.77013	0.67806	0.738896	0.629823	0.604084
HEC251_ENDOMETRIUM_PR500	1.07904	1.0709	0.888705	0.928558	0.917858	1.11315	1.02806	0.831423	0.699042
SKLU1_LUNG_PR500	1.05341	1.02874	0.912358	1.00159	0.683493	0.984673	0.62869	0.587092	0.564941
HCT15_LARGE_INTESTINE_PR500	0.770386	0.682397	0.743668	0.585583	0.498544	0.252858	0.164151	0.114586	0.0970854
HS852T_SKIN_PR500	0.919088	1.02729	0.986457	0.935336	0.981117	0.512046	0.616766	0.462238	0.56371
TOV21G_OVARY_PR500	0.878755	1.03879	0.642672	0.894877	0.848135	0.598347	0.823814	0.847461	0.850869
SKUT1_SOFT_TISSUE_PR500	0.989134	0.937923	0.894503	0.825726	0.649296	0.788397	0.810839	0.334985	0.530024
SNU1076_UPPER_AERODIGESTIVE_TRACT_PR500	1.11165	0.878296	1.23087	0.79526	0.754685	0.687836	0.428482	0.261947	0.197758
MDAMB231_BREAST_PR500	0.715951	0.850151	0.800827	0.680827	0.681283	0.599875	0.554296	0.573402	0.409907
GCT_SOFT_TISSUE_PR500	0.951726	0.842048	1.00504	0.735112	0.848866	0.785698	0.834158	0.607028	0.530166
HS729_SOFT_TISSUE_PR500	1.05123	0.808163	0.961267	0.845591	0.652785	0.795523	0.640297	0.473728	0.453482
GCIY_STOMACH_PR500	1.0695	0.913613	1.14093	0.70075	0.713609	0.557204	0.49913	0.35403	0.238471
KP2_PANCREAS_PR500	0.8713	0.886687	0.898708	1.01733	0.584437	0.577182	0.75679	0.370397	0.332599
OE21_OESOPHAGUS_PR500	0.695106	0.655944	0.79926	0.677565	0.696306	0.581378	0.379962	0.246946	0.177041
HS944T_SKIN_PR500	0.699975	0.732468	0.755218	0.521206	0.492319	0.178304	0.128047	0.0794342	0.104922
COLO668_LUNG_PR500	1.26506	1.09797	0.971879	0.437046	0.838898	0.359098	0.325102	0.266834	0.202254
NCIH2126_LUNG_PR500	1.00006	0.817578	1.04378	0.816285	0.764162	0.574403	0.686575	0.575005	0.8175
NCIH1563_LUNG_PR500	0.775311	0.75577	0.855542	0.628216	0.578529	0.475484	0.403012	0.222929	0.152153
OCIAML3_HAEMATOPOIETIC_AND_LYMPHOID_TISSUE_PR300	0.911305	0.957011	1.10404	1.57872	0.801341	0.748537	0.672352	0.58988	0.430947
OVSAHO_OVARY_PR500	0.798223	0.792235	0.959432	0.500922	0.416107	0.37427	0.456898	0.508175	0.42454
SJSA1_BONE_PR500	1.00584	0.795338	0.878074	0.731734	0.575604	0.867377	0.579828	0.642363	0.583331
KYSE150_OESOPHAGUS_PR500	0.953747	0.857762	1.13829	0.84038	0.757919	0.591647	0.542189	0.610726	0.643087
VMRCRCZ_KIDNEY_PR500	0.760993	0.766596	0.817252	0.605716	0.461472	0.696886	0.396669	0.293598	0.190321
MOLM13_HAEMATOPOIETIC_AND_LYMPHOID_TISSUE_PR300	0.915701	0.900502	0.790093	0.719362	0.94153	0.27044	0.208511	0.142148	0.175924
CW2_LARGE_INTESTINE_PR300	0.956555	0.692622	0.84503	1.01483	0.76449	0.669884	0.458898	0.38005	0.187497
UMUC1_URINARY_TRACT_PR500	0.609803	0.472063	0.442491	0.321527	0.165222	0.208006	0.147964	0.136539	0.140092
LUDLU1_LUNG_PR500	0.940723	1.14781	1.20458	0.777534	0.709461	0.628621	0.824046	0.537957	0.469862
HCC1428_BREAST_PR500	0.935133	1.11546	0.916497	0.547865	0.514597	0.21285	0.120859	0.0960799	0.0809582
MALME3M_SKIN_PR500	0.828413	0.954575	0.848949	0.603756	0.465526	0.421708	0.411218	0.331275	0.386438
JHH6_LIVER_PR500	0.720975	0.827593	0.634989	0.438979	0.586782	0.382857	0.413429	0.411498	0.519379
IPC298_SKIN_PR500	0.93186	0.959793	0.999192	0.830258	0.711684	0.379088	0.530516	0.299063	0.299729
SNU1041_UPPER_AERODIGESTIVE_TRACT_PR500	1.20358	0.961102	1.00919	0.871084	0.746596	1.02385	0.587995	0.417222	0.42555
HS294T_SKIN_PR500	0.909398	0.95014	0.916039	0.907598	0.701621	0.425301	0.319068	0.186387	0.140075
TUHR4TKB_KIDNEY_PR500	0.98239	0.474841	0.870769	0.808314	0.845516	0.61848	0.686521	0.555754	0.427717
MM1S_HAEMATOPOIETIC_AND_LYMPHOID_TISSUE_PR300	1.1198	0.970771	1.09079	1.18141	1.12994	0.700896	0.585987	0.520167	0.53142
NCIH1651_LUNG_PR500	0.870212	0.780277	0.773099	0.643127	0.509142	0.639005	0.730586	0.396283	0.43252
HCC56_LARGE_INTESTINE_PR500	0.822696	0.670425	0.702164	0.689945	0.682627	0.45566	0.431067	0.134319	0.0714346
NCIH1975_LUNG_PR500	0.762292	0.756252	0.855571	0.723091	0.682725	0.379012	0.356249	0.27958	0.292954
TE15_OESOPHAGUS_PR300	0.751671	0.706488	0.708707	0.818126	0.473243	0.424645	0.291664	0.297995	0.320387
OC316_OVARY_PR500	0.817184	1.0034	0.752424	0.750923	0.529029	0.54678	0.350167	0.253826	0.325765
HLF_LIVER_PR500	0.680598	0.729476	0.562348	0.450852	0.620232	0.357117	0.749634	0.227713	0.265716
CHL1_SKIN_PR500	1.12171	1.04606	0.97047	0.831449	0.768013	0.563014	0.67513	0.35648	0.315001
HCT116_LARGE_INTESTINE_PR500	1.008	0.767194	1.02838	0.71811	0.763594	0.715552	0.733022	0.524671	0.277023
SNU46_UPPER_AERODIGESTIVE_TRACT_PR500	0.8207	0.814365	0.92193	0.665113	0.610637	0.409398	0.384592	0.321473	0.264832
KNS81_CENTRAL_NERVOUS_SYSTEM_PR500	1.00754	0.850846	0.993496	0.768345	0.891729	0.78542	0.890152	0.832312	0.814216
ONS76_CENTRAL_NERVOUS_SYSTEM_PR500	0.931305	1.03426	1.02191	0.859646	0.990922	0.68516	0.822422	0.373629	0.340007
OV7_OVARY_PR500	0.767065	0.698992	0.813204	1.04972	0.575569	0.608881	0.612617	0.594675	0.58817
JM1_HAEMATOPOIETIC_AND_LYMPHOID_TISSUE_PR300	0.882186	1.19798	0.813514	0.801253	0.426673	0.30834	0.297881	0.262626	0.215165
NCIH292_LUNG_PR500	0.836076	0.744142	0.998143	0.713781	0.566737	0.310211	0.34056	0.269841	0.21607
SW780_URINARY_TRACT_PR500	1.00726	0.557532	0.695593	0.682446	0.683301	0.47198	0.310287	0.265867	0.221956
TTC442_SOFT_TISSUE_PR300	0.735296	0.780241	0.72363	0.755399	0.830792	0.399914	0.441003	0.342268	0.284849
RMGI_OVARY_PR500	1.48717	1.4099	0.871643	1.51779	1.00915	0.832101	0.893401	0.452525	0.378472
CAPAN2_PANCREAS_PR500	0.847191	1.04101	1.02886	0.671182	1.02858	0.816211	0.782276	0.545067	0.511378
MKN1_STOMACH_PR500	0.792494	0.586218	0.712633	0.510354	0.38873	0.41937	0.569213	0.229181	0.0885227
A427_LUNG_PR300	0.929019	0.773243	0.824076	0.967743	0.76171	0.257897	0.27058	0.178042	0.211924
SW900_LUNG_PR500	0.541823	0.644591	0.654467	0.681221	0.434293	0.301674	0.297591	0.261802	0.231568
TTC549_SOFT_TISSUE_PR300	0.945918	0.927864	1.02307	0.982819	1.20597	0.89155	0.96136	0.57616	0.273841
A204_SOFT_TISSUE_PR300	0.816499	1.00952	0.763602	0.71295	0.766591	0.550392	0.440569	0.296223	0.401431
TE11_OESOPHAGUS_PR500	0.973034	0.79891	0.771225	0.774924	0.757032	0.449559	0.613617	0.278284	0.175
TE6_OESOPHAGUS_PR500	0.618231	0.752373	0.545622	0.31779	0.474554	0.320534	0.260782	0.156482	0.201198
NCIH1792_LUNG_PR500	0.759313	0.54424	0.940029	0.456269	0.884849	0.374122	0.544768	0.342313	0.153972
ES2_OVARY_PR500	1.0208	0.589829	0.913168	0.917506	0.744896	0.467989	0.624167	0.539283	0.615923
NCIH747_LARGE_INTESTINE_PR500	0.662031	0.447786	0.474215	0.481832	0.535763	0.394542	0.401978	0.224868	0.139959
NIHOVCAR3_OVARY_PR300	0.654873	0.893323	0.888651	0.991172	0.646372	0.596259	0.378424	0.30391	0.326384
S117_SOFT_TISSUE_PR500	1.15184	1.36006	0.914363	0.962854	0.663573	0.685785	0.542734	0.276154	0.273501
MFE319_ENDOMETRIUM_PR500	1.11279	1.09067	1.22278	1.1797	1.26677	1.22577	1.2994	1.1351	0.883846
WM983B_SKIN_PR500	0.693413	0.855695	0.678422	0.711092	0.592131	0.276211	0.18847	0.139825	0.0990264
KNS60_CENTRAL_NERVOUS_SYSTEM_PR500	0.933233	0.865633	0.963166	0.970845	0.944286	0.744369	0.784025	0.650702	0.305854
BEN_LUNG_PR500	0.858897	0.744124	1.15949	0.756046	0.488374	0.668309	0.562824	0.480061	0.320257
647V_URINARY_TRACT_PR500	0.812298	0.86755	0.94533	0.738999	0.728572	0.415318	0.541978	0.386193	0.381681
RCC10RGB_KIDNEY_PR500	0.804996	0.795754	0.915605	0.773038	0.716731	0.581427	0.501647	0.27865	0.229047
YAPC_PANCREAS_PR500	1.12779	1.21105	0.784748	0.72854	0.808579	0.53838	1.0799	0.591177	0.429927
HCC366_LUNG_PR500	0.650351	0.791545	0.726571	0.632486	0.674975	0.517319	0.489491	0.407855	0.316009
ISTMES2_PLEURA_PR500	0.989847	0.855705	1.07613	0.788243	0.852886	0.860719	0.83005	0.792999	0.714742
COLO679_SKIN_PR500	0.861785	0.96331	0.854322	0.527288	0.512495	0.531191	0.409747	0.404217	0.204801
SNU840_OVARY_PR500	0.702699	0.833739	1.00096	0.846178	0.781422	0.356739	0.317132	0.205583	0.286943
WM88_SKIN_PR500	1.22229	1.23791	1.37725	1.11321	1.03282	0.966431	1.09562	0.780467	0.649632
NCIH1648_LUNG_PR500	0.964736	1.16899	0.916166	0.935124	0.869918	0.804532	0.917267	0.996199	0.871775
G361_SKIN_PR500	0.639088	0.676148	0.571586	0.515803	0.476779	0.398267	0.623406	0.292708	0.263449
ZR751_BREAST_PR500	1.06477	0.969461	0.774089	0.380647	0.148128	0.207221	0.252461	0.268605	0.266686
NCIH1693_LUNG_PR500	0.74434	0.684696	0.717069	0.959613	0.625403	0.663138	0.418209	0.310655	0.419175
RH30_SOFT_TISSUE_PR300	0.64054	0.754359	0.662506	0.606706	0.463145	0.425656	0.331966	0.242073	0.233418
VMCUB1_URINARY_TRACT_PR500	0.882879	0.815122	0.877648	0.6536	0.542391	0.552358	0.311741	0.394754	0.0269782
SKMES1_LUNG_PR500	0.817875	0.821306	0.66649	0.711712	0.515271	0.393518	0.376889	0.177625	0.195617
A2780_OVARY_PR500	0.841564	1.20759	1.26301	0.974936	0.761848	0.573754	0.247561	0.0831749	0.0874625
NCIH1373_LUNG_PR500	0.866037	0.858186	1.00171	0.717333	0.837965	0.637164	0.787645	0.610061	0.505574
HEC108_ENDOMETRIUM_PR500	1.01114	0.878031	1.05786	0.957131	0.912717	0.843885	0.809253	0.744183	0.628764
MPP89_PLEURA_PR500	1.09443	1.14741	1.05242	1.27478	0.91588	0.561436	0.507476	0.301451	0.275461
SF126_CENTRAL_NERVOUS_SYSTEM_PR500	0.716434	0.768353	0.99622	0.545397	0.75858	0.533911	0.603479	0.250917	0.249658
EKVX_LUNG_PR300	0.919265	0.894584	0.798079	0.767397	0.947285	0.635132	0.892104	0.711434	0.831139
FTC133_THYROID_PR500	0.427851	0.406104	0.897533	0.272085	0.320445	0.177102	0.266343	0.137805	0.196241
JHOS2_OVARY_PR500	0.807957	0.745458	0.747454	0.678721	0.660596	0.432302	0.354581	0.263071	0.33278
MDAMB436_BREAST_PR500	0.943548	0.861327	0.782534	0.785063	0.699782	0.641978	0.46496	0.460549	0.365411
KMS34_HAEMATOPOIETIC_AND_LYMPHOID_TISSUE_PR300	0.905189	1.02608	1.14834	0.920508	0.631771	0.907133	0.650159	0.560434	0.33726
MCAS_OVARY_PR500	0.68352	0.90275	0.990379	0.680978	0.539532	0.551092	0.61884	0.587018	0.43686
HUH28_BILIARY_TRACT_PR500	0.677744	0.932077	0.662105	0.828092	0.721299	0.554997	0.431024	0.278226	0.223001
LN229_CENTRAL_NERVOUS_SYSTEM_PR500	0.956077	0.908904	1.02035	0.849821	0.96975	0.813502	0.799353	0.581555	0.515585
8505C_THYROID_PR500	0.740171	0.717023	0.814583	0.765261	0.651803	0.579142	0.657059	0.630363	0.577906
MDAMB468_BREAST_PR500	0.587831	0.646898	0.607199	0.42674	0.352442	0.252863	0.230973	0.0879779	0.111375
MELJUSO_SKIN_PR500	0.972841	0.783239	0.976453	0.893956	0.784489	0.777626	0.758783	0.494062	0.423879
SMSCTR_SOFT_TISSUE_PR300	1.04973	1.12851	0.841481	0.814688	1.12713	0.810077	0.708869	0.604791	0.62435
ECC10_STOMACH_PR300	0.910392	0.906631	0.910943	0.921468	0.648646	0.810402	0.631338	0.575387	0.54601
HARA_LUNG_PR500	1.0501	0.966585	0.889402	0.864619	0.835472	0.722017	1.04558	0.833125	0.654803
SH10TC_STOMACH_PR500	0.789538	1.01982	0.992604	0.753657	0.885097	0.705882	0.699493	0.787299	0.723992
SKNAS_AUTONOMIC_GANGLIA_PR500	0.872282	1.01674	1.00056	0.955705	0.956976	0.859599	1.18475	0.569313	0.694918
K029AX_SKIN_PR500	0.900155	0.929208	0.80101	0.886661	0.659131	0.432683	0.433878	0.201691	0.128851
SNU182_LIVER_PR300	1.05335	1.11561	0.989364	1.43446	1.04157	1.15192	1.09971	0.923004	0.948341
EFM19_BREAST_PR300	0.737012	0.794578	0.759547	0.685196	0.676592	0.43972	0.475322	0.327275	0.3749
LS513_LARGE_INTESTINE_PR500	0.930367	1.01342	0.959792	0.824324	0.523971	0.154529	0.124879	0.0536263	0.0366294
OC314_OVARY_PR500	0.899486	0.961338	1.0401	0.891141	0.938297	0.965012	0.791053	0.478935	0.571944
KU1919_URINARY_TRACT_PR500	0.554062	0.708155	0.649058	0.559786	0.554355	0.378032	0.341793	0.284761	0.247675
SKOV3_OVARY_PR500	0.893556	0.789421	0.780992	0.66127	0.573946	0.621519	0.697207	0.666099	0.566656
AN3CA_ENDOMETRIUM_PR500	0.907535	1.00648	1.26322	0.971811	0.944972	0.995818	0.700691	0.557296	0.201717
YD10B_UPPER_AERODIGESTIVE_TRACT_PR500	0.867026	0.940055	1.07727	0.88647	0.883287	0.559937	0.527886	0.239079	0.208615
SW837_LARGE_INTESTINE_PR500	0.543881	0.741363	0.855426	0.661689	0.625857	0.372747	0.294192	0.195323	0.185434
SNU1077_ENDOMETRIUM_PR500	0.834659	0.690399	0.882982	0.683931	0.631655	0.56772	0.532118	0.348651	0.332045
LS180_LARGE_INTESTINE_PR500	1.03821	1.31069	1.11116	1.09394	1.07983	1.05848	0.996613	0.753945	0.566867
HCC1143_BREAST_PR500	0.954567	0.701805	1.00223	0.722889	0.764967	0.659698	0.622197	0.449362	0.365072
EW8_BONE_PR300	1.18694	0.708701	1.00956	1.18608	0.641214	0.522446	0.366526	0.179166	0.213133
CHLA57_BONE_PR300	0.549892	0.845057	0.541358	0.764187	0.602273	0.574218	0.550669	0.493832	0.400365
LNCAPCLONEFGC_PROSTATE_PR500	1.08757	0.934288	0.79619	0.717404	0.888352	0.701492	0.718327	0.404473	0.329
TOV112D_OVARY_PR500	1.23703	1.12741	0.93572	1.00954	0.597602	0.75471	0.547885	0.64302	0.493126
KYSE70_OESOPHAGUS_PR500	1.03092	0.722839	0.877851	0.685884	0.85803	1.19055	0.862265	0.833877	0.903267
PK1_PANCREAS_PR500	0.974528	0.854783	0.83035	0.788133	0.810414	0.501135	0.478896	0.379221	0.229077
TTC709_SOFT_TISSUE_PR300	0.615954	0.704355	0.63792	0.515401	0.442489	0.333268	0.338501	0.270634	0.153208
T24_URINARY_TRACT_PR500	0.977568	0.745174	0.930749	0.872445	0.711405	0.563247	0.429553	0.459212	0.426367
UO31_KIDNEY_PR500	0.890559	0.928181	0.938106	0.73799	0.548272	0.655929	0.568264	0.488575	0.279277
OVTOKO_OVARY_PR500	0.986372	1.03611	0.936577	0.830116	0.816169	0.777824	0.727542	0.509185	0.261551
EWS502_BONE_PR300	1.2048	0.912027	1.11252	1.02721	0.91584	0.557657	0.700065	0.551692	0.386276
NCIH446_LUNG_PR500	0.467026	0.480253	0.588672	0.509473	0.410061	0.278383	0.242754	0.11217	0.0996373
CAL62_THYROID_PR500	0.927063	0.899599	0.869759	0.902404	0.901526	0.774138	0.563769	0.579608	0.50995
SNU213_PANCREAS_PR500	0.38327	0.534934	0.500522	0.368142	0.334464	0.254909	0.231869	0.114722	0.10479
LOVO_LARGE_INTESTINE_PR500	0.335784	0.975322	0.594109	0.280836	0.36064	0.287121	0.266765	0.140719	0.159231
NCIH2030_LUNG_PR500	0.856885	0.794915	0.959364	0.687322	0.632193	0.577807	0.511439	0.376708	0.286136
A704_KIDNEY_PR500	0.611733	0.665985	0.617577	0.722911	0.661974	0.534931	0.59189	0.5278	0.477886
WM793_SKIN_PR500	0.778271	0.961347	1.01566	0.58114	0.598842	0.373897	0.315475	0.212093	0.18707
NCIH2452_PLEURA_PR500	0.880279	0.865129	0.947305	0.855374	0.899198	0.784331	0.88418	0.756857	0.709992
PLCPRF5_LIVER_PR500	1.03115	0.888361	0.85969	1.06795	0.689769	0.65994	0.44783	0.302102	0.207389
LN382_CENTRAL_NERVOUS_SYSTEM_PR300	0.844227	0.710387	0.762296	0.743351	0.625973	0.665459	0.5713	0.56703	0.605599
A673_BONE_PR300	0.982187	0.765605	0.623062	0.65951	0.510056	0.398996	0.277299	0.21976	0.180292
SNUC2A_LARGE_INTESTINE_PR500	1.00019	0.847623	0.998817	0.874258	0.981696	0.742353	0.887514	0.944334	0.776146
SKNDZ_AUTONOMIC_GANGLIA_PR300	1.0463	0.923361	0.835156	0.912591	1.16496	0.994038	1.02818	0.783598	0.809276
CL11_LARGE_INTESTINE_PR300	0.479949	0.525355	0.680467	0.562196	0.493917	0.393795	0.33017	0.17812	0.178256
KP3_PANCREAS_PR500	0.926085	0.850811	1.06856	0.773387	0.737699	0.503462	0.525322	0.373584	0.21881
MCF7_BREAST_PR500	0.796283	0.715269	0.909996	0.760474	0.471513	0.432526	0.214818	0.124014	0.098577
SNU466_CENTRAL_NERVOUS_SYSTEM_PR500	0.475477	0.604846	0.487268	0.419394	0.457366	0.418169	0.355952	0.220188	0.194636
G401_SOFT_TISSUE_PR300	1.12084	0.869946	0.901787	0.968392	0.986069	0.93937	0.967313	0.81061	0.747471
ACHN_KIDNEY_PR500	0.438873	0.405294	0.636564	0.370972	0.272963	0.215674	0.198173	0.121878	0.104413
SH4_SKIN_PR500	0.927936	0.753731	0.763384	0.885908	0.70031	0.461176	0.542915	0.37367	0.326859
LCLC103H_LUNG_PR500	0.95426	0.838754	0.965208	0.877577	0.825017	0.760053	0.545676	0.462378	0.360562
SNGM_ENDOMETRIUM_PR500	0.916087	1.01278	1.00851	0.802508	0.778517	0.488261	0.353164	0.108838	0.107701
MDAMB435S_SKIN_PR500	1.02301	0.934579	1.11445	0.92009	0.910732	0.855137	0.744261	0.687921	0.691124
KMRC20_KIDNEY_PR500	0.871016	0.550528	0.661264	0.510747	0.677733	0.488168	0.475137	0.402807	0.349252
BHY_UPPER_AERODIGESTIVE_TRACT_PR300	0.870888	0.825962	0.846501	0.77284	0.899249	0.732125	0.972878	0.56747	0.3438
HUCCT1_BILIARY_TRACT_PR500	0.906002	1.05056	1.00675	0.867274	0.838409	0.727971	0.787159	0.542817	0.395953
NCIH82_LUNG_PR300	0.894729	0.665018	1.02795	0.773451	0.795973	0.310719	0.574105	0.479092	0.421485
CFPAC1_PANCREAS_PR500	0.482174	0.552012	0.808959	0.402678	0.381492	0.30886	0.180976	0.100649	0.0507952
SKMEL2_SKIN_PR500	0.814869	0.657261	0.846343	0.564977	0.656785	0.337442	0.327235	0.0806222	0.0472323
NCIH1299_LUNG_PR500	0.864491	1.06712	1.02712	0.9641	0.816783	0.504131	0.716682	0.652084	0.705284
NCIH2172_LUNG_PR500	0.806144	0.586205	0.879122	0.660475	0.711598	0.660126	0.464184	0.370246	0.269934
ONCODG1_OVARY_PR500	0.813474	0.582051	0.714477	0.450504	0.710661	0.334285	0.237455	0.151232	0.0951096
PATU8902_PANCREAS_PR500	1.02566	0.849614	0.84747	0.759134	0.791195	0.814426	0.902607	0.544682	0.584687
CL34_LARGE_INTESTINE_PR500	0.661035	0.719579	0.787852	0.520023	0.266671	0.464419	0.223558	0.111486	0.0675226
HCC44_LUNG_PR500	0.665506	0.71432	0.750843	0.65439	0.540422	0.563287	0.528071	0.32665	0.227791
KMRC1_KIDNEY_PR500	1.18415	1.11404	1.04846	1.09355	0.884849	0.839908	0.792348	0.651811	0.711359
A549_LUNG_PR500	0.710539	0.829049	0.697081	0.657698	0.705737	0.544892	0.667192	0.437546	0.375095
JHOM1_OVARY_PR500	0.830431	0.9234	0.863945	0.771256	0.730139	0.672271	0.483553	0.387131	0.214617
NCIH1703_LUNG_PR500	0.953547	0.706717	1.26811	0.692092	0.493332	0.368898	0.157169	0.134901	0.227579
NCIH460_LUNG_PR500	0.796183	0.891234	0.878419	0.779385	0.646675	0.680716	0.759108	0.688679	0.689462
TALL1_HAEMATOPOIETIC_AND_LYMPHOID_TISSUE_PR300	0.833821	0.72627	0.713844	0.969071	0.78324	0.768934	0.788397	0.70663	0.679074
HCC1588_LUNG_PR500	0.959427	0.948434	0.837612	1.00966	0.662748	0.25783	0.0932816	0.0560459	0.0636785
OV56_OVARY_PR500	0.683624	0.841573	0.746697	0.450527	0.602894	0.312793	0.294668	0.0786816	0.0742571
SNU1196_BILIARY_TRACT_PR500	0.603319	0.644586	0.740377	0.504519	0.255105	0.282735	0.358953	0.212501	0.150496
NCIH1092_LUNG_PR300	0.860961	0.815072	0.688412	0.562346	0.757901	0.552225	0.603389	0.382589	0.375098
MOLP2_HAEMATOPOIETIC_AND_LYMPHOID_TISSUE_PR300	1.11052	0.952019	0.998716	1.02906	1.26572	0.973917	1.14205	0.707772	0.647926
ISHIKAWAHERAKLIO02ER_ENDOMETRIUM_PR500	1.08617	1.14304	0.96634	1.18681	0.916883	1.12437	1.22652	1.33118	1.18654
A673STAG2NT23_ENGINEERED_PR300	0.855123	0.860653	0.882218	0.592942	0.810933	0.770553	0.843181	0.602664	0.659708
SNU489_CENTRAL_NERVOUS_SYSTEM_PR300	1.09488	1.16782	0.90712	0.875159	0.846835	0.719851	0.591385	0.535801	0.857407
YD38_UPPER_AERODIGESTIVE_TRACT_PR500	0.69444	0.959372	0.850011	0.632274	0.733804	0.226182	0.319114	0.123567	0.0898601
KYSE410_OESOPHAGUS_PR500	1.05093	0.780527	1.06177	0.96171	0.843278	0.782227	0.830836	0.378382	0.526404
MSTO211H_PLEURA_PR500	0.838282	1.08377	0.919658	0.829205	0.738693	0.810617	0.820908	0.39928	0.281092
ABC1_LUNG_PR500	0.700819	1.11867	0.875162	0.711205	0.730281	0.418039	0.554183	0.481049	0.347535
YH13_CENTRAL_NERVOUS_SYSTEM_PR500	1.15388	1.05202	0.927582	0.706809	0.783941	0.625267	0.54855	0.364217	0.254146
HCC515_LUNG_PR300	0.997462	0.923131	0.927456	0.990457	0.973461	0.708023	0.714051	0.537404	0.589633
MIAPACA2_PANCREAS_PR500	0.869557	0.855049	0.72194	0.644702	0.566076	0.327403	0.358635	0.188333	0.153271
ISTMES1_PLEURA_PR500	1.51393	1.07829	1.00177	0.836366	1.08744	0.858761	0.632194	0.596799	0.555886
KMBC2_URINARY_TRACT_PR500	0.904349	0.951911	1.05685	0.885318	1.032	1.27118	1.19825	1.1015	0.923582
COLO741_SKIN_PR500	0.653918	1.00818	0.874162	0.960502	0.568571	0.526241	0.808252	0.471042	0.378413
COGAR359_SOFT_TISSUE_PR300	0.82054	0.80712	0.764063	0.966735	0.729891	0.697447	0.74175	0.791357	0.747828
EFO21_OVARY_PR500	0.955537	0.900922	1.027	0.919486	0.831756	0.722291	0.956311	0.789845	0.520939
LN464_CENTRAL_NERVOUS_SYSTEM_PR300	0.612932	0.577626	0.61564	0.486318	0.421337	0.272719	0.330362	0.278493	0.360855
NB4_HAEMATOPOIETIC_AND_LYMPHOID_TISSUE_PR300	0.948464	0.844476	0.509325	0.861137	0.895507	0.662786	0.248489	0.759319	0.332395
DV90_LUNG_PR500	1.00185	0.957613	1.10984	0.874704	1.179	1.03081	0.841306	0.88571	0.465273
HOS_BONE_PR500	0.883337	0.704578	1.11013	0.57351	0.818528	0.670763	0.594544	0.530779	0.555098
697_HAEMATOPOIETIC_AND_LYMPHOID_TISSUE_PR300	0.942413	1.01356	0.952834	0.812287	0.798088	0.868912	0.941157	0.609995	0.637754
SNU1214_UPPER_AERODIGESTIVE_TRACT_PR500	0.98377	1.03794	0.970443	0.979523	0.542362	0.896499	0.584695	0.610809	0.582296
SF295_CENTRAL_NERVOUS_SYSTEM_PR500	0.650948	0.657289	0.717396	0.542607	0.553227	0.434676	0.485216	0.532031	0.367105
CAL78_BONE_PR500	0.978234	0.76019	1.07293	0.855647	0.784256	0.606772	0.696565	0.695232	0.704187
SKPNDW_BONE_PR300	1.1117	1.23437	0.98417	1.0656	0.883458	0.916405	0.676479	0.302798	0.314586
BICR6_UPPER_AERODIGESTIVE_TRACT_PR500	0.749437	0.529029	0.890836	0.64721	0.588242	0.314323	0.319793	0.202702	0.161006
SKMEL3_SKIN_PR500	0.915287	0.89295	1.05907	0.579782	0.734491	0.805116	0.713487	0.879771	0.733137
KELLY_AUTONOMIC_GANGLIA_PR300	1.01812	0.8837	0.897623	0.967452	0.958271	0.902417	1.29415	0.812366	0.808301
UW228_CENTRAL_NERVOUS_SYSTEM_PR300	1.01962	0.799953	0.931158	0.613228	0.890301	0.525124	0.706438	0.432232	0.288047
PANC0203_PANCREAS_PR500	0.67413	0.700243	0.935738	0.790971	0.74384	0.61499	0.730744	0.550354	0.481043
CORL23_LUNG_PR500	0.980219	0.74926	0.984398	0.829338	0.814605	0.470354	0.64989	0.578665	0.485422
OCILY19_HAEMATOPOIETIC_AND_LYMPHOID_TISSUE_PR300	1.70939	1.50923	1.26583	1.32609	1.36975	0.733298	0.558776	0.180298	0.170992
JMSU1_URINARY_TRACT_PR500	0.728869	0.969578	0.751746	0.696513	0.59404	0.590016	0.522574	0.557053	0.504859
KE97_HAEMATOPOIETIC_AND_LYMPHOID_TISSUE_PR300	0.957866	0.824686	0.809992	0.788611	0.902072	0.761311	0.884964	0.572436	0.54551
MDAMB175VII_BREAST_PR500	0.599996	0.61706	0.792822	0.481184	0.277307	0.279361	0.233941	0.235303	0.205583
KMRC3_KIDNEY_PR500	0.859262	1.0047	1.00154	0.892629	0.860696	1.0227	0.912371	0.993123	1.14118
HCC38_BREAST_PR500	0.322919	0.530173	0.44601	0.401272	0.336539	0.281901	0.256236	0.187704	0.168714
RERFLCAD2_LUNG_PR500	0.776496	0.893717	0.75267	0.522853	0.608538	0.824666	0.587137	0.240024	0.302359
639V_URINARY_TRACT_PR500	0.3846	0.307508	0.595633	0.277046	0.184919	0.134329	0.0976997	0.0454561	0.0961612
HEC151_ENDOMETRIUM_PR500	1.08071	1.07864	1.04101	0.729833	1.00027	0.942467	0.782714	0.757407	0.74221
NCIH1568_LUNG_PR500	0.731712	0.636422	0.801614	0.565313	0.546948	0.330258	0.243687	0.139267	0.131269
J82_URINARY_TRACT_PR500	0.741732	0.843595	0.703826	0.653038	0.732015	0.634767	0.509194	0.702238	0.48784
SNUC4_LARGE_INTESTINE_PR500	0.980917	1.19087	1.13761	0.846437	0.741151	0.593696	0.511749	0.143099	0.0556853
RERFGC1B_STOMACH_PR300	1.18817	1.20195	1.11108	1.35921	1.37443	0.946814	0.969201	0.498782	0.400674
NCIH322_LUNG_PR500	1.00791	1.00206	1.05328	0.866786	0.864146	0.414037	0.770313	0.348916	0.482593
EFO27_OVARY_PR500	0.680927	0.598954	0.645649	0.532315	0.59616	0.440594	0.476847	0.453416	0.436942
MG63_BONE_PR300	1.30123	1.19892	1.16024	1.41132	1.52334	1.39003	1.61765	1.02453	0.843447
NCIH1650_LUNG_PR500	0.812473	0.776889	1.27632	0.822283	1.02372	0.924126	1.0385	0.726809	0.543741
GAMG_CENTRAL_NERVOUS_SYSTEM_PR500	0.797649	0.85351	0.721978	0.68339	0.760885	0.501631	0.636131	0.531243	0.412539
NCIH1944_LUNG_PR500	0.892044	0.898215	1.11004	0.722456	0.811759	0.825012	0.852846	0.665794	0.714698
CALU1_LUNG_PR500	0.867198	0.720092	0.620614	0.592644	0.705679	0.506601	0.611232	0.397052	0.384743
PANC0327_PANCREAS_PR500	0.980781	0.947999	0.759954	0.815904	0.719789	0.533231	0.637703	0.298825	0.323827
BXPC3_PANCREAS_PR500	0.828383	0.790962	0.848466	0.628846	0.875951	0.625076	0.515918	0.54525	0.449839
CBAGPN_BONE_PR300	0.643392	0.622682	0.634265	0.677693	0.515886	0.352601	0.448788	0.232292	0.241481
PECAPJ49_UPPER_AERODIGESTIVE_TRACT_PR500	0.719076	0.802809	0.810609	0.726855	0.615377	0.388568	0.378618	0.268376	0.194944
RMUGS_OVARY_PR500	1.07585	1.26545	0.915568	0.872584	1.17949	1.14277	1.06332	0.986786	0.799335
HEC265_ENDOMETRIUM_PR500	0.889421	1.02697	1.21505	1.05392	0.961662	0.78463	0.692659	0.933684	0.72307
A172_CENTRAL_NERVOUS_SYSTEM_PR500	0.831191	0.857943	1.06076	0.813624	0.888153	0.896632	0.731719	0.632651	0.446323
SKNEP1_KIDNEY_PR500	0.995618	0.796448	0.929581	0.826878	0.860832	0.695465	0.786938	0.687569	0.518218
KMS27_HAEMATOPOIETIC_AND_LYMPHOID_TISSUE_PR300	1.18147	0.840221	0.866504	1.20702	1.04404	0.915174	1.02533	0.867886	1.03403
HEL9217_HAEMATOPOIETIC_AND_LYMPHOID_TISSUE_PR300	1.37256	0.989872	0.981223	0.845728	0.857439	0.865811	1.29839	0.675191	0.443921
PECAPJ15_UPPER_AERODIGESTIVE_TRACT_PR500	0.730931	0.877548	0.85475	0.723412	0.679675	0.363184	0.283371	0.109043	0.101811
HT55_LARGE_INTESTINE_PR500	1.00913	0.821948	1.0851	0.916839	0.889076	0.794044	1.04878	1.00417	0.934043
HCC1195_LUNG_PR500	1.14574	1.03131	1.21556	0.899286	0.682505	0.507181	0.674735	0.436335	0.637413
HT144_SKIN_PR500	0.747621	0.566553	0.874083	0.755447	0.983867	0.654057	0.332727	0.247026	0.349099
IGR39_SKIN_PR300	0.621578	0.856078	0.836357	0.948659	0.743054	0.467715	0.478932	0.527314	0.521572
LK2_LUNG_PR500	0.94428	0.979395	1.09918	0.681496	0.695089	0.70539	0.840541	0.84044	0.651763
OCIAML2_HAEMATOPOIETIC_AND_LYMPHOID_TISSUE_PR300	1.20444	1.05356	0.988573	0.800064	1.3116	0.896859	0.942464	0.864486	0.750397
KPL1_BREAST_PR500	1.02592	1.39956	1.24281	1.0457	0.663479	0.178128	0.115855	0.0891429	0.0871151
JHH7_LIVER_PR500	1.24914	0.994597	0.941769	0.648742	0.558284	0.220734	0.162482	0.067386	0.0695738
NCIH1838_LUNG_PR500	0.942187	1.0534	0.953664	0.801234	0.908773	0.477957	0.576054	0.240514	0.243834
SW1088_CENTRAL_NERVOUS_SYSTEM_PR500	0.847374	1.23428	0.909631	0.501912	1.12962	0.855568	0.974718	1.04894	0.671881
GRANTA519_HAEMATOPOIETIC_AND_LYMPHOID_TISSUE_PR300	0.902287	0.628208	0.811241	0.761049	1.18322	0.95308	1.07825	0.989615	1.09048
SW1990_PANCREAS_PR500	0.930204	0.896125	0.846142	0.869345	0.906705	0.885277	0.908255	0.755422	0.739803
U2OS_BONE_PR500	1.04993	1.31205	1.29294	0.856292	0.796699	0.444219	0.990312	0.641125	0.469624
SNU81_LARGE_INTESTINE_PR500	0.863112	0.690152	1.52907	1.00522	0.575689	0.687643	0.631378	0.259717	0.123997
NCIH2023_LUNG_PR500	0.885011	0.819005	0.832809	0.774169	0.828583	0.76083	0.997496	0.638863	0.59145
HEYA8_OVARY_PR500	0.986517	1.25295	1.05116	0.749084	0.761975	0.741256	0.974904	0.870053	0.394987
HCC1954_BREAST_PR300	0.696085	0.849704	0.689569	0.601769	0.690392	0.390332	0.384447	0.173963	0.141646
A673_BONE_PR500	0.784024	0.732863	0.820472	0.576743	0.417891	0.435819	0.368588	0.115164	0.208923
LOUNH91_LUNG_PR500	1.09893	1.18147	1.35316	1.07387	0.951495	0.772705	0.632622	0.400115	0.273609
NCIH596_LUNG_PR500	0.728758	0.975805	0.97198	0.644508	0.597499	0.503714	0.499721	0.33576	0.170959
JHUEM2_ENDOMETRIUM_PR500	0.649516	0.988649	0.773068	0.80521	0.711209	0.465616	0.32702	0.201693	0.179043
RERFLCAI_LUNG_PR500	1.02257	0.743792	0.865107	0.641243	0.567196	0.518709	0.508537	0.332098	0.303476
FADU_UPPER_AERODIGESTIVE_TRACT_PR500	0.935968	0.912941	1.04425	0.84181	0.81997	0.694336	0.515365	0.522797	0.321068
HEC1A_ENDOMETRIUM_PR500	0.987395	1.16267	0.605245	1.1633	0.981266	0.682103	0.63668	0.691958	0.545121
SW948_LARGE_INTESTINE_PR500	1.08452	0.802854	0.764394	0.719298	0.446359	0.477308	0.0721561	0.0521676	0.0320066
NCIH524_LUNG_PR300	0.939266	0.836354	0.852688	0.582783	0.803189	0.853412	1.28291	0.774117	0.756637
SNU719_STOMACH_PR500	0.684965	0.993628	0.965075	0.616258	0.627234	0.189893	0.2273	0.111986	0.0783742
SW620_LARGE_INTESTINE_PR500	1.15324	1.07187	0.914001	0.922809	0.976104	1.00813	1.10359	1.14194	0.879799
TE9_OESOPHAGUS_PR500	1.11115	0.912089	0.861399	0.973276	0.917797	0.853535	0.899551	0.726121	0.523718
U266B1_HAEMATOPOIETIC_AND_LYMPHOID_TISSUE_PR300	0.817618	0.947792	0.88406	1.13181	0.7785	0.782333	0.732957	0.815123	0.647709
PC3_PROSTATE_PR500	0.937316	1.10439	1.02588	0.820739	1.00667	0.880719	0.893615	1.1046	1.12535
GOS3_CENTRAL_NERVOUS_SYSTEM_PR500	0.960212	0.864671	1.04002	0.853683	0.844394	0.753614	0.767458	0.699099	0.61764
HSC3_UPPER_AERODIGESTIVE_TRACT_PR500	0.859197	0.821445	0.954128	0.769787	0.891642	0.611353	0.416815	0.272909	0.142614
KYSE180_OESOPHAGUS_PR500	0.852277	0.825558	0.985548	0.733678	0.765645	0.631731	0.737666	0.640378	0.556144
SKNBE2_AUTONOMIC_GANGLIA_PR300	1.27909	1.09809	0.847663	1.31252	1.08425	1.03885	0.722586	0.632415	0.882116
BC3C_URINARY_TRACT_PR500	1.09215	0.864814	1.19267	1.07405	0.936718	0.957769	0.71562	0.505043	0.372494
NCIH1048_LUNG_PR500	0.708191	0.643602	0.881175	0.401419	0.324071	0.199319	0.142522	0.148791	0.107802
HEPG2_LIVER_PR300	1.06157	1.06774	1.12387	1.22407	0.978758	1.33872	1.55146	1.19132	0.994199
8MGBA_CENTRAL_NERVOUS_SYSTEM_PR500	0.901514	1.08787	0.945427	0.786986	0.77457	0.6732	0.613983	0.2797	0.112532
EN_ENDOMETRIUM_PR500	1.15867	1.06598	0.877035	0.859581	0.740934	0.93429	0.98955	0.904317	0.882662
HS729_SOFT_TISSUE_PR300	1.11013	0.807421	0.957264	1.12203	1.02697	1.02586	0.69504	0.624436	0.755482
HEC59_ENDOMETRIUM_PR500	0.808429	0.748816	0.953989	1.00141	0.729103	0.722281	0.87877	0.572993	0.685553
TE1_OESOPHAGUS_PR500	0.75285	0.666006	0.716223	0.92079	0.498837	0.687017	0.672612	0.479684	0.407679
T47D_BREAST_PR500	1.05264	0.856052	1.04555	0.738443	0.699749	0.673996	0.883117	0.538922	0.658431
SNU407_LARGE_INTESTINE_PR500	0.692011	0.72539	0.373203	0.301371	0.11122	0.073218	0.0782407	0.0426428	0.0585517
PANC1_PANCREAS_PR500	1.20316	0.980468	1.1111	1.07478	0.990109	0.956725	0.701371	0.46618	0.434513
SKHEP1_LIVER_PR500	1.05624	0.917602	1.22773	0.997524	1.00688	0.527576	0.64306	0.364736	0.695525
SNU201_CENTRAL_NERVOUS_SYSTEM_PR300	1.57303	0.897556	1.00082	1.14312	1.54862	1.49742	1.88264	1.64526	1.87504
NCIH1623_LUNG_PR500	0.809742	0.804792	0.940548	0.73574	0.643401	0.438987	0.375985	0.337806	0.205276
TTC1240_SOFT_TISSUE_PR300	0.785143	0.704121	0.831831	0.72526	0.702003	0.619978	0.559023	0.379228	0.449301
JURKAT_HAEMATOPOIETIC_AND_LYMPHOID_TISSUE_PR300	0.771634	0.99097	0.85331	0.930562	0.930439	0.839584	0.765563	0.389039	0.500632
LNZ308_CENTRAL_NERVOUS_SYSTEM_PR300	1.07626	1.05846	0.816098	1.06877	1.10381	0.886921	1.12919	1.07757	1.34735
CW9019_SOFT_TISSUE_PR300	1.05625	0.829187	0.964683	0.74723	0.980803	1.13783	0.92157	0.677563	0.757526
HPAC_PANCREAS_PR500	0.723884	0.70044	0.731564	0.683908	0.692885	0.613276	0.611532	0.533732	0.258113
K562_HAEMATOPOIETIC_AND_LYMPHOID_TISSUE_PR300	0.920657	0.962692	0.857371	0.73912	0.935866	0.612743	0.566092	0.28089	0.262428
CORL88_LUNG_PR300	1.04611	1.11969	0.850498	1.0642	0.87689	1.08631	0.714891	0.748752	0.773475
COLO783_SKIN_PR500	0.924978	0.974211	0.835977	0.744734	0.795866	0.792987	0.713613	0.714196	0.220472
DMS53_LUNG_PR300	1.13631	0.97603	1.03815	1.36292	1.26106	1.35077	1.12281	0.76687	0.545935
RCHACV_HAEMATOPOIETIC_AND_LYMPHOID_TISSUE_PR300	1.26898	1.08588	0.895574	1.121	1.02452	0.776304	0.768946	0.512521	0.497046
GI1_CENTRAL_NERVOUS_SYSTEM_PR500	1.01653	0.998662	0.894021	0.842589	0.698208	0.930116	1.11769	0.862665	0.729386
DBTRG05MG_CENTRAL_NERVOUS_SYSTEM_PR500	1.05924	0.819663	0.792308	0.792243	0.852078	0.763692	0.600505	0.395659	0.403506
KASUMI2_HAEMATOPOIETIC_AND_LYMPHOID_TISSUE_PR300	0.997299	0.891855	0.9702	1.09416	0.907597	0.930526	0.986925	0.842041	1.00475
TE10_OESOPHAGUS_PR500	0.949533	0.936933	0.793832	0.897997	0.786068	0.702397	0.644967	0.599292	0.47008
HMC18_BREAST_PR500	0.894509	1.08083	1.04383	0.941908	0.836038	0.989374	1.06848	0.83704	0.805976
OSRC2_KIDNEY_PR500	0.839734	0.884032	0.647134	0.768221	0.715445	0.53993	0.695319	0.376704	0.4857
A673STAG2NT14_ENGINEERED_PR300	1.02037	0.979251	1.08863	1.03493	0.941552	0.921116	0.995105	0.861456	0.902271
SUDHL8_HAEMATOPOIETIC_AND_LYMPHOID_TISSUE_PR300	0.936759	0.913311	0.794905	1.03538	0.647549	0.601654	0.577998	0.267675	0.520185
NCIH2228_LUNG_PR500	0.628148	0.637149	0.594	0.53721	0.45181	0.563168	0.601461	0.611205	0.632804
COLO678_LARGE_INTESTINE_PR300	1.0264	0.958958	0.909278	0.935283	0.848786	0.734454	0.652227	0.489608	0.468302
AU565_BREAST_PR300	0.898307	0.896977	0.901398	1.10425	1.04194	1.18589	1.37152	0.98504	1.04104
PK45H_PANCREAS_PR500	0.923439	0.949919	0.967653	1.12802	1.00657	0.982915	1.16568	1.15791	1.13421
NCIH226_LUNG_PR500	1.33655	1.07988	1.10092	0.741883	1.06039	0.972142	0.80734	1.01975	0.699388
RCM1_LARGE_INTESTINE_PR500	0.647799	0.838171	0.664487	0.63337	0.513264	0.173831	0.137906	0.0375841	0.0383699
DU145_PROSTATE_PR500	0.84667	1.03627	1.10854	0.851389	0.96537	0.828839	0.833752	0.749847	0.473985
NCIH647_LUNG_PR300	0.909518	0.782276	0.801068	0.738214	0.910967	0.726525	0.780992	0.523409	0.512611
TF1_HAEMATOPOIETIC_AND_LYMPHOID_TISSUE_PR300	0.759298	0.742613	0.853343	0.661033	0.79469	0.82929	0.918664	0.914624	0.915134
GMS10_CENTRAL_NERVOUS_SYSTEM_PR500	0.801429	0.91119	0.842673	0.742419	0.657088	0.560184	0.542736	0.444999	0.323657
NCIH522_LUNG_PR500	1.13852	1.21076	1.1017	0.788348	0.957649	0.751696	0.726832	0.796252	0.724537
NUGC3_STOMACH_PR500	0.735867	0.727327	0.797123	0.64941	0.548772	0.461918	0.370952	0.329823	0.196851
HCC95_LUNG_PR500	0.900089	0.976926	0.888695	0.82677	0.690178	0.708828	0.893934	0.713668	0.41942
MDST8_LARGE_INTESTINE_PR300	1.16158	1.05369	0.99802	0.744941	0.980978	0.751706	1.01315	0.666415	0.953745
ALLSIL_HAEMATOPOIETIC_AND_LYMPHOID_TISSUE_PR300	1.18736	1.08556	0.895694	1.24196	0.908337	0.938918	0.921207	0.751458	0.656949
MOLT16_HAEMATOPOIETIC_AND_LYMPHOID_TISSUE_PR300	0.953907	1.083	1.03994	1.39559	1.39025	0.771966	0.523397	0.451584	0.709644
CHP212_AUTONOMIC_GANGLIA_PR300	1.06775	1.02308	0.959218	1.19604	0.992824	0.984199	1.21612	0.926878	1.06242
TE4_OESOPHAGUS_PR500	1.36606	0.676157	0.865658	0.707886	0.663427	1.0249	0.912713	0.933497	0.960936
U251MG_CENTRAL_NERVOUS_SYSTEM_PR500	0.875661	0.879327	0.940488	0.796381	0.803938	0.650871	0.892122	0.86644	0.791549
NCIH1339_LUNG_PR500	0.961844	0.882222	0.812635	0.951571	0.697692	0.544684	0.830415	0.873671	0.845161
SKNSH_AUTONOMIC_GANGLIA_PR300	0.904923	1.09099	1.03583	0.918774	1.61946	1.15077	0.829308	1.40093	0.887063
NCIH441_LUNG_PR300	0.731133	0.890435	0.726189	0.950174	1.50846	0.794672	0.421859	0.338512	0.19967
SNU1105_CENTRAL_NERVOUS_SYSTEM_PR500	0.981445	1.33193	1.07908	0.970323	0.93263	0.858652	0.652174	0.397185	0.330138
MOLT3_HAEMATOPOIETIC_AND_LYMPHOID_TISSUE_PR300	1.00519	0.881026	0.899444	0.804226	0.96306	1.00097	0.85152	0.758742	0.723618
TOLEDO_HAEMATOPOIETIC_AND_LYMPHOID_TISSUE_PR300	0.865793	0.986645	0.91141	1.26643	0.99637	0.851179	0.863251	0.85757	0.777055
MKN7_STOMACH_PR500	0.555004	0.723145	0.744869	0.625986	0.736597	0.534339	0.511101	0.313884	0.190888
PATU8988S_PANCREAS_PR500	0.99981	0.987671	1.08258	0.807618	0.698376	0.625494	0.488559	0.36793	0.232199
SKMM2_HAEMATOPOIETIC_AND_LYMPHOID_TISSUE_PR300	0.852018	1.06427	0.918787	1.27591	0.919247	0.825078	0.731401	0.818241	0.638239
SKNMC_BONE_PR300	0.849428	0.808758	0.865883	0.800404	0.775223	0.773408	0.771685	0.644131	0.615193
PEDS015T_SOFT_TISSUE_PR300	0.976729	0.846514	0.866528	0.899145	0.99379	1.22536	1.37642	1.36227	2.08368
T98G_CENTRAL_NERVOUS_SYSTEM_PR500	0.757206	0.820678	0.875142	0.638838	0.703223	0.638692	0.729084	0.462661	0.453386
MG63_BONE_PR500	0.966328	1.20592	1.02934	1.23721	1.01409	1.13361	1.01386	0.753301	0.714133
CCK81_LARGE_INTESTINE_PR300	1.07432	0.980438	1.05722	1.04354	1.11326	0.950414	1.19274	0.625429	0.498832
PATU8988T_PANCREAS_PR500	0.866274	0.976073	1.06001	0.833508	0.691987	0.912577	0.66159	0.742839	0.679173
COV318_OVARY_PR300	0.925146	0.996427	0.903704	0.866804	0.867594	0.789732	0.981488	0.879133	1.07197
C8166_HAEMATOPOIETIC_AND_LYMPHOID_TISSUE_PR300	1.17532	0.950092	1.16637	1.00037	1.03988	0.995122	0.941466	0.822191	1.04714
LC1SQSF_LUNG_PR500	0.912914	0.904085	1.07003	1.09768	1.18103	0.771187	0.765865	0.807346	0.917439
HPBALL_HAEMATOPOIETIC_AND_LYMPHOID_TISSUE_PR300	1.10145	0.958653	0.9396	1.1037	0.978961	0.949919	0.938867	0.757733	0.714158
MC116_HAEMATOPOIETIC_AND_LYMPHOID_TISSUE_PR300	1.27802	1.5227	1.183	1.17674	1.15807	0.727565	0.785205	0.52428	0.628445
M059K_CENTRAL_NERVOUS_SYSTEM_PR300	1.21338	0.986627	1.17253	1.09647	1.0512	0.847245	1.07952	0.985654	0.905973
RH41_SOFT_TISSUE_PR300	1.05408	0.912604	1.02295	1.07955	1.09724	1.00568	1.05018	0.91282	0.847066
CHLA06ATRT_SOFT_TISSUE_PR300	0.993049	0.861073	0.856182	0.735809	1.13938	0.695924	0.787334	0.487158	0.446049
KMS12BM_HAEMATOPOIETIC_AND_LYMPHOID_TISSUE_PR300	0.841033	1.06677	0.784331	1.15691	0.84708	0.944613	1.02874	0.882886	0.767188
JR_SOFT_TISSUE_PR300	1.08829	1.03405	1.07625	0.924902	1.54824	0.790703	1.56797	0.897877	0.950152
SHP77_LUNG_PR300	0.909805	0.859867	0.859607	0.660366	0.809232	0.656533	0.751984	0.562508	0.810303
MFE296_ENDOMETRIUM_PR500	1.24109	1.2727	0.970324	0.877949	1.00089	1.37899	0.867296	1.4481	1.59656
TM31_CENTRAL_NERVOUS_SYSTEM_PR500	1.1963	1.10404	1.1465	0.772124	0.730987	0.904954	1.01831	0.653755	0.499601
LI7_LIVER_PR500	0.548683	0.578237	0.901446	0.5014	0.488449	0.258319	0.441318	0.15918	0.0726688
HA1E_KIDNEY_PR300	1.22089	1.5249	0.742477	0.990391	1.37748	0.936806	0.920499	0.639064	0.734204
HS618T_LUNG_PR500	0.910939	0.979277	1.00481	0.808498	0.814807	0.808387	0.899215	0.721609	0.711265
SBC5_LUNG_PR500	1.27994	1.10173	0.897619	1.07638	1.19944	0.95699	1.02548	1.05587	0.698781
KMS11_HAEMATOPOIETIC_AND_LYMPHOID_TISSUE_PR300	1.02506	0.95774	0.847469	0.994194	0.930734	0.841685	0.789025	1.14992	0.749644
KE37_HAEMATOPOIETIC_AND_LYMPHOID_TISSUE_PR300	0.810885	1.02341	0.642656	0.897459	0.74747	0.804183	0.986561	0.546115	0.701765
TC106_BONE_PR300	1.24777	0.769085	0.755399	0.818226	0.766974	1.02809	1.03132	0.989744	0.380185
GB1_CENTRAL_NERVOUS_SYSTEM_PR500	0.974765	0.98328	1.25909	0.991071	0.767941	0.928907	0.900615	0.883672	0.651235
DL_SOFT_TISSUE_PR300	1.02656	1.1439	1.12132	1.07545	0.995986	1.1092	1.12847	0.898987	1.10049
RH4_SOFT_TISSUE_PR300	0.79924	1.00824	0.896163	0.833798	0.703591	0.615457	0.502132	0.407921	0.382257
HEC6_ENDOMETRIUM_PR500	0.667292	0.637958	0.705772	0.266451	0.362644	0.424222	0.457327	0.427807	0.272108
RPMI8402_HAEMATOPOIETIC_AND_LYMPHOID_TISSUE_PR300	1.03544	0.813234	0.773053	0.821907	1.07556	0.707031	0.937821	0.430127	0.530277
FTC238_THYROID_PR500	0.810456	0.939642	1.13478	1.00974	0.427891	0.502968	0.445305	0.356807	0.273811
GDM1_HAEMATOPOIETIC_AND_LYMPHOID_TISSUE_PR300	0.991716	0.861184	0.982873	1.09955	1.0491	0.955656	1.0088	0.975808	1.02448
OVISE_OVARY_PR500	0.901502	0.700818	0.957352	0.78075	0.86481	0.568971	0.929955	0.405866	0.30589
NUDHL1_HAEMATOPOIETIC_AND_LYMPHOID_TISSUE_PR300	0.80596	0.665582	0.616975	0.647196	0.534423	0.487941	0.379885	0.228618	0.29753
SNU61_LARGE_INTESTINE_PR500	0.799934	0.856662	0.985704	0.714112	0.589797	0.53622	0.318448	0.0879491	0.0484176
RERFLCMS_LUNG_PR500	0.829179	0.797227	0.830772	0.809094	0.706245	0.286173	0.29426	0.180825	0.124668
KS1_CENTRAL_NERVOUS_SYSTEM_PR300	1.66922	1.1015	0.983067	1.09666	1.55532	1.37534	1.27093	1.24104	1.0386
SNU410_PANCREAS_PR500	0.616317	0.936552	0.777865	0.684379	0.491988	0.560534	0.513773	0.486587	0.402366
JJN3_HAEMATOPOIETIC_AND_LYMPHOID_TISSUE_PR300	0.954065	0.81245	0.751354	0.816748	0.748862	0.647631	0.906973	0.79997	0.666814
HT_HAEMATOPOIETIC_AND_LYMPHOID_TISSUE_PR300	1.02948	0.923737	1.07046	1.2945	1.46001	1.34291	1.34003	1.09794	1.17462
8305C_THYROID_PR500	0.891171	0.878799	1.31324	0.847191	0.971479	0.649258	0.894913	0.699034	0.562873
SJSA1_BONE_PR300	0.741623	0.781207	0.851531	0.671849	0.976155	0.688959	0.81297	0.693769	0.536441
KYSE510_OESOPHAGUS_PR500	0.862539	0.894016	0.882903	0.699975	0.843829	0.571434	0.748283	0.643889	0.429261
RKN_SOFT_TISSUE_PR500	1.25071	0.952634	0.95083	0.878515	1.08472	1.01111	1.09349	0.734855	0.591615
MOLM16_HAEMATOPOIETIC_AND_LYMPHOID_TISSUE_PR300	1.05976	1.04484	0.988057	1.26524	1.15684	0.993951	0.975554	0.827609	0.822489
SNU216_STOMACH_PR300	1.10698	0.954279	0.918517	1.63514	0.819696	0.828997	0.876079	0.692765	0.676082
TE14_OESOPHAGUS_PR500	0.97239	0.777701	0.925418	0.869887	0.981713	0.820063	0.750716	1.00646	0.789678
LN18_CENTRAL_NERVOUS_SYSTEM_PR500	1.00967	1.0162	0.923275	0.757486	0.87788	0.684126	0.732224	0.57465	0.230827
A204_SOFT_TISSUE_PR500	0.940631	0.967047	0.854739	0.775459	0.699746	0.86525	0.810622	0.686557	0.654711
OUMS23_LARGE_INTESTINE_PR500	0.935313	0.939292	1.38134	1.17092	1.34118	0.856454	0.462343	0.590779	0.390108
SUPT11_HAEMATOPOIETIC_AND_LYMPHOID_TISSUE_PR300	1.1182	0.950274	0.9311	1.2383	1.12217	1.00673	1.06835	1.05128	1.08968
KCL22_HAEMATOPOIETIC_AND_LYMPHOID_TISSUE_PR300	0.837846	0.871545	0.828027	0.903656	0.977127	0.974425	1.13425	0.846899	0.689914
TC71_BONE_PR300	0.935512	0.848723	0.891872	0.875649	0.949661	0.696467	0.872281	0.448667	0.611609
IGR1_SKIN_PR500	0.894932	1.0932	0.829457	0.844384	0.826326	0.632693	0.576902	0.380054	0.409311
JHH5_LIVER_PR500	1.05824	1.42858	0.663034	0.82453	0.806666	0.328415	0.135715	0.162384	0.118879
KMS18_HAEMATOPOIETIC_AND_LYMPHOID_TISSUE_PR300	1.19914	1.16902	0.973973	1.03418	1.24373	1.50123	1.33558	0.931083	0.801158
CALU6_LUNG_PR500	0.546753	0.77975	0.728892	0.251212	0.400324	0.226187	0.32101	0.0947295	0.0838285
NCIH661_LUNG_PR500	1.14403	1.35292	1.28785	0.969502	0.962737	0.670634	0.590818	0.70867	0.646373
SKNAS_AUTONOMIC_GANGLIA_PR300	1.47663	1.11002	1.14073	1.11058	0.96133	1.13053	1.4805	0.907705	1.00283
MON_SOFT_TISSUE_PR500	0.820521	0.334329	1.15015	0.586001	1.82703	0.464304	0.463015	1.05153	1.45147
OVCAR8_OVARY_PR500	0.875387	1.08819	1.07345	0.932978	1.013	0.901462	0.857286	0.833011	0.971047
TTC642_SOFT_TISSUE_PR300	0.765697	0.665066	0.802358	0.805302	0.745996	0.707151	0.68601	0.471779	0.507661
HUH7_LIVER_PR500	1.76002	1.4252	1.22401	1.95101	1.43319	1.08202	0.788957	0.604015	0.44718
HCC1937_BREAST_PR500	0.986093	0.983867	1.22738	0.935318	1.07294	0.697663	1.1928	0.78267	0.567545
SW579_THYROID_PR500	0.666548	0.672029	1.08943	0.983981	0.590278	0.628359	0.46569	0.327004	0.39492
KMS21BM_HAEMATOPOIETIC_AND_LYMPHOID_TISSUE_PR300	1.02736	1.03463	0.93659	1.17903	1.05028	0.918994	0.995938	0.813057	0.78366
COGE352_BONE_PR300	0.795928	1.08891	1.3185	0.793998	0.8465	0.909774	1.33032	0.933561	0.705583
OCIAML5_HAEMATOPOIETIC_AND_LYMPHOID_TISSUE_PR300	1.60729	1.07337	1.02206	0.784104	1.2263	1.1983	1.02531	0.627272	0.244012
DAOY_CENTRAL_NERVOUS_SYSTEM_PR500	0.779378	0.661975	0.921242	0.780412	0.439193	0.526937	0.362967	0.228656	0.289713
COV362_OVARY_PR500	0.931523	1.12523	1.07666	0.970246	0.837462	0.611845	0.998582	0.595048	0.838531
ASPC1_PANCREAS_PR500	0.764693	0.872739	0.949283	0.803695	0.663011	0.606887	0.593018	0.358724	0.225041
SAOS2_BONE_PR300	0.925096	0.673669	0.86357	0.917654	0.873014	0.580159	0.681074	0.284018	0.334455
HUH1_LIVER_PR300	1.04942	0.907372	0.960816	1.15643	1.12053	0.906413	0.58275	0.250827	0.231206
TE8_OESOPHAGUS_PR500	0.808593	1.1396	0.81247	1.04488	0.968326	1.21443	1.27031	0.963559	0.62393
SW1271_LUNG_PR500	0.843785	0.882711	0.978589	0.897001	0.736971	0.65659	0.679855	0.567873	0.405965
SW1116_LARGE_INTESTINE_PR300	1.00578	1.03456	1.14276	1.09354	1.04758	0.965971	0.901369	0.8749	0.880651
G292CLONEA141B1_BONE_PR500	1.00945	0.646058	1.1127	0.583376	0.907098	0.894524	0.725797	0.438729	0.564451
SW1463_LARGE_INTESTINE_PR300	0.836123	0.536298	0.752469	1.60806	0.587649	0.519351	0.568994	0.307304	0.235252
SW1573_LUNG_PR500	0.952213	0.937925	0.989172	0.97595	0.910149	0.728	0.595453	0.301727	0.296238
HS683_CENTRAL_NERVOUS_SYSTEM_PR300	1.14171	1.24714	0.983564	1.18796	1.19666	0.856117	1.21982	1.03055	1.081
SNU869_BILIARY_TRACT_PR500	0.955946	0.873537	1.15474	0.981228	0.813848	0.785611	0.736356	1.07085	0.456477
GP2D_LARGE_INTESTINE_PR500	0.886781	0.825152	1.06567	0.789537	0.635529	0.468994	0.448568	0.272384	0.230128
HCC2108_LUNG_PR300	1.04485	0.930669	0.796369	0.574144	1.00594	0.625511	0.7549	0.303599	0.437473
HCC15_LUNG_PR500	0.856655	0.770452	0.879339	0.790324	0.46441	0.631884	0.540454	0.540799	0.374836
HCC33_LUNG_PR300	1.01769	0.949885	0.902495	1.08978	1.15664	0.84446	0.808533	0.641514	0.771303
HCC1438_LUNG_PR500	0.685989	1.26292	0.702404	0.905499	0.816567	0.7984	0.612783	0.450932	0.113736
HDMYZ_HAEMATOPOIETIC_AND_LYMPHOID_TISSUE_PR300	0.937681	0.851655	0.845248	0.788642	1.15362	0.643589	0.786337	0.332197	0.407704
SNU761_LIVER_PR500	1.02186	1.35807	1.06242	0.813468	0.645191	0.569586	0.45408	0.22987	0.178305
HEC50B_ENDOMETRIUM_PR300	1.01131	0.954032	0.901184	0.868818	1.03527	0.701463	0.733097	0.51808	0.654622
HH_HAEMATOPOIETIC_AND_LYMPHOID_TISSUE_PR300	1.004	0.847483	1.06459	0.9429	1.10938	0.968462	0.838316	0.57243	0.565005
HCC1419_BREAST_PR500	0.968838	1.35035	1.06186	0.989092	1.08577	0.756564	0.584712	0.456927	0.222399
SNU601_STOMACH_PR500	0.268082	0.49413	0.387087	0.247173	0.193151	0.246111	0.213541	0.0934057	0.0494047
HCC1395_BREAST_PR300	1.18866	1.16412	0.962472	0.867341	1.263	1.42361	1.1255	1.21731	1.45332
HPAFII_PANCREAS_PR300	0.901515	0.798826	0.952118	0.885152	0.654285	0.744809	0.690478	0.364967	0.390017
HCC1359_LUNG_PR500	0.796086	0.910646	0.858385	0.606348	0.772072	0.500341	0.508031	0.379155	0.347034
SNU478_BILIARY_TRACT_PR300	0.504868	0.598736	0.626286	0.294804	0.343656	0.411684	0.280083	0.152812	0.315995
SNU878_LIVER_PR300	0.779515	0.821069	0.863389	0.899535	0.919702	0.690237	0.514977	0.488704	0.382984
GSU_STOMACH_PR300	2.38485	1.81814	1.44308	2.22517	2.7725	2.03091	1.77603	0.679128	0.420679
HS611T_HAEMATOPOIETIC_AND_LYMPHOID_TISSUE_PR300	0.950998	0.864059	1.40171	0.90703	1.41332	1.39205	1.14237	1.00191	0.948113
SUPB15_HAEMATOPOIETIC_AND_LYMPHOID_TISSUE_PR300	0.922006	0.899234	0.982007	1.31596	1.05514	0.946022	0.985919	0.776974	0.742321
NCIH358_LUNG_PR500	1.0473	0.958164	0.860191	1.19825	0.969045	0.87854	0.830819	0.561376	0.455681
TCCPAN2_PANCREAS_PR500	0.828668	0.995068	0.784569	0.795881	0.667974	0.794648	0.416827	0.395274	0.284458
G292CLONEA141B1_BONE_PR300	1.22419	0.94065	0.858112	0.659666	0.827377	0.587455	0.784804	0.519567	0.522367
CAL148_BREAST_PR300	0.990339	0.780124	1.09339	0.963217	0.811405	0.647639	0.740517	0.515137	0.834481
CAL12T_LUNG_PR500	0.965922	1.44136	0.50345	0.681102	1.13338	0.577815	0.61925	0.624392	0.456663
U178_CENTRAL_NERVOUS_SYSTEM_PR300	1.26439	1.07559	1.00968	1.08399	1.41937	0.979745	1.09518	0.940306	1.09134
CADOES1_BONE_PR500	1.05482	1.12255	0.750059	0.849976	0.753918	0.700317	0.425437	0.379421	0.28327
CADOES1_BONE_PR300	0.930879	0.879403	0.85674	1.42477	1.00595	0.611267	0.545924	0.651326	0.368997
U87MG_CENTRAL_NERVOUS_SYSTEM_PR300	1.08053	0.910563	0.975496	0.923876	1.08184	0.867296	0.900522	0.525281	0.646513
C32_SKIN_PR300	0.95375	0.766896	0.931761	0.7623	0.915291	0.637992	0.851603	0.431638	0.409264
BT474_BREAST_PR500	1.14302	1.10561	1.09652	1.30138	0.711453	0.782021	0.59481	0.419157	0.473582
BT16_SOFT_TISSUE_PR300	1.54247	0.927539	0.387608	0.381384	0.347858	0.443079	0.425459	0.276007	0.31762
BICR18_UPPER_AERODIGESTIVE_TRACT_PR300	1.13414	0.910356	0.970492	0.768061	1.2597	0.747474	1.06082	0.635905	0.896544
BECKER_CENTRAL_NERVOUS_SYSTEM_PR500	0.803997	0.935765	0.901404	0.775578	0.778395	0.677814	0.601553	0.539299	0.380654
BDCM_HAEMATOPOIETIC_AND_LYMPHOID_TISSUE_PR300	0.885067	1.03877	0.931054	0.904271	0.750141	0.744828	1.352	0.734304	0.735644
AM38_CENTRAL_NERVOUS_SYSTEM_PR300	1.21822	0.820197	0.991445	0.820595	1.10838	0.88316	1.23136	0.612616	1.0072
AGS_STOMACH_PR500	0.898254	1.02917	1.00621	1.01664	0.912006	1.01389	0.983364	1.04952	1.07686
ACCMESO1_PLEURA_PR500	0.464223	1.03836	0.750354	0.760929	0.615836	0.67185	0.583648	0.278507	0.379092
A673STAG2KO45_ENGINEERED_PR300	0.96105	1.01009	1.0596	1.21593	0.771713	0.990281	0.995295	0.8501	0.892004
A673STAG2KO16_ENGINEERED_PR300	0.975811	1.00932	1.16466	1.15309	0.909884	0.97877	0.914666	0.939401	0.934912
A3KAW_HAEMATOPOIETIC_AND_LYMPHOID_TISSUE_PR300	1.06266	0.817603	0.777389	0.813063	1.13152	0.650378	0.880787	0.584853	0.749311
WSUDLCL2_HAEMATOPOIETIC_AND_LYMPHOID_TISSUE_PR300	1.18863	1.03506	0.912226	0.848255	1.02483	0.698221	0.837132	0.649753	0.632356
A253_SALIVARY_GLAND_PR300	0.925445	1.13841	1.22146	0.977435	1.19194	0.469071	0.610702	0.289563	0.111183
A1207_CENTRAL_NERVOUS_SYSTEM_PR300	1.15715	1.07243	1.29547	1.01835	1.10357	0.942171	1.07627	0.983126	1.02837
YD8_UPPER_AERODIGESTIVE_TRACT_PR500	1.01026	0.742049	0.881686	0.800065	0.80126	0.723923	0.757618	0.630211	0.73239
2313287_STOMACH_PR500	1.10083	1.25509	1.24063	1.07442	0.930794	0.474541	0.294337	0.296079	0.240077
CAL33_UPPER_AERODIGESTIVE_TRACT_PR300	0.889132	0.825918	0.787922	0.64715	0.780809	0.481914	0.546135	0.277105	0.134607
SW1783_CENTRAL_NERVOUS_SYSTEM_PR300	0.813577	0.644948	0.888023	0.370186	0.826027	0.583302	0.832471	0.333391	0.215975
TT_OESOPHAGUS_PR500	0.877075	0.975863	0.978341	0.779325	0.832767	0.575879	0.625013	0.168385	0.16677
CAS1_CENTRAL_NERVOUS_SYSTEM_PR300	1.14267	1.24785	0.680606	1.46005	0.558437	0.824523	0.822322	0.545241	1.23874
EWS502_BONE_PR500	0.908463	1.16999	0.684245	0.853767	0.900224	0.591048	0.452385	0.351319	0.255814
EOL1_HAEMATOPOIETIC_AND_LYMPHOID_TISSUE_PR300	1.14661	1.06549	0.987302	1.39704	1.03145	1.0454	1.03449	0.90803	0.699949
EM2_HAEMATOPOIETIC_AND_LYMPHOID_TISSUE_PR300	1.17972	1.17948	1.32289	1.30618	1.2846	1.09841	0.800515	0.522378	0.510211
EFE184_ENDOMETRIUM_PR300	1.08503	0.905549	1.14685	1.12451	1.20769	0.986191	1.02825	0.546636	0.605566
EB1_HAEMATOPOIETIC_AND_LYMPHOID_TISSUE_PR300	1.00434	0.806977	0.867403	0.66873	1.43177	1.02868	1.22371	0.664891	0.770607
DMS79_LUNG_PR300	0.998185	0.931674	0.906264	1.11817	1.02988	1.09385	1.11107	1.06751	1.15324
DMS273_LUNG_PR500	0.992331	0.436764	0.868468	0.894988	0.708298	0.538671	0.787804	0.728374	0.632145
T3M10_LUNG_PR500	1.11589	1.20751	1.00139	0.803118	1.08423	1.05025	0.800266	0.99344	0.679367
DKMG_CENTRAL_NERVOUS_SYSTEM_PR500	0.842248	1.07789	1.18793	1.05902	1.03097	0.857759	0.981211	0.818605	1.10611
TC32_BONE_PR300	1.55769	1.4609	1.13193	1.45687	1.24179	0.745658	0.48028	0.907472	0.827361
DAOY_CENTRAL_NERVOUS_SYSTEM_PR300	0.551712	0.640324	0.602443	0.661988	0.680153	0.606509	0.57843	0.28101	0.294046
COV644_OVARY_PR300	1.06216	0.982912	0.912964	0.832933	1.27747	1.21259	0.794747	0.818006	0.787699
COLO680N_OESOPHAGUS_PR500	0.775974	1.0176	1.09363	0.790522	0.911828	0.717009	0.630397	0.441036	0.407652
COLO320_LARGE_INTESTINE_PR300	0.903244	0.794517	0.928803	0.663683	0.947322	0.741396	0.917872	0.49884	0.656858
TE617T_SOFT_TISSUE_PR300	1.20677	0.890702	0.967765	0.872411	0.571003	0.357786	0.680712	0.251498	0.309959
CMLT1_HAEMATOPOIETIC_AND_LYMPHOID_TISSUE_PR300	1.01382	0.951133	0.860943	1.04527	2.00708	1.30564	1.40166	0.893102	0.477794
CI1_HAEMATOPOIETIC_AND_LYMPHOID_TISSUE_PR300	1.14559	0.607915	1.17508	1.17406	0.670594	0.778361	0.803732	0.569864	0.545402
THP1_HAEMATOPOIETIC_AND_LYMPHOID_TISSUE_PR300	0.854356	1.0398	1.05217	1.10285	0.757201	0.823174	0.881634	0.840101	0.908024
CHLA10_BONE_PR300	0.857163	0.559076	0.727768	0.81603	0.72181	0.742664	0.64413	0.631853	0.678081
CHAGOK1_LUNG_PR300	0.870163	0.962154	0.809722	1.04986	0.983996	0.691731	0.837724	0.589478	0.608189
CH157MN_CENTRAL_NERVOUS_SYSTEM_PR300	0.913331	0.874663	0.865423	0.833926	0.912522	0.650734	0.626089	0.347306	0.32534
TT2609C02_THYROID_PR500	0.743377	0.864972	0.689127	0.773373	0.641193	0.589373	0.597862	0.417364	0.321402
CCFSTTG1_CENTRAL_NERVOUS_SYSTEM_PR500	0.907732	0.972448	0.999703	0.835022	0.952594	0.913295	0.861732	0.888973	1.0435
CAMA1_BREAST_PR500	0.85299	1.00343	1.03065	1.08854	0.779667	0.790542	0.706018	0.23275	0.288948
HS766T_PANCREAS_PR500	0.405512	0.823318	1.0223	0.292575	0.346172	0.491181	0.244823	0.263319	0.241692
SKNFI_AUTONOMIC_GANGLIA_PR300	1.34505	0.935181	1.15562	1.2538	0.994004	1.35466	1.69537	1.03608	1.17396
SNU308_BILIARY_TRACT_PR500	1.11236	0.796396	0.861183	1.03027	0.902052	1.10632	1.0895	1.05363	0.832968
MKN74_STOMACH_PR500	0.746659	1.01839	0.820772	0.711516	0.691753	0.823463	0.729486	0.539992	0.69861
OVK18_OVARY_PR500	1.44813	1.14556	0.953101	0.927704	1.19683	0.632545	0.936761	0.21385	0.143221
OVKATE_OVARY_PR300	1.00111	1.0247	0.959545	1.15844	0.955015	1.08529	1.09772	1.00946	1.03473
MHHNB11_AUTONOMIC_GANGLIA_PR300	1.07284	1.50066	1.02077	1.08272	1.13085	1.19404	1.42339	0.930918	1.15386
MHHES1_BONE_PR500	0.674639	1.00439	0.860734	0.599714	0.476372	0.222335	0.240171	0.146929	0.193796
P12ICHIKAWA_HAEMATOPOIETIC_AND_LYMPHOID_TISSUE_PR300	0.719393	0.913353	0.789529	0.70888	0.888561	1.30958	1.08826	0.929688	1.07488
MHHES1_BONE_PR300	1.12373	0.964224	0.866475	0.873001	0.668299	0.759337	0.436116	0.243281	0.2715
PANC0403_PANCREAS_PR500	0.796694	1.04475	0.882624	0.738067	0.875798	0.796601	0.768183	0.706392	0.399398
PANC0504_PANCREAS_PR300	1.04964	0.914732	0.930118	1.02322	0.925498	0.856201	0.810726	0.758029	0.784138
MFE280_ENDOMETRIUM_PR500	0.749088	0.814392	0.954804	0.65725	0.655293	0.67409	0.583688	0.600841	0.495777
MEWO_SKIN_PR500	1.08135	1.00152	1.17121	1.10541	0.727833	0.326907	0.305453	0.129586	0.0969545
MESSA_SOFT_TISSUE_PR500	0.775979	1.02335	1.11847	1.14219	0.809952	1.18724	0.556758	0.77476	0.631375
YKG1_CENTRAL_NERVOUS_SYSTEM_PR500	0.915485	0.905661	0.897174	0.631184	0.676435	0.548925	0.552206	0.537809	0.435748
LU99_LUNG_PR500	1.2126	1.05787	0.906005	0.928355	1.04879	0.592713	0.599977	0.411485	0.361517
LS1034_LARGE_INTESTINE_PR500	0.96639	1.43345	1.01031	1.05981	1.41995	1.49024	1.12406	1.15111	0.603768
PEDS005TPFAD_KIDNEY_PR300	1.04199	0.827148	0.850545	0.805912	1.08339	0.63625	0.85057	0.548459	0.684223
PF382_HAEMATOPOIETIC_AND_LYMPHOID_TISSUE_PR300	1.02114	0.959473	0.669929	0.766431	0.887224	0.82392	0.920846	0.693476	0.746467
LP1_HAEMATOPOIETIC_AND_LYMPHOID_TISSUE_PR300	0.992213	1.13699	0.81201	1.20035	2.11399	1.34198	0.776462	0.934997	0.709227
LMSU_STOMACH_PR500	0.839912	0.741935	0.646985	0.570041	0.622628	0.653537	0.446172	0.35284	0.246226
PL21_HAEMATOPOIETIC_AND_LYMPHOID_TISSUE_PR300	0.852625	1.14496	0.928971	0.922155	0.607836	0.680734	0.688557	0.549642	0.467525
PSN1_PANCREAS_PR500	1.04238	1.08553	1.01421	0.860913	0.730656	0.871443	0.926667	0.737464	0.620791
QGP1_PANCREAS_PR500	1.14133	0.992844	1.04423	0.83983	1.22706	0.964104	1.06238	1.01971	0.675187
LAMA84_HAEMATOPOIETIC_AND_LYMPHOID_TISSUE_PR300	1.16502	0.890628	1.15235	1.47993	2.16789	1.08	1.00488	0.550817	0.341266
L363_HAEMATOPOIETIC_AND_LYMPHOID_TISSUE_PR300	1.30715	0.96757	0.98335	0.807521	1.17288	0.807461	0.929751	0.726749	0.807103
RDES_BONE_PR300	1.0235	1.02087	0.937536	1.07871	1.50216	1.56646	1.46051	1.63843	1.85724
MONOMAC1_HAEMATOPOIETIC_AND_LYMPHOID_TISSUE_PR300	1.05532	1.11857	0.920834	1.13032	1.05462	0.9446	0.970064	0.861689	0.705404
MONOMAC6_HAEMATOPOIETIC_AND_LYMPHOID_TISSUE_PR300	1.14099	1.11532	1.02136	1.30543	1.18751	1.02993	0.996807	0.838444	0.833817
MON_SOFT_TISSUE_PR300	0.756513	1.12469	0.40232	0.784203	1.10303	0.763088	0.896581	0.814523	0.868776
OE19_OESOPHAGUS_PR500	1.02418	0.921236	0.872636	0.899593	0.787778	0.574746	0.380308	0.101729	0.100519
NCIH2171_LUNG_PR300	1.08689	1.1582	0.852497	1.17739	0.771625	0.966812	1.13002	0.924007	1.05933
NCIH2170_LUNG_PR500	0.87243	0.807916	0.759412	0.603708	0.656369	0.416722	0.28891	0.148981	0.112619
NCIH2077_LUNG_PR500	1.12398	1.05467	1.10857	0.949413	1.02832	0.327404	0.318251	0.123608	0.141442
NCIH520_LUNG_PR500	0.706582	1.38539	0.834931	0.588895	0.828318	0.895636	1.02282	1.11473	0.826264
NCIH2052_PLEURA_PR500	1.21021	1.29772	0.948505	1.42809	1.3828	0.813361	0.932285	0.667506	0.797348
NCIH2009_LUNG_PR500	0.753883	0.785247	1.06708	0.844146	0.765691	0.587533	0.543222	0.559337	0.377857
NCIH2004RT_SOFT_TISSUE_PR300	0.964034	0.998447	1.08637	1.05195	1.0019	0.963525	0.830141	0.979804	0.942574
NCIH196_LUNG_PR300	1.05005	1.04092	1.01783	0.964039	0.991128	0.8405	0.9454	0.868466	0.805318
NCIH650_LUNG_PR500	1.03787	1.0284	1.06765	0.942884	0.928077	1.01443	0.983403	0.925894	0.894655
NCIH1930_LUNG_PR300	0.98735	1.10692	0.94305	1.0064	0.965878	0.960042	0.981686	0.961492	0.894065
NCIH1915_LUNG_PR500	1.05426	1.06386	1.02293	1.11696	0.844434	1.13936	0.916805	0.800825	0.428304
NCIH1876_LUNG_PR300	1.34665	0.970074	1.5938	0.998782	0.958958	0.768673	0.867046	0.94848	0.829499
RD_SOFT_TISSUE_PR300	1.17447	0.952131	0.867098	0.751364	0.949792	0.715619	0.933131	0.703112	0.501925
NCIH838_LUNG_PR500	0.920435	0.991749	0.925688	0.978607	0.787676	0.879387	0.967607	0.710279	0.538622
NCIN87_STOMACH_PR500	1.25202	0.75429	0.977752	0.49196	0.729997	0.838248	0.706378	0.194561	0.166119
NCO2_HAEMATOPOIETIC_AND_LYMPHOID_TISSUE_PR300	1.0634	0.874927	0.964386	1.30762	1.40802	2.44432	2.39085	1.93132	2.09801
NCIH1793_LUNG_PR500	0.888853	0.936557	1.16446	0.818244	0.778413	0.608505	0.566923	0.426729	0.408373
NOMO1_HAEMATOPOIETIC_AND_LYMPHOID_TISSUE_PR300	1.18195	1.26502	0.969992	1.33204	1.16377	1.65106	1.44113	1.93511	1.9008
NCIH1694_LUNG_PR300	1.10171	1.07194	0.983401	1.30054	0.904806	0.929821	1.00817	0.866897	0.956916
NCIH1581_LUNG_PR500	1.11904	1.16636	1.37896	1.24764	1.47703	0.644463	1.05105	1.11453	0.47648
NCIH1573_LUNG_PR500	1.02102	1.26623	1.14953	1.27101	0.875669	0.584369	1.02346	1.00835	0.926697
NCIH1105_LUNG_PR300	0.98466	0.930413	0.942322	1.07075	0.94266	1.03942	1.00731	0.972574	0.972735
NB1_AUTONOMIC_GANGLIA_PR500	1.2304	1.14022	1.03988	0.871344	0.883417	0.760942	1.19174	0.957137	0.847595
NB1_AUTONOMIC_GANGLIA_PR300	0.965191	0.810432	0.961678	0.705023	0.992289	0.665188	0.942234	0.644856	0.828341
OCILY132_HAEMATOPOIETIC_AND_LYMPHOID_TISSUE_PR300	1.11329	0.992073	1.06948	1.16154	0.991244	0.95085	1.07581	0.808768	0.82416
NALM6_HAEMATOPOIETIC_AND_LYMPHOID_TISSUE_PR300	1.14187	1.03072	0.919446	0.988599	1.03436	0.951778	0.990724	0.674506	0.650328
NCIH841_LUNG_PR500	1.39601	1.89875	1.74335	1.29249	1.60319	1.13129	1.11249	0.778731	0.851537
RD_SOFT_TISSUE_PR500	1.14684	0.896436	1.07996	0.954595	0.93679	0.877895	0.763966	0.683124	0.513837
L33_PANCREAS_PR500	0.969213	0.62609	1.82493	0.620867	0.868603	0.575062	0.218612	0.211591	0.183416
RERFLCAD1_LUNG_PR500	0.641531	0.824823	0.939677	0.736566	0.688111	0.675145	0.664846	0.472079	0.386441
KATOIII_STOMACH_PR300	1.04845	1.07672	1.06952	1.37085	0.971847	0.848727	1.03998	0.599297	0.74789
KARPAS620_HAEMATOPOIETIC_AND_LYMPHOID_TISSUE_PR300	1.01705	1.00509	0.911702	1.09718	0.885643	0.910991	0.855303	0.792325	0.808773
JURLMK1_HAEMATOPOIETIC_AND_LYMPHOID_TISSUE_PR300	1.06572	0.871291	0.842361	0.624822	1.02923	0.727383	1.02432	0.516724	0.691088
SKMEL5_SKIN_PR500	0.932566	0.985833	0.826087	0.677415	0.601161	0.398897	0.579309	0.218824	0.34352
JL1_PLEURA_PR300	1.09548	0.894945	1.19402	1.12953	1.07029	0.686267	0.962627	1.09795	1.15111
JIMT1_BREAST_PR500	0.884801	0.793171	0.935247	0.567277	0.59881	0.861019	0.47257	0.658326	0.318921
SKNBE2_AUTONOMIC_GANGLIA_PR500	1.12066	1.1586	0.95251	0.927335	0.821817	0.990478	0.668463	0.75446	0.939881
JHUEM7_ENDOMETRIUM_PR300	1.14869	0.895527	0.987701	0.80043	1.24363	0.835933	0.953373	0.51233	0.526825
SKNEP1_BONE_PR300	1.50509	1.11747	1.20398	1.21712	1.33243	1.05655	1.06623	1.06446	1.40472
NCIH2196_LUNG_PR300	0.996929	1.00747	0.939361	1.12171	1.07298	1.11122	1.13427	1.01062	1.17049
SKNO1_HAEMATOPOIETIC_AND_LYMPHOID_TISSUE_PR300	1.06329	1.13513	1.14541	0.73146	1.12054	0.7305	0.816168	0.619147	0.586513
JEKO1_HAEMATOPOIETIC_AND_LYMPHOID_TISSUE_PR300	1.06638	0.8044	0.787862	0.978316	0.983689	0.749396	0.711163	0.569714	0.60772
KD_SOFT_TISSUE_PR300	0.796195	0.905847	0.636164	0.836133	0.77512	0.574736	0.466626	0.352933	0.314431
IGROV1_OVARY_PR500	1.1647	1.07315	1.04096	0.897961	0.691928	0.787725	0.769316	1.1704	0.93131
SNB75_CENTRAL_NERVOUS_SYSTEM_PR500	0.839445	0.873093	1.01844	0.574393	0.51866	0.578039	0.580976	0.250429	0.293594
HUT78_HAEMATOPOIETIC_AND_LYMPHOID_TISSUE_PR300	0.988881	0.996028	1.22149	1.16979	1.1474	1.23034	1.22064	0.949494	1.17894
HUPT4_PANCREAS_PR300	0.569946	0.490764	0.511718	0.464839	0.424614	0.219005	0.159032	0.111744	0.10639
SNU1066_UPPER_AERODIGESTIVE_TRACT_PR500	1.12371	1.26148	1.32551	0.875249	0.9432	0.495814	0.54904	0.392089	0.380128
HUH6_LIVER_PR500	1.29075	1.33496	1.01299	1.10455	0.943022	1.14181	0.540951	0.330151	0.226758
HUG1N_STOMACH_PR300	1.12484	0.703124	0.898085	1.26439	1.18191	1.03204	1.14351	0.926545	0.927692
SNU119_OVARY_PR300	1.06544	0.994384	0.889852	1.13461	1.04122	0.936861	0.948868	0.822594	0.959654
HT29_LARGE_INTESTINE_PR500	0.901514	0.914004	0.933947	0.743829	0.741556	0.581643	0.258012	0.0890117	0.0479691
SNU1_STOMACH_PR300	0.63381	0.623421	0.617695	0.409624	0.327111	0.332084	0.252329	0.182551	0.204696
HT1197_URINARY_TRACT_PR300	1.16097	1.03107	1.25116	1.07202	0.708855	0.76135	0.617043	0.592347	0.583059
HT1080_SOFT_TISSUE_PR500	1.03141	0.727978	1.15214	0.664405	1.27525	1.00429	0.994755	0.600362	0.240645
SNU245_BILIARY_TRACT_PR500	1.26846	1.16676	1.17242	0.84249	1.15107	0.718075	0.935416	0.582139	0.419277
IALM_LUNG_PR500	1.01013	1.33285	1.28677	1.3523	0.888873	1.09102	1.46527	0.895632	0.743226
SNU398_LIVER_PR500	1.29132	0.973727	1.70529	0.778113	1.46158	1.25401	1.02815	0.873671	0.882859
KE39_STOMACH_PR300	0.95789	0.738636	0.621233	0.840648	0.531116	0.684785	0.446906	0.237492	0.205576
SKES1_BONE_PR300	0.759327	0.647573	0.660226	0.768562	0.474191	0.404333	0.535404	0.36342	0.293916
KYSE450_OESOPHAGUS_PR300	0.924307	0.809759	0.874024	0.818395	1.03863	0.671535	0.744016	0.476388	0.560301
RERFLCKJ_LUNG_PR500	0.856572	0.878444	0.845816	0.673393	0.918884	0.331304	0.465337	0.28473	0.229268
RH28_SOFT_TISSUE_PR300	1.15959	0.794883	1.01337	1.01645	1.12207	1.08619	1.41975	1.21481	1.25538
KYSE140_OESOPHAGUS_PR500	0.962217	1.44392	0.868048	0.899281	1.09821	0.973689	0.94421	1.11665	0.953387
KYM1_SOFT_TISSUE_PR300	0.986293	1.00118	1.23262	1.47149	1.04607	1.37275	0.862093	0.987743	0.711769
RH36_SOFT_TISSUE_PR300	1.27494	1.21666	1.1461	1.29041	1.58426	1.26238	1.78659	2.13028	1.72478
RHJT_SOFT_TISSUE_PR300	1.15452	0.944368	1.11187	1.02857	1.07165	1.00304	1.10059	0.861336	0.764548
KURAMOCHI_OVARY_PR500	1.35014	0.956923	1.1531	0.866252	0.827571	0.855298	1.04005	0.809726	1.01429
KU812_HAEMATOPOIETIC_AND_LYMPHOID_TISSUE_PR300	1.03827	0.932363	0.947177	1.23168	1.08749	1.03724	1.19945	1.09277	1.14665
RL952_ENDOMETRIUM_PR500	1.11944	1.06571	0.829101	1.11708	0.841444	0.740639	0.885174	0.968595	1.04669
RL_HAEMATOPOIETIC_AND_LYMPHOID_TISSUE_PR300	1.1352	0.912429	1.30917	0.979835	1.0779	1.13685	1.40546	1.05573	1.50138
KPNYN_AUTONOMIC_GANGLIA_PR300	1.02459	1.02968	0.981515	1.09841	1.09018	1.48457	1.33571	0.892022	1.28003
SKES1_BONE_PR500	0.616396	0.545903	0.600418	0.499175	0.540328	0.548492	0.414852	0.267667	0.294974
KP4_PANCREAS_PR500	0.851974	0.790356	0.762554	0.661052	0.569103	0.569689	0.302752	0.205658	0.307313
RT4_URINARY_TRACT_PR500	0.313507	0.376526	0.421894	0.338663	0.245464	0.335789	0.279909	0.212164	0.20674
KOPN8_HAEMATOPOIETIC_AND_LYMPHOID_TISSUE_PR300	1.24174	0.972234	0.988645	0.942333	1.23405	0.880302	0.92356	0.783658	0.721416
KNS62_LUNG_PR500	0.615879	1.03488	1.1737	1.04749	0.44027	0.51883	0.654729	0.328072	0.39225
KMS20_HAEMATOPOIETIC_AND_LYMPHOID_TISSUE_PR300	0.924838	0.936139	1.04511	1.07744	0.918579	0.899187	0.953146	0.891021	0.994929
SCC9_UPPER_AERODIGESTIVE_TRACT_PR300	0.948587	1.00584	0.737478	0.844643	0.698172	0.60531	0.5937	0.186652	0.214758
SCLC21H_LUNG_PR300	1.02628	1.04286	0.973842	1.0211	0.581289	0.851098	0.937437	0.698366	0.629542
KMH2_HAEMATOPOIETIC_AND_LYMPHOID_TISSUE_PR300	1.10432	0.995515	0.904143	0.964981	1.12987	0.984693	1.33049	1.14845	1.47767
KLE_ENDOMETRIUM_PR300	1.08449	0.981401	0.870634	1.02057	0.944536	1.02825	0.867944	0.822512	0.80288
KHM1B_HAEMATOPOIETIC_AND_LYMPHOID_TISSUE_PR300	0.920605	0.946503	0.934646	1.49077	1.0677	1.14019	1.02758	0.746634	0.600257
SIMA_AUTONOMIC_GANGLIA_PR300	0.81164	0.907184	1.09453	1.19701	1.13354	1.72517	1.40263	1.14575	1.30613
SIMA_AUTONOMIC_GANGLIA_PR500	1.11084	1.39554	1.02935	0.934758	0.913348	1.31425	1.14939	1.35805	1.39537
KELLY_AUTONOMIC_GANGLIA_PR500	0.684894	0.82619	0.78002	0.863975	0.733131	1.0322	0.73277	0.727297	0.684283
RT112_URINARY_TRACT_PR500	0.425135	0.404886	0.405083	0.286776	0.282295	0.133508	0.126955	0.0994448	0.115325
143B_BONE_PR300	0.883608	0.811111	0.825242	0.794002	1.00191	0.54955	0.640635	0.322934	0.464193

## Sheet: 1I
Area under the curve of PRISM screen cell lines ranked by their sensitivity to AC484 with and without IFNγ (1ng/mL)
AC484 only				AC484 + IFNg
cell line	rank	auc		cell line	rank	auc
KYO1_HAEMATOPOIETIC_AND_LYMPHOID_TISSUE	1	0.360153		NCIH2110_LUNG	1	0.216083
DEL_HAEMATOPOIETIC_AND_LYMPHOID_TISSUE	2	0.517241		KYO1_HAEMATOPOIETIC_AND_LYMPHOID_TISSUE	2	0.267288
BT549_BREAST	3	0.567035		SNU407_LARGE_INTESTINE	3	0.342574
KARPAS299_HAEMATOPOIETIC_AND_LYMPHOID_TISSUE	4	0.598667		BFTC905_URINARY_TRACT	4	0.396546
YD15_SALIVARY_GLAND	5	0.601143		DEL_HAEMATOPOIETIC_AND_LYMPHOID_TISSUE	5	0.399395
HCC78_LUNG	6	0.646715		ZR751_BREAST	6	0.406467
SR786_HAEMATOPOIETIC_AND_LYMPHOID_TISSUE	7	0.650909		HCC4006_LUNG	7	0.425874
UBLC1_URINARY_TRACT	8	0.654254		MDAMB453_BREAST	8	0.427543
U937_HAEMATOPOIETIC_AND_LYMPHOID_TISSUE	9	0.658851		SNU886_LIVER	9	0.42808
JHH4_LIVER	10	0.670001		JHH7_LIVER	10	0.430168
G401_SOFT_TISSUE	11	0.682997		MOLM13_HAEMATOPOIETIC_AND_LYMPHOID_TISSUE	11	0.430622
MKN45_STOMACH	12	0.687739		639V_URINARY_TRACT	12	0.433008
EBC1_LUNG	13	0.688466		HS939T_SKIN	13	0.438816
HCC4006_LUNG	14	0.693166		HCC1588_LUNG	14	0.441255
5637_URINARY_TRACT	15	0.697305		DOHH2_HAEMATOPOIETIC_AND_LYMPHOID_TISSUE	15	0.451935
SF539_CENTRAL_NERVOUS_SYSTEM	16	0.698153		UBLC1_URINARY_TRACT	16	0.456386
A101D_SKIN	17	0.701257		G292CLONEA141B1_BONE	17	0.473546
GSS_STOMACH	18	0.703834		EBC1_LUNG	18	0.475314
NCIH2087_LUNG	19	0.707766		DETROIT562_UPPER_AERODIGESTIVE_TRACT	19	0.476891
ONS76_CENTRAL_NERVOUS_SYSTEM	20	0.71291		DANG_PANCREAS	20	0.480632
SUDHL1_HAEMATOPOIETIC_AND_LYMPHOID_TISSUE	21	0.713016		COV434_OVARY	21	0.498798
OCIM1_HAEMATOPOIETIC_AND_LYMPHOID_TISSUE	22	0.720055		CAOV3_OVARY	22	0.505349
HS939T_SKIN	23	0.720215		KPL1_BREAST	23	0.50683
NCIH2110_LUNG	24	0.722111		HCC1428_BREAST	24	0.509089
MDAMB361_BREAST	25	0.726112		MKN45_STOMACH	25	0.512963
DOHH2_HAEMATOPOIETIC_AND_LYMPHOID_TISSUE	26	0.730544		A673_BONE	26	0.513425
SW1353_BONE	27	0.738291		KE39_STOMACH	27	0.51353
PECAPJ41CLONED2_UPPER_AERODIGESTIVE_TRACT	28	0.742229		PK59_PANCREAS	28	0.516103
CAKI1_KIDNEY	29	0.743936		SNU1066_UPPER_AERODIGESTIVE_TRACT	29	0.516526
RI1_HAEMATOPOIETIC_AND_LYMPHOID_TISSUE	30	0.749748		CADOES1_BONE	30	0.517724
NCIH1341_LUNG	31	0.751058		SNU1_STOMACH	31	0.520319
SNU886_LIVER	32	0.751519		SF539_CENTRAL_NERVOUS_SYSTEM	32	0.521947
TC205_BONE	33	0.751881		AMO1_HAEMATOPOIETIC_AND_LYMPHOID_TISSUE	33	0.523551
NCIH23_LUNG	34	0.755784		NCIH508_LARGE_INTESTINE	34	0.523598
SKM1_HAEMATOPOIETIC_AND_LYMPHOID_TISSUE	35	0.75826		RT112_URINARY_TRACT	35	0.526306
SKMEL24_SKIN	36	0.762106		5637_URINARY_TRACT	36	0.528176
MDAMB453_BREAST	37	0.766601		GSS_STOMACH	37	0.53164
SKMEL30_SKIN	38	0.767696		KYSE270_OESOPHAGUS	38	0.533632
RH30_SOFT_TISSUE	39	0.771953		BICR56_UPPER_AERODIGESTIVE_TRACT	39	0.535287
PANC1005_PANCREAS	40	0.772338		COLO668_LUNG	40	0.536025
BFTC905_URINARY_TRACT	41	0.773997		PANC0327_PANCREAS	41	0.538564
CORL279_LUNG	42	0.775347		NCIH1048_LUNG	42	0.541317
BICR31_UPPER_AERODIGESTIVE_TRACT	43	0.776303		HCC827_LUNG	43	0.54157
RVH421_SKIN	44	0.777263		KALS1_CENTRAL_NERVOUS_SYSTEM	44	0.541695
TE5_OESOPHAGUS	45	0.778858		BT16_SOFT_TISSUE	45	0.544871
ECGI10_OESOPHAGUS	46	0.782093		LU99_LUNG	46	0.547134
786O_KIDNEY	47	0.782802		A101D_SKIN	47	0.547471
SNU423_LIVER	48	0.783476		TTC709_SOFT_TISSUE	48	0.551928
AMO1_HAEMATOPOIETIC_AND_LYMPHOID_TISSUE	49	0.787577		LS513_LARGE_INTESTINE	49	0.553044
PK59_PANCREAS	50	0.791282		SW948_LARGE_INTESTINE	50	0.553904
CAL120_BREAST	51	0.798391		TM87_SOFT_TISSUE	51	0.554871
CAL29_URINARY_TRACT	52	0.798543		HCT15_LARGE_INTESTINE	52	0.556284
KALS1_CENTRAL_NERVOUS_SYSTEM	53	0.800537		MCF7_BREAST	53	0.556622
HT115_LARGE_INTESTINE	54	0.808541		RCM1_LARGE_INTESTINE	54	0.559171
SNU1079_BILIARY_TRACT	55	0.810368		YD15_SALIVARY_GLAND	55	0.559266
BV173_HAEMATOPOIETIC_AND_LYMPHOID_TISSUE	56	0.8122		RMGI_OVARY	56	0.560581
RKO_LARGE_INTESTINE	57	0.812879		UACC62_SKIN	57	0.562204
KYSE270_OESOPHAGUS	58	0.812992		SNUC5_LARGE_INTESTINE	58	0.564262
U118MG_CENTRAL_NERVOUS_SYSTEM	59	0.816897		MDAMB175VII_BREAST	59	0.566971
42MGBA_CENTRAL_NERVOUS_SYSTEM	60	0.817249		CAL27_UPPER_AERODIGESTIVE_TRACT	60	0.568044
TM87_SOFT_TISSUE	61	0.818363		HUH7_LIVER	61	0.568488
ESS1_ENDOMETRIUM	62	0.819009		CAL29_URINARY_TRACT	62	0.568608
BCPAP_THYROID	63	0.819145		K029AX_SKIN	63	0.570212
NCIH28_PLEURA	64	0.819302		JM1_HAEMATOPOIETIC_AND_LYMPHOID_TISSUE	64	0.570743
SKMEL28_SKIN	65	0.820109		TE617T_SOFT_TISSUE	65	0.575231
KYSE30_OESOPHAGUS	66	0.820177		SW780_URINARY_TRACT	66	0.577637
HDQP1_BREAST	67	0.821049		GCIY_STOMACH	67	0.578443
MELHO_SKIN	68	0.821928		NCIH2347_LUNG	68	0.579998
NCIH211_LUNG	69	0.822074		JHH5_LIVER	69	0.58138
U2OS_BONE	70	0.823296		CORL23_LUNG	70	0.582196
NCIH2347_LUNG	71	0.823606		SUDHL1_HAEMATOPOIETIC_AND_LYMPHOID_TISSUE	71	0.583013
SQ1_LUNG	72	0.826044		SCABER_URINARY_TRACT	72	0.584875
A2058_SKIN	73	0.826221		SKM1_HAEMATOPOIETIC_AND_LYMPHOID_TISSUE	73	0.588947
CAOV3_OVARY	74	0.827507		U937_HAEMATOPOIETIC_AND_LYMPHOID_TISSUE	74	0.589192
NCIH2444_LUNG	75	0.827988		NCIH292_LUNG	75	0.589251
HCC827_LUNG	76	0.828465		RKO_LARGE_INTESTINE	76	0.589529
SNU899_UPPER_AERODIGESTIVE_TRACT	77	0.830477		BICR6_UPPER_AERODIGESTIVE_TRACT	77	0.596876
SEM_HAEMATOPOIETIC_AND_LYMPHOID_TISSUE	78	0.831521		SNU1077_ENDOMETRIUM	78	0.598342
NCIH1355_LUNG	79	0.832253		YD38_UPPER_AERODIGESTIVE_TRACT	79	0.599579
NCIH2122_LUNG	80	0.832603		NCIH1703_LUNG	80	0.5996
H4_CENTRAL_NERVOUS_SYSTEM	81	0.833757		RERFLCAI_LUNG	81	0.599934
TT_THYROID	82	0.83417		KARPAS299_HAEMATOPOIETIC_AND_LYMPHOID_TISSUE	82	0.60155
WM2664_SKIN	83	0.834652		NCIH28_PLEURA	83	0.606085
STM9101_SOFT_TISSUE	84	0.834791		CAL33_UPPER_AERODIGESTIVE_TRACT	84	0.606958
SCC25_UPPER_AERODIGESTIVE_TRACT	85	0.835585		TOV112D_OVARY	85	0.609631
DU4475_BREAST	86	0.836123		SNGM_ENDOMETRIUM	86	0.610377
HUPT3_PANCREAS	87	0.836141		CJM_SKIN	87	0.612739
SCABER_URINARY_TRACT	88	0.836231		SR786_HAEMATOPOIETIC_AND_LYMPHOID_TISSUE	88	0.613219
DETROIT562_UPPER_AERODIGESTIVE_TRACT	89	0.837093		CL34_LARGE_INTESTINE	89	0.613303
769P_KIDNEY	90	0.837293		SCC25_UPPER_AERODIGESTIVE_TRACT	90	0.61449
WM1799_SKIN	91	0.837746		NCIH2077_LUNG	91	0.614634
NCIH508_LARGE_INTESTINE	92	0.838279		ISTMES1_PLEURA	92	0.615394
NCIH1437_LUNG	93	0.838298		MELHO_SKIN	93	0.617019
CAL54_KIDNEY	94	0.838366		HCC78_LUNG	94	0.617179
253J_URINARY_TRACT	95	0.838587		SNU761_LIVER	95	0.617189
TM87_SOFT_TISSUE	96	0.84122		769P_KIDNEY	96	0.618112
SNU449_LIVER	97	0.842019		SCC9_UPPER_AERODIGESTIVE_TRACT	97	0.618155
JVM3_HAEMATOPOIETIC_AND_LYMPHOID_TISSUE	98	0.842193		S117_SOFT_TISSUE	98	0.61821
DND41_HAEMATOPOIETIC_AND_LYMPHOID_TISSUE	99	0.842782		SAOS2_BONE	99	0.621911
CAL27_UPPER_AERODIGESTIVE_TRACT	100	0.843251		UW228_CENTRAL_NERVOUS_SYSTEM	100	0.622513
SNU668_STOMACH	101	0.84418		FTC133_THYROID	101	0.623127
LXF289_LUNG	102	0.844499		42MGBA_CENTRAL_NERVOUS_SYSTEM	102	0.623198
BICR56_UPPER_AERODIGESTIVE_TRACT	103	0.844596		SNUC4_LARGE_INTESTINE	103	0.624108
COLO792_SKIN	104	0.846373		KURAMOCHI_OVARY	104	0.624834
EFM192A_BREAST	105	0.846953		HUH1_LIVER	105	0.624983
COLO800_SKIN	106	0.847138		UMUC1_URINARY_TRACT	106	0.625414
HCC1806_BREAST	107	0.848396		NCIH82_LUNG	107	0.625513
LOXIMVI_SKIN	108	0.84963		GP2D_LARGE_INTESTINE	108	0.625806
BHT101_THYROID	109	0.850132		IGR37_SKIN	109	0.626353
HGC27_STOMACH	110	0.850335		HCC1806_BREAST	110	0.626393
NUGC4_STOMACH	111	0.85113		NCIH2170_LUNG	111	0.629641
253JBV_URINARY_TRACT	112	0.851283		ECGI10_OESOPHAGUS	112	0.62987
HT1376_URINARY_TRACT	113	0.85241		HDQP1_BREAST	113	0.630411
CJM_SKIN	114	0.85244		PECAPJ15_UPPER_AERODIGESTIVE_TRACT	114	0.631059
UACC257_SKIN	115	0.852598		A673STAG2NT23_ENGINEERED	115	0.63164
G402_SOFT_TISSUE	116	0.853512		NCIH2122_LUNG	116	0.632234
NCIH1435_LUNG	117	0.854359		CORL279_LUNG	117	0.632466
HEP3B217_LIVER	118	0.854626		HSC2_UPPER_AERODIGESTIVE_TRACT	118	0.632673
JHOC5_OVARY	119	0.855865		TC205_BONE	119	0.633171
TEN_ENDOMETRIUM	120	0.858774		C32_SKIN	120	0.635024
TYKNU_OVARY	121	0.859716		TEN_ENDOMETRIUM	121	0.63693
KYSE520_OESOPHAGUS	122	0.859751		NCIH1341_LUNG	122	0.637613
OE33_OESOPHAGUS	123	0.86026		SNU449_LIVER	123	0.638135
SW48_LARGE_INTESTINE	124	0.860452		ACHN_KIDNEY	124	0.638728
MEG01_HAEMATOPOIETIC_AND_LYMPHOID_TISSUE	125	0.86071		RI1_HAEMATOPOIETIC_AND_LYMPHOID_TISSUE	125	0.638774
TCCSUP_URINARY_TRACT	126	0.86103		SKPNDW_BONE	126	0.640691
UACC62_SKIN	127	0.861417		A253_SALIVARY_GLAND	127	0.642947
CHLA15_AUTONOMIC_GANGLIA	128	0.861765		RH30_SOFT_TISSUE	128	0.643848
PANC0813_PANCREAS	129	0.861772		CALU1_LUNG	129	0.644609
NCIH727_LUNG	130	0.862009		LOVO_LARGE_INTESTINE	130	0.64483
CORL105_LUNG	131	0.863576		PK1_PANCREAS	131	0.645377
BICR16_UPPER_AERODIGESTIVE_TRACT	132	0.865612		RERFLCMS_LUNG	132	0.646508
DANG_PANCREAS	133	0.866113		MHHES1_BONE	133	0.64663
G402_SOFT_TISSUE	134	0.867144		LOXIMVI_SKIN	134	0.647303
RPMI7951_SKIN	135	0.867192		HCC15_LUNG	135	0.649155
HSC2_UPPER_AERODIGESTIVE_TRACT	136	0.867838		LN464_CENTRAL_NERVOUS_SYSTEM	136	0.650838
SW480_LARGE_INTESTINE	137	0.867883		HGC27_STOMACH	137	0.651473
SNU685_ENDOMETRIUM	138	0.868568		MHHES1_BONE	138	0.652518
COV434_OVARY	139	0.868962		MDAMB468_BREAST	139	0.652659
HEC1B_ENDOMETRIUM	140	0.869976		HS944T_SKIN	140	0.652868
SW1710_URINARY_TRACT	141	0.870265		HCC1195_LUNG	141	0.653731
SNUC5_LARGE_INTESTINE	142	0.870548		SNU46_UPPER_AERODIGESTIVE_TRACT	142	0.65486
LS411N_LARGE_INTESTINE	143	0.870724		BT474_BREAST	143	0.655621
KMS28BM_HAEMATOPOIETIC_AND_LYMPHOID_TISSUE	144	0.871197		MEWO_SKIN	144	0.657485
JHH1_LIVER	145	0.871806		T47D_BREAST	145	0.659166
CAL51_BREAST	146	0.871815		HS294T_SKIN	146	0.660042
OAW42_OVARY	147	0.872345		OE33_OESOPHAGUS	147	0.660448
IGR37_SKIN	148	0.872897		RD_SOFT_TISSUE	148	0.660468
A375_SKIN	149	0.873034		WM983B_SKIN	149	0.661685
PC14_LUNG	150	0.873354		HT29_LARGE_INTESTINE	150	0.662195
HEC251_ENDOMETRIUM	151	0.87344		KP4_PANCREAS	151	0.66302
SKLU1_LUNG	152	0.873576		OVK18_OVARY	152	0.663051
HCT15_LARGE_INTESTINE	153	0.874164		A2780_OVARY	153	0.663602
HS852T_SKIN	154	0.877162		BT549_BREAST	154	0.663917
TOV21G_OVARY	155	0.877416		COLO320_LARGE_INTESTINE	155	0.664056
SKUT1_SOFT_TISSUE	156	0.877631		NUGC3_STOMACH	156	0.664328
SNU1076_UPPER_AERODIGESTIVE_TRACT	157	0.877698		HPAC_PANCREAS	157	0.664839
MDAMB231_BREAST	158	0.878585		YD10B_UPPER_AERODIGESTIVE_TRACT	158	0.66646
GCT_SOFT_TISSUE	159	0.878678		CAL54_KIDNEY	159	0.666831
HS729_SOFT_TISSUE	160	0.879202		TTC442_SOFT_TISSUE	160	0.667111
GCIY_STOMACH	161	0.8802		NCIH1568_LUNG	161	0.668334
KP2_PANCREAS	162	0.880829		EW8_BONE	162	0.669022
OE21_OESOPHAGUS	163	0.881255		NUDHL1_HAEMATOPOIETIC_AND_LYMPHOID_TISSUE	163	0.669269
HS944T_SKIN	164	0.881571		ONS76_CENTRAL_NERVOUS_SYSTEM	164	0.669837
COLO668_LUNG	165	0.882498		IPC298_SKIN	165	0.670224
NCIH2126_LUNG	166	0.883414		8MGBA_CENTRAL_NERVOUS_SYSTEM	166	0.670577
NCIH1563_LUNG	167	0.884671		EWS502_BONE	167	0.673034
OCIAML3_HAEMATOPOIETIC_AND_LYMPHOID_TISSUE	168	0.884932		NUGC4_STOMACH	168	0.673136
OVSAHO_OVARY	169	0.886052		OCILY19_HAEMATOPOIETIC_AND_LYMPHOID_TISSUE	169	0.673442
SJSA1_BONE	170	0.886363		CHLA06ATRT_SOFT_TISSUE	170	0.673677
KYSE150_OESOPHAGUS	171	0.886717		ONCODG1_OVARY	171	0.673922
VMRCRCZ_KIDNEY	172	0.887303		JIMT1_BREAST	172	0.674098
MOLM13_HAEMATOPOIETIC_AND_LYMPHOID_TISSUE	173	0.887368		WM2664_SKIN	173	0.67432
CW2_LARGE_INTESTINE	174	0.88777		CHL1_SKIN	174	0.674411
UMUC1_URINARY_TRACT	175	0.887926		SNU1041_UPPER_AERODIGESTIVE_TRACT	175	0.67448
LUDLU1_LUNG	176	0.888289		CAKI1_KIDNEY	176	0.674634
HCC1428_BREAST	177	0.88835		TE4_OESOPHAGUS	177	0.675927
MALME3M_SKIN	178	0.889006		BV173_HAEMATOPOIETIC_AND_LYMPHOID_TISSUE	178	0.676727
JHH6_LIVER	179	0.889908		NCIH446_LUNG	179	0.676921
IPC298_SKIN	180	0.890654		UACC257_SKIN	180	0.678802
SNU1041_UPPER_AERODIGESTIVE_TRACT	181	0.890846		MPP89_PLEURA	181	0.679069
HS294T_SKIN	182	0.891181		SNU668_STOMACH	182	0.680201
TUHR4TKB_KIDNEY	183	0.892103		DND41_HAEMATOPOIETIC_AND_LYMPHOID_TISSUE	183	0.682007
MM1S_HAEMATOPOIETIC_AND_LYMPHOID_TISSUE	184	0.892131		T24_URINARY_TRACT	184	0.683128
NCIH1651_LUNG	185	0.89363		SNU1076_UPPER_AERODIGESTIVE_TRACT	185	0.683314
HCC56_LARGE_INTESTINE	186	0.893643		JHUEM2_ENDOMETRIUM	186	0.68349
NCIH1975_LUNG	187	0.893659		CALU6_LUNG	187	0.683745
TE15_OESOPHAGUS	188	0.893916		DMS273_LUNG	188	0.684189
OC316_OVARY	189	0.895043		TC32_BONE	189	0.684558
HLF_LIVER	190	0.895722		NCIH1793_LUNG	190	0.685806
CHL1_SKIN	191	0.89604		HCC1954_BREAST	191	0.685838
HCT116_LARGE_INTESTINE	192	0.896673		TT_THYROID	192	0.686396
SNU46_UPPER_AERODIGESTIVE_TRACT	193	0.897763		PECAPJ41CLONED2_UPPER_AERODIGESTIVE_TRACT	193	0.687219
KNS81_CENTRAL_NERVOUS_SYSTEM	194	0.897832		OE19_OESOPHAGUS	194	0.689221
ONS76_CENTRAL_NERVOUS_SYSTEM	195	0.89822		KYSE150_OESOPHAGUS	195	0.689942
OV7_OVARY	196	0.898556		HEP3B217_LIVER	196	0.690344
JM1_HAEMATOPOIETIC_AND_LYMPHOID_TISSUE	197	0.898669		SF295_CENTRAL_NERVOUS_SYSTEM	197	0.691042
NCIH292_LUNG	198	0.898941		KMRC20_KIDNEY	198	0.692352
SW780_URINARY_TRACT	199	0.899163		RPMI7951_SKIN	199	0.693272
TTC442_SOFT_TISSUE	200	0.899372		LMSU_STOMACH	200	0.693297
RMGI_OVARY	201	0.899415		SKMES1_LUNG	201	0.693433
CAPAN2_PANCREAS	202	0.899422		2313287_STOMACH	202	0.69422
MKN1_STOMACH	203	0.899983		G402_SOFT_TISSUE	203	0.694788
A427_LUNG	204	0.900115		MIAPACA2_PANCREAS	204	0.695257
SW900_LUNG	205	0.900222		SKMEL28_SKIN	205	0.695611
TTC549_SOFT_TISSUE	206	0.900622		SNU1196_BILIARY_TRACT	206	0.696105
A204_SOFT_TISSUE	207	0.901399		JVM3_HAEMATOPOIETIC_AND_LYMPHOID_TISSUE	207	0.697173
TE11_OESOPHAGUS	208	0.902175		253JBV_URINARY_TRACT	208	0.697228
TE6_OESOPHAGUS	209	0.902506		TT_OESOPHAGUS	209	0.69731
NCIH1792_LUNG	210	0.90317		TE11_OESOPHAGUS	210	0.698312
ES2_OVARY	211	0.903545		VMCUB1_URINARY_TRACT	211	0.699031
NCIH747_LARGE_INTESTINE	212	0.903908		A427_LUNG	212	0.699338
NIHOVCAR3_OVARY	213	0.905924		MDAMB361_BREAST	213	0.699457
S117_SOFT_TISSUE	214	0.906106		HCC515_LUNG	214	0.700468
MFE319_ENDOMETRIUM	215	0.906917		SKLU1_LUNG	215	0.701085
WM983B_SKIN	216	0.907185		EFM19_BREAST	216	0.703129
KNS60_CENTRAL_NERVOUS_SYSTEM	217	0.907665		OC316_OVARY	217	0.70336
BEN_LUNG	218	0.908243		KD_SOFT_TISSUE	218	0.703391
647V_URINARY_TRACT	219	0.910427		DAOY_CENTRAL_NERVOUS_SYSTEM	219	0.703418
RCC10RGB_KIDNEY	220	0.910995		MDAMB436_BREAST	220	0.70364
YAPC_PANCREAS	221	0.911409		CL11_LARGE_INTESTINE	221	0.703936
HCC366_LUNG	222	0.913102		HEC50B_ENDOMETRIUM	222	0.705026
ISTMES2_PLEURA	223	0.913162		SNU245_BILIARY_TRACT	223	0.708165
COLO679_SKIN	224	0.913437		HCC1143_BREAST	224	0.708466
SNU840_OVARY	225	0.915014		PATU8988S_PANCREAS	225	0.708998
WM88_SKIN	226	0.915429		KMRC1_KIDNEY	226	0.710494
NCIH1648_LUNG	227	0.915624		HS852T_SKIN	227	0.712387
G361_SKIN	228	0.915716		NCIH1092_LUNG	228	0.713231
ZR751_BREAST	229	0.916219		NCIH2087_LUNG	229	0.714029
NCIH1693_LUNG	230	0.917171		PL21_HAEMATOPOIETIC_AND_LYMPHOID_TISSUE	230	0.715853
RH30_SOFT_TISSUE	231	0.917775		H4_CENTRAL_NERVOUS_SYSTEM	231	0.71687
VMCUB1_URINARY_TRACT	232	0.918194		FTC238_THYROID	232	0.717752
SKMES1_LUNG	233	0.918626		HUPT3_PANCREAS	233	0.717769
A2780_OVARY	234	0.919018		HEL9217_HAEMATOPOIETIC_AND_LYMPHOID_TISSUE	234	0.718906
NCIH1373_LUNG	235	0.919116		647V_URINARY_TRACT	235	0.718999
HEC108_ENDOMETRIUM	236	0.919333		JHH6_LIVER	236	0.719078
MPP89_PLEURA	237	0.919549		WM793_SKIN	237	0.71974
SF126_CENTRAL_NERVOUS_SYSTEM	238	0.922281		OV56_OVARY	238	0.719984
EKVX_LUNG	239	0.922464		WSUDLCL2_HAEMATOPOIETIC_AND_LYMPHOID_TISSUE	239	0.720066
FTC133_THYROID	240	0.922688		ASPC1_PANCREAS	240	0.720822
JHOS2_OVARY	241	0.922856		JHH1_LIVER	241	0.72097
MDAMB436_BREAST	242	0.923021		RKN_SOFT_TISSUE	242	0.721518
KMS34_HAEMATOPOIETIC_AND_LYMPHOID_TISSUE	243	0.923448		TCCPAN2_PANCREAS	243	0.721788
MCAS_OVARY	244	0.923752		KYSE450_OESOPHAGUS	244	0.721995
HUH28_BILIARY_TRACT	245	0.923953		MDAMB435S_SKIN	245	0.722077
LN229_CENTRAL_NERVOUS_SYSTEM	246	0.924045		KATOIII_STOMACH	246	0.722137
8505C_THYROID	247	0.924086		SKES1_BONE	247	0.722617
MDAMB468_BREAST	248	0.925099		HS729_SOFT_TISSUE	248	0.723464
MELJUSO_SKIN	249	0.925151		SKMEL2_SKIN	249	0.723569
SMSCTR_SOFT_TISSUE	250	0.925552		NCIH747_LARGE_INTESTINE	250	0.723689
ECC10_STOMACH	251	0.925595		SNU840_OVARY	251	0.72378
HARA_LUNG	252	0.925626		NCIH522_LUNG	252	0.724036
SH10TC_STOMACH	253	0.926037		PECAPJ49_UPPER_AERODIGESTIVE_TRACT	253	0.724706
SKNAS_AUTONOMIC_GANGLIA	254	0.926128		DBTRG05MG_CENTRAL_NERVOUS_SYSTEM	254	0.726418
K029AX_SKIN	255	0.926653		G361_SKIN	255	0.726978
SNU182_LIVER	256	0.926804		NCIH1355_LUNG	256	0.727554
EFM19_BREAST	257	0.927324		NCIH1563_LUNG	257	0.72811
LS513_LARGE_INTESTINE	258	0.927841		SNU1079_BILIARY_TRACT	258	0.730667
OC314_OVARY	259	0.928025		NCIH596_LUNG	259	0.730704
KU1919_URINARY_TRACT	260	0.928178		YKG1_CENTRAL_NERVOUS_SYSTEM	260	0.73093
SKOV3_OVARY	261	0.92878		NCIH1694_LUNG	261	0.732471
AN3CA_ENDOMETRIUM	262	0.92889		HS729_SOFT_TISSUE	262	0.732495
YD10B_UPPER_AERODIGESTIVE_TRACT	263	0.928974		LOUNH91_LUNG	263	0.73598
SW837_LARGE_INTESTINE	264	0.929127		TUHR4TKB_KIDNEY	264	0.736078
SNU1077_ENDOMETRIUM	265	0.929144		SW48_LARGE_INTESTINE	265	0.736179
LS180_LARGE_INTESTINE	266	0.929243		KYSE410_OESOPHAGUS	266	0.737835
HCC1143_BREAST	267	0.929273		SKOV3_OVARY	267	0.737951
EW8_BONE	268	0.929311		PLCPRF5_LIVER	268	0.738215
CHLA57_BONE	269	0.92976		TM87_SOFT_TISSUE	269	0.738227
LNCAPCLONEFGC_PROSTATE	270	0.929772		YH13_CENTRAL_NERVOUS_SYSTEM	270	0.738537
TOV112D_OVARY	271	0.929949		KU1919_URINARY_TRACT	271	0.738853
KYSE70_OESOPHAGUS	272	0.930381		SH4_SKIN	272	0.740305
PK1_PANCREAS	273	0.931186		KP3_PANCREAS	273	0.741595
TTC709_SOFT_TISSUE	274	0.93192		DU4475_BREAST	274	0.741837
T24_URINARY_TRACT	275	0.932481		CW9019_SOFT_TISSUE	275	0.742262
UO31_KIDNEY	276	0.932586		SKUT1_SOFT_TISSUE	276	0.742373
OVTOKO_OVARY	277	0.933068		SNU213_PANCREAS	277	0.743752
EWS502_BONE	278	0.933159		HCC56_LARGE_INTESTINE	278	0.743897
NCIH446_LUNG	279	0.933344		NIHOVCAR3_OVARY	279	0.74398
CAL62_THYROID	280	0.934061		NCIH1975_LUNG	280	0.744128
SNU213_PANCREAS	281	0.934707		RT4_URINARY_TRACT	281	0.74452
LOVO_LARGE_INTESTINE	282	0.935539		SKMEL24_SKIN	282	0.745198
NCIH2030_LUNG	283	0.935578		NCIH2172_LUNG	283	0.745529
A704_KIDNEY	284	0.93563		NCIH1651_LUNG	284	0.745742
WM793_SKIN	285	0.935879		HPAFII_PANCREAS	285	0.746529
NCIH2452_PLEURA	286	0.935948		JHOS2_OVARY	286	0.747488
PLCPRF5_LIVER	287	0.93647		RH4_SOFT_TISSUE	287	0.747782
LN382_CENTRAL_NERVOUS_SYSTEM	288	0.937097		KYSE30_OESOPHAGUS	288	0.749291
A673_BONE	289	0.937168		A673_BONE	289	0.750577
SNUC2A_LARGE_INTESTINE	290	0.937773		SNU423_LIVER	290	0.750629
SKNDZ_AUTONOMIC_GANGLIA	291	0.93816		BCPAP_THYROID	291	0.750752
CL11_LARGE_INTESTINE	292	0.93863		KS1_CENTRAL_NERVOUS_SYSTEM	292	0.750968
KP3_PANCREAS	293	0.938765		CW2_LARGE_INTESTINE	293	0.75111
MCF7_BREAST	294	0.939298		SNU81_LARGE_INTESTINE	294	0.751137
SNU466_CENTRAL_NERVOUS_SYSTEM	295	0.939452		SNB75_CENTRAL_NERVOUS_SYSTEM	295	0.751142
G401_SOFT_TISSUE	296	0.939471		OVSAHO_OVARY	296	0.751217
ACHN_KIDNEY	297	0.93962		SEM_HAEMATOPOIETIC_AND_LYMPHOID_TISSUE	297	0.751705
SH4_SKIN	298	0.939695		NCIH23_LUNG	298	0.751994
LCLC103H_LUNG	299	0.939836		CAL62_THYROID	299	0.752738
SNGM_ENDOMETRIUM	300	0.939865		COLO679_SKIN	300	0.752889
MDAMB435S_SKIN	301	0.941574		NCIH1623_LUNG	301	0.753392
KMRC20_KIDNEY	302	0.941895		CBAGPN_BONE	302	0.753832
BHY_UPPER_AERODIGESTIVE_TRACT	303	0.942054		SHP77_LUNG	303	0.753838
HUCCT1_BILIARY_TRACT	304	0.942696		JHUEM7_ENDOMETRIUM	304	0.754074
NCIH82_LUNG	305	0.943133		WM1799_SKIN	305	0.754965
CFPAC1_PANCREAS	306	0.943219		JHOM1_OVARY	306	0.755734
SKMEL2_SKIN	307	0.943405		TYKNU_OVARY	307	0.756297
NCIH1299_LUNG	308	0.943552		MSTO211H_PLEURA	308	0.756394
NCIH2172_LUNG	309	0.943861		HT1197_URINARY_TRACT	309	0.75671
ONCODG1_OVARY	310	0.944764		RERFGC1B_STOMACH	310	0.75687
PATU8902_PANCREAS	311	0.945001		CORL105_LUNG	311	0.757116
CL34_LARGE_INTESTINE	312	0.945514		SKHEP1_LIVER	312	0.758367
HCC44_LUNG	313	0.946297		NCIH2030_LUNG	313	0.758727
KMRC1_KIDNEY	314	0.94631		TE15_OESOPHAGUS	314	0.759362
A549_LUNG	315	0.946423		HCC1937_BREAST	315	0.759471
JHOM1_OVARY	316	0.947078		MC116_HAEMATOPOIETIC_AND_LYMPHOID_TISSUE	316	0.759741
NCIH1703_LUNG	317	0.947426		CFPAC1_PANCREAS	317	0.760036
NCIH460_LUNG	318	0.947456		NCIH1915_LUNG	318	0.760424
TALL1_HAEMATOPOIETIC_AND_LYMPHOID_TISSUE	319	0.947506		PF382_HAEMATOPOIETIC_AND_LYMPHOID_TISSUE	319	0.760547
HCC1588_LUNG	320	0.94753		COLO800_SKIN	320	0.760838
OV56_OVARY	321	0.947718		K562_HAEMATOPOIETIC_AND_LYMPHOID_TISSUE	321	0.76098
SNU1196_BILIARY_TRACT	322	0.947847		KYSE520_OESOPHAGUS	322	0.761355
NCIH1092_LUNG	323	0.948356		UO31_KIDNEY	323	0.763286
MOLP2_HAEMATOPOIETIC_AND_LYMPHOID_TISSUE	324	0.948358		NCIH647_LUNG	324	0.766386
ISHIKAWAHERAKLIO02ER_ENDOMETRIUM	325	0.948438		HT1376_URINARY_TRACT	325	0.766563
A673STAG2NT23_ENGINEERED	326	0.948496		JHH4_LIVER	326	0.766985
SNU489_CENTRAL_NERVOUS_SYSTEM	327	0.948732		A375_SKIN	327	0.767914
YD38_UPPER_AERODIGESTIVE_TRACT	328	0.948757		PANC1_PANCREAS	328	0.768564
KYSE410_OESOPHAGUS	329	0.949416		TE6_OESOPHAGUS	329	0.76886
MSTO211H_PLEURA	330	0.950421		LNZ308_CENTRAL_NERVOUS_SYSTEM	330	0.769084
ABC1_LUNG	331	0.950814		HA1E_KIDNEY	331	0.769693
YH13_CENTRAL_NERVOUS_SYSTEM	332	0.951064		PATU8902_PANCREAS	332	0.769962
HCC515_LUNG	333	0.951829		HSC3_UPPER_AERODIGESTIVE_TRACT	333	0.770339
MIAPACA2_PANCREAS	334	0.952068		KOPN8_HAEMATOPOIETIC_AND_LYMPHOID_TISSUE	334	0.770672
ISTMES1_PLEURA	335	0.952083		IGR1_SKIN	335	0.770999
KMBC2_URINARY_TRACT	336	0.952213		MALME3M_SKIN	336	0.772412
COLO741_SKIN	337	0.952252		LS411N_LARGE_INTESTINE	337	0.77277
COGAR359_SOFT_TISSUE	338	0.952357		CAL148_BREAST	338	0.773348
EFO21_OVARY	339	0.952646		HEC6_ENDOMETRIUM	339	0.776009
LN464_CENTRAL_NERVOUS_SYSTEM	340	0.952673		EFM192A_BREAST	340	0.776245
NB4_HAEMATOPOIETIC_AND_LYMPHOID_TISSUE	341	0.953613		SKNEP1_KIDNEY	341	0.776467
DV90_LUNG	342	0.953876		SW1710_URINARY_TRACT	342	0.776901
HOS_BONE	343	0.954162		TE9_OESOPHAGUS	343	0.777628
697_HAEMATOPOIETIC_AND_LYMPHOID_TISSUE	344	0.954489		RH30_SOFT_TISSUE	344	0.778036
SNU1214_UPPER_AERODIGESTIVE_TRACT	345	0.954607		COLO678_LARGE_INTESTINE	345	0.778045
SF295_CENTRAL_NERVOUS_SYSTEM	346	0.954823		SKMEL3_SKIN	346	0.778679
CAL78_BONE	347	0.954841		BEN_LUNG	347	0.779056
SKPNDW_BONE	348	0.954936		RERFLCKJ_LUNG	348	0.780577
BICR6_UPPER_AERODIGESTIVE_TRACT	349	0.954955		NCIH1435_LUNG	349	0.781193
SKMEL3_SKIN	350	0.955077		BICR16_UPPER_AERODIGESTIVE_TRACT	350	0.781958
KELLY_AUTONOMIC_GANGLIA	351	0.955107		SNU61_LARGE_INTESTINE	351	0.78232
UW228_CENTRAL_NERVOUS_SYSTEM	352	0.955862		EWS502_BONE	352	0.78268
PANC0203_PANCREAS	353	0.956156		SW900_LUNG	353	0.782852
CORL23_LUNG	354	0.956477		TM31_CENTRAL_NERVOUS_SYSTEM	354	0.783267
OCILY19_HAEMATOPOIETIC_AND_LYMPHOID_TISSUE	355	0.957658		HH_HAEMATOPOIETIC_AND_LYMPHOID_TISSUE	355	0.784703
JMSU1_URINARY_TRACT	356	0.958035		GI1_CENTRAL_NERVOUS_SYSTEM	356	0.785111
KE97_HAEMATOPOIETIC_AND_LYMPHOID_TISSUE	357	0.958417		KE97_HAEMATOPOIETIC_AND_LYMPHOID_TISSUE	357	0.786184
MDAMB175VII_BREAST	358	0.958631		IGROV1_OVARY	358	0.78626
KMRC3_KIDNEY	359	0.958679		HEYA8_OVARY	359	0.786568
HCC38_BREAST	360	0.959677		OCIAML2_HAEMATOPOIETIC_AND_LYMPHOID_TISSUE	360	0.787193
RERFLCAD2_LUNG	361	0.960247		KMS11_HAEMATOPOIETIC_AND_LYMPHOID_TISSUE	361	0.787199
639V_URINARY_TRACT	362	0.960471		SNU308_BILIARY_TRACT	362	0.787697
HEC151_ENDOMETRIUM	363	0.961202		NCIH1437_LUNG	363	0.788678
NCIH1568_LUNG	364	0.961247		NCIH524_LUNG	364	0.789311
J82_URINARY_TRACT	365	0.961529		NB1_AUTONOMIC_GANGLIA	365	0.789373
SNUC4_LARGE_INTESTINE	366	0.962407		HCC38_BREAST	366	0.789787
RERFGC1B_STOMACH	367	0.962606		SKNEP1_BONE	367	0.78993
NCIH322_LUNG	368	0.962953		PEDS005TPFAD_KIDNEY	368	0.790365
EFO27_OVARY	369	0.962986		HCC2108_LUNG	369	0.790889
MG63_BONE	370	0.963269		HUPT4_PANCREAS	370	0.792785
NCIH1650_LUNG	371	0.963328		OE21_OESOPHAGUS	371	0.793062
GAMG_CENTRAL_NERVOUS_SYSTEM	372	0.963385		NCIH1838_LUNG	372	0.793126
NCIH1944_LUNG	373	0.963425		A204_SOFT_TISSUE	373	0.793635
CALU1_LUNG	374	0.963577		MELJUSO_SKIN	374	0.793737
PANC0327_PANCREAS	375	0.963689		LN18_CENTRAL_NERVOUS_SYSTEM	375	0.793876
BXPC3_PANCREAS	376	0.963787		RVH421_SKIN	376	0.794376
CBAGPN_BONE	377	0.964069		NCIH322_LUNG	377	0.794902
PECAPJ49_UPPER_AERODIGESTIVE_TRACT	378	0.964229		RPMI8402_HAEMATOPOIETIC_AND_LYMPHOID_TISSUE	378	0.794979
RMUGS_OVARY	379	0.964554		HS766T_PANCREAS	379	0.796081
HEC265_ENDOMETRIUM	380	0.965026		RCHACV_HAEMATOPOIETIC_AND_LYMPHOID_TISSUE	380	0.796606
A172_CENTRAL_NERVOUS_SYSTEM	381	0.965858		MOLT3_HAEMATOPOIETIC_AND_LYMPHOID_TISSUE	381	0.797512
SKNEP1_KIDNEY	382	0.966176		SNU719_STOMACH	382	0.799081
KMS27_HAEMATOPOIETIC_AND_LYMPHOID_TISSUE	383	0.966272		SKNDZ_AUTONOMIC_GANGLIA	383	0.800395
HEL9217_HAEMATOPOIETIC_AND_LYMPHOID_TISSUE	384	0.966725		OSRC2_KIDNEY	384	0.800574
PECAPJ15_UPPER_AERODIGESTIVE_TRACT	385	0.96744		NCIH1792_LUNG	385	0.80062
HT55_LARGE_INTESTINE	386	0.96793		NCIH441_LUNG	386	0.800784
HCC1195_LUNG	387	0.967988		A2058_SKIN	387	0.800844
HT144_SKIN	388	0.968199		U2OS_BONE	388	0.80146
IGR39_SKIN	389	0.96839		IGR39_SKIN	389	0.802473
LK2_LUNG	390	0.96855		HT144_SKIN	390	0.803007
OCIAML2_HAEMATOPOIETIC_AND_LYMPHOID_TISSUE	391	0.96867		SW1573_LUNG	391	0.803565
KPL1_BREAST	392	0.968954		SUDHL8_HAEMATOPOIETIC_AND_LYMPHOID_TISSUE	392	0.803925
JHH7_LIVER	393	0.969194		OV7_OVARY	393	0.804208
NCIH1838_LUNG	394	0.969284		NCIH226_LUNG	394	0.805869
SW1088_CENTRAL_NERVOUS_SYSTEM	395	0.96977		OAW42_OVARY	395	0.805958
GRANTA519_HAEMATOPOIETIC_AND_LYMPHOID_TISSUE	396	0.96994		RCC10RGB_KIDNEY	396	0.806222
SW1990_PANCREAS	397	0.970135		NCIH358_LUNG	397	0.806231
U2OS_BONE	398	0.970511		ABC1_LUNG	398	0.806384
SNU81_LARGE_INTESTINE	399	0.97103		DAOY_CENTRAL_NERVOUS_SYSTEM	399	0.807819
NCIH2023_LUNG	400	0.971074		AM38_CENTRAL_NERVOUS_SYSTEM	400	0.808011
HEYA8_OVARY	401	0.971284		253J_URINARY_TRACT	401	0.8088
HCC1954_BREAST	402	0.971892		TE10_OESOPHAGUS	402	0.80958
A673_BONE	403	0.972104		SNU410_PANCREAS	403	0.810237
LOUNH91_LUNG	404	0.97241		FADU_UPPER_AERODIGESTIVE_TRACT	404	0.810769
NCIH596_LUNG	405	0.972859		TTC549_SOFT_TISSUE	405	0.810862
JHUEM2_ENDOMETRIUM	406	0.973365		TE5_OESOPHAGUS	406	0.812233
RERFLCAI_LUNG	407	0.973624		SNU1214_UPPER_AERODIGESTIVE_TRACT	407	0.812528
FADU_UPPER_AERODIGESTIVE_TRACT	408	0.973851		MFE296_ENDOMETRIUM	408	0.813598
HEC1A_ENDOMETRIUM	409	0.974117		BXPC3_PANCREAS	409	0.815813
SW948_LARGE_INTESTINE	410	0.974389		A204_SOFT_TISSUE	410	0.816151
NCIH524_LUNG	411	0.974822		ISTMES2_PLEURA	411	0.817458
SNU719_STOMACH	412	0.975094		SNU685_ENDOMETRIUM	412	0.818512
SW620_LARGE_INTESTINE	413	0.975185		A3KAW_HAEMATOPOIETIC_AND_LYMPHOID_TISSUE	413	0.818737
TE9_OESOPHAGUS	414	0.975554		MOLT16_HAEMATOPOIETIC_AND_LYMPHOID_TISSUE	414	0.819244
U266B1_HAEMATOPOIETIC_AND_LYMPHOID_TISSUE	415	0.976087		GSU_STOMACH	415	0.819994
PC3_PROSTATE	416	0.976151		HDMYZ_HAEMATOPOIETIC_AND_LYMPHOID_TISSUE	416	0.820047
GOS3_CENTRAL_NERVOUS_SYSTEM	417	0.976325		RD_SOFT_TISSUE	417	0.820751
HSC3_UPPER_AERODIGESTIVE_TRACT	418	0.976575		KP2_PANCREAS	418	0.821205
KYSE180_OESOPHAGUS	419	0.976638		HCC366_LUNG	419	0.821509
SKNBE2_AUTONOMIC_GANGLIA	420	0.976731		KYSE70_OESOPHAGUS	420	0.821841
BC3C_URINARY_TRACT	421	0.976961		SQ1_LUNG	421	0.822864
NCIH1048_LUNG	422	0.976967		GOS3_CENTRAL_NERVOUS_SYSTEM	422	0.823355
HEPG2_LIVER	423	0.977316		786O_KIDNEY	423	0.824316
8MGBA_CENTRAL_NERVOUS_SYSTEM	424	0.977373		MM1S_HAEMATOPOIETIC_AND_LYMPHOID_TISSUE	424	0.82441
HS729_SOFT_TISSUE	425	0.977665		G292CLONEA141B1_BONE	425	0.824547
HEC59_ENDOMETRIUM	426	0.97787		TF1_HAEMATOPOIETIC_AND_LYMPHOID_TISSUE	426	0.824589
TE1_OESOPHAGUS	427	0.978524		JL1_PLEURA	427	0.824846
T47D_BREAST	428	0.978796		NCIH2052_PLEURA	428	0.825288
SNU407_LARGE_INTESTINE	429	0.979303		LN382_CENTRAL_NERVOUS_SYSTEM	429	0.825496
PANC1_PANCREAS	430	0.979332		SNU878_LIVER	430	0.825985
SKHEP1_LIVER	431	0.979779		CH157MN_CENTRAL_NERVOUS_SYSTEM	431	0.826118
SNU201_CENTRAL_NERVOUS_SYSTEM	432	0.979851		SW837_LARGE_INTESTINE	432	0.826254
NCIH1623_LUNG	433	0.981165		SJSA1_BONE	433	0.826868
TTC1240_SOFT_TISSUE	434	0.981303		ESS1_ENDOMETRIUM	434	0.827395
JURKAT_HAEMATOPOIETIC_AND_LYMPHOID_TISSUE	435	0.981343		HCC44_LUNG	435	0.829097
LNZ308_CENTRAL_NERVOUS_SYSTEM	436	0.981365		SKES1_BONE	436	0.829893
CW9019_SOFT_TISSUE	437	0.981721		AN3CA_ENDOMETRIUM	437	0.831382
HPAC_PANCREAS	438	0.981831		MKN7_STOMACH	438	0.831485
K562_HAEMATOPOIETIC_AND_LYMPHOID_TISSUE	439	0.982045		PANC0813_PANCREAS	439	0.832158
CORL88_LUNG	440	0.982332		NALM6_HAEMATOPOIETIC_AND_LYMPHOID_TISSUE	440	0.832526
COLO783_SKIN	441	0.982587		NCIH661_LUNG	441	0.832974
DMS53_LUNG	442	0.98275		CAMA1_BREAST	442	0.83351
RCHACV_HAEMATOPOIETIC_AND_LYMPHOID_TISSUE	443	0.983531		OCIAML5_HAEMATOPOIETIC_AND_LYMPHOID_TISSUE	443	0.834845
GI1_CENTRAL_NERVOUS_SYSTEM	444	0.983546		COLO741_SKIN	444	0.835223
DBTRG05MG_CENTRAL_NERVOUS_SYSTEM	445	0.984101		PANC1005_PANCREAS	445	0.835432
KASUMI2_HAEMATOPOIETIC_AND_LYMPHOID_TISSUE	446	0.984135		U87MG_CENTRAL_NERVOUS_SYSTEM	446	0.836031
TE10_OESOPHAGUS	447	0.984294		BICR18_UPPER_AERODIGESTIVE_TRACT	447	0.836513
HMC18_BREAST	448	0.984999		MKN1_STOMACH	448	0.836837
OSRC2_KIDNEY	449	0.985212		COV362_OVARY	449	0.837139
A673STAG2NT14_ENGINEERED	450	0.985273		OUMS23_LARGE_INTESTINE	450	0.837156
SUDHL8_HAEMATOPOIETIC_AND_LYMPHOID_TISSUE	451	0.985318		SW1463_LARGE_INTESTINE	451	0.838067
NCIH2228_LUNG	452	0.985976		BHT101_THYROID	452	0.8382
COLO678_LARGE_INTESTINE	453	0.986		EFO27_OVARY	453	0.838793
AU565_BREAST	454	0.986809		HCC1359_LUNG	454	0.839072
PK45H_PANCREAS	455	0.987118		L363_HAEMATOPOIETIC_AND_LYMPHOID_TISSUE	455	0.839513
NCIH226_LUNG	456	0.987255		ONS76_CENTRAL_NERVOUS_SYSTEM	456	0.839887
RCM1_LARGE_INTESTINE	457	0.987675		EM2_HAEMATOPOIETIC_AND_LYMPHOID_TISSUE	457	0.840153
DU145_PROSTATE	458	0.988131		JURLMK1_HAEMATOPOIETIC_AND_LYMPHOID_TISSUE	458	0.840205
NCIH647_LUNG	459	0.988427		T98G_CENTRAL_NERVOUS_SYSTEM	459	0.840477
TF1_HAEMATOPOIETIC_AND_LYMPHOID_TISSUE	460	0.988509		HCC1395_BREAST	460	0.841197
GMS10_CENTRAL_NERVOUS_SYSTEM	461	0.98859		MFE280_ENDOMETRIUM	461	0.842096
NCIH522_LUNG	462	0.988686		KMS34_HAEMATOPOIETIC_AND_LYMPHOID_TISSUE	462	0.842348
NUGC3_STOMACH	463	0.988752		TTC1240_SOFT_TISSUE	463	0.844316
HCC95_LUNG	464	0.988809		WM88_SKIN	464	0.844354
ALLSIL_HAEMATOPOIETIC_AND_LYMPHOID_TISSUE	465	0.989396		RERFLCAD2_LUNG	465	0.844832
MOLT16_HAEMATOPOIETIC_AND_LYMPHOID_TISSUE	466	0.989434		OVISE_OVARY	466	0.845253
CHP212_AUTONOMIC_GANGLIA	467	0.989684		HCC1419_BREAST	467	0.845448
TE4_OESOPHAGUS	468	0.989731		NCIH1693_LUNG	468	0.845923
U251MG_CENTRAL_NERVOUS_SYSTEM	469	0.989901		SKMEL5_SKIN	469	0.846297
NCIH1339_LUNG	470	0.99005		SBC5_LUNG	470	0.847118
SKNSH_AUTONOMIC_GANGLIA	471	0.990168		JEKO1_HAEMATOPOIETIC_AND_LYMPHOID_TISSUE	471	0.847475
NCIH441_LUNG	472	0.990323		PSN1_PANCREAS	472	0.848776
SNU1105_CENTRAL_NERVOUS_SYSTEM	473	0.990448		NCIH211_LUNG	473	0.849176
MOLT3_HAEMATOPOIETIC_AND_LYMPHOID_TISSUE	474	0.991652		HCT116_LARGE_INTESTINE	474	0.850368
TOLEDO_HAEMATOPOIETIC_AND_LYMPHOID_TISSUE	475	0.991727		GMS10_CENTRAL_NERVOUS_SYSTEM	475	0.851986
MKN7_STOMACH	476	0.991749		BHY_UPPER_AERODIGESTIVE_TRACT	476	0.852413
PATU8988S_PANCREAS	477	0.991761		HUH28_BILIARY_TRACT	477	0.852569
SKMM2_HAEMATOPOIETIC_AND_LYMPHOID_TISSUE	478	0.991826		CHLA10_BONE	478	0.853034
SKNMC_BONE	479	0.992471		LC1SQSF_LUNG	479	0.853525
PEDS015T_SOFT_TISSUE	480	0.992768		SNU1105_CENTRAL_NERVOUS_SYSTEM	480	0.854099
T98G_CENTRAL_NERVOUS_SYSTEM	481	0.992942		CAPAN2_PANCREAS	481	0.854565
MG63_BONE	482	0.992963		EFE184_ENDOMETRIUM	482	0.85535
CCK81_LARGE_INTESTINE	483	0.993533		LCLC103H_LUNG	483	0.855716
PATU8988T_PANCREAS	484	0.993546		ES2_OVARY	484	0.856113
COV318_OVARY	485	0.993547		COV318_OVARY	485	0.857851
C8166_HAEMATOPOIETIC_AND_LYMPHOID_TISSUE	486	0.993591		U2OS_BONE	486	0.858361
LC1SQSF_LUNG	487	0.993672		BICR31_UPPER_AERODIGESTIVE_TRACT	487	0.858549
HPBALL_HAEMATOPOIETIC_AND_LYMPHOID_TISSUE	488	0.993873		OVTOKO_OVARY	488	0.859002
MC116_HAEMATOPOIETIC_AND_LYMPHOID_TISSUE	489	0.993896		MEG01_HAEMATOPOIETIC_AND_LYMPHOID_TISSUE	489	0.859425
M059K_CENTRAL_NERVOUS_SYSTEM	490	0.99393		JJN3_HAEMATOPOIETIC_AND_LYMPHOID_TISSUE	490	0.860355
RH41_SOFT_TISSUE	491	0.994276		NB4_HAEMATOPOIETIC_AND_LYMPHOID_TISSUE	491	0.860617
CHLA06ATRT_SOFT_TISSUE	492	0.994338		NCIH1299_LUNG	492	0.861488
KMS12BM_HAEMATOPOIETIC_AND_LYMPHOID_TISSUE	493	0.994343		MCAS_OVARY	493	0.861979
JR_SOFT_TISSUE	494	0.994489		MOLP2_HAEMATOPOIETIC_AND_LYMPHOID_TISSUE	494	0.863117
SHP77_LUNG	495	0.994614		KMS28BM_HAEMATOPOIETIC_AND_LYMPHOID_TISSUE	495	0.863654
MFE296_ENDOMETRIUM	496	0.994659		MDAMB231_BREAST	496	0.863855
TM31_CENTRAL_NERVOUS_SYSTEM	497	0.994847		G401_SOFT_TISSUE	497	0.863968
LI7_LIVER	498	0.994903		CHLA57_BONE	498	0.86443
HA1E_KIDNEY	499	0.995198		CADOES1_BONE	499	0.865497
HS618T_LUNG	500	0.995219		GAMG_CENTRAL_NERVOUS_SYSTEM	500	0.866276
SBC5_LUNG	501	0.995369		SKMEL30_SKIN	501	0.866692
KMS11_HAEMATOPOIETIC_AND_LYMPHOID_TISSUE	502	0.996024		NCIN87_STOMACH	502	0.866744
KE37_HAEMATOPOIETIC_AND_LYMPHOID_TISSUE	503	0.99611		COLO783_SKIN	503	0.867204
TC106_BONE	504	0.996273		HLF_LIVER	504	0.867634
GB1_CENTRAL_NERVOUS_SYSTEM	505	0.996415		A704_KIDNEY	505	0.869831
DL_SOFT_TISSUE	506	0.99643		SNU478_BILIARY_TRACT	506	0.870117
RH4_SOFT_TISSUE	507	0.99649		HUCCT1_BILIARY_TRACT	507	0.870396
HEC6_ENDOMETRIUM	508	0.996523		LK2_LUNG	508	0.870706
RPMI8402_HAEMATOPOIETIC_AND_LYMPHOID_TISSUE	509	0.996553		KYSE510_OESOPHAGUS	509	0.871008
FTC238_THYROID	510	0.99661		LXF289_LUNG	510	0.871621
GDM1_HAEMATOPOIETIC_AND_LYMPHOID_TISSUE	511	0.996623		NCIH2126_LUNG	511	0.872936
OVISE_OVARY	512	0.996786		VMRCRCZ_KIDNEY	512	0.873968
NUDHL1_HAEMATOPOIETIC_AND_LYMPHOID_TISSUE	513	0.996902		RERFLCAD1_LUNG	513	0.874484
SNU61_LARGE_INTESTINE	514	0.99694		SW1271_LUNG	514	0.875395
RERFLCMS_LUNG	515	0.997057		HEC59_ENDOMETRIUM	515	0.877235
KS1_CENTRAL_NERVOUS_SYSTEM	516	0.99722		SNU201_CENTRAL_NERVOUS_SYSTEM	516	0.877477
SNU410_PANCREAS	517	0.997454		TT2609C02_THYROID	517	0.879786
JJN3_HAEMATOPOIETIC_AND_LYMPHOID_TISSUE	518	0.99754		JURKAT_HAEMATOPOIETIC_AND_LYMPHOID_TISSUE	518	0.881071
HT_HAEMATOPOIETIC_AND_LYMPHOID_TISSUE	519	0.997807		G402_SOFT_TISSUE	519	0.881316
8305C_THYROID	520	0.997868		PANC0203_PANCREAS	520	0.881695
SJSA1_BONE	521	0.997881		ECC10_STOMACH	521	0.882028
KYSE510_OESOPHAGUS	522	0.997886		YAPC_PANCREAS	522	0.882122
RKN_SOFT_TISSUE	523	0.997974		KNS60_CENTRAL_NERVOUS_SYSTEM	523	0.882355
MOLM16_HAEMATOPOIETIC_AND_LYMPHOID_TISSUE	524	0.997995		SW579_THYROID	524	0.882616
SNU216_STOMACH	525	0.99801		HCC1438_LUNG	525	0.883537
TE14_OESOPHAGUS	526	0.99801		SW1353_BONE	526	0.883917
LN18_CENTRAL_NERVOUS_SYSTEM	527	0.998038		NCIH727_LUNG	527	0.884429
A204_SOFT_TISSUE	528	0.998078		LAMA84_HAEMATOPOIETIC_AND_LYMPHOID_TISSUE	528	0.885065
OUMS23_LARGE_INTESTINE	529	0.998125		HOS_BONE	529	0.8891
SUPT11_HAEMATOPOIETIC_AND_LYMPHOID_TISSUE	530	0.998225		MG63_BONE	530	0.889336
KCL22_HAEMATOPOIETIC_AND_LYMPHOID_TISSUE	531	0.998316		LNCAPCLONEFGC_PROSTATE	531	0.890378
TC71_BONE	532	0.998344		HCC95_LUNG	532	0.890758
IGR1_SKIN	533	0.998472		EKVX_LUNG	533	0.891293
JHH5_LIVER	534	0.998635		SKNO1_HAEMATOPOIETIC_AND_LYMPHOID_TISSUE	534	0.89196
KMS18_HAEMATOPOIETIC_AND_LYMPHOID_TISSUE	535	0.998671		CAL120_BREAST	535	0.8939
CALU6_LUNG	536	0.998829		SW1783_CENTRAL_NERVOUS_SYSTEM	536	0.893954
NCIH661_LUNG	537	0.998928		LN229_CENTRAL_NERVOUS_SYSTEM	537	0.894068
SKNAS_AUTONOMIC_GANGLIA	538	0.999223		HPBALL_HAEMATOPOIETIC_AND_LYMPHOID_TISSUE	538	0.894307
MON_SOFT_TISSUE	539	0.999281		HEC1B_ENDOMETRIUM	539	0.895079
OVCAR8_OVARY	540	0.99937		BECKER_CENTRAL_NERVOUS_SYSTEM	540	0.895099
TTC642_SOFT_TISSUE	541	0.999446		KE37_HAEMATOPOIETIC_AND_LYMPHOID_TISSUE	541	0.895964
HUH7_LIVER	542	0.999503		NCIH2009_LUNG	542	0.896877
HCC1937_BREAST	543	0.999602		SH10TC_STOMACH	543	0.897004
SW579_THYROID	544	0.999643		LUDLU1_LUNG	544	0.898101
KMS21BM_HAEMATOPOIETIC_AND_LYMPHOID_TISSUE	545	0.999644		PC14_LUNG	545	0.90003
OCIAML5_HAEMATOPOIETIC_AND_LYMPHOID_TISSUE	546	0.999838		A549_LUNG	546	0.901093
DAOY_CENTRAL_NERVOUS_SYSTEM	547	0.999873		J82_URINARY_TRACT	547	0.901742
COV362_OVARY	548	0.999882		NCIH1573_LUNG	548	0.902034
ASPC1_PANCREAS	549	0.999899		STM9101_SOFT_TISSUE	549	0.902945
SAOS2_BONE	550	0.999928		KARPAS620_HAEMATOPOIETIC_AND_LYMPHOID_TISSUE	550	0.903164
HUH1_LIVER	551	0.999953		SKNAS_AUTONOMIC_GANGLIA	551	0.903962
TE8_OESOPHAGUS	552	0.999964		BC3C_URINARY_TRACT	552	0.904507
HCC1438_LUNG	553	1		NCIH1944_LUNG	553	0.905088
HCC15_LUNG	554	1		KMS27_HAEMATOPOIETIC_AND_LYMPHOID_TISSUE	554	0.905166
T3M10_LUNG	555	1		SKNAS_AUTONOMIC_GANGLIA	555	0.905242
LU99_LUNG	556	1		CI1_HAEMATOPOIETIC_AND_LYMPHOID_TISSUE	556	0.905524
LS1034_LARGE_INTESTINE	557	1		SW1088_CENTRAL_NERVOUS_SYSTEM	557	0.905992
LMSU_STOMACH	558	1		JR_SOFT_TISSUE	558	0.906994
LAMA84_HAEMATOPOIETIC_AND_LYMPHOID_TISSUE	559	1		A172_CENTRAL_NERVOUS_SYSTEM	559	0.907602
L363_HAEMATOPOIETIC_AND_LYMPHOID_TISSUE	560	1		COLO680N_OESOPHAGUS	560	0.908112
TC32_BONE	561	1		SNU466_CENTRAL_NERVOUS_SYSTEM	561	0.90824
L33_PANCREAS	562	1		HT115_LARGE_INTESTINE	562	0.910008
TCCPAN2_PANCREAS	563	1		HUG1N_STOMACH	563	0.91075
HCC2108_LUNG	564	1		KMS18_HAEMATOPOIETIC_AND_LYMPHOID_TISSUE	564	0.910869
KYSE450_OESOPHAGUS	565	1		SMSCTR_SOFT_TISSUE	565	0.912283
HCC33_LUNG	566	1		COLO792_SKIN	566	0.912358
KYSE140_OESOPHAGUS	567	1		KMH2_HAEMATOPOIETIC_AND_LYMPHOID_TISSUE	567	0.912834
KYM1_SOFT_TISSUE	568	1		NB1_AUTONOMIC_GANGLIA	568	0.912972
KURAMOCHI_OVARY	569	1		PC3_PROSTATE	569	0.916932
AM38_CENTRAL_NERVOUS_SYSTEM	570	1		QGP1_PANCREAS	570	0.917413
TE617T_SOFT_TISSUE	571	1		HARA_LUNG	571	0.918529
BDCM_HAEMATOPOIETIC_AND_LYMPHOID_TISSUE	572	1		NCIH2171_LUNG	572	0.919429
HCC1419_BREAST	573	1		GCT_SOFT_TISSUE	573	0.920507
RERFLCKJ_LUNG	574	1		HS618T_LUNG	574	0.920562
KU812_HAEMATOPOIETIC_AND_LYMPHOID_TISSUE	575	1		TOV21G_OVARY	575	0.920893
GSU_STOMACH	576	1		SW480_LARGE_INTESTINE	576	0.922301
CADOES1_BONE	577	1		HEC251_ENDOMETRIUM	577	0.922803
MKN74_STOMACH	578	1		HEC265_ENDOMETRIUM	578	0.922929
C32_SKIN	579	1		TCCSUP_URINARY_TRACT	579	0.923339
MHHNB11_AUTONOMIC_GANGLIA	580	1		YD8_UPPER_AERODIGESTIVE_TRACT	580	0.924081
BT474_BREAST	581	1		DU145_PROSTATE	581	0.92428
MHHES1_BONE	582	1		NCO2_HAEMATOPOIETIC_AND_LYMPHOID_TISSUE	582	0.924453
SUPB15_HAEMATOPOIETIC_AND_LYMPHOID_TISSUE	583	1		DV90_LUNG	583	0.924478
MHHES1_BONE	584	1		TE14_OESOPHAGUS	584	0.925255
MFE280_ENDOMETRIUM	585	1		DMS53_LUNG	585	0.926938
SW1116_LARGE_INTESTINE	586	1		EB1_HAEMATOPOIETIC_AND_LYMPHOID_TISSUE	586	0.927523
SW1271_LUNG	587	1		JHOC5_OVARY	587	0.927666
BT16_SOFT_TISSUE	588	1		HEC1A_ENDOMETRIUM	588	0.927968
SW1463_LARGE_INTESTINE	589	1		COV644_OVARY	589	0.928167
SW1573_LUNG	590	1		NCIH841_LUNG	590	0.928378
MEWO_SKIN	591	1		HT1080_SOFT_TISSUE	591	0.928797
SW1783_CENTRAL_NERVOUS_SYSTEM	592	1		NCIH1373_LUNG	592	0.929027
MESSA_SOFT_TISSUE	593	1		NCIH2004RT_SOFT_TISSUE	593	0.931436
BICR18_UPPER_AERODIGESTIVE_TRACT	594	1		SW1990_PANCREAS	594	0.931719
YKG1_CENTRAL_NERVOUS_SYSTEM	595	1		SKNBE2_AUTONOMIC_GANGLIA	595	0.932106
HCC1359_LUNG	596	1		ALLSIL_HAEMATOPOIETIC_AND_LYMPHOID_TISSUE	596	0.932829
BECKER_CENTRAL_NERVOUS_SYSTEM	597	1		SNU119_OVARY	597	0.933421
HCC1395_BREAST	598	1		SNU216_STOMACH	598	0.933691
AGS_STOMACH	599	1		PANC0403_PANCREAS	599	0.934993
MONOMAC6_HAEMATOPOIETIC_AND_LYMPHOID_TISSUE	600	1		OCIM1_HAEMATOPOIETIC_AND_LYMPHOID_TISSUE	600	0.935036
JHUEM7_ENDOMETRIUM	601	1		CAL78_BONE	601	0.935077
A3KAW_HAEMATOPOIETIC_AND_LYMPHOID_TISSUE	602	1		KNS62_LUNG	602	0.937338
JEKO1_HAEMATOPOIETIC_AND_LYMPHOID_TISSUE	603	1		RL952_ENDOMETRIUM	603	0.937754
A253_SALIVARY_GLAND	604	1		CORL88_LUNG	604	0.937772
HH_HAEMATOPOIETIC_AND_LYMPHOID_TISSUE	605	1		U178_CENTRAL_NERVOUS_SYSTEM	605	0.93825
IGROV1_OVARY	606	1		MESSA_SOFT_TISSUE	606	0.939243
IALM_LUNG	607	1		CAL51_BREAST	607	0.939925
HUT78_HAEMATOPOIETIC_AND_LYMPHOID_TISSUE	608	1		MHHNB11_AUTONOMIC_GANGLIA	608	0.940804
HUPT4_PANCREAS	609	1		HCC33_LUNG	609	0.941341
U87MG_CENTRAL_NERVOUS_SYSTEM	610	1		SCLC21H_LUNG	610	0.941425
A1207_CENTRAL_NERVOUS_SYSTEM	611	1		OC314_OVARY	611	0.94181
HUG1N_STOMACH	612	1		IALM_LUNG	612	0.942059
HT29_LARGE_INTESTINE	613	1		OCIAML3_HAEMATOPOIETIC_AND_LYMPHOID_TISSUE	613	0.942078
WSUDLCL2_HAEMATOPOIETIC_AND_LYMPHOID_TISSUE	614	1		CMLT1_HAEMATOPOIETIC_AND_LYMPHOID_TISSUE	614	0.943593
HPAFII_PANCREAS	615	1		NCIH1581_LUNG	615	0.945551
HT1197_URINARY_TRACT	616	1		LS180_LARGE_INTESTINE	616	0.946312
HT1080_SOFT_TISSUE	617	1		TTC642_SOFT_TISSUE	617	0.946952
HS611T_HAEMATOPOIETIC_AND_LYMPHOID_TISSUE	618	1		SF126_CENTRAL_NERVOUS_SYSTEM	618	0.947141
YD8_UPPER_AERODIGESTIVE_TRACT	619	1		JMSU1_URINARY_TRACT	619	0.948402
HS683_CENTRAL_NERVOUS_SYSTEM	620	1		NCIH838_LUNG	620	0.94895
HUH6_LIVER	621	1		EFO21_OVARY	621	0.950968
JIMT1_BREAST	622	1		CCK81_LARGE_INTESTINE	622	0.953178
A673STAG2KO16_ENGINEERED	623	1		TC71_BONE	623	0.954304
JL1_PLEURA	624	1		HT55_LARGE_INTESTINE	624	0.954434
KP4_PANCREAS	625	1		GRANTA519_HAEMATOPOIETIC_AND_LYMPHOID_TISSUE	625	0.954831
THP1_HAEMATOPOIETIC_AND_LYMPHOID_TISSUE	626	1		SNU489_CENTRAL_NERVOUS_SYSTEM	626	0.955267
KOPN8_HAEMATOPOIETIC_AND_LYMPHOID_TISSUE	627	1		TALL1_HAEMATOPOIETIC_AND_LYMPHOID_TISSUE	627	0.956634
HDMYZ_HAEMATOPOIETIC_AND_LYMPHOID_TISSUE	628	1		TE1_OESOPHAGUS	628	0.95744
ACCMESO1_PLEURA	629	1		M059K_CENTRAL_NERVOUS_SYSTEM	629	0.959682
KNS62_LUNG	630	1		SNU869_BILIARY_TRACT	630	0.959837
KMS20_HAEMATOPOIETIC_AND_LYMPHOID_TISSUE	631	1		RDES_BONE	631	0.959852
KMH2_HAEMATOPOIETIC_AND_LYMPHOID_TISSUE	632	1		HS683_CENTRAL_NERVOUS_SYSTEM	632	0.960213
TT2609C02_THYROID	633	1		U118MG_CENTRAL_NERVOUS_SYSTEM	633	0.962734
KLE_ENDOMETRIUM	634	1		CAL12T_LUNG	634	0.963231
KHM1B_HAEMATOPOIETIC_AND_LYMPHOID_TISSUE	635	1		KHM1B_HAEMATOPOIETIC_AND_LYMPHOID_TISSUE	635	0.96339
KELLY_AUTONOMIC_GANGLIA	636	1		NCIH2023_LUNG	636	0.963971
KE39_STOMACH	637	1		MOLM16_HAEMATOPOIETIC_AND_LYMPHOID_TISSUE	637	0.965105
KD_SOFT_TISSUE	638	1		EOL1_HAEMATOPOIETIC_AND_LYMPHOID_TISSUE	638	0.965814
TT_OESOPHAGUS	639	1		MONOMAC6_HAEMATOPOIETIC_AND_LYMPHOID_TISSUE	639	0.966232
KATOIII_STOMACH	640	1		KMS21BM_HAEMATOPOIETIC_AND_LYMPHOID_TISSUE	640	0.967885
KARPAS620_HAEMATOPOIETIC_AND_LYMPHOID_TISSUE	641	1		8505C_THYROID	641	0.968367
HEC50B_ENDOMETRIUM	642	1		OCILY132_HAEMATOPOIETIC_AND_LYMPHOID_TISSUE	642	0.969837
A673STAG2KO45_ENGINEERED	643	1		RL_HAEMATOPOIETIC_AND_LYMPHOID_TISSUE	643	0.970334
U178_CENTRAL_NERVOUS_SYSTEM	644	1		KCL22_HAEMATOPOIETIC_AND_LYMPHOID_TISSUE	644	0.970441
JURLMK1_HAEMATOPOIETIC_AND_LYMPHOID_TISSUE	645	1		P12ICHIKAWA_HAEMATOPOIETIC_AND_LYMPHOID_TISSUE	645	0.970694
KPNYN_AUTONOMIC_GANGLIA	646	1		697_HAEMATOPOIETIC_AND_LYMPHOID_TISSUE	646	0.97123
CADOES1_BONE	647	1		SJSA1_BONE	647	0.972525
SNU878_LIVER	648	1		HT_HAEMATOPOIETIC_AND_LYMPHOID_TISSUE	648	0.972781
RH28_SOFT_TISSUE	649	1		SNUC2A_LARGE_INTESTINE	649	0.9734
CI1_HAEMATOPOIETIC_AND_LYMPHOID_TISSUE	650	1		HEC151_ENDOMETRIUM	650	0.973733
OVKATE_OVARY	651	1		NCIH2452_PLEURA	651	0.975047
OVK18_OVARY	652	1		SUPB15_HAEMATOPOIETIC_AND_LYMPHOID_TISSUE	652	0.975431
SIMA_AUTONOMIC_GANGLIA	653	1		RMUGS_OVARY	653	0.975823
DKMG_CENTRAL_NERVOUS_SYSTEM	654	1		TC106_BONE	654	0.975939
DMS273_LUNG	655	1		SNU601_STOMACH	655	0.976114
SKES1_BONE	656	1		TE8_OESOPHAGUS	656	0.976837
SKES1_BONE	657	1		NCIH650_LUNG	657	0.977423
OE19_OESOPHAGUS	658	1		CHAGOK1_LUNG	658	0.977488
P12ICHIKAWA_HAEMATOPOIETIC_AND_LYMPHOID_TISSUE	659	1		NCIH196_LUNG	659	0.977571
DMS79_LUNG	660	1		PANC0504_PANCREAS	660	0.977955
OCILY132_HAEMATOPOIETIC_AND_LYMPHOID_TISSUE	661	1		RHJT_SOFT_TISSUE	661	0.978303
CHAGOK1_LUNG	662	1		CHLA15_AUTONOMIC_GANGLIA	662	0.979509
HS766T_PANCREAS	663	1		PATU8988T_PANCREAS	663	0.979549
CH157MN_CENTRAL_NERVOUS_SYSTEM	664	1		KYSE180_OESOPHAGUS	664	0.979705
EB1_HAEMATOPOIETIC_AND_LYMPHOID_TISSUE	665	1		NCIH1650_LUNG	665	0.980377
SKMEL5_SKIN	666	1		SKNMC_BONE	666	0.981108
NOMO1_HAEMATOPOIETIC_AND_LYMPHOID_TISSUE	667	1		8305C_THYROID	667	0.981622
EFE184_ENDOMETRIUM	668	1		RH41_SOFT_TISSUE	668	0.982098
NCO2_HAEMATOPOIETIC_AND_LYMPHOID_TISSUE	669	1		MG63_BONE	669	0.982267
CHLA10_BONE	670	1		NCIH1930_LUNG	670	0.982422
PANC0403_PANCREAS	671	1		KELLY_AUTONOMIC_GANGLIA	671	0.98429
PANC0504_PANCREAS	672	1		T3M10_LUNG	672	0.984732
SCLC21H_LUNG	673	1		DMS79_LUNG	673	0.985618
RERFLCAD1_LUNG	674	1		SNU182_LIVER	674	0.985659
RH36_SOFT_TISSUE	675	1		LS1034_LARGE_INTESTINE	675	0.986292
RD_SOFT_TISSUE	676	1		GB1_CENTRAL_NERVOUS_SYSTEM	676	0.987169
RD_SOFT_TISSUE	677	1		MFE319_ENDOMETRIUM	677	0.988327
RHJT_SOFT_TISSUE	678	1		A673STAG2NT14_ENGINEERED	678	0.989132
RDES_BONE	679	1		NCIH1339_LUNG	679	0.98933
QGP1_PANCREAS	680	1		HEC108_ENDOMETRIUM	680	0.98969
PSN1_PANCREAS	681	1		U251MG_CENTRAL_NERVOUS_SYSTEM	681	0.990061
RL952_ENDOMETRIUM	682	1		ACCMESO1_PLEURA	682	0.993192
RL_HAEMATOPOIETIC_AND_LYMPHOID_TISSUE	683	1		RH28_SOFT_TISSUE	683	0.993589
COLO680N_OESOPHAGUS	684	1		A673STAG2KO45_ENGINEERED	684	0.993632
PL21_HAEMATOPOIETIC_AND_LYMPHOID_TISSUE	685	1		KLE_ENDOMETRIUM	685	0.994641
PF382_HAEMATOPOIETIC_AND_LYMPHOID_TISSUE	686	1		BDCM_HAEMATOPOIETIC_AND_LYMPHOID_TISSUE	686	0.995478
PEDS005TPFAD_KIDNEY	687	1		KNS81_CENTRAL_NERVOUS_SYSTEM	687	0.995558
RT112_URINARY_TRACT	688	1		G401_SOFT_TISSUE	688	0.996356
RT4_URINARY_TRACT	689	1		SW1116_LARGE_INTESTINE	689	0.997715
COLO320_LARGE_INTESTINE	690	1		DL_SOFT_TISSUE	690	0.999073
COV644_OVARY	691	1		HEPG2_LIVER	691	0.999209
CMLT1_HAEMATOPOIETIC_AND_LYMPHOID_TISSUE	692	1		KYM1_SOFT_TISSUE	692	0.999386
DAOY_CENTRAL_NERVOUS_SYSTEM	693	1		COGAR359_SOFT_TISSUE	693	0.999393
SCC9_UPPER_AERODIGESTIVE_TRACT	694	1		SUPT11_HAEMATOPOIETIC_AND_LYMPHOID_TISSUE	694	0.999588
NCIN87_STOMACH	695	1		KMS20_HAEMATOPOIETIC_AND_LYMPHOID_TISSUE	695	0.999836
NCIH841_LUNG	696	1		A673STAG2KO16_ENGINEERED	696	0.999861
SKNBE2_AUTONOMIC_GANGLIA	697	1		AGS_STOMACH	697	0.999992
NCIH838_LUNG	698	1		SKMM2_HAEMATOPOIETIC_AND_LYMPHOID_TISSUE	698	0.999992
NCIH1915_LUNG	699	1		KMBC2_URINARY_TRACT	699	1
SNU245_BILIARY_TRACT	700	1		U266B1_HAEMATOPOIETIC_AND_LYMPHOID_TISSUE	700	1
SNU308_BILIARY_TRACT	701	1		RH36_SOFT_TISSUE	701	1
SNU398_LIVER	702	1		KASUMI2_HAEMATOPOIETIC_AND_LYMPHOID_TISSUE	702	1
NCIH1876_LUNG	703	1		KELLY_AUTONOMIC_GANGLIA	703	1
NCIH1793_LUNG	704	1		C8166_HAEMATOPOIETIC_AND_LYMPHOID_TISSUE	704	1
NCIH1694_LUNG	705	1		ISHIKAWAHERAKLIO02ER_ENDOMETRIUM	705	1
NCIH1581_LUNG	706	1		HUT78_HAEMATOPOIETIC_AND_LYMPHOID_TISSUE	706	1
NCIH1573_LUNG	707	1		HUH6_LIVER	707	1
GP2D_LARGE_INTESTINE	708	1		SIMA_AUTONOMIC_GANGLIA	708	1
SNU478_BILIARY_TRACT	709	1		SKNBE2_AUTONOMIC_GANGLIA	709	1
NCIH1105_LUNG	710	1		HMC18_BREAST	710	1
SNU601_STOMACH	711	1		CHP212_AUTONOMIC_GANGLIA	711	1
NB1_AUTONOMIC_GANGLIA	712	1		SKNFI_AUTONOMIC_GANGLIA	712	1
NB1_AUTONOMIC_GANGLIA	713	1		HS611T_HAEMATOPOIETIC_AND_LYMPHOID_TISSUE	713	1
CAL33_UPPER_AERODIGESTIVE_TRACT	714	1		SNU398_LIVER	714	1
NALM6_HAEMATOPOIETIC_AND_LYMPHOID_TISSUE	715	1		KMRC3_KIDNEY	715	1
SNU761_LIVER	716	1		NCIH2444_LUNG	716	1
MON_SOFT_TISSUE	717	1		KPNYN_AUTONOMIC_GANGLIA	717	1
CAL148_BREAST	718	1		NCIH2228_LUNG	718	1
SNU869_BILIARY_TRACT	719	1		NCIH2196_LUNG	719	1
NCIH1930_LUNG	720	1		AU565_BREAST	720	1
CAL12T_LUNG	721	1		SW620_LARGE_INTESTINE	721	1
NCIH196_LUNG	722	1		A1207_CENTRAL_NERVOUS_SYSTEM	722	1
G292CLONEA141B1_BONE	723	1		NCIH520_LUNG	723	1
SKNEP1_BONE	724	1		NCIH1876_LUNG	724	1
NCIH650_LUNG	725	1		NOMO1_HAEMATOPOIETIC_AND_LYMPHOID_TISSUE	725	1
SKNFI_AUTONOMIC_GANGLIA	726	1		SKNSH_AUTONOMIC_GANGLIA	726	1
NCIH520_LUNG	727	1		GDM1_HAEMATOPOIETIC_AND_LYMPHOID_TISSUE	727	1
SKNO1_HAEMATOPOIETIC_AND_LYMPHOID_TISSUE	728	1		NCIH1105_LUNG	728	1
NCIH358_LUNG	729	1		MON_SOFT_TISSUE	729	1
EM2_HAEMATOPOIETIC_AND_LYMPHOID_TISSUE	730	1		MON_SOFT_TISSUE	730	1
EOL1_HAEMATOPOIETIC_AND_LYMPHOID_TISSUE	731	1		OVCAR8_OVARY	731	1
NCIH2196_LUNG	732	1		OVKATE_OVARY	732	1
NCIH2171_LUNG	733	1		MKN74_STOMACH	733	1
SNB75_CENTRAL_NERVOUS_SYSTEM	734	1		SNU899_UPPER_AERODIGESTIVE_TRACT	734	1
NCIH2170_LUNG	735	1		PEDS015T_SOFT_TISSUE	735	1
EWS502_BONE	736	1		PK45H_PANCREAS	736	1
SNU1066_UPPER_AERODIGESTIVE_TRACT	737	1		LI7_LIVER	737	1
G292CLONEA141B1_BONE	738	1		THP1_HAEMATOPOIETIC_AND_LYMPHOID_TISSUE	738	1
NCIH2077_LUNG	739	1		L33_PANCREAS	739	1
CAMA1_BREAST	740	1		DKMG_CENTRAL_NERVOUS_SYSTEM	740	1
NCIH2052_PLEURA	741	1		TOLEDO_HAEMATOPOIETIC_AND_LYMPHOID_TISSUE	741	1
NCIH2009_LUNG	742	1		KYSE140_OESOPHAGUS	742	1
SNU119_OVARY	743	1		NCIH460_LUNG	743	1
NCIH2004RT_SOFT_TISSUE	744	1		KU812_HAEMATOPOIETIC_AND_LYMPHOID_TISSUE	744	1
SNU1_STOMACH	745	1		KMS12BM_HAEMATOPOIETIC_AND_LYMPHOID_TISSUE	745	1
2313287_STOMACH	746	1		NCIH1648_LUNG	746	1

## Sheet: 1J
Heatmap showing viability across cancers from different tissue types in the PRISM platform against increasing doses of AC484 + IFNγ.
tissue type	lowIFNg	AC484_0.0686_lowIFNg	AC484_0.206_lowIFNg	AC484_0.617_lowIFNg	AC484_1.85_lowIFNg	AC484_5.56_lowIFNg	AC484_16.7_lowIFNg	AC484_50.0_lowIFNg	AC484_150.0_lowIFNg
URINARY_TRACT (n=24)	0.749329	0.752339	0.779966	0.621253	0.550456	0.451009	0.394252	0.342075	0.290064
BREAST (n=31)	0.892654	0.91592	0.918443	0.795223	0.713539	0.585693	0.547496	0.416956	0.392685
SKIN (n=44)	0.854394	0.876834	0.860805	0.762465	0.679924	0.504217	0.486948	0.339164	0.302284
HEAD_AND_NECK (n=54)	0.882954	0.880314	0.884513	0.764567	0.736798	0.580928	0.538803	0.381886	0.340188
STOMACH (n=25)	0.90267	0.87967	0.858863	0.839726	0.764753	0.629276	0.57662	0.393276	0.352959
LIVER (n=21)	0.975485	0.960094	0.949168	0.875514	0.802935	0.661751	0.570636	0.399937	0.36232
LARGE_INTESTINE (n=37)	0.876841	0.846223	0.899829	0.815049	0.728288	0.593085	0.546811	0.387063	0.33252
BONE (n=36)	0.975476	0.875145	0.905688	0.862876	0.834253	0.706355	0.703356	0.540487	0.520392
KIDNEY (n=17)	0.837014	0.833373	0.830712	0.749017	0.714566	0.596275	0.586076	0.458236	0.421422
OVARY (n=37)	0.923117	0.93937	0.909051	0.828928	0.763668	0.648943	0.66285	0.539891	0.505429
PLEURA (n=9)	0.976619	0.962027	0.9625	0.93518	0.893117	0.706227	0.736553	0.585764	0.577807
PANCREAS (n=35)	0.837589	0.85884	0.884372	0.727223	0.687085	0.615246	0.58487	0.445778	0.371088
LUNG (n=125)	0.897132	0.897516	0.915214	0.806812	0.772055	0.62295	0.635626	0.510603	0.458423
THYROID (n=10)	0.775052	0.755074	0.910212	0.782899	0.605945	0.558195	0.508414	0.38616	0.338251
BILIARY_TRACT (n=8)	0.875115	0.867823	0.871907	0.771719	0.711551	0.656192	0.642648	0.539131	0.402381
SOFT_TISSUE (n=45)	0.951047	0.877763	0.892848	0.863039	0.881243	0.761662	0.761113	0.624122	0.614196
CENTRAL_NERVOUS_SYSTEM (n=51)	0.924015	0.901014	0.90138	0.776843	0.82537	0.700829	0.752185	0.582756	0.562287
HAEMATOPOIETIC_AND_LYMPHOID_TISSUE (n=97)	1.0131	0.939332	0.925737	0.976772	0.985226	0.846405	0.844025	0.662446	0.647791
PROSTATE (n=3)	0.957187	1.02498	0.976869	0.796511	0.953463	0.803683	0.815231	0.752974	0.642777
ENDOMETRIUM (n=25)	0.984784	0.965196	0.943423	0.893871	0.890678	0.819367	0.772507	0.694919	0.622374
ENGINEERED (n=4)	0.953088	0.96483	1.04878	0.999221	0.85852	0.91518	0.937062	0.813405	0.847224
AUTONOMIC_GANGLIA (n=17)	1.05435	1.0526	0.967068	1.00495	1.01127	1.09362	1.13648	0.904161	0.976626

[truncated: 12 more sheets: 1K, 1L, 1M, 1N, 1O, 1P, 1Q, 1R, 1S, 1T, 1U, 1V]
