# Supplementary material for: The PTPN2/PTPN1 inhibitor ABBV-CLS-484 unleashes potent anti-tumour immunity
Source: Nature. 2023 Oct 4;622(7984):850–62. doi: 10.1038/s41586-023-06575-7 (PMC10599993; doi:10.1038/s41586-023-06575-7)
Supplement: Supplementary file 20 — Source Data Extended Data Fig. 2 [file 41586_2023_6575_MOESM20_ESM.xlsx]

## Sheet: 2A
Circulating chemokines (CXCL10, CXCL9, MIP-1b) and frequency of circulating Granzyme-B expressing CD8+ T cells in MC38-tumour bearing mice after 8 days of dosing
CXCL10 (pg/ml)
Vehicle	AC484 3 mg/kg	AC484 10 mg/kg	AC484 100 mg/kg
136.564	102.85	230.765	1066.91
164.856	118.051	190.732	1692.7
131.08	164.006	362.503	785.686
206.426	156.808	225.121	720.723
127.547	175.882	273.233	957.367
CXCL9 (pg/ml)
Vehicle	AC484 3 mg/kg	AC484 10 mg/kg	AC484 100 mg/kg
255.731	250.692	364.95	2411.63
117.473	249.369	449.103	3374.54
191.951	326.141	1130.53	2174.71
268.811	396.314	593.837	2405.64
199.948	372.227	646.351	2375.93
MIP-1b (pg/ml)
Vehicle	AC484 3 mg/kg	AC484 10 mg/kg	AC484 100 mg/kg
	42.2052	32.6552	97.696
22.1793		42.2052	204.124
5.6512	51.9759	67.4121
39.6743	37.8544	33.7876	110.903
32.6552	46.7275	37.8544	224.569
% GzmB+ cells within CD8+ T cells in blood
Vehicle	AC484 3 mg/kg	AC484 10 mg/kg	AC484 100 mg/kg
7.1	3	24.53	72.56
2.2	5.6	23.71	67.38
9.6	11.9	23.37	74.48
15.1	5.1	13.18	62.88
2.5	18.6	13.69	32.63

## Sheet: 2B
Percent of starting weight
	Days of Dosing	Vehicle					AC484 50 mg/kg					AC484 100 mg/kg					AC484 150 mg/kg
	0	100	100	100	100	100	100	100	100	100	100	100	100	100	100	100	100	100	100	100	100
	4	103.553	100.493	101.613	103.911	105.202	98.6047	101.456	95.6522	100	102	99.4595	103.061	101.852	104.972	99.4949	98.4925	101.093	100	100.437	102.094
	6	108.629	98.9655	103.226	103.911	108.093	102.326	105.825	96.6667	102.83	105.5	102.703	100	106.173	110.773	107.071	101.005	104.918	100	103.057	111.518
	9	108.629	106.404	126.882	105.028	116.185	102.791	114.563	101.449	104.245	105	107.027	103.061	103.086	108.287	104.546	101.005	106.011	101.015	105.677	109.948
