# Supplementary material for: The PTPN2/PTPN1 inhibitor ABBV-CLS-484 unleashes potent anti-tumour immunity
Source: Nature. 2023 Oct 4;622(7984):850–62. doi: 10.1038/s41586-023-06575-7 (PMC10599993; doi:10.1038/s41586-023-06575-7)
Supplement: Supplementary file 21 — Source Data Extended Data Fig. 3 [file 41586_2023_6575_MOESM21_ESM.xlsx]

## Sheet: 3A
Survival
B16						KPC						4T1						EMT-6
	days after challenge	NTX	aPD1	AC484			days after challenge	AC484	aPD1	NTX			days after challenge	NTX	aPD1	AC484			days after challenge	NTX	aPD1	AC484
	15	1					85	0					28	1					43	1
	18	1					85	0					28	1					25	1
	21	1					85	0					30	1					25	1
	21	1					85	0					30	1					22	1
	15	1					63	1					28	1					32	1
	15		1				85	0					25	1					27	1
	18		1				85	0					28	1					25	1
	29		1				85	0					28	1					22	1
	29		1				48	1					25	1					22	1
	29		1				85	0					25	1					34	1
	29			1			54	1					25		1				22		1
	60			0			85	0					25		1				22		1
	29			1			63	1					25		1				60		0
	60			0			45	1					25		1				39		1
	60			0			85	0					25		1				32		1
	35			1			85		0				25		1				22		1
	60			0			85		0				28		1				25		1
	60			0			48		1				30		1				22		1
	35			1			85		0				28		1				22		1
	36			1			85		0				30		1				32		1
							39		1				32			1			25			1
							51		1				39			1			60			0
							85		0				39			1			60			0
							39		1				42			1			36			1
							85		0				39			1			27			1
							85		0				42			1			27			1
							85		0				44			1			60			0
							45		1				44			1			29			1
							48		1				39			1			34			1
							85		0				42			1			39			1
							33			1
							30			1
							48			1
							33			1
							27			1
							33			1
							27			1
							27			1
							30			1
							33			1
							30			1
							39			1
							39			1
							33			1
							27			1

## Sheet: 3B
CT26 survival
	Days	NTX	aPD1 (10mg/kg)	AC484 (20mg/kg)	AC484 + aPD1
	18	1
	25	1
	35	1
	23	1
	28	1
	37	0
	25	1
	37	0
	21	1
	28	1
	25		1
	37		0
	37		0
	37		0
	25		1
	37		0
	37		0
	28		1
	37		0
	37		0
	37			0
	25			1
	37			0
	37			0
	23			1
	37			0
	37			1
	23			1
	37			0
	37			0
	37				0
	30				1
	37				0
	37				0
	37				0
	37				0
	37				0
	37				0
	37				0
	37				0

## Sheet: 3C
MC38 dose range
tumor volume	days	ntx										AC484 10mg/kg										AC484 3mg/kg										AC484 1mg/kg
	Days Post-Inoculation	0	0	0	0	0	0	0	0	0	0	0	0	0	0	0	0	0	0	0	0	0	0	0	0	0	0	0	0	0	0	0	0	0	0	0	0	0	0	0	0
	0	151.96	252.96	144.66	144.34	131.28	168.99	114.35	183.84	201.76	202.14	156.33	207.58	127.4	116	164.9	200.3	183.01	132.71	113.26	145.62	170.84	208.6	116.19	200.21	156.67	145.68	187.46	164.67	102.1	126.38	135.15	150.36	178.72	117.94	157.43	187.5	145.73	111.3	139.14	194.88
	14	169.68	259.01	112.36	132.1	79.52	277.6	354.71	222.57	215.79	309.79	136.16	136.97	237.01	360.61	86.65	215.06	157.91	175.93	350.88	177.07	218.43	144.1	121.02	248.03	105.8	193.51	268.85	363.56	87.5	91.3	183.88	654.25	279.14	250.11	235.01	245.31	357.38	176.44	165.66	235.88
	17	186.29	320.95	108.57	107.15	132.38	476.16	256.92	211.2	139.34	544.66	165.01	55.35	197.66	553.64	98.83	148.05	82.38	174.36	425.06	95.14	303.82	191.13	40.76	249.31	75.94	103.55	409.05	405.54	135	55.91	86.81	838.84	706.99	283.14	262.28	82.33	553.67	150.08	133.9	596.66
	22	194.84	308.3	163.08	112.99	109.17	495.7	287.51	255.16	179.16	745.56	209.65	62.82	104.18	479.33	62.5	67.23	80.03	134.86	463.1	52.03	221.95	125.01	29.04	257.9	76.16	119.08	464.17	384	131.89	62.47	88.6	622.82	956.55	572.4	267.75	48.45	536.15	161.08	71.95	557.33
	25	411.1	374.16	227	140.68	181.86	666.4	378.25	340.59	130.76	1074.61	90.78	33.52	38.72	224.75	13.5	13.5	13.5	112.54	211.05	36.68	301.33	160.88	13.5	166.01	65.24	122.84	577.75	594.06	104.12	58.53	129.68	675.03	854.65	560.12	292.13	62.22	1196.52	146.35	42.77	830.58
	28	412.44	583.98	276.86	118.24	150.49	848.23	309.48	342.11	183.55	1429.19	74.47	44.11	31.4	274.29	0	13.5	13.5	109.2	137.51	34.74	457.83	153.36	25.47	186.93	32.28	87.73	439.17	558.21	102.13	51.11	125.01	1106.82	1149.97	685.84	448.35	65.14	1570.96	156.59	51.81	1037.74
	30	460.41	760.91	300.26	136.65	210.19	948.96	410.16	540.55	235.88	1767.43	32.31	15.11	29.48	150.61	0	13.5	13.5	0	91.39	13.5	492.09	110.76	32	145.7	78.29	80.96	564.12	592.25	120.09	13.5	179.22	884.09	1109.9	846.5	439.1	70.92	1403.32	194.43	92.31	1176.05
	32	408.39	1033.36	404.91	132.42	181.09	1119.32	590.65	736.95	148.32	1999.95	13.5	13.5	13.5	55.66	0	13.5	13.5	0	13.5	13.5	921.54	32.08	13.5	127.81	68.43	83.79	443.34	732.85	144.35	13.5	152.65	1009.32	1206.43	932.37	566.64	65.05	2201.6	316.81	51.52	1694.13
	36	881.79	1683.78	747.22	194.49	300.71	1526.31	814.57	1567.72	128.88	3047.34	13.5	13.5	13.5	13.5	0	13.5	13.5	0	62.5	13.5	1354.25	0	13.5	300.08	137.16	68.95	612.62	1017.53	305.6	0	305.76	1963.63	1602.25	1866.13	1145.82	72.01	3518.24	551.56	78.58	3309.73
	39
survival
	Days Post-Inoculation	Vehicle	AC484 (10mg/kg)	AC484 (3mg/kg)	AC484 (1mg/kg)
	28	1
	36	1
	36	1
	39	1
	41	1
	41	1
	41	1
	50	1
	55	1
	62	1
	77		0
	77		0
	77		0
	77		0
	77		0
	77		0
	77		0
	77		0
	77		0
	77		0
	39			1
	39			1
	41			1
	43			1
	50			1
	59			1
	77			1
	77			0
	77			0
	77			0
	28				1
	30				1
	30				1
	30				1
	39				1
	39				1
	45				1
	52				1
	77				0
	77				0

## Sheet: 3D
4T1 lung met model - number of lung mets
	Vehicle	AC484 20mpk	AC484 60mpk
	20	7	17
	21	11	38
	25	11	66
	27	5	6
	62	39	7
	40	3	5
	82	6	4
	54	4	1
	33	6	7
	42	1	4
	53	3	3
			18

## Sheet: 3E
MC38 rechallenge experiment
1st tumor challenge - growth
	days	Vehicle										AC484 20 mg/kg															AC484 40 mg/kg
	0	0	0	0	0	0	0	0	0	0	0	0	0	0	0	0	0	0	0	0	0	0	0	0	0	0	0	0	0	0	0	0	0	0	0	0	0	0	0	0	0
	6	110	237.9	150.3	179.6	142.8	196.8	194.9	210.6	234.2	186.6	252	212.3	208.3	181.9	177	119	173.2	248.3	176.7	264.7	196.8	173.8	196.6	166.3	142.8	229.7	170.9	255.9	326.3	166.2	142	188.4	181.9	171.1	200.2	368	194.9	275.1	305	119
	9	229.7	499.2	355.3	390	346.4	266.6	431.7	251.9	307.1	242.4	112	245.8	172.8	307.5	201.8	255.6	356.2	376.5	87.5	316.9	131.1	200.4	224.9	382.9	235	212.1	206.9	155.2	126.1	254	128.8	172.8	429.8	238.1	208.4	166.5	352.8	282.3	270.5	177.5
	12	486.4	876.1	673.7	681.9	562.1	395.1	534.7	427.5	534.7	352.9	6	295.2	306.6	437.5	149.7	405.7	564.1	389.8	239.7	311.3	273.8	192.5	352.3	695.9	468.5	396.6	395.1	146.7	506	225.3	159.9	259.6	473.9	359	388.2	96	571.4	306.6	289.9	105.3
	15	521.1	1605.9	985	1004.2	1039.3	600	1272	631.8	1317.7	594.4	4	402.2	402.7	526.6	79.5	326.3	613.8	643.3	238.2	65.7	325.1	57.3	190.1	553.5	441.6	304.9	355.2	77.7	222	189.8	184.5	59.1	181.7	184.5	436.1	34.3	701	127.1	140.7	60.5
	18	1040.4	2302.1		1630.2	1587.6	1019.8	1784.5	821.1	1846.9	965.4	0	872.3	632.5	451.6	50.4	126.8	254.7	1177	322.8	72.1	317.8	4	171.7	386.6	314.2	171	534.5	130.1	116.3	184.5	208.4	18	53.8	54.9	637.6	6	249.1	99.7	46.1	45.4
	21						1902	2578.7	1876.9		1390.2	0	1339.7	1245.8	495.8	0	102.7	495.5	2026.5	470	7.6	885.1	25.7	70	237.7	314.2	131.6	1051.4	242.8	152.8	359.9	314.8	0	89.4	200.7	1259.4	0	206.5	40	18	0
	24											0	1999.2	1949.5	424.7	0	56	684.3		892.8	0	1005.4	0	120.6	279.8	754.3	144	1627.6	442.8	203.4	443.6	660.2	0	0	0	2291.5	0	186.5	0	0	0
	27											0		3385.6	673.3	0	0	1190.7		914.4	0	1777.7	0	168.7	373.2	949.4	178.9	1831.6	799.3	337.7	668.4	1715.4	0	0	0		0	207.1	0	0	0
1st tumor challenge - survival
	days	Vehicle	AC484 20 mg/kg	AC484 40 mg/kg
	18	1
	18	1
	15	1
	18	1
	18	1
	24	1
	21	1
	21	1
	18	1
	24	1
	70		0
	24		1
	27		1
	33		1
	70		0
	70		0
	33		1
	21		1
	36		1
	70		0
	27		1
	70		0
	49		1
	36		1
	30		1
	36			1
	27			1
	43			1
	38			1
	38			1
	27			1
	70			0
	70			0
	70			0
	24			1
	70			0
	70			0
	70			0
	70			0
	70			0
2nd tumor challenge - day 12 volume
	vehicle	AC484 20mg/kg	AC484 40 mg/kg
	548	0	0
	578.1	0	0
	790.4	0	0
	563.1	0
	382.5	0	0
	304.2		0
	269.1		0
	424.4		0
	1309.3		0

## Sheet: 3F
KPC control vs Jak tumors
	days	Control NoTx					Jak1-KO NoTx					Control AC484										Jak1-KO AC484
	0	0	0	0	0	0	0	0	0	0	0	0	0	0	0	0	0	0	0	0	0	0	0	0	0	0	0	0	0	0	0
	6	105.6	178.6	62.2	166.1	142.2	180.2	104.1	169.9	4	151.3	164.8	196.5	102.9	176.7	168.9	117	137.9	158.4	72.6	165.3	78.8	32	136.2	149.7	111.6	159.2	164.2	188.6	147	181.8
	9	194.4	264.4	153.1	255.8	244.5	252.4	144.3	221.2	228.5	424.7	270.7	343.7	311.5	240.4	265.9	370.4	303.6	280.9	193.8	223.9	290.2	178.3	264.1	186.1	197	316.1	252	224.5	569.2	321.5
	12	456.5	367.1	295.8	609.9	467.3	550.8	354.4	444.8	282.1	637.6	389.8	443.8	367.5	205.7	252.6	329.2	357.2	283.1	399.7	363.9	252.4	240	289.9	221.2	348.8	352.8	378.9	233.3	194.6	357.6
	15	521.1	804.8	374.4	630.4	795.1	705.9	379.8	528.2	670.7	773.2	350.4	527.6	375.8	244.1	239.6	359.7	325.9	402.5	347.9	450.5	350.7	240.5	379.5	198	416.6	358.7	453	328.1	525.1	370.4
	18	596	1227.9	775.3	909.8	1072.5	889.5	588.4	650.8	736	925	544.6	402.2	329.7	399.7	225.1	359.7	236.4	338.1	416.2	325.8	408.5	249.3	375.7	288	322.6	470.7	400.2	247	567.1	257
	21	652.7	1741.7	920	949.9	1169.6	1228.1	1078.9	730.4	901.5	975	311.3	389.8	321.1	226.6	303.8	350.5	279.8	362.9	462.4	340.8	575.1	389.9	488.8	383.7	457.2	684.5	602.8	312.2	750	240.9
	24	813	2160	1389.6	914	1361.6	1425.6	1251.4	1080.5	1418.8	1443.7	257	683.6	435.5	201.8	259.8	376.9	270.4	438.4	533.9	337.9	514.7	464	511.8	435.2	468.5	960.1	696.2	345.9	1224	449.6
	27											247.8	633.9	752.5	188.5	549.8	568.3	521.4	563.6	748.5	663.6	914.5	848.3	812.3	825.9	670.8	1182.2	885	669.3	1539.1	612.6
	30											285.9	611.6	699.7	155.6	485.5	669.3	300.8	601.7	946.8	570.8
	33											392.7	924	962.6	140.4	691.5	744.8	476.9	800	1122.8	533.2

## Sheet: 3G
B16 tumor volume with depletion
	Days	No tx										AC484										AC484 + NK1.1										AC484 + CD8
	0	0	0	0	0	0	0	0	0	0	0	0	0	0	0	0	0	0	0	0	0	0	0	0	0	0	0	0	0	0	0	0	0	0	0	0	0	0	0	0	0
	6	46.7	60.6	71.4	78.6	109.4	111.3	101.7	82.6	89.1	108.5	122.1	108	82.4	93.1	77	109.3	83.4	84.5	51.8	106.7	69.5	102.7	102.9	56.6	95.7	106	94.7	118.4	52.2	72.6	116.4	109.3	71.7	71.7	99.3	98.2	80.4	70.5	83.5	112.8
	9	132	163.9	149.2	152.6	184.7	180.5	254.5	142.5	207.5	170.1	186.9	110.4	116.2	147.1	136.1	190.7	181.5	143.3	128.9	170	114.9	148.7	178.8	93	231.9	160.3	183.7	216.8	48.7	94.3	153.4	178.2	150.2	120.1	192.7	147	131	133	188.9	176.1
	12	279.8	274.6	211.8	233.3	219.6	284.3	273.4	237.7	314.4	229.3	276.6	168.2	216.7	221	151.5	321	241.6	243.7	225.9	203.9	212.7	247	272.4	179.1	224.4	211.6	280.5	268.7	64.5	168.7	230.3	238.3	230.2	211.7	215.9	265.7	174.1	167.7	273	272
	15	315.6	288.3	244.7	338	234.4	456	375	319.7	409.4	262.3	273.8	190.3	234.3	221.2	176.9	324	217.5	333.1	256.2	169.5	255.1	235.7	266.7	233.2	263	227.8	326	298.2	60	190.3	371	316.5	291.8	263.3	285.9	277.2	244	244.8	362.2	347.5
	18	420.8	428.8	285.8	449.7	272.9	677	460.1	425.3	477.8	354.5	288.7	230.8	266.9	234.3	217.3	369.3	211.5	354.5	246.4	190.3	239.6	273.3	253.8	337.9	238.1	257.4	325.8	303.1	64.4	193.6	639.4	512.6	328	416.5	388	368.8	276.5	360.1	489.8	432.9
	21	607.1	559	378.4	632.7	432.1	771.7	509.4	516.3	769.7	475.5	331.6	284.6	235	267.1	230.8	373	211.7	320.8	284.7	199.1	217.3	280.8	213.2	389	202.3	245.4	351.7	285.4	57.3	192.3	835.2	557.6	345.7	516.7	521.3	556.6	353.8	417.4	597.1	560.9
	24	888	675.1	494.2	830.3	536.6	1103.4	599.2	712.7	1179.2	572.8	410.4	279.8	229.4	288.8	412.5	364.3	195.3	256.2	256.4	163.7	207.6	230.8	174.9	456.6	237.4	259.2	401.7	321.1	51.2	184.2		592.9	482.6	615.7	587.2	735	503.7	601.4	721.4	593
	27	1322.6	1154.6	629.7	1233.3	726.6	1368	924.6	1154.1	1751.9	696.3	458.6	378.2	209.1	341.3	386.5	410.8	203.6	348.8	283.1	127.9	186.5	216.2	172.5	542.1	241.2	277.3	437	339.3	38.5	160.3		865.5	687.5	843.6	738.5	994.4	536.5	879.2	1052.3	765.5

## Sheet: 3H
B16 B2M KO tumor volume and survival
	Days	B2m-KO Vehicle										B2m-KO GVAX + AC484
	0	0	0	0	0	0	0	0	0	0	0	0	0	0	0	0	0	0	0	0	0
	6	321.6	317.5	175.9	214.3	209.8	319.5	156.9	247.4	219.9	171.3	176.5	126	280.8	281.6	171.5	196.6	252.1	222	97.6	183.2
	9	770.1	665.4	452.1	776.2	455.1	678.9	587.4	926.7	651.2	289.6	654.9	104.8	538.3	692	480.5	512.6	463.7	532.2	171.5	464.4
	12	1810.2	1254.2	1582.9	1362.1	1235.4	1408.5	1629.2	2339.2	1837.4	1070.8	894.9	144.7	1264.8	1811	1351.5	948.1	1215	992.2	217.8	1706.5
	15	3752.5	1425.4	2381	3874.7	3114.4	2229.1	2764.5	3591.6	2719	4055.4	1811	158.6	2676.4		2311.6	1569.8	2119.6	1484.4	708.6	2902.6
	18											1945.1	132			2555.4	1597.1	4449.3	1563.9	999.7
	days	B2m-KO Vehicle	B2m-KO GVAX + AC484
	15	1
	15	1
	18	1
	15	1
	15	1
	15	1
	15	1
	15	1
	15	1
	15	1
	18		1
	60		0
	15		1
	13		1
	30		1
	21		1
	18		1
	21		1
	21		1
	15		1

## Sheet: 3I
KPC B2M tumor volume with depletion
	days	KPC B2m Untx										KPC B2m AC484										KPC B2m AC484 + NK Depletion										KPC B2m AC484 + CD8 Depletion
	0	0	0	0	0	0	0	0	0	0	0	0	0	0	0	0	0	0	0	0	0	0	0	0	0	0	0	0	0	0	0	0	0	0	0	0
	6	101.4	136.9	119.6	118.1	32	80.3	97.2	145.1	103.7	79.8	117.5	67.8	96	142.2	184	180.6	122.5	107.3	149.7	198.8	167.3	86.2	166.2	152.1	79.4	111.4	129.7	100	193.5	123.5	146.1	373.5	109.6	93.8	117.6
	9	73.6	164.8	139.7	120.2	32	110.5	130	146.1	171.1	117.6	58.4	127	96	105.9	109.4	151.4	99.2	105	136.6	252	335.7	113.4	219.5	228.9	88.7	150.2	217.2	181.2	416.9	152.2	228.8	321.1	232.2	163.2	141.4
	12	144.6	341.6	178.2	176.6	92.8	138.8	143.7	221.2	319.7	151.4	89	179.8	130.1	262.4	240.2	173.2	81.6	68.6	196.6	369.6	211.2	164.7	316.1	207.1	174.6	267.9	307.5	147.8	514	151.3	222.7	240	141.9	151.7	151.6
	15	120	268.3	263.9	294.4	221	198.4	215.1	390	430.3	254.7	133.6	95	135.4	408.7	395.7	159.9	87.3	54.4	193.8	447.6	357.2	205	600.3	391.6	194.4	325.6	373	217.7	575.5	196	288	385.6	273.9	423.9	148.7
	18	206.4	345.6	401.4	314.2	150.1	278.9	295.1	512.1	528	289.1	233.8	251.2	328.9	92.8	320.6	235.2	107.3	81.3	160.8	489.1	610.3	489	551.4	580.8	226	350.7	553.9	388	614.1	290.2	457.2	435.3	297.9	323.7	187.6
	21	251.4	503.6	476.8	322.4	233.5	346.8	344.5	890	884.4	484.1	304.2	198.5	144.8	161.8	379.3	175.8	125.9	82.9	290.2	787.5	585.6	490.4	603.3	683.2	238.1	699.7	582.8	643.4	641.6	380.9	533.6	508.3	441.1	614.4	352.9
	24	257.3	862	541.3	804.5	330.2	492.2	600.9	1063.9	921.1	668.3	430.3	331.9	364.2	188.5	767.1	206.4	376.9	133.4	280.2	1013.2											626.6	722.5	566	739.6	394.3
	26											531.2	427	351.3	143.3	537.6	240.2	249.6	125.7	487.4	1162.1

## Sheet: 3J
4T1 lung met counts with depletion - number of lung mets
Veh	Veh + aCD8	Veh + aAGM	AC484 20mpk	AC484 20mpk + aCD8	AC484 20mpk + aAGM
42	99	55	73	35	220
94	111	161	31	79	95
95	111	34	10	27	27
56	112	128	36	84	94
65	80	96	29	38	251
22	81	65	42	61	114
51	60	119	22	8	16
81	117	157	63.5	66	11
144	25	83	65	37	95
53	97	92	35.5	36	153
82	72	84	16	44	45
20	82	161	15		20
27	125	41	25		90
63	64	175	42		97
50	49		37
23			41
57			12
35			22
25			19
75			9
38			4
67			35
			44
