# Supplementary material for: The PTPN2/PTPN1 inhibitor ABBV-CLS-484 unleashes potent anti-tumour immunity
Source: Nature. 2023 Oct 4;622(7984):850–62. doi: 10.1038/s41586-023-06575-7 (PMC10599993; doi:10.1038/s41586-023-06575-7)
Supplement: Supplementary file 22 — Source Data Extended Data Fig. 4 [file 41586_2023_6575_MOESM22_ESM.xlsx]

## Sheet: Table of Contents
Table	Description
Extended Data Figure 4b	CD45+ and CD8+ Cell Quantification from Immunofluorescent Staining of KPC Tumors
Extended Data Figure 4c	Infiltration Distance of CD45+ and CD8+ Cells in Immunofluorescent Staining of B16 and KPC Tumors
Extended Data Figure 4f	Normalized Expression of Marker Genes in Bulk Clustering scRNA-seq
Extended Data Figure 4g	Ratio of MDSCs to Monocytes scRNA-seq
Extended Data Figure 4h	In vitro CD86 expression and CXCL9 production by BMDM
Extended Data Figure 4i	In vitro MHC class I, MHC class II and CD86 expression on CD103+ BMDC
Extended Data Figure 4j	In vitro CXCL9 and CXCL10 production by CD103+ BMDC
Extended Data Figure 4k	In vitro IL12p70 and TNFa production by CD103+ BMDC

## Sheet: 4B
KPC Percentage CD45+ of all Cells				KPC Percentage CD8+ of all Cells
NTX	αPD1	AC484		NTX	αPD1	AC484
7.51787	7.63486	14.5295		1.52948	0.591228	3.58263
5.76249	16.7565	18.663		1.45725	2.0778	7.41848
10.3669	17.2347	11.8048		2.2164	6.60599	3.66837
9.23259	34.8486	16.4051		1.17809	7.74059	3.30994
17.9247	10.4126	16.4366		6.25601	0.620859	4.44283

## Sheet: 4C
KPC Average Normalized Infiltration Distance CD45+ Cells				KPC Average Normalized Infiltration Distance CD8+ Cells				B16 Average Normalized Infiltration Distance CD45+ Cells				B16 Average Normalized Infiltration Distance CD8+ Cells
NTX	aPD1	AC484		NTX	aPD1	AC484		NTX	aPD1	AC484		NTX	aPD1	AC484
0.249911	0.314285	0.294961		0.278536	0.349152	0.362668		0.020238	0.247401	0.272611		0.045233	0.27988	0.265313
0.252496	0.256319	0.311791		0.248626	0.228276	0.369624		0.194881	0.103501	0.223701		0.221081	0.076576	0.225196
0.258726	0.43088	0.220605		0.34913	0.505426	0.264932		0.180589	0.132464	0.201627		0.202879	0.157084	0.177358
0.19457	0.399462	0.3443		0.256668	0.470856	0.376926		0.195946	0.296501	0.137428		0.210487	0.346719	0.158484
0.214734	0.265355	0.336084		0.244415	0.254113	0.358938		0.164888	0.205985	0.221918		0.200627	0.226519	0.285292
								0.186034	0.160381	0.283445		0.201031	0.154907	0.32007
								0.115384	0.215782	0.204498		0.142483	0.271794	0.299301
								0.213903	0.075835	0.158822		0.244145	0.081483	0.202054
								0.191007	0.068334	0.348224		0.210658	0.040053	0.424835
								0.205935	0.231972	0.181465		0.228672	0.228411	0.237223

## Sheet: 4F
	CD4+ Tcells	CD4+ Tcells	CD4+ Tcells	CD4+ Tcells	CD4+ Tcells	CD4+ Tcells	CD4+ Tcells	CD4+ Tcells	CD4+ Tcells	CD4+ Tcells	CD4+ Tcells	CD4+ Tcells	CD4+ Tcells	CD4+ Tcells	CD4+ Tcells	CD4+ Tcells	CD4+ Tcells	CD4+ Tcells	CD4+ Tcells	CD4+ Tcells	CD4+ Tcells	CD4+ Tcells	CD4+ Tcells	CD4+ Tcells	CD4+ Tcells	CD4+ Tcells	CD4+ Tcells	CD4+ Tcells	CD4+ Tcells	CD4+ Tcells	CD4+ Tcells	CD4+ Tcells	CD4+ Tcells	CD4+ Tcells	CD4+ Tcells	CD4+ Tcells	CD4+ Tcells	CD4+ Tcells	CD4+ Tcells	CD4+ Tcells	CD4+ Tcells	CD4+ Tcells	CD4+ Tcells	CD4+ Tcells	CD4+ Tcells	CD4+ Tcells	CD4+ Tcells	CD4+ Tcells	CD4+ Tcells
Icos	-0.364837	3	2.04841	3	-0.364837	2.78403	-0.364837	2.91463	-0.364837	3	-0.364837	-0.364837	-0.364837	-0.364837	2.76646	-0.364837	3	-0.364837	-0.364837	-0.364837	3	2.88954	3	3	-0.364837	-0.364837	3	-0.364837	2.54534	2.79915	3	3	2.52207	2.70338	3	3	3	-0.364837	-0.364837	2.23686	-0.364837	-0.364837	2.68427	-0.364837	3	3	3	2.39042	-0.364837
Ets1	2.33776	2.24837	-0.51707	1.99088	2.32675	1.65209	2.3168	2.04025	-0.51707	2.68285	2.06339	-0.51707	2.8965	-0.51707	-0.51707	-0.51707	1.72431	2.16486	2.28354	-0.51707	3	1.51386	2.30605	-0.51707	2.49314	-0.51707	2.11328	-0.51707	2.45451	2.04816	2.20434	2.82731	2.59648	1.36604	1.80426	1.94619	-0.51707	-0.51707	-0.51707	2.36186	2.49099	-0.51707	2.34133	2.30242	2.58492	1.81243	2.20926	2.32747	2.42632
Tnfrsf4	-0.242181	3	3	-0.242181	-0.242181	-0.242181	-0.242181	3	-0.242181	3	-0.242181	-0.242181	-0.242181	3	-0.242181	3	3	-0.242181	-0.242181	3	3	3	3	3	-0.242181	3	3	3	-0.242181	3	3	3	3	3	3	-0.242181	3	-0.242181	-0.242181	-0.242181	-0.242181	3	-0.242181	3	3	-0.242181	-0.242181	3	-0.242181
H2-K1	1.1472	1.14336	0.485948	0.478533	0.232801	0.846965	0.858834	0.430615	0.497701	1.64921	0.927343	-0.188416	0.849209	0.630485	1.04211	1.36065	0.88014	0.826893	-0.0801932	1.16401	0.933499	0.0624945	1.07304	1.22533	1.16446	0.134954	1.03057	0.961164	0.831896	0.752594	0.540673	0.737214	0.646231	0.39818	0.259965	0.571303	0.796691	1.08282	0.814469	-0.175643	0.610539	0.63405	1.20349	0.98732	0.796288	0.720061	0.646642	0.923357	0.535396
Cd3e	-0.427934	-0.427934	2.55803	2.60721	-0.427934	-0.427934	-0.427934	1.32909	-0.427934	2.52075	2.27793	2.41088	2.2079	2.59041	2.23417	2.75787	2.32559	-0.427934	2.50878	-0.427934	-0.427934	2.10241	1.8923	-0.427934	-0.427934	2.53474	2.5675	-0.427934	2.04618	2.26196	-0.427934	3	-0.427934	2.18054	-0.427934	-0.427934	-0.427934	-0.427934	2.67234	-0.427934	-0.427934	-0.427934	2.16429	2.52858	2.41844	2.01477	2.43088	1.91447	-0.427934
Cd3d	-0.43172	2.37659	1.94213	2.11511	-0.43172	-0.43172	-0.43172	2.49822	-0.43172	2.4239	2.81224	-0.43172	2.51348	2.82551	-0.43172	-0.43172	2.8587	-0.43172	-0.43172	-0.43172	-0.43172	1.6307	2.20551	-0.43172	-0.43172	-0.43172	2.46918	-0.43172	1.96431	2.56612	2.33188	2.73371	-0.43172	2.257	2.54681	-0.43172	-0.43172	2.46063	2.57071	-0.43172	2.22985	2.69299	2.70136	-0.43172	2.32482	-0.43172	-0.43172	1.83676	-0.43172
Rora	3	3	-0.31924	-0.31924	3	2.96767	3	3	3	-0.31924	3	3	3	2.69119	-0.31924	3	3	3	-0.31924	3	3	2.75822	3	-0.31924	3	3	-0.31924	3	3	3	3	3	-0.31924	2.53422	-0.31924	3	-0.31924	3	-0.31924	3	3	-0.31924	3	3	-0.31924	-0.31924	-0.31924	3	3
Tnfrsf18	-0.331137	3	3	-0.331137	3	2.90653	-0.331137	3	-0.331137	-0.331137	3	-0.331137	3	3	3	-0.331137	3	-0.331137	-0.331137	3	3	-0.331137	3	-0.331137	-0.331137	-0.331137	3	-0.331137	-0.331137	3	-0.331137	3	-0.331137	2.47958	3	3	-0.331137	3	-0.331137	-0.331137	-0.331137	3	-0.331137	-0.331137	3	-0.331137	-0.331137	-0.331137	-0.331137
Ly6a	1.51776	-0.916422	1.60573	0.842746	-0.916422	0.874329	-0.916422	1.2517	1.23835	1.48761	0.893609	1.25435	1.11791	1.68523	1.4079	-0.916422	1.2847	-0.916422	-0.916422	1.4401	-0.916422	1.20593	1.69658	-0.916422	0.76542	1.45066	1.35949	-0.916422	1.50102	1.51446	1.35203	1.27003	-0.916422	1.02806	1.14093	1.08233	1.14672	1.24051	1.15744	0.831903	-0.916422	1.30247	1.08857	1.06128	1.34713	0.717573	0.725594	1.27934	1.14818
Cd3g	-0.406661	-0.406661	2.10714	2.29031	-0.406661	2.33873	-0.406661	2.21007	-0.406661	3	-0.406661	2.50463	2.71217	2.7984	2.32341	2.44403	-0.406661	-0.406661	-0.406661	-0.406661	-0.406661	1.77735	2.80221	-0.406661	-0.406661	-0.406661	2.83828	-0.406661	-0.406661	2.595	-0.406661	2.94538	-0.406661	1.61838	2.74746	-0.406661	-0.406661	2.6562	2.35675	1.86167	-0.406661	2.48563	-0.406661	3	-0.406661	2.51276	-0.406661	2.95965	-0.406661
Il2rb	2.13569	-0.507898	1.65674	1.81447	-0.507898	1.85617	-0.507898	2.10287	-0.507898	-0.507898	2.23991	-0.507898	1.81978	2.46226	-0.507898	-0.507898	-0.507898	1.97558	2.08548	-0.507898	-0.507898	1.37276	-0.507898	-0.507898	1.71239	-0.507898	2.13734	2.26684	-0.507898	1.51198	2.01214	2.85447	-0.507898	1.58759	-0.507898	1.77309	2.21577	1.77188	1.87168	1.44537	-0.507898	2.24692	-0.507898	2.10297	-0.507898	-0.507898	-0.507898	-0.507898	-0.507898
Tnfaip3	1.84722	1.77258	0.77689	1.55733	1.51517	1.69891	1.82972	1.49485	2.02835	-0.851163	1.80692	1.72398	1.56212	-0.851163	1.58308	1.35464	1.656	1.89188	1.47922	1.62118	-0.851163	-0.851163	-0.851163	-0.851163	1.46501	-0.851163	-0.851163	1.32011	1.43294	0.963878	1.7358	1.42006	1.09643	1.03182	1.08041	1.84278	-0.851163	1.51882	2.12146	-0.851163	2.23645	-0.851163	1.20586	-0.851163	-0.851163	1.40782	1.84396	1.83863	1.92112
Stk17b	1.8113	-0.87715	0.744915	1.52248	1.66852	0.921164	1.79388	1.5148	1.66961	1.77571	1.58292	1.36726	1.71539	-0.87715	1.54814	-0.87715	1.29983	1.8558	1.44467	-0.87715	1.65884	-0.87715	1.27583	-0.87715	-0.87715	0.959101	-0.87715	1.60703	1.39855	1.43693	-0.87715	1.38572	1.06328	0.998909	-0.87715	1.48521	1.56131	1.1639	-0.87715	1.50959	-0.87715	0.848176	1.49257	-0.87715	1.05381	1.05409	1.80806	1.29353	1.88494
Cd28	3	-0.333498	2.44657	-0.333498	-0.333498	2.74864	-0.333498	2.89764	-0.333498	-0.333498	3	3	-0.333498	-0.333498	3	-0.333498	2.85126	-0.333498	3	3	-0.333498	-0.333498	2.81051	-0.333498	-0.333498	-0.333498	3	-0.333498	3	3	2.98578	3	2.99222	2.3422	-0.333498	-0.333498	-0.333498	-0.333498	-0.333498	3	-0.333498	-0.333498	-0.333498	3	3	-0.333498	3	3	-0.333498
Dgat1	2.21139	-0.572402	1.33547	2.47132	2.20065	1.54278	2.79101	1.64503	-0.572402	3	-0.572402	-0.572402	2.75622	-0.572402	2.28023	-0.572402	1.6132	2.04279	-0.572402	-0.572402	-0.572402	-0.572402	-0.572402	-0.572402	2.3629	1.96212	-0.572402	2.72825	-0.572402	1.5546	-0.572402	2.08919	1.70994	-0.572402	-0.572402	2.96379	2.29572	2.4261	-0.572402	-0.572402	-0.572402	1.8302	-0.572402	2.77692	2.07451	2.07484	1.71028	-0.572402	3
Nkg7	-0.538092	-0.538092	1.97861	-0.538092	1.40901	-0.538092	-0.538092	-0.538092	-0.538092	-0.538092	1.50635	-0.538092	-0.538092	2.33527	-0.538092	-0.538092	-0.538092	-0.538092	1.68077	-0.538092	-0.538092	1.07097	2.13376	1.77686	-0.538092	-0.538092	1.72514	-0.538092	-0.538092	1.19009	-0.538092	2.23947	-0.538092	-0.538092	-0.538092	-0.538092	-0.538092	-0.538092	-0.538092	-0.538092	-0.538092	1.11073	-0.538092	-0.538092	-0.538092	-0.538092	-0.538092	-0.538092	-0.538092
Cd3d	-0.43172	2.37659	1.94213	2.11511	-0.43172	-0.43172	-0.43172	2.49822	-0.43172	2.4239	2.81224	-0.43172	2.51348	2.82551	-0.43172	-0.43172	2.8587	-0.43172	-0.43172	-0.43172	-0.43172	1.6307	2.20551	-0.43172	-0.43172	-0.43172	2.46918	-0.43172	1.96431	2.56612	2.33188	2.73371	-0.43172	2.257	2.54681	-0.43172	-0.43172	2.46063	2.57071	-0.43172	2.22985	2.69299	2.70136	-0.43172	2.32482	-0.43172	-0.43172	1.83676	-0.43172
Cd3e	-0.427934	-0.427934	2.55803	2.60721	-0.427934	-0.427934	-0.427934	1.32909	-0.427934	2.52075	2.27793	2.41088	2.2079	2.59041	2.23417	2.75787	2.32559	-0.427934	2.50878	-0.427934	-0.427934	2.10241	1.8923	-0.427934	-0.427934	2.53474	2.5675	-0.427934	2.04618	2.26196	-0.427934	3	-0.427934	2.18054	-0.427934	-0.427934	-0.427934	-0.427934	2.67234	-0.427934	-0.427934	-0.427934	2.16429	2.52858	2.41844	2.01477	2.43088	1.91447	-0.427934
Cd3g	-0.406661	-0.406661	2.10714	2.29031	-0.406661	2.33873	-0.406661	2.21007	-0.406661	3	-0.406661	2.50463	2.71217	2.7984	2.32341	2.44403	-0.406661	-0.406661	-0.406661	-0.406661	-0.406661	1.77735	2.80221	-0.406661	-0.406661	-0.406661	2.83828	-0.406661	-0.406661	2.595	-0.406661	2.94538	-0.406661	1.61838	2.74746	-0.406661	-0.406661	2.6562	2.35675	1.86167	-0.406661	2.48563	-0.406661	3	-0.406661	2.51276	-0.406661	2.95965	-0.406661
Thy1	2.88366	-0.453274	-0.453274	-0.453274	2.07561	-0.453274	-0.453274	1.65714	-0.453274	-0.453274	-0.453274	2.33251	-0.453274	1.59106	-0.453274	2.27452	1.85312	-0.453274	3	-0.453274	-0.453274	1.63658	2.21903	-0.453274	-0.453274	-0.453274	-0.453274	2.23181	1.97462	-0.453274	-0.453274	2.98812	1.95521	2.10647	2.33181	-0.453274	-0.453274	2.08009	-0.453274	-0.453274	2.64204	1.68821	-0.453274	-0.453274	2.7387	1.9438	1.95557	1.84537	-0.453274
AW112010	-1.16186	0.675109	1.08514	0.50407	0.470623	0.279026	-1.16186	0.536868	-1.16186	0.706059	1.50684	0.636458	-1.16186	0.560859	0.781383	1.26552	1.45759	-1.16186	-1.16186	0.811797	0.870081	1.03813	1.02852	1.18804	0.430843	0.71492	0.585375	0.979422	0.81204	0.692274	0.796335	-1.16186	0.392896	1.17625	0.786452	0.73096	1.39153	0.473514	-1.16186	0.493802	-1.16186	1.03301	0.480251	-1.16186	0.898667	0.641475	-1.16186	0.985388	-1.16186
Rps15a	0.0543277	0.327713	0.932775	0.802789	0.870978	0.775743	-2.56176	0.700458	0.461502	0.578923	0.869874	0.274186	-2.56176	0.431631	0.891888	-0.132551	1.09871	-0.104116	0.360063	-2.56176	-2.56176	0.854801	0.589135	0.471552	0.344352	0.645383	0.559393	0.540052	0.517195	0.499274	0.64338	0.294668	0.405997	1.05957	0.629699	0.761401	0.489388	0.256106	0.50343	0.284325	0.967912	0.850439	0.413191	0.585794	0.395392	0.63729	0.811742	0.54829	0.962656
Cd8a	-0.342234	-0.342234	-0.342234	-0.342234	-0.342234	-0.342234	-0.342234	-0.342234	-0.342234	-0.342234	-0.342234	-0.342234	-0.342234	-0.342234	-0.342234	-0.342234	2.50279	-0.342234	3	-0.342234	-0.342234	-0.342234	-0.342234	-0.342234	-0.342234	-0.342234	-0.342234	-0.342234	-0.342234	-0.342234	-0.342234	-0.342234	-0.342234	-0.342234	-0.342234	-0.342234	-0.342234	-0.342234	-0.342234	-0.342234	-0.342234	-0.342234	-0.342234	-0.342234	-0.342234	-0.342234	-0.342234	-0.342234	-0.342234
Il2rb	2.13569	-0.507898	1.65674	1.81447	-0.507898	1.85617	-0.507898	2.10287	-0.507898	-0.507898	2.23991	-0.507898	1.81978	2.46226	-0.507898	-0.507898	-0.507898	1.97558	2.08548	-0.507898	-0.507898	1.37276	-0.507898	-0.507898	1.71239	-0.507898	2.13734	2.26684	-0.507898	1.51198	2.01214	2.85447	-0.507898	1.58759	-0.507898	1.77309	2.21577	1.77188	1.87168	1.44537	-0.507898	2.24692	-0.507898	2.10297	-0.507898	-0.507898	-0.507898	-0.507898	-0.507898
Ccl5	1.04234	-0.707272	1.41506	0.829748	-0.707272	0.857343	-0.707272	-0.707272	-0.707272	-0.707272	-0.707272	-0.707272	-0.707272	-0.707272	-0.707272	0.917356	0.666376	-0.707272	-0.707272	-0.707272	-0.707272	-0.707272	1.35951	-0.707272	-0.707272	-0.707272	0.904761	-0.707272	-0.707272	-0.707272	-0.707272	1.72039	-0.707272	1.10691	0.715377	-0.707272	-0.707272	-0.707272	-0.707272	-0.707272	-0.707272	1.49342	-0.707272	-0.707272	-0.707272	-0.707272	-0.707272	-0.707272	-0.707272
Ms4a4b	-0.462733	-0.462733	-0.462733	-0.462733	2.05356	2.38262	-0.462733	1.8656	-0.462733	-0.462733	-0.462733	-0.462733	-0.462733	-0.462733	-0.462733	-0.462733	-0.462733	2.6799	2.80188	-0.462733	-0.462733	-0.462733	-0.462733	-0.462733	-0.462733	-0.462733	-0.462733	-0.462733	1.95307	1.77064	2.32367	-0.462733	-0.462733	-0.462733	1.91404	-0.462733	-0.462733	-0.462733	-0.462733	2.32046	-0.462733	-0.462733	-0.462733	-0.462733	1.92205	-0.462733	2.56066	1.82447	2.55096
Cd8b1	-0.330278	-0.330278	-0.330278	-0.330278	-0.330278	-0.330278	-0.330278	-0.330278	-0.330278	-0.330278	-0.330278	-0.330278	-0.330278	-0.330278	-0.330278	-0.330278	-0.330278	-0.330278	3	-0.330278	-0.330278	-0.330278	-0.330278	-0.330278	-0.330278	-0.330278	-0.330278	-0.330278	-0.330278	-0.330278	-0.330278	-0.330278	-0.330278	-0.330278	2.74697	-0.330278	-0.330278	-0.330278	-0.330278	-0.330278	-0.330278	-0.330278	-0.330278	-0.330278	2.75735	-0.330278	-0.330278	-0.330278	-0.330278
Ptprcap	-0.42306	3	2.50514	2.4426	-0.42306	-0.42306	-0.42306	-0.42306	2.64437	3	-0.42306	-0.42306	-0.42306	2.28293	2.47776	-0.42306	-0.42306	-0.42306	-0.42306	-0.42306	-0.42306	1.89755	2.80273	-0.42306	-0.42306	-0.42306	3	-0.42306	-0.42306	2.06934	2.24618	-0.42306	-0.42306	2.41933	2.92834	2.39153	-0.42306	-0.42306	-0.42306	-0.42306	-0.42306	2.83364	-0.42306	-0.42306	-0.42306	-0.42306	2.69212	2.56871	-0.42306
Trac	-0.370555	3	2.11113	-0.370555	-0.370555	3	-0.370555	1.75476	-0.370555	3	-0.370555	3	2.81777	2.14936	2.84954	3	-0.370555	-0.370555	-0.370555	-0.370555	-0.370555	3	2.43601	3	-0.370555	-0.370555	3	-0.370555	-0.370555	3	-0.370555	3	3	2.49973	-0.370555	3	3	-0.370555	-0.370555	3	2.95381	-0.370555	-0.370555	-0.370555	-0.370555	-0.370555	3	2.46284	-0.370555
Trbc2	-0.388976	-0.388976	1.94012	-0.388976	-0.388976	2.19319	-0.388976	2.05244	-0.388976	2.95847	3	-0.388976	2.60331	-0.388976	2.63313	-0.388976	2.73692	3	-0.388976	-0.388976	-0.388976	-0.388976	-0.388976	3	-0.388976	-0.388976	-0.388976	-0.388976	-0.388976	-0.388976	-0.388976	-0.388976	-0.388976	-0.388976	-0.388976	2.54329	-0.388976	-0.388976	-0.388976	2.57809	3	-0.388976	-0.388976	-0.388976	-0.388976	2.38406	2.39767	-0.388976	3
Gzma	-0.385491	-0.385491	-0.385491	-0.385491	-0.385491	-0.385491	-0.385491	-0.385491	-0.385491	-0.385491	-0.385491	-0.385491	-0.385491	-0.385491	-0.385491	-0.385491	-0.385491	-0.385491	-0.385491	-0.385491	-0.385491	-0.385491	-0.385491	-0.385491	-0.385491	-0.385491	-0.385491	-0.385491	-0.385491	-0.385491	-0.385491	-0.385491	-0.385491	-0.385491	-0.385491	-0.385491	-0.385491	-0.385491	-0.385491	-0.385491	-0.385491	-0.385491	-0.385491	-0.385491	-0.385491	-0.385491	-0.385491	-0.385491	-0.385491
AW112010	-1.16186	0.675109	1.08514	0.50407	0.470623	0.279026	-1.16186	0.536868	-1.16186	0.706059	1.50684	0.636458	-1.16186	0.560859	0.781383	1.26552	1.45759	-1.16186	-1.16186	0.811797	0.870081	1.03813	1.02852	1.18804	0.430843	0.71492	0.585375	0.979422	0.81204	0.692274	0.796335	-1.16186	0.392896	1.17625	0.786452	0.73096	1.39153	0.473514	-1.16186	0.493802	-1.16186	1.03301	0.480251	-1.16186	0.898667	0.641475	-1.16186	0.985388	-1.16186
Il2rb	2.13569	-0.507898	1.65674	1.81447	-0.507898	1.85617	-0.507898	2.10287	-0.507898	-0.507898	2.23991	-0.507898	1.81978	2.46226	-0.507898	-0.507898	-0.507898	1.97558	2.08548	-0.507898	-0.507898	1.37276	-0.507898	-0.507898	1.71239	-0.507898	2.13734	2.26684	-0.507898	1.51198	2.01214	2.85447	-0.507898	1.58759	-0.507898	1.77309	2.21577	1.77188	1.87168	1.44537	-0.507898	2.24692	-0.507898	2.10297	-0.507898	-0.507898	-0.507898	-0.507898	-0.507898
Nkg7	-0.538092	-0.538092	1.97861	-0.538092	1.40901	-0.538092	-0.538092	-0.538092	-0.538092	-0.538092	1.50635	-0.538092	-0.538092	2.33527	-0.538092	-0.538092	-0.538092	-0.538092	1.68077	-0.538092	-0.538092	1.07097	2.13376	1.77686	-0.538092	-0.538092	1.72514	-0.538092	-0.538092	1.19009	-0.538092	2.23947	-0.538092	-0.538092	-0.538092	-0.538092	-0.538092	-0.538092	-0.538092	-0.538092	-0.538092	1.11073	-0.538092	-0.538092	-0.538092	-0.538092	-0.538092	-0.538092	-0.538092
Ccl5	1.04234	-0.707272	1.41506	0.829748	-0.707272	0.857343	-0.707272	-0.707272	-0.707272	-0.707272	-0.707272	-0.707272	-0.707272	-0.707272	-0.707272	0.917356	0.666376	-0.707272	-0.707272	-0.707272	-0.707272	-0.707272	1.35951	-0.707272	-0.707272	-0.707272	0.904761	-0.707272	-0.707272	-0.707272	-0.707272	1.72039	-0.707272	1.10691	0.715377	-0.707272	-0.707272	-0.707272	-0.707272	-0.707272	-0.707272	1.49342	-0.707272	-0.707272	-0.707272	-0.707272	-0.707272	-0.707272	-0.707272
Rps24	1.04646	-0.389482	0.654913	0.666726	0.835799	0.810188	0.106305	0.707183	0.365608	-3.39357	0.810556	0.813236	0.519718	-0.155937	0.547188	-0.0932256	0.97165	0.18745	0.31704	0.255924	-0.0706345	0.932345	0.188467	-3.39357	0.545598	0.799799	0.131085	1.04764	0.256322	0.235079	0.964916	-0.428507	0.124505	0.819903	0.81249	1.13476	-0.19843	0.544371	0.856951	0.451278	0.43207	0.546534	0.749784	0.337642	-0.444862	0.694798	0.707402	0.820742	0.472772
Tmsb10	0.621279	0.313044	0.902631	0.554381	0.669276	0.534009	-0.412712	0.322168	0.406694	0.739643	0.536427	-0.522991	-0.157274	0.392037	0.401554	0.103573	0.904377	-0.545045	0.508452	-0.293103	0.121725	0.233328	0.504298	0.340861	0.849885	0.807334	-0.143948	0.463668	0.680874	0.367244	0.873267	-0.503602	0.325075	0.469323	0.426018	0.725835	-0.319143	0.748559	0.52699	0.798243	0.0772968	0.455619	0.342914	0.59033	0.357533	0.357836	0.36794	0.849902	0.218982
Irf8	-0.710698	-0.710698	-0.710698	-0.710698	-0.710698	-0.710698	-0.710698	-0.710698	-0.710698	-0.710698	-0.710698	-0.710698	-0.710698	1.0565	-0.710698	-0.710698	-0.710698	-0.710698	-0.710698	-0.710698	-0.710698	-0.710698	1.25753	1.88837	-0.710698	-0.710698	-0.710698	-0.710698	-0.710698	1.22958	-0.710698	-0.710698	-0.710698	-0.710698	1.35415	-0.710698	-0.710698	-0.710698	-0.710698	-0.710698	-0.710698	-0.710698	-0.710698	-0.710698	-0.710698	-0.710698	-0.710698	-0.710698	-0.710698
Vps37b	2.32833	-0.623312	1.50438	2.01123	2.43216	2.16611	1.95607	1.87502	2.37957	-0.623312	-0.623312	-0.623312	2.01647	1.73723	1.68742	-0.623312	-0.623312	1.81777	-0.623312	-0.623312	-0.623312	1.57306	-0.623312	-0.623312	2.37706	1.3927	-0.623312	-0.623312	1.87517	1.71155	2.20646	-0.623312	-0.623312	-0.623312	-0.623312	2.32348	-0.623312	-0.623312	1.71564	1.64534	-0.623312	1.27091	2.18487	2.29606	1.49668	1.49699	2.06438	1.75987	-0.623312
Ifngr1	-0.814342	-0.814342	-0.814342	1.30879	1.78514	1.53824	-0.814342	1.11076	1.45829	1.56622	1.37018	-0.814342	1.64089	0.867526	-0.814342	-0.814342	1.08312	-0.814342	-0.814342	1.70097	1.77525	1.22848	1.05885	-0.814342	1.21547	1.38605	1.84596	-0.814342	1.18308	1.68477	1.4895	-0.814342	1.16711	1.29155	1.15081	1.78998	1.67566	-0.814342	-0.814342	-0.814342	-0.814342	1.70414	1.60547	1.57253	1.48361	-0.814342	1.49366	1.59374	1.67742
Rps15a	0.0543277	0.327713	0.932775	0.802789	0.870978	0.775743	-2.56176	0.700458	0.461502	0.578923	0.869874	0.274186	-2.56176	0.431631	0.891888	-0.132551	1.09871	-0.104116	0.360063	-2.56176	-2.56176	0.854801	0.589135	0.471552	0.344352	0.645383	0.559393	0.540052	0.517195	0.499274	0.64338	0.294668	0.405997	1.05957	0.629699	0.761401	0.489388	0.256106	0.50343	0.284325	0.967912	0.850439	0.413191	0.585794	0.395392	0.63729	0.811742	0.54829	0.962656
Rpl36	0.661246	0.580903	0.702595	0.900608	0.50698	1.05353	0.29491	0.441428	0.161149	0.622784	0.874488	0.988888	0.00810774	-0.122187	0.836785	0.131016	0.567334	-2.24343	0.265119	-2.24343	0.844563	0.814728	0.0827089	0.721499	-0.0957677	0.712182	0.80736	0.788455	0.215295	0.400782	0.744882	-2.24343	0.82645	0.909368	0.876081	0.768551	0.391144	0.858986	0.864793	0.191362	0.79887	-0.0364652	0.868165	0.28203	-0.157173	0.738933	0.198579	0.560489	0.39301
Serpinb9	-0.432599	-0.432599	-0.432599	-0.432599	-0.432599	-0.432599	-0.432599	1.50067	-0.432599	-0.432599	2.54468	-0.432599	-0.432599	-0.432599	-0.432599	-0.432599	-0.432599	-0.432599	-0.432599	-0.432599	-0.432599	-0.432599	-0.432599	-0.432599	2.33382	-0.432599	-0.432599	-0.432599	-0.432599	-0.432599	2.7073	-0.432599	-0.432599	-0.432599	-0.432599	-0.432599	-0.432599	-0.432599	-0.432599	-0.432599	-0.432599	-0.432599	-0.432599	-0.432599	2.25473	-0.432599	-0.432599	2.14476	-0.432599
Rps27	0.770348	0.846895	0.306039	0.569818	0.931082	0.80926	0.50486	1.18456	0.344688	0.48144	0.47558	1.27097	0.99165	-0.166637	0.938555	0.857569	-0.131935	-2.93795	0.884686	1.0678	0.746022	0.710429	0.493335	1.14882	0.936991	1.00376	0.114585	1.01474	0.409544	0.459189	0.990614	-0.0212325	0.389147	0.595823	0.703558	0.521629	0.205093	0.935784	0.221424	0.62373	0.934683	0.107709	0.94674	0.904964	0.204723	0.983509	0.87551	0.979888	0.865352
Ctla2a	-0.386759	-0.386759	-0.386759	-0.386759	-0.386759	2.16209	-0.386759	-0.386759	2.76768	-0.386759	-0.386759	2.79437	-0.386759	-0.386759	2.59634	-0.386759	-0.386759	-0.386759	-0.386759	-0.386759	3	1.99967	-0.386759	-0.386759	3	-0.386759	-0.386759	-0.386759	-0.386759	-0.386759	-0.386759	-0.386759	-0.386759	-0.386759	-0.386759	2.50767	-0.386759	-0.386759	-0.386759	-0.386759	-0.386759	-0.386759	-0.386759	-0.386759	-0.386759	-0.386759	2.36393	-0.386759	-0.386759
Cd3d	-0.43172	2.37659	1.94213	2.11511	-0.43172	-0.43172	-0.43172	2.49822	-0.43172	2.4239	2.81224	-0.43172	2.51348	2.82551	-0.43172	-0.43172	2.8587	-0.43172	-0.43172	-0.43172	-0.43172	1.6307	2.20551	-0.43172	-0.43172	-0.43172	2.46918	-0.43172	1.96431	2.56612	2.33188	2.73371	-0.43172	2.257	2.54681	-0.43172	-0.43172	2.46063	2.57071	-0.43172	2.22985	2.69299	2.70136	-0.43172	2.32482	-0.43172	-0.43172	1.83676	-0.43172
Ccl5	1.04234	-0.707272	1.41506	0.829748	-0.707272	0.857343	-0.707272	-0.707272	-0.707272	-0.707272	-0.707272	-0.707272	-0.707272	-0.707272	-0.707272	0.917356	0.666376	-0.707272	-0.707272	-0.707272	-0.707272	-0.707272	1.35951	-0.707272	-0.707272	-0.707272	0.904761	-0.707272	-0.707272	-0.707272	-0.707272	1.72039	-0.707272	1.10691	0.715377	-0.707272	-0.707272	-0.707272	-0.707272	-0.707272	-0.707272	1.49342	-0.707272	-0.707272	-0.707272	-0.707272	-0.707272	-0.707272	-0.707272
Rpl30	0.956315	0.733518	0.295348	0.883815	0.943486	0.656209	0.217503	0.564359	0.639192	0.642637	1.08734	1.04819	0.558192	-0.510589	0.46893	0.26789	0.425697	-3.51548	0.893153	0.377088	-3.51548	0.383842	0.391911	0.583385	0.522604	0.658171	0.794838	0.857249	0.25905	0.167983	0.682192	0.0961534	-0.357028	0.627912	0.332763	1.05047	0.938325	0.761375	0.887534	0.414868	0.564967	0.499954	0.773257	0.651329	0.223508	1.12559	0.858637	0.493399	0.940748
Rpl37a	0.451734	0.942777	0.17307	-0.0172045	0.436872	1.04061	1.25241	0.403903	0.744485	0.177108	-4.42616	1.6353	1.08174	-0.307201	0.546972	-0.345554	0.616442	-0.824014	0.990325	0.914637	0.509967	0.159531	0.192076	0.542217	0.523758	0.580265	-0.373282	1.16582	0.669587	0.300352	0.88324	-0.239521	0.889416	0.537959	0.34032	-0.598923	0.736732	1.13413	0.0664585	0.613867	0.441398	0.344771	1.06839	0.187179	-0.091891	0.990636	0.583978	0.498217	0.877114
Nkg7	-0.538092	-0.538092	1.97861	-0.538092	1.40901	-0.538092	-0.538092	-0.538092	-0.538092	-0.538092	1.50635	-0.538092	-0.538092	2.33527	-0.538092	-0.538092	-0.538092	-0.538092	1.68077	-0.538092	-0.538092	1.07097	2.13376	1.77686	-0.538092	-0.538092	1.72514	-0.538092	-0.538092	1.19009	-0.538092	2.23947	-0.538092	-0.538092	-0.538092	-0.538092	-0.538092	-0.538092	-0.538092	-0.538092	-0.538092	1.11073	-0.538092	-0.538092	-0.538092	-0.538092	-0.538092	-0.538092	-0.538092
Cd3e	-0.427934	-0.427934	2.55803	2.60721	-0.427934	-0.427934	-0.427934	1.32909	-0.427934	2.52075	2.27793	2.41088	2.2079	2.59041	2.23417	2.75787	2.32559	-0.427934	2.50878	-0.427934	-0.427934	2.10241	1.8923	-0.427934	-0.427934	2.53474	2.5675	-0.427934	2.04618	2.26196	-0.427934	3	-0.427934	2.18054	-0.427934	-0.427934	-0.427934	-0.427934	2.67234	-0.427934	-0.427934	-0.427934	2.16429	2.52858	2.41844	2.01477	2.43088	1.91447	-0.427934
Rpsa	0.682291	0.381324	0.988582	0.992281	0.574717	0.297304	0.815564	0.279765	0.304244	0.0575672	0.573576	-2.61122	0.628461	0.739189	0.652445	-0.0953569	0.545947	-0.0659078	1.21612	0.20864	-2.61122	1.08057	0.436264	1.01843	0.398557	0.654212	0.550181	0.448134	0.480531	0.190475	0.18655	0.5628	0.775354	1.20065	0.910115	0.759336	0.180263	0.758077	0.194768	0.921295	0.910394	1.02454	0.316868	0.0646514	0.701614	0.82082	-2.61122	0.538686	-2.61122
Hcst	1.90744	-0.646446	-0.646446	-0.646446	1.55208	2.44275	-0.646446	1.53037	2.10167	2.21616	2.00813	-0.646446	1.94807	2.09699	-0.646446	-0.646446	1.35866	-0.646446	-0.646446	-0.646446	-0.646446	-0.646446	1.67676	-0.646446	2.39395	2.02498	1.36258	2.03414	-0.646446	1.64837	1.99073	-0.646446	1.4474	1.37794	1.77481	1.55715	1.98481	1.90151	1.65239	1.78528	1.6982	-0.646446	2.11357	1.87583	-0.646446	1.78218	1.99515	1.69586	-0.646446
Ms4a4b	-0.462733	-0.462733	-0.462733	-0.462733	2.05356	2.38262	-0.462733	1.8656	-0.462733	-0.462733	-0.462733	-0.462733	-0.462733	-0.462733	-0.462733	-0.462733	-0.462733	2.6799	2.80188	-0.462733	-0.462733	-0.462733	-0.462733	-0.462733	-0.462733	-0.462733	-0.462733	-0.462733	1.95307	1.77064	2.32367	-0.462733	-0.462733	-0.462733	1.91404	-0.462733	-0.462733	-0.462733	-0.462733	2.32046	-0.462733	-0.462733	-0.462733	-0.462733	1.92205	-0.462733	2.56066	1.82447	2.55096
Rpl38	0.469273	1.12336	0.0477159	0.645157	1.16304	1.07793	1.10442	0.673856	1.11649	-2.98916	0.723168	0.859377	0.651326	0.189395	0.372803	0.250963	-0.188684	-0.128949	1.1611	0.179565	-2.98916	0.409538	0.0216341	0.783626	0.727681	1.12769	-0.183958	1.16938	0.594132	-0.253407	0.740987	-0.0782006	0.879474	-0.0327367	0.138873	0.0497804	0.147678	1.01056	0.578113	0.685545	0.218861	0.384483	1.26442	-2.98916	0.653619	0.733899	0.66635	0.820915	0.149899
Rpl39	0.298644	-0.215686	0.739281	0.476315	0.531734	0.390399	-3.1949	0.395121	-3.1949	-3.1949	0.758603	0.383901	0.347711	-0.0939237	0.865266	0.741853	0.469572	-0.305651	0.904209	0.424376	1.07344	0.657175	0.154325	0.371113	0.640417	0.633103	0.47438	0.696789	0.314625	0.119923	0.573117	0.408012	0.159339	0.786775	0.69197	0.846856	-0.0262161	0.845426	0.653699	0.618113	0.883367	0.631821	0.72148	0.260454	0.281578	1.14986	0.578447	0.461328	-0.0239718
Rps15a	0.0543277	0.327713	0.932775	0.802789	0.870978	0.775743	-2.56176	0.700458	0.461502	0.578923	0.869874	0.274186	-2.56176	0.431631	0.891888	-0.132551	1.09871	-0.104116	0.360063	-2.56176	-2.56176	0.854801	0.589135	0.471552	0.344352	0.645383	0.559393	0.540052	0.517195	0.499274	0.64338	0.294668	0.405997	1.05957	0.629699	0.761401	0.489388	0.256106	0.50343	0.284325	0.967912	0.850439	0.413191	0.585794	0.395392	0.63729	0.811742	0.54829	0.962656
Il2rb	2.13569	-0.507898	1.65674	1.81447	-0.507898	1.85617	-0.507898	2.10287	-0.507898	-0.507898	2.23991	-0.507898	1.81978	2.46226	-0.507898	-0.507898	-0.507898	1.97558	2.08548	-0.507898	-0.507898	1.37276	-0.507898	-0.507898	1.71239	-0.507898	2.13734	2.26684	-0.507898	1.51198	2.01214	2.85447	-0.507898	1.58759	-0.507898	1.77309	2.21577	1.77188	1.87168	1.44537	-0.507898	2.24692	-0.507898	2.10297	-0.507898	-0.507898	-0.507898	-0.507898	-0.507898
Ets1	2.33776	2.24837	-0.51707	1.99088	2.32675	1.65209	2.3168	2.04025	-0.51707	2.68285	2.06339	-0.51707	2.8965	-0.51707	-0.51707	-0.51707	1.72431	2.16486	2.28354	-0.51707	3	1.51386	2.30605	-0.51707	2.49314	-0.51707	2.11328	-0.51707	2.45451	2.04816	2.20434	2.82731	2.59648	1.36604	1.80426	1.94619	-0.51707	-0.51707	-0.51707	2.36186	2.49099	-0.51707	2.34133	2.30242	2.58492	1.81243	2.20926	2.32747	2.42632
Rps24	1.04646	-0.389482	0.654913	0.666726	0.835799	0.810188	0.106305	0.707183	0.365608	-3.39357	0.810556	0.813236	0.519718	-0.155937	0.547188	-0.0932256	0.97165	0.18745	0.31704	0.255924	-0.0706345	0.932345	0.188467	-3.39357	0.545598	0.799799	0.131085	1.04764	0.256322	0.235079	0.964916	-0.428507	0.124505	0.819903	0.81249	1.13476	-0.19843	0.544371	0.856951	0.451278	0.43207	0.546534	0.749784	0.337642	-0.444862	0.694798	0.707402	0.820742	0.472772
Lgmn	-1.05829	-1.05829	-1.05829	-1.05829	-1.05829	-1.05829	0.83923	-1.05829	-1.05829	0.824604	-1.05829	-1.05829	-1.05829	-1.05829	-1.05829	-1.05829	-1.05829	-1.05829	-1.05829	-1.05829	-1.05829	-1.05829	-1.05829	-1.05829	-1.05829	0.424787	-1.05829	-1.05829	-1.05829	-1.05829	-1.05829	-1.05829	-1.05829	-1.05829	-1.05829	-1.05829	-1.05829	-1.05829	-1.05829	-1.05829	-1.05829	-1.05829	-1.05829	-1.05829	-1.05829	-1.05829	0.509164	-1.05829	-1.05829
Psap	-1.76345	-1.76345	-1.76345	-0.0331998	-1.76345	-0.266934	0.191658	0.00086437	0.0886311	-1.76345	-1.76345	-1.76345	-1.76345	-0.392811	-1.76345	-1.76345	-1.76345	-1.76345	-1.76345	-1.76345	-1.76345	-1.76345	-1.76345	-1.76345	-0.109254	0.564722	0.0512442	-1.76345	0.130336	-1.76345	-1.76345	0.387061	-1.76345	-1.76345	-1.76345	-1.76345	-1.76345	-1.76345	0.00942158	-0.308198	-1.76345	-1.76345	-1.76345	0.181738	-1.76345	-1.76345	-0.148426	-0.222304	-1.76345
Arg1	-0.608408	-0.608408	-0.608408	-0.608408	1.17401	0.964817	-0.608408	-0.608408	-0.608408	-0.608408	-0.608408	-0.608408	-0.608408	-0.608408	-0.608408	-0.608408	-0.608408	-0.608408	-0.608408	-0.608408	-0.608408	-0.608408	-0.608408	-0.608408	-0.608408	1.27672	-0.608408	-0.608408	-0.608408	-0.608408	-0.608408	-0.608408	-0.608408	-0.608408	-0.608408	-0.608408	-0.608408	-0.608408	-0.608408	-0.608408	-0.608408	-0.608408	-0.608408	-0.608408	-0.608408	-0.608408	-0.608408	-0.608408	-0.608408
Ctsb	-1.41845	-1.41845	-1.41845	-1.41845	-1.41845	0.0435223	-1.41845	0.221567	-1.41845	-1.41845	0.320734	-1.41845	0.275723	0.590304	-1.41845	-1.41845	0.0921956	-1.41845	-1.41845	0.584091	-1.41845	-0.0496377	-1.41845	-1.41845	-1.41845	0.485797	-1.41845	-1.41845	-1.41845	0.0516938	0.568404	0.421191	-1.41845	0.106727	-1.41845	-1.41845	-1.41845	0.240857	-1.41845	-1.41845	-1.41845	-1.41845	-1.41845	-1.41845	0.672233	-1.41845	-1.41845	0.087122	-1.41845
Ctsl	-0.845289	-0.845289	-0.845289	-0.845289	-0.845289	-0.845289	-0.845289	0.371417	-0.845289	-0.845289	-0.845289	-0.845289	-0.845289	-0.845289	-0.845289	-0.845289	-0.845289	-0.845289	-0.845289	-0.845289	-0.845289	-0.845289	-0.845289	-0.845289	-0.845289	-0.845289	-0.845289	1.04947	-0.845289	-0.845289	0.850993	-0.845289	-0.845289	-0.845289	-0.845289	-0.845289	-0.845289	-0.845289	-0.845289	-0.845289	-0.845289	-0.845289	-0.845289	-0.845289	-0.845289	-0.845289	1.13438	-0.845289	-0.845289
Ctss	-1.38649	0.516067	-1.38649	-1.38649	-1.38649	-1.38649	-1.38649	0.287583	-1.38649	-1.38649	-1.38649	-1.38649	-1.38649	-1.38649	-1.38649	-1.38649	0.575736	-1.38649	-1.38649	-1.38649	0.718001	-1.38649	0.135798	-1.38649	-1.38649	0.137323	-1.38649	-1.38649	-1.38649	-1.38649	0.22066	-1.38649	-1.38649	-0.0909521	0.210532	-1.38649	-1.38649	0.573004	-1.38649	-1.38649	-1.38649	0.463879	-1.38649	-1.38649	-1.38649	-1.38649	-1.38649	-1.38649	0.638498
Plin2	-0.894003	-0.894003	1.0811	-0.894003	-0.894003	-0.894003	1.29011	-0.894003	-0.894003	-0.894003	-0.894003	-0.894003	1.04333	0.637183	-0.894003	-0.894003	-0.894003	-0.894003	-0.894003	-0.894003	-0.894003	0.671273	-0.894003	-0.894003	-0.894003	-0.894003	-0.894003	-0.894003	-0.894003	-0.894003	-0.894003	-0.894003	-0.894003	-0.894003	-0.894003	-0.894003	-0.894003	-0.894003	-0.894003	-0.894003	-0.894003	-0.894003	-0.894003	-0.894003	-0.894003	-0.894003	0.910194	-0.894003	-0.894003
Pf4	-0.583521	-0.583521	-0.583521	-0.583521	-0.583521	-0.583521	-0.583521	1.00903	-0.583521	1.60005	-0.583521	-0.583521	-0.583521	-0.583521	-0.583521	-0.583521	-0.583521	-0.583521	-0.583521	-0.583521	-0.583521	-0.583521	-0.583521	-0.583521	-0.583521	-0.583521	-0.583521	-0.583521	-0.583521	-0.583521	-0.583521	-0.583521	-0.583521	-0.583521	-0.583521	-0.583521	-0.583521	-0.583521	-0.583521	-0.583521	-0.583521	-0.583521	-0.583521	-0.583521	-0.583521	-0.583521	-0.583521	-0.583521	-0.583521
Lgals3	-1.20663	-1.20663	-1.20663	-1.20663	-1.20663	0.278194	-1.20663	0.349974	-1.20663	-1.20663	-1.20663	-1.20663	-1.20663	-1.20663	-1.20663	-1.20663	-1.20663	-1.20663	-1.20663	-1.20663	-1.20663	0.183578	-1.20663	-1.20663	-1.20663	0.727383	-1.20663	-1.20663	0.408454	0.549311	0.392436	0.661767	-1.20663	-1.20663	-1.20663	-1.20663	-1.20663	-1.20663	-1.20663	0.237253	-1.20663	-1.20663	-1.20663	-1.20663	-1.20663	-1.20663	-1.20663	-1.20663	-1.20663
Mafb	-0.793973	-0.793973	-0.793973	-0.793973	-0.793973	-0.793973	-0.793973	-0.793973	-0.793973	-0.793973	-0.793973	-0.793973	-0.793973	-0.793973	-0.793973	-0.793973	-0.793973	-0.793973	-0.793973	-0.793973	-0.793973	-0.793973	-0.793973	-0.793973	-0.793973	-0.793973	-0.793973	-0.793973	-0.793973	-0.793973	-0.793973	-0.793973	-0.793973	-0.793973	-0.793973	-0.793973	-0.793973	-0.793973	-0.793973	-0.793973	-0.793973	-0.793973	-0.793973	-0.793973	-0.793973	-0.793973	-0.793973	-0.793973	1.47453
Basp1	-0.834523	-0.834523	-0.834523	-0.834523	-0.834523	-0.834523	-0.834523	-0.834523	-0.834523	-0.834523	-0.834523	-0.834523	-0.834523	-0.834523	-0.834523	-0.834523	-0.834523	-0.834523	-0.834523	-0.834523	-0.834523	-0.834523	-0.834523	-0.834523	-0.834523	-0.834523	-0.834523	-0.834523	-0.834523	-0.834523	-0.834523	-0.834523	-0.834523	-0.834523	-0.834523	-0.834523	-0.834523	-0.834523	-0.834523	-0.834523	-0.834523	-0.834523	-0.834523	-0.834523	-0.834523	-0.834523	-0.834523	-0.834523	-0.834523
Thbs1	-0.708983	-0.708983	-0.708983	-0.708983	-0.708983	-0.708983	-0.708983	-0.708983	-0.708983	-0.708983	-0.708983	-0.708983	-0.708983	-0.708983	-0.708983	-0.708983	-0.708983	-0.708983	-0.708983	-0.708983	-0.708983	-0.708983	-0.708983	-0.708983	-0.708983	-0.708983	-0.708983	-0.708983	-0.708983	-0.708983	-0.708983	-0.708983	-0.708983	-0.708983	-0.708983	-0.708983	-0.708983	-0.708983	-0.708983	-0.708983	-0.708983	-0.708983	-0.708983	-0.708983	-0.708983	-0.708983	-0.708983	-0.708983	-0.708983
Fabp5	-0.774951	-0.774951	-0.774951	-0.774951	-0.774951	-0.774951	-0.774951	-0.774951	-0.774951	-0.774951	-0.774951	-0.774951	-0.774951	0.626188	-0.774951	-0.774951	-0.774951	-0.774951	-0.774951	-0.774951	-0.774951	-0.774951	-0.774951	-0.774951	-0.774951	-0.774951	1.08012	-0.774951	0.889071	-0.774951	1.14434	1.15006	-0.774951	-0.774951	-0.774951	-0.774951	-0.774951	-0.774951	-0.774951	-0.774951	-0.774951	-0.774951	-0.774951	-0.774951	-0.774951	-0.774951	0.876011	-0.774951	-0.774951
Pgk1	-1.16249	-1.16249	-1.16249	-1.16249	0.757797	-1.16249	-1.16249	0.614357	-1.16249	-1.16249	-1.16249	0.952869	-1.16249	0.989256	0.821188	-1.16249	-1.16249	0.933082	-1.16249	-1.16249	-1.16249	1.20171	0.566445	-1.16249	-1.16249	0.868445	-1.16249	-1.16249	1.1594	-1.16249	-1.16249	-1.16249	0.666366	0.605696	0.651323	-1.16249	-1.16249	1.063	-1.16249	-1.16249	-1.16249	-1.16249	1.07097	-1.16249	0.9585	-1.16249	0.66664	1.06015	1.13738
Cstb	1.21579	-1.19579	0.259225	0.956713	0.631823	-1.19579	0.911646	0.495305	-1.19579	-1.19579	-1.19579	0.817481	0.67353	0.281638	-1.19579	0.775574	-1.19579	-1.19579	-1.19579	-1.19579	1.07903	-1.19579	0.449705	-1.19579	-1.19579	1.11784	0.474293	-1.19579	-1.19579	0.426339	-1.19579	-1.19579	-1.19579	-1.19579	-1.19579	-1.19579	-1.19579	-1.19579	0.71521	-1.19579	-1.19579	0.351851	0.929886	-1.19579	-1.19579	-1.19579	-1.19579	0.46543	-1.19579
Cd74	-1.29323	-1.29323	0.0632243	0.162064	-1.29323	-1.29323	0.351189	-1.29323	0.264534	-1.29323	-1.29323	-1.29323	-1.29323	0.211672	-1.29323	-1.29323	-1.29323	-1.29323	-1.29323	-1.29323	-1.29323	-1.29323	-0.00925964	0.402268	-1.29323	0.215017	0.233088	-1.29323	-1.29323	-1.29323	-1.29323	-1.29323	-1.29323	-1.29323	-1.29323	-1.29323	-1.29323	-1.29323	0.197912	-1.29323	-1.29323	-0.0856139	-1.29323	-1.29323	-1.29323	-1.29323	-1.29323	-1.29323	-1.29323
H2-Aa	-1.02755	-1.02755	-1.02755	0.491176	-1.02755	-1.02755	-1.02755	-1.02755	-1.02755	-1.02755	-1.02755	-1.02755	-1.02755	-1.02755	-1.02755	-1.02755	0.562613	-1.02755	-1.02755	-1.02755	-1.02755	-1.02755	-1.02755	-1.02755	-1.02755	0.546437	-1.02755	-1.02755	-1.02755	-1.02755	0.387082	-1.02755	-1.02755	-1.02755	-1.02755	-1.02755	-1.02755	-1.02755	-1.02755	-1.02755	-1.02755	-1.02755	-1.02755	-1.02755	-1.02755	-1.02755	-1.02755	-1.02755	-1.02755
H2-Ab1	-1.014	-1.014	-1.014	-1.014	-1.014	0.348329	-1.014	-1.014	-1.014	-1.014	-1.014	-1.014	-1.014	0.233739	-1.014	-1.014	-1.014	-1.014	-1.014	-1.014	-1.014	-1.014	-1.014	-1.014	-1.014	-1.014	-1.014	-1.014	-1.014	-1.014	-1.014	-1.014	-1.014	-1.014	-1.014	-1.014	-1.014	-1.014	-1.014	-1.014	-1.014	-1.014	-1.014	-1.014	0.448814	-1.014	-1.014	-1.014	-1.014
H2-Eb1	-0.903722	-0.903722	-0.903722	0.731195	-0.903722	-0.903722	-0.903722	-0.903722	-0.903722	-0.903722	-0.903722	-0.903722	-0.903722	-0.903722	-0.903722	-0.903722	-0.903722	-0.903722	-0.903722	-0.903722	-0.903722	-0.903722	-0.903722	-0.903722	-0.903722	0.790684	0.56028	-0.903722	-0.903722	-0.903722	-0.903722	-0.903722	0.62209	-0.903722	-0.903722	-0.903722	-0.903722	-0.903722	0.771468	-0.903722	-0.903722	-0.903722	-0.903722	-0.903722	0.614641	-0.903722	-0.903722	-0.903722	-0.903722
Tgfbi	-0.882859	-0.882859	-0.882859	-0.882859	-0.882859	-0.882859	-0.882859	-0.882859	-0.882859	-0.882859	-0.882859	-0.882859	-0.882859	-0.882859	-0.882859	-0.882859	-0.882859	-0.882859	-0.882859	-0.882859	-0.882859	-0.882859	-0.882859	-0.882859	-0.882859	-0.882859	-0.882859	-0.882859	0.84541	-0.882859	-0.882859	-0.882859	-0.882859	-0.882859	-0.882859	-0.882859	-0.882859	-0.882859	0.999435	-0.882859	-0.882859	-0.882859	-0.882859	-0.882859	-0.882859	-0.882859	-0.882859	-0.882859	-0.882859
Il1b	-0.848302	-0.848302	-0.848302	-0.848302	-0.848302	-0.848302	-0.848302	-0.848302	-0.848302	-0.848302	-0.848302	-0.848302	-0.848302	-0.848302	-0.848302	-0.848302	-0.848302	-0.848302	-0.848302	0.992237	-0.848302	-0.848302	-0.848302	-0.848302	-0.848302	-0.848302	-0.848302	-0.848302	-0.848302	-0.848302	-0.848302	-0.848302	-0.848302	-0.848302	-0.848302	-0.848302	-0.848302	-0.848302	-0.848302	-0.848302	-0.848302	-0.848302	-0.848302	-0.848302	-0.848302	-0.848302	-0.848302	-0.848302	-0.848302
Lyz2	-1.19848	-1.19848	-1.19848	-1.19848	-1.19848	0.115447	-1.19848	0.275463	-1.19848	-1.19848	-1.19848	-1.19848	-1.19848	0.00492823	-1.19848	0.64183	0.159192	-1.19848	-1.19848	0.601277	-1.19848	-1.19848	-1.19848	0.571408	-1.19848	0.921476	-1.19848	-1.19848	-1.19848	-1.19848	-1.19848	-1.19848	-1.19848	-1.19848	-1.19848	-1.19848	-1.19848	-1.19848	-1.19848	-1.19848	0.389104	-1.19848	-1.19848	-1.19848	-1.19848	-1.19848	0.219496	-1.19848	-1.19848
Psap	-1.76345	-1.76345	-1.76345	-0.0331998	-1.76345	-0.266934	0.191658	0.00086437	0.0886311	-1.76345	-1.76345	-1.76345	-1.76345	-0.392811	-1.76345	-1.76345	-1.76345	-1.76345	-1.76345	-1.76345	-1.76345	-1.76345	-1.76345	-1.76345	-0.109254	0.564722	0.0512442	-1.76345	0.130336	-1.76345	-1.76345	0.387061	-1.76345	-1.76345	-1.76345	-1.76345	-1.76345	-1.76345	0.00942158	-0.308198	-1.76345	-1.76345	-1.76345	0.181738	-1.76345	-1.76345	-0.148426	-0.222304	-1.76345
Ctss	-1.38649	0.516067	-1.38649	-1.38649	-1.38649	-1.38649	-1.38649	0.287583	-1.38649	-1.38649	-1.38649	-1.38649	-1.38649	-1.38649	-1.38649	-1.38649	0.575736	-1.38649	-1.38649	-1.38649	0.718001	-1.38649	0.135798	-1.38649	-1.38649	0.137323	-1.38649	-1.38649	-1.38649	-1.38649	0.22066	-1.38649	-1.38649	-0.0909521	0.210532	-1.38649	-1.38649	0.573004	-1.38649	-1.38649	-1.38649	0.463879	-1.38649	-1.38649	-1.38649	-1.38649	-1.38649	-1.38649	0.638498
Thbs1	-0.708983	-0.708983	-0.708983	-0.708983	-0.708983	-0.708983	-0.708983	-0.708983	-0.708983	-0.708983	-0.708983	-0.708983	-0.708983	-0.708983	-0.708983	-0.708983	-0.708983	-0.708983	-0.708983	-0.708983	-0.708983	-0.708983	-0.708983	-0.708983	-0.708983	-0.708983	-0.708983	-0.708983	-0.708983	-0.708983	-0.708983	-0.708983	-0.708983	-0.708983	-0.708983	-0.708983	-0.708983	-0.708983	-0.708983	-0.708983	-0.708983	-0.708983	-0.708983	-0.708983	-0.708983	-0.708983	-0.708983	-0.708983	-0.708983
Cebpb	-1.2845	-1.2845	0.619357	0.578692	-1.2845	0.327	0.820827	0.404904	0.997695	0.804599	-1.2845	-1.2845	0.870131	0.474882	-1.2845	-1.2845	-1.2845	-1.2845	-1.2845	0.922857	-1.2845	-1.2845	-1.2845	-1.2845	-1.2845	-1.2845	0.383913	-1.2845	-1.2845	-1.2845	0.737275	0.743296	-1.2845	-1.2845	-1.2845	0.545492	-1.2845	-1.2845	0.624589	-1.2845	-1.2845	-1.2845	-1.2845	-1.2845	-1.2845	-1.2845	-1.2845	-1.2845	-1.2845
Ctsc	-1.04006	-1.04006	-1.04006	-1.04006	-1.04006	-1.04006	-1.04006	-1.04006	-1.04006	-1.04006	-1.04006	-1.04006	-1.04006	-1.04006	0.865291	-1.04006	-1.04006	-1.04006	-1.04006	-1.04006	-1.04006	-1.04006	-1.04006	-1.04006	-1.04006	-1.04006	-1.04006	-1.04006	-1.04006	-1.04006	-1.04006	-1.04006	-1.04006	-1.04006	-1.04006	-1.04006	-1.04006	-1.04006	-1.04006	-1.04006	-1.04006	-1.04006	-1.04006	-1.04006	-1.04006	-1.04006	-1.04006	-1.04006	-1.04006
Ccr2	-0.664824	-0.664824	-0.664824	1.92349	-0.664824	-0.664824	-0.664824	-0.664824	1.73576	2.65638	-0.664824	2.10258	-0.664824	-0.664824	1.95117	-0.664824	1.68334	-0.664824	-0.664824	-0.664824	2.07057	-0.664824	2.28386	1.94801	-0.664824	1.65945	-0.664824	-0.664824	-0.664824	-0.664824	-0.664824	1.77598	-0.664824	-0.664824	1.41097	1.53789	2.31258	-0.664824	-0.664824	-0.664824	-0.664824	-0.664824	-0.664824	-0.664824	1.96506	-0.664824	1.4285	1.33274	-0.664824
H2-DMa	1.71824	-0.765018	-0.765018	-0.765018	-0.765018	-0.765018	-0.765018	-0.765018	-0.765018	-0.765018	-0.765018	-0.765018	-0.765018	-0.765018	-0.765018	-0.765018	-0.765018	-0.765018	-0.765018	-0.765018	-0.765018	-0.765018	-0.765018	-0.765018	-0.765018	1.16162	-0.765018	-0.765018	-0.765018	-0.765018	-0.765018	-0.765018	-0.765018	-0.765018	-0.765018	-0.765018	-0.765018	-0.765018	-0.765018	-0.765018	-0.765018	-0.765018	-0.765018	-0.765018	-0.765018	-0.765018	-0.765018	-0.765018	-0.765018
Tyrobp	-1.60014	-1.60014	-1.60014	-1.60014	-1.60014	-1.60014	-1.60014	-1.60014	-1.60014	-1.60014	-1.60014	-1.60014	-1.60014	-1.60014	-1.60014	-1.60014	-1.60014	-1.60014	-1.60014	-1.60014	-1.60014	-1.60014	-1.60014	-1.60014	-1.60014	0.572347	-1.60014	-1.60014	-1.60014	-1.60014	0.0311032	-1.60014	-1.60014	-1.60014	-1.60014	-1.60014	-1.60014	-1.60014	-1.60014	-1.60014	-1.60014	-1.60014	-1.60014	-1.60014	-1.60014	-1.60014	-1.60014	-1.60014	-1.60014
Lgmn	-1.05829	-1.05829	-1.05829	-1.05829	-1.05829	-1.05829	0.83923	-1.05829	-1.05829	0.824604	-1.05829	-1.05829	-1.05829	-1.05829	-1.05829	-1.05829	-1.05829	-1.05829	-1.05829	-1.05829	-1.05829	-1.05829	-1.05829	-1.05829	-1.05829	0.424787	-1.05829	-1.05829	-1.05829	-1.05829	-1.05829	-1.05829	-1.05829	-1.05829	-1.05829	-1.05829	-1.05829	-1.05829	-1.05829	-1.05829	-1.05829	-1.05829	-1.05829	-1.05829	-1.05829	-1.05829	0.509164	-1.05829	-1.05829
Ctsb	-1.41845	-1.41845	-1.41845	-1.41845	-1.41845	0.0435223	-1.41845	0.221567	-1.41845	-1.41845	0.320734	-1.41845	0.275723	0.590304	-1.41845	-1.41845	0.0921956	-1.41845	-1.41845	0.584091	-1.41845	-0.0496377	-1.41845	-1.41845	-1.41845	0.485797	-1.41845	-1.41845	-1.41845	0.0516938	0.568404	0.421191	-1.41845	0.106727	-1.41845	-1.41845	-1.41845	0.240857	-1.41845	-1.41845	-1.41845	-1.41845	-1.41845	-1.41845	0.672233	-1.41845	-1.41845	0.087122	-1.41845
Selenop	-0.666071	-0.666071	-0.666071	-0.666071	-0.666071	1.11033	-0.666071	-0.666071	-0.666071	-0.666071	-0.666071	-0.666071	-0.666071	-0.666071	-0.666071	1.50485	-0.666071	-0.666071	-0.666071	-0.666071	-0.666071	0.997138	-0.666071	-0.666071	-0.666071	-0.666071	-0.666071	-0.666071	-0.666071	-0.666071	-0.666071	-0.666071	1.25072	-0.666071	-0.666071	-0.666071	-0.666071	-0.666071	1.43838	-0.666071	-0.666071	1.03823	-0.666071	-0.666071	-0.666071	-0.666071	-0.666071	-0.666071	2.06237
Apoe	-0.792802	-0.792802	-0.792802	-0.792802	-0.792802	-0.792802	-0.792802	0.314703	-0.792802	-0.792802	-0.792802	-0.792802	-0.792802	-0.792802	-0.792802	-0.792802	-0.792802	-0.792802	-0.792802	-0.792802	-0.792802	-0.792802	-0.792802	-0.792802	-0.792802	-0.792802	-0.792802	0.931904	-0.792802	-0.792802	0.751237	-0.792802	-0.792802	-0.792802	-0.792802	-0.792802	-0.792802	0.834449	-0.792802	-0.792802	-0.792802	-0.792802	-0.792802	-0.792802	0.746679	-0.792802	-0.792802	-0.792802	1.40931
Lyz2	-1.19848	-1.19848	-1.19848	-1.19848	-1.19848	0.115447	-1.19848	0.275463	-1.19848	-1.19848	-1.19848	-1.19848	-1.19848	0.00492823	-1.19848	0.64183	0.159192	-1.19848	-1.19848	0.601277	-1.19848	-1.19848	-1.19848	0.571408	-1.19848	0.921476	-1.19848	-1.19848	-1.19848	-1.19848	-1.19848	-1.19848	-1.19848	-1.19848	-1.19848	-1.19848	-1.19848	-1.19848	-1.19848	-1.19848	0.389104	-1.19848	-1.19848	-1.19848	-1.19848	-1.19848	0.219496	-1.19848	-1.19848
Ccl6	-1.09331	-1.09331	-1.09331	-1.09331	-1.09331	-1.09331	-1.09331	-1.09331	0.607976	-1.09331	-1.09331	-1.09331	-1.09331	-1.09331	-1.09331	-1.09331	-1.09331	0.606321	-1.09331	-1.09331	-1.09331	-1.09331	-1.09331	-1.09331	0.426203	1.18951	-1.09331	-1.09331	-1.09331	-1.09331	0.387128	-1.09331	-1.09331	-1.09331	-1.09331	-1.09331	-1.09331	0.466912	-1.09331	-1.09331	-1.09331	-1.09331	-1.09331	-1.09331	-1.09331	-1.09331	0.390221	-1.09331	-1.09331
Ccl8	-0.618365	-0.618365	-0.618365	-0.618365	-0.618365	0.855114	-0.618365	0.926345	-0.618365	-0.618365	-0.618365	-0.618365	-0.618365	-0.618365	-0.618365	-0.618365	-0.618365	-0.618365	-0.618365	-0.618365	-0.618365	-0.618365	-0.618365	-0.618365	-0.618365	-0.618365	-0.618365	1.41709	-0.618365	-0.618365	0.968483	-0.618365	-0.618365	-0.618365	-0.618365	-0.618365	-0.618365	-0.618365	-0.618365	-0.618365	-0.618365	-0.618365	-0.618365	-0.618365	-0.618365	-0.618365	-0.618365	-0.618365	1.38104
C1qc	-0.714665	-0.714665	-0.714665	-0.714665	-0.714665	-0.714665	-0.714665	0.519895	-0.714665	-0.714665	-0.714665	-0.714665	-0.714665	-0.714665	-0.714665	-0.714665	-0.714665	1.26134	-0.714665	-0.714665	-0.714665	-0.714665	-0.714665	-0.714665	-0.714665	-0.714665	-0.714665	-0.714665	-0.714665	-0.714665	-0.714665	-0.714665	-0.714665	-0.714665	-0.714665	-0.714665	-0.714665	-0.714665	-0.714665	-0.714665	-0.714665	-0.714665	-0.714665	1.3627	-0.714665	-0.714665	-0.714665	0.931206	-0.714665
Wfdc17	-1.04472	0.798644	-1.04472	-1.04472	-1.04472	-1.04472	-1.04472	0.0721877	-1.04472	-1.04472	-1.04472	0.759859	-1.04472	-1.04472	-1.04472	0.722296	0.449319	-1.04472	-1.04472	-1.04472	-1.04472	-1.04472	-1.04472	-1.04472	-1.04472	0.431684	-1.04472	-1.04472	-1.04472	-1.04472	0.769296	-1.04472	-1.04472	-1.04472	-1.04472	-1.04472	-1.04472	0.596347	-1.04472	-1.04472	-1.04472	-1.04472	-1.04472	-1.04472	-1.04472	-1.04472	-1.04472	-1.04472	-1.04472
Mrc1	-0.667137	-0.667137	-0.667137	-0.667137	-0.667137	-0.667137	-0.667137	-0.667137	-0.667137	-0.667137	1.48464	-0.667137	-0.667137	-0.667137	-0.667137	-0.667137	-0.667137	-0.667137	-0.667137	-0.667137	-0.667137	-0.667137	-0.667137	-0.667137	-0.667137	-0.667137	-0.667137	-0.667137	-0.667137	-0.667137	-0.667137	-0.667137	-0.667137	-0.667137	-0.667137	-0.667137	-0.667137	-0.667137	-0.667137	-0.667137	-0.667137	-0.667137	-0.667137	-0.667137	-0.667137	1.27537	-0.667137	-0.667137	-0.667137
C1qa	-0.660258	-0.660258	-0.660258	-0.660258	-0.660258	-0.660258	-0.660258	-0.660258	-0.660258	-0.660258	-0.660258	-0.660258	-0.660258	-0.660258	-0.660258	-0.660258	-0.660258	-0.660258	-0.660258	-0.660258	-0.660258	-0.660258	-0.660258	-0.660258	-0.660258	-0.660258	-0.660258	-0.660258	-0.660258	-0.660258	-0.660258	-0.660258	-0.660258	-0.660258	-0.660258	-0.660258	-0.660258	-0.660258	-0.660258	-0.660258	-0.660258	-0.660258	-0.660258	1.49734	1.12211	-0.660258	-0.660258	-0.660258	1.59215
C1qb	-0.770567	-0.770567	-0.770567	-0.770567	-0.770567	-0.770567	-0.770567	-0.770567	-0.770567	-0.770567	-0.770567	-0.770567	-0.770567	-0.770567	-0.770567	-0.770567	-0.770567	-0.770567	-0.770567	-0.770567	-0.770567	-0.770567	-0.770567	-0.770567	-0.770567	-0.770567	-0.770567	-0.770567	-0.770567	-0.770567	-0.770567	-0.770567	-0.770567	-0.770567	-0.770567	-0.770567	-0.770567	-0.770567	-0.770567	-0.770567	-0.770567	-0.770567	-0.770567	-0.770567	-0.770567	-0.770567	-0.770567	-0.770567	-0.770567
Psap	-1.76345	-1.76345	-1.76345	-0.0331998	-1.76345	-0.266934	0.191658	0.00086437	0.0886311	-1.76345	-1.76345	-1.76345	-1.76345	-0.392811	-1.76345	-1.76345	-1.76345	-1.76345	-1.76345	-1.76345	-1.76345	-1.76345	-1.76345	-1.76345	-0.109254	0.564722	0.0512442	-1.76345	0.130336	-1.76345	-1.76345	0.387061	-1.76345	-1.76345	-1.76345	-1.76345	-1.76345	-1.76345	0.00942158	-0.308198	-1.76345	-1.76345	-1.76345	0.181738	-1.76345	-1.76345	-0.148426	-0.222304	-1.76345
Folr2	-0.446766	-0.446766	-0.446766	-0.446766	-0.446766	-0.446766	-0.446766	1.33989	-0.446766	-0.446766	-0.446766	-0.446766	-0.446766	-0.446766	-0.446766	-0.446766	-0.446766	-0.446766	-0.446766	-0.446766	-0.446766	-0.446766	-0.446766	-0.446766	-0.446766	-0.446766	-0.446766	-0.446766	-0.446766	-0.446766	-0.446766	-0.446766	-0.446766	-0.446766	-0.446766	-0.446766	2.68948	-0.446766	-0.446766	-0.446766	-0.446766	-0.446766	-0.446766	-0.446766	-0.446766	-0.446766	-0.446766	-0.446766	-0.446766
Timp2	-0.574443	-0.574443	1.63724	-0.574443	-0.574443	-0.574443	-0.574443	-0.574443	-0.574443	-0.574443	-0.574443	-0.574443	-0.574443	-0.574443	-0.574443	-0.574443	-0.574443	-0.574443	-0.574443	-0.574443	-0.574443	-0.574443	-0.574443	-0.574443	-0.574443	1.88474	-0.574443	-0.574443	-0.574443	-0.574443	-0.574443	-0.574443	-0.574443	-0.574443	-0.574443	-0.574443	-0.574443	1.75488	-0.574443	-0.574443	-0.574443	-0.574443	-0.574443	-0.574443	-0.574443	-0.574443	-0.574443	-0.574443	-0.574443
Fcer1g	-1.692	-1.692	-1.692	-1.692	-1.692	-1.692	-1.692	-1.692	-1.692	-1.692	-1.692	-1.692	-1.692	-1.692	-1.692	-1.692	-1.692	-1.692	-1.692	0.419094	-1.692	-1.692	-1.692	-1.692	0.0116117	-0.118265	-1.692	-1.692	-0.0155718	-1.692	-1.692	-1.692	-1.692	-1.692	-1.692	-1.692	-1.692	-1.692	-1.692	-1.692	-1.692	-1.692	-1.692	-1.692	-1.692	-1.692	-1.692	-1.692	-1.692
Ctss	-1.38649	0.516067	-1.38649	-1.38649	-1.38649	-1.38649	-1.38649	0.287583	-1.38649	-1.38649	-1.38649	-1.38649	-1.38649	-1.38649	-1.38649	-1.38649	0.575736	-1.38649	-1.38649	-1.38649	0.718001	-1.38649	0.135798	-1.38649	-1.38649	0.137323	-1.38649	-1.38649	-1.38649	-1.38649	0.22066	-1.38649	-1.38649	-0.0909521	0.210532	-1.38649	-1.38649	0.573004	-1.38649	-1.38649	-1.38649	0.463879	-1.38649	-1.38649	-1.38649	-1.38649	-1.38649	-1.38649	0.638498
Ifitm3	-1.27184	-1.27184	-1.27184	-1.27184	-1.27184	-1.27184	-1.27184	-0.158643	-1.27184	-1.27184	-1.27184	-1.27184	-1.27184	-1.27184	-1.27184	-1.27184	0.472707	-1.27184	-1.27184	-1.27184	-1.27184	-1.27184	-1.27184	-1.27184	-1.27184	0.605216	-1.27184	-1.27184	-1.27184	-1.27184	0.280134	-1.27184	-1.27184	0.231558	-1.27184	-1.27184	-1.27184	-1.27184	-1.27184	0.129521	-1.27184	0.515002	-1.27184	-1.27184	-1.27184	-1.27184	-1.27184	-1.27184	-1.27184
Cstb	1.21579	-1.19579	0.259225	0.956713	0.631823	-1.19579	0.911646	0.495305	-1.19579	-1.19579	-1.19579	0.817481	0.67353	0.281638	-1.19579	0.775574	-1.19579	-1.19579	-1.19579	-1.19579	1.07903	-1.19579	0.449705	-1.19579	-1.19579	1.11784	0.474293	-1.19579	-1.19579	0.426339	-1.19579	-1.19579	-1.19579	-1.19579	-1.19579	-1.19579	-1.19579	-1.19579	0.71521	-1.19579	-1.19579	0.351851	0.929886	-1.19579	-1.19579	-1.19579	-1.19579	0.46543	-1.19579
Tyrobp	-1.60014	-1.60014	-1.60014	-1.60014	-1.60014	-1.60014	-1.60014	-1.60014	-1.60014	-1.60014	-1.60014	-1.60014	-1.60014	-1.60014	-1.60014	-1.60014	-1.60014	-1.60014	-1.60014	-1.60014	-1.60014	-1.60014	-1.60014	-1.60014	-1.60014	0.572347	-1.60014	-1.60014	-1.60014	-1.60014	0.0311032	-1.60014	-1.60014	-1.60014	-1.60014	-1.60014	-1.60014	-1.60014	-1.60014	-1.60014	-1.60014	-1.60014	-1.60014	-1.60014	-1.60014	-1.60014	-1.60014	-1.60014	-1.60014
Ftl1	-2.50431	-2.50431	-0.60027	-2.50431	-0.00321077	-0.737482	-2.50431	-0.522311	-2.50431	-2.50431	-0.402467	-2.50431	-2.50431	-0.575346	-2.50431	-0.0296628	-0.0501049	-2.50431	-2.50431	-2.50431	-2.50431	-0.35518	-2.50431	-2.50431	-0.551322	0.298215	-0.675083	-2.50431	-0.582484	-2.50431	-2.50431	-2.50431	-0.597854	0.152728	-0.613535	-0.49793	-2.50431	-2.50431	0.220198	-0.474121	-2.50431	-0.182777	-2.50431	-0.20777	-2.50431	-0.293043	-0.283656	-2.50431	-0.10685
Ly6a	1.51776	-0.916422	1.60573	0.842746	-0.916422	0.874329	-0.916422	1.2517	1.23835	1.48761	0.893609	1.25435	1.11791	1.68523	1.4079	-0.916422	1.2847	-0.916422	-0.916422	1.4401	-0.916422	1.20593	1.69658	-0.916422	0.76542	1.45066	1.35949	-0.916422	1.50102	1.51446	1.35203	1.27003	-0.916422	1.02806	1.14093	1.08233	1.14672	1.24051	1.15744	0.831903	-0.916422	1.30247	1.08857	1.06128	1.34713	0.717573	0.725594	1.27934	1.14818
Npc2	-1.56649	-1.56649	-0.011457	-1.56649	-1.56649	0.157509	-1.56649	-1.56649	-1.56649	-1.56649	-1.56649	-1.56649	-1.56649	0.0124977	-1.56649	0.540385	0.214905	-1.56649	-1.56649	-1.56649	-1.56649	0.530544	0.497521	-1.56649	-1.56649	0.193878	0.218395	-1.56649	-1.56649	0.167145	-1.56649	0.602866	0.293753	0.636748	0.991974	-1.56649	-1.56649	-1.56649	0.783346	0.109972	-1.56649	0.698768	0.398272	0.674381	0.5909	0.284943	-1.56649	-1.56649	-1.56649
Cyba	-1.65802	-1.65802	-0.0997792	0.827915	0.299252	0.375214	-1.65802	-0.323545	-1.65802	-1.65802	0.397105	-1.65802	-1.65802	0.407441	-1.65802	-1.65802	0.12705	-1.65802	-1.65802	-1.65802	-1.65802	-0.0405487	0.817961	0.669033	-1.65802	0.720259	0.745181	0.90928	-1.65802	0.384972	0.509357	0.515811	0.20606	-0.158277	0.677917	-1.65802	0.684492	0.302718	0.388555	0.506857	-1.65802	0.792564	-1.65802	-1.65802	-1.65802	0.197233	0.206339	-1.65802	-1.65802
Fcgr1	-0.55685	-0.55685	-0.55685	-0.55685	-0.55685	-0.55685	-0.55685	-0.55685	-0.55685	-0.55685	-0.55685	-0.55685	-0.55685	-0.55685	-0.55685	-0.55685	-0.55685	-0.55685	-0.55685	-0.55685	-0.55685	-0.55685	-0.55685	-0.55685	-0.55685	-0.55685	-0.55685	-0.55685	-0.55685	-0.55685	-0.55685	-0.55685	-0.55685	-0.55685	-0.55685	-0.55685	-0.55685	-0.55685	-0.55685	-0.55685	-0.55685	-0.55685	-0.55685	-0.55685	-0.55685	-0.55685	-0.55685	-0.55685	-0.55685
Fth1	0.252435	-0.494082	-0.618148	0.123758	-0.278712	-0.388399	-0.831542	-0.275708	-3.82668	0.0987247	-0.279984	-0.965371	-1.16996	-0.676647	-3.82668	-0.205002	-0.310752	-3.82668	-0.45677	-3.82668	-3.82668	-0.047538	-0.672902	-0.738506	0.268173	0.803674	-0.157022	-0.41968	-0.383602	-0.876562	-0.130005	-0.941842	-0.535948	-0.106507	0.618768	-1.22325	-0.71799	-0.57667	0.119776	-0.953724	-1.0566	0.0767176	-1.21391	0.106656	-0.54817	-0.415656	-1.35253	-0.820264	-0.305405
Isg15	-0.724126	-0.724126	-0.724126	-0.724126	-0.724126	-0.724126	-0.724126	-0.724126	-0.724126	1.41703	-0.724126	-0.724126	-0.724126	-0.724126	-0.724126	-0.724126	-0.724126	-0.724126	-0.724126	-0.724126	-0.724126	-0.724126	-0.724126	-0.724126	-0.724126	-0.724126	-0.724126	-0.724126	-0.724126	-0.724126	-0.724126	-0.724126	-0.724126	0.709725	-0.724126	-0.724126	-0.724126	-0.724126	-0.724126	-0.724126	-0.724126	0.860492	-0.724126	-0.724126	-0.724126	1.04961	-0.724126	0.976784	-0.724126
Lgals3	-1.20663	-1.20663	-1.20663	-1.20663	-1.20663	0.278194	-1.20663	0.349974	-1.20663	-1.20663	-1.20663	-1.20663	-1.20663	-1.20663	-1.20663	-1.20663	-1.20663	-1.20663	-1.20663	-1.20663	-1.20663	0.183578	-1.20663	-1.20663	-1.20663	0.727383	-1.20663	-1.20663	0.408454	0.549311	0.392436	0.661767	-1.20663	-1.20663	-1.20663	-1.20663	-1.20663	-1.20663	-1.20663	0.237253	-1.20663	-1.20663	-1.20663	-1.20663	-1.20663	-1.20663	-1.20663	-1.20663	-1.20663
Aif1	-0.702477	-0.702477	-0.702477	-0.702477	-0.702477	-0.702477	-0.702477	-0.702477	-0.702477	-0.702477	-0.702477	-0.702477	-0.702477	-0.702477	-0.702477	-0.702477	-0.702477	-0.702477	-0.702477	-0.702477	-0.702477	-0.702477	-0.702477	-0.702477	-0.702477	-0.702477	-0.702477	-0.702477	-0.702477	-0.702477	-0.702477	-0.702477	-0.702477	-0.702477	-0.702477	-0.702477	-0.702477	-0.702477	-0.702477	-0.702477	-0.702477	-0.702477	-0.702477	-0.702477	-0.702477	-0.702477	-0.702477	-0.702477	-0.702477
Ms4a6c	-0.722035	-0.722035	-0.722035	-0.722035	-0.722035	-0.722035	-0.722035	0.704973	-0.722035	-0.722035	-0.722035	-0.722035	-0.722035	-0.722035	-0.722035	-0.722035	-0.722035	-0.722035	-0.722035	-0.722035	-0.722035	-0.722035	-0.722035	-0.722035	-0.722035	-0.722035	-0.722035	-0.722035	-0.722035	-0.722035	-0.722035	-0.722035	-0.722035	-0.722035	-0.722035	-0.722035	-0.722035	-0.722035	-0.722035	-0.722035	-0.722035	-0.722035	-0.722035	-0.722035	-0.722035	-0.722035	-0.722035	-0.722035	-0.722035
Psap	-1.76345	-1.76345	-1.76345	-0.0331998	-1.76345	-0.266934	0.191658	0.00086437	0.0886311	-1.76345	-1.76345	-1.76345	-1.76345	-0.392811	-1.76345	-1.76345	-1.76345	-1.76345	-1.76345	-1.76345	-1.76345	-1.76345	-1.76345	-1.76345	-0.109254	0.564722	0.0512442	-1.76345	0.130336	-1.76345	-1.76345	0.387061	-1.76345	-1.76345	-1.76345	-1.76345	-1.76345	-1.76345	0.00942158	-0.308198	-1.76345	-1.76345	-1.76345	0.181738	-1.76345	-1.76345	-0.148426	-0.222304	-1.76345
Crip1	0.839069	0.892696	0.833619	0.868868	0.0809382	1.02381	0.362631	0.756341	0.710961	0.806888	0.632561	0.848883	0.582203	0.014025	-1.75889	0.22565	-0.0809311	0.538897	0.919172	-1.75889	-1.75889	0.861848	0.185275	-1.75889	-1.75889	1.0026	0.593658	-1.75889	0.756459	1.37416	0.953319	0.284503	-0.00666179	0.10339	-1.75889	-1.75889	-1.75889	0.0841958	1.03647	1.14857	0.493031	0.254608	0.380993	-1.75889	0.85431	-0.0149599	0.742416	0.491061	-1.75889
H2-Ab1	-1.014	-1.014	-1.014	-1.014	-1.014	0.348329	-1.014	-1.014	-1.014	-1.014	-1.014	-1.014	-1.014	0.233739	-1.014	-1.014	-1.014	-1.014	-1.014	-1.014	-1.014	-1.014	-1.014	-1.014	-1.014	-1.014	-1.014	-1.014	-1.014	-1.014	-1.014	-1.014	-1.014	-1.014	-1.014	-1.014	-1.014	-1.014	-1.014	-1.014	-1.014	-1.014	-1.014	-1.014	0.448814	-1.014	-1.014	-1.014	-1.014
H2-Aa	-1.02755	-1.02755	-1.02755	0.491176	-1.02755	-1.02755	-1.02755	-1.02755	-1.02755	-1.02755	-1.02755	-1.02755	-1.02755	-1.02755	-1.02755	-1.02755	0.562613	-1.02755	-1.02755	-1.02755	-1.02755	-1.02755	-1.02755	-1.02755	-1.02755	0.546437	-1.02755	-1.02755	-1.02755	-1.02755	0.387082	-1.02755	-1.02755	-1.02755	-1.02755	-1.02755	-1.02755	-1.02755	-1.02755	-1.02755	-1.02755	-1.02755	-1.02755	-1.02755	-1.02755	-1.02755	-1.02755	-1.02755	-1.02755
Ccl6	-1.09331	-1.09331	-1.09331	-1.09331	-1.09331	-1.09331	-1.09331	-1.09331	0.607976	-1.09331	-1.09331	-1.09331	-1.09331	-1.09331	-1.09331	-1.09331	-1.09331	0.606321	-1.09331	-1.09331	-1.09331	-1.09331	-1.09331	-1.09331	0.426203	1.18951	-1.09331	-1.09331	-1.09331	-1.09331	0.387128	-1.09331	-1.09331	-1.09331	-1.09331	-1.09331	-1.09331	0.466912	-1.09331	-1.09331	-1.09331	-1.09331	-1.09331	-1.09331	-1.09331	-1.09331	0.390221	-1.09331	-1.09331
Ccl9	-0.855944	-0.855944	-0.855944	-0.855944	-0.855944	-0.855944	-0.855944	-0.855944	-0.855944	-0.855944	-0.855944	-0.855944	-0.855944	-0.855944	-0.855944	-0.855944	-0.855944	-0.855944	-0.855944	-0.855944	-0.855944	-0.855944	-0.855944	-0.855944	-0.855944	-0.855944	-0.855944	-0.855944	-0.855944	-0.855944	0.848254	-0.855944	-0.855944	-0.855944	-0.855944	-0.855944	1.2898	-0.855944	-0.855944	-0.855944	-0.855944	-0.855944	-0.855944	-0.855944	-0.855944	-0.855944	1.13297	-0.855944	-0.855944
Cd74	-1.29323	-1.29323	0.0632243	0.162064	-1.29323	-1.29323	0.351189	-1.29323	0.264534	-1.29323	-1.29323	-1.29323	-1.29323	0.211672	-1.29323	-1.29323	-1.29323	-1.29323	-1.29323	-1.29323	-1.29323	-1.29323	-0.00925964	0.402268	-1.29323	0.215017	0.233088	-1.29323	-1.29323	-1.29323	-1.29323	-1.29323	-1.29323	-1.29323	-1.29323	-1.29323	-1.29323	-1.29323	0.197912	-1.29323	-1.29323	-0.0856139	-1.29323	-1.29323	-1.29323	-1.29323	-1.29323	-1.29323	-1.29323
Fn1	-0.599227	-0.599227	-0.599227	-0.599227	-0.599227	-0.599227	-0.599227	-0.599227	-0.599227	-0.599227	-0.599227	-0.599227	-0.599227	-0.599227	-0.599227	-0.599227	-0.599227	-0.599227	-0.599227	1.77068	-0.599227	-0.599227	-0.599227	-0.599227	-0.599227	1.16744	-0.599227	-0.599227	-0.599227	-0.599227	-0.599227	-0.599227	-0.599227	-0.599227	-0.599227	-0.599227	-0.599227	-0.599227	-0.599227	-0.599227	-0.599227	-0.599227	-0.599227	-0.599227	-0.599227	-0.599227	-0.599227	-0.599227	-0.599227
Gpx1	-1.60894	0.435558	-0.162446	0.245195	-1.60894	-1.60894	0.486153	-0.370164	-1.60894	-1.60894	-1.60894	-1.60894	-1.60894	-1.60894	-1.60894	0.350878	-1.60894	0.373819	-1.60894	-1.60894	-1.60894	-1.60894	-1.60894	-1.60894	0.163696	0.934782	0.0513629	-1.60894	-1.60894	-1.60894	-1.60894	0.408999	0.121461	-1.60894	-1.60894	-1.60894	-1.60894	-1.60894	-1.60894	-0.0494922	-1.60894	-1.60894	-1.60894	-1.60894	-1.60894	-1.60894	0.121719	-1.60894	-1.60894
H2-Eb1	-0.903722	-0.903722	-0.903722	0.731195	-0.903722	-0.903722	-0.903722	-0.903722	-0.903722	-0.903722	-0.903722	-0.903722	-0.903722	-0.903722	-0.903722	-0.903722	-0.903722	-0.903722	-0.903722	-0.903722	-0.903722	-0.903722	-0.903722	-0.903722	-0.903722	0.790684	0.56028	-0.903722	-0.903722	-0.903722	-0.903722	-0.903722	0.62209	-0.903722	-0.903722	-0.903722	-0.903722	-0.903722	0.771468	-0.903722	-0.903722	-0.903722	-0.903722	-0.903722	0.614641	-0.903722	-0.903722	-0.903722	-0.903722
Lyz2	-1.19848	-1.19848	-1.19848	-1.19848	-1.19848	0.115447	-1.19848	0.275463	-1.19848	-1.19848	-1.19848	-1.19848	-1.19848	0.00492823	-1.19848	0.64183	0.159192	-1.19848	-1.19848	0.601277	-1.19848	-1.19848	-1.19848	0.571408	-1.19848	0.921476	-1.19848	-1.19848	-1.19848	-1.19848	-1.19848	-1.19848	-1.19848	-1.19848	-1.19848	-1.19848	-1.19848	-1.19848	-1.19848	-1.19848	0.389104	-1.19848	-1.19848	-1.19848	-1.19848	-1.19848	0.219496	-1.19848	-1.19848
Lpl	-0.554204	-0.554204	-0.554204	-0.554204	-0.554204	-0.554204	-0.554204	-0.554204	-0.554204	-0.554204	-0.554204	-0.554204	-0.554204	-0.554204	-0.554204	-0.554204	-0.554204	-0.554204	-0.554204	-0.554204	-0.554204	-0.554204	-0.554204	-0.554204	-0.554204	1.64332	-0.554204	-0.554204	-0.554204	-0.554204	-0.554204	-0.554204	-0.554204	-0.554204	-0.554204	-0.554204	-0.554204	1.52728	-0.554204	-0.554204	-0.554204	-0.554204	-0.554204	-0.554204	-0.554204	-0.554204	-0.554204	-0.554204	-0.554204
Sdc3	-0.860996	-0.860996	-0.860996	-0.860996	-0.860996	-0.860996	-0.860996	-0.860996	-0.860996	-0.860996	-0.860996	-0.860996	-0.860996	-0.860996	-0.860996	-0.860996	-0.860996	-0.860996	-0.860996	-0.860996	-0.860996	-0.860996	-0.860996	-0.860996	-0.860996	-0.860996	-0.860996	-0.860996	-0.860996	-0.860996	1.02699	-0.860996	-0.860996	-0.860996	-0.860996	-0.860996	-0.860996	-0.860996	-0.860996	-0.860996	-0.860996	-0.860996	-0.860996	-0.860996	-0.860996	-0.860996	-0.860996	-0.860996	-0.860996
Anxa2	-1.36823	0.830853	0.187636	0.626098	-1.36823	-1.36823	-1.36823	-1.36823	-1.36823	-1.36823	-1.36823	0.784583	-1.36823	0.514981	-1.36823	-1.36823	-1.36823	-1.36823	-1.36823	-1.36823	-1.36823	0.246776	0.876726	-1.36823	0.538436	-1.36823	-1.36823	-1.36823	-1.36823	0.366332	-1.36823	-1.36823	0.493008	-1.36823	-1.36823	0.590561	-1.36823	-1.36823	0.675224	1.10152	-1.36823	0.286682	0.597582	-1.36823	0.483921	-1.36823	-1.36823	-1.36823	1.28113
Actb	-0.238258	1.18418	0.0446219	-0.165234	-0.971422	0.000571561	-0.694037	-0.393109	-0.552184	-1.44583	-0.744303	-0.510289	-0.154619	-0.128277	-0.821413	0.258062	0.053075	-0.973825	-0.0419666	-0.0239511	0.137522	-0.637112	0.669883	-0.532066	-0.557243	-0.292535	-0.234974	0.022519	0.690917	0.813876	0.0417117	-0.886173	0.320427	-0.390632	-0.215467	-0.0893319	-1.20866	-0.25048	-0.468248	0.520165	-1.08622	0.170736	0.392653	0.222701	0.743114	-0.496359	-1.60305	0.7094	-1.20484
Cxcl2	-0.882267	-0.882267	-0.882267	-0.882267	-0.882267	-0.882267	-0.882267	-0.882267	-0.882267	-0.882267	-0.882267	0.737577	-0.882267	-0.882267	-0.882267	-0.882267	-0.882267	-0.882267	-0.882267	-0.882267	-0.882267	-0.882267	-0.882267	-0.882267	-0.882267	-0.882267	-0.882267	-0.882267	-0.882267	-0.882267	-0.882267	-0.882267	-0.882267	-0.882267	-0.882267	-0.882267	-0.882267	-0.882267	-0.882267	-0.882267	-0.882267	-0.882267	-0.882267	-0.882267	-0.882267	-0.882267	-0.882267	-0.882267	-0.882267
Il1b	-0.848302	-0.848302	-0.848302	-0.848302	-0.848302	-0.848302	-0.848302	-0.848302	-0.848302	-0.848302	-0.848302	-0.848302	-0.848302	-0.848302	-0.848302	-0.848302	-0.848302	-0.848302	-0.848302	0.992237	-0.848302	-0.848302	-0.848302	-0.848302	-0.848302	-0.848302	-0.848302	-0.848302	-0.848302	-0.848302	-0.848302	-0.848302	-0.848302	-0.848302	-0.848302	-0.848302	-0.848302	-0.848302	-0.848302	-0.848302	-0.848302	-0.848302	-0.848302	-0.848302	-0.848302	-0.848302	-0.848302	-0.848302	-0.848302
S100a8	-0.30355	-0.30355	-0.30355	-0.30355	-0.30355	-0.30355	-0.30355	-0.30355	-0.30355	-0.30355	-0.30355	-0.30355	-0.30355	-0.30355	-0.30355	-0.30355	-0.30355	-0.30355	-0.30355	-0.30355	-0.30355	-0.30355	-0.30355	-0.30355	-0.30355	-0.30355	-0.30355	-0.30355	-0.30355	-0.30355	-0.30355	-0.30355	-0.30355	-0.30355	-0.30355	-0.30355	-0.30355	-0.30355	-0.30355	-0.30355	-0.30355	-0.30355	-0.30355	-0.30355	-0.30355	-0.30355	-0.30355	-0.30355	-0.30355
S100a9	-0.272101	-0.272101	-0.272101	-0.272101	-0.272101	-0.272101	-0.272101	-0.272101	-0.272101	-0.272101	-0.272101	-0.272101	-0.272101	-0.272101	-0.272101	-0.272101	-0.272101	-0.272101	-0.272101	-0.272101	-0.272101	-0.272101	-0.272101	-0.272101	-0.272101	-0.272101	-0.272101	-0.272101	-0.272101	-0.272101	-0.272101	-0.272101	-0.272101	-0.272101	-0.272101	-0.272101	-0.272101	-0.272101	-0.272101	-0.272101	-0.272101	-0.272101	-0.272101	-0.272101	-0.272101	-0.272101	-0.272101	-0.272101	-0.272101
Srgn	0.648652	1.07497	0.411226	-1.97604	0.823773	0.971771	-1.97604	0.619875	0.19676	1.18299	0.74001	-1.97604	0.869626	0.667839	1.02082	0.79743	0.64649	0.692096	0.604627	-1.97604	0.499804	0.472905	1.09595	0.887224	0.460351	0.440935	0.6501	0.947778	0.743412	0.666978	0.540283	1.11579	0.230297	0.624732	0.98747	0.644338	0.404586	0.744541	0.416956	0.455112	0.145281	0.644875	0.835627	0.61996	0.404305	0.221255	0.413939	0.770876	-1.97604
G0s2	-0.266633	-0.266633	-0.266633	-0.266633	-0.266633	-0.266633	-0.266633	-0.266633	-0.266633	-0.266633	-0.266633	-0.266633	-0.266633	-0.266633	-0.266633	-0.266633	-0.266633	-0.266633	-0.266633	-0.266633	-0.266633	-0.266633	-0.266633	-0.266633	-0.266633	-0.266633	-0.266633	-0.266633	-0.266633	-0.266633	-0.266633	-0.266633	-0.266633	-0.266633	-0.266633	-0.266633	-0.266633	-0.266633	-0.266633	-0.266633	-0.266633	-0.266633	-0.266633	-0.266633	-0.266633	-0.266633	-0.266633	-0.266633	-0.266633
Malat1	0.330733	-0.13319	-0.919189	0.490991	1.00331	0.256783	-2.82042	1.08545	0.385443	0.289008	0.063047	0.686177	1.27984	0.703727	0.841822	0.631041	-0.268765	1.26111	-2.82042	1.26495	0.152028	-0.256521	0.520785	0.617157	-2.82042	1.05819	0.662914	0.311978	0.866255	0.897334	-0.175973	-0.168098	-0.171536	-2.82042	0.186149	-0.426821	0.0377113	0.545252	0.0525622	-2.82042	-0.273605	0.169571	0.455809	-2.82042	0.0373747	-2.82042	0.96134	0.78271	0.0397356
Il1rn	-0.750095	-0.750095	-0.750095	-0.750095	-0.750095	-0.750095	-0.750095	-0.750095	-0.750095	-0.750095	-0.750095	-0.750095	-0.750095	-0.750095	-0.750095	-0.750095	-0.750095	-0.750095	-0.750095	-0.750095	-0.750095	-0.750095	0.918046	-0.750095	-0.750095	0.919717	-0.750095	-0.750095	-0.750095	-0.750095	-0.750095	-0.750095	-0.750095	-0.750095	-0.750095	-0.750095	-0.750095	-0.750095	-0.750095	-0.750095	1.22581	0.818846	-0.750095	-0.750095	-0.750095	-0.750095	-0.750095	-0.750095	-0.750095
Ptgs2	-0.566307	-0.566307	-0.566307	1.57849	-0.566307	-0.566307	-0.566307	-0.566307	-0.566307	-0.566307	-0.566307	-0.566307	-0.566307	-0.566307	-0.566307	1.70074	-0.566307	-0.566307	-0.566307	-0.566307	-0.566307	-0.566307	-0.566307	-0.566307	-0.566307	-0.566307	-0.566307	-0.566307	-0.566307	-0.566307	-0.566307	-0.566307	-0.566307	-0.566307	-0.566307	-0.566307	-0.566307	-0.566307	-0.566307	-0.566307	-0.566307	-0.566307	-0.566307	-0.566307	-0.566307	-0.566307	-0.566307	-0.566307	-0.566307
Il1r2	-0.336973	-0.336973	-0.336973	-0.336973	-0.336973	-0.336973	-0.336973	-0.336973	-0.336973	-0.336973	-0.336973	-0.336973	-0.336973	2.091	-0.336973	-0.336973	2.40224	-0.336973	-0.336973	-0.336973	-0.336973	-0.336973	-0.336973	-0.336973	-0.336973	-0.336973	-0.336973	-0.336973	-0.336973	-0.336973	-0.336973	-0.336973	2.52348	-0.336973	-0.336973	-0.336973	-0.336973	-0.336973	-0.336973	-0.336973	-0.336973	-0.336973	-0.336973	-0.336973	-0.336973	-0.336973	-0.336973	-0.336973	-0.336973
Egr1	-0.782771	1.27692	0.674474	-0.782771	1.04764	-0.782771	-0.782771	1.12192	-0.782771	-0.782771	-0.782771	-0.782771	-0.782771	-0.782771	-0.782771	-0.782771	-0.782771	1.21472	-0.782771	-0.782771	-0.782771	-0.782771	-0.782771	-0.782771	1.00304	-0.782771	-0.782771	-0.782771	0.974544	-0.782771	0.957116	-0.782771	-0.782771	-0.782771	-0.782771	-0.782771	1.6971	1.62755	-0.782771	-0.782771	-0.782771	-0.782771	-0.782771	-0.782771	-0.782771	-0.782771	-0.782771	-0.782771	-0.782771
Hdc	-0.262661	-0.262661	-0.262661	-0.262661	-0.262661	-0.262661	-0.262661	-0.262661	-0.262661	-0.262661	-0.262661	-0.262661	-0.262661	-0.262661	-0.262661	-0.262661	-0.262661	-0.262661	-0.262661	-0.262661	-0.262661	-0.262661	-0.262661	-0.262661	-0.262661	-0.262661	-0.262661	-0.262661	-0.262661	-0.262661	-0.262661	-0.262661	-0.262661	-0.262661	-0.262661	-0.262661	-0.262661	-0.262661	-0.262661	-0.262661	-0.262661	-0.262661	3	-0.262661	-0.262661	-0.262661	-0.262661	-0.262661	-0.262661
Hcar2	-0.356005	-0.356005	-0.356005	-0.356005	-0.356005	-0.356005	-0.356005	-0.356005	-0.356005	-0.356005	-0.356005	-0.356005	-0.356005	-0.356005	-0.356005	-0.356005	-0.356005	-0.356005	-0.356005	-0.356005	-0.356005	-0.356005	-0.356005	-0.356005	-0.356005	-0.356005	-0.356005	-0.356005	-0.356005	-0.356005	-0.356005	-0.356005	-0.356005	-0.356005	-0.356005	-0.356005	-0.356005	-0.356005	-0.356005	-0.356005	-0.356005	-0.356005	-0.356005	-0.356005	-0.356005	-0.356005	-0.356005	-0.356005	-0.356005
Ier3	-1.01898	-1.01898	-1.01898	-1.01898	-1.01898	-1.01898	-1.01898	0.168197	-1.01898	-1.01898	-1.01898	-1.01898	1.03586	-1.01898	-1.01898	-1.01898	-1.01898	-1.01898	-1.01898	-1.01898	-1.01898	-1.01898	-1.01898	-1.01898	-1.01898	-1.01898	-1.01898	-1.01898	-1.01898	-1.01898	-1.01898	-1.01898	-1.01898	-1.01898	-1.01898	-1.01898	-1.01898	-1.01898	-1.01898	-1.01898	-1.01898	-1.01898	-1.01898	-1.01898	-1.01898	-1.01898	-1.01898	-1.01898	-1.01898
Cd9	-0.540408	-0.540408	-0.540408	-0.540408	-0.540408	-0.540408	-0.540408	-0.540408	-0.540408	-0.540408	1.94982	-0.540408	1.88538	-0.540408	-0.540408	-0.540408	-0.540408	-0.540408	-0.540408	-0.540408	-0.540408	-0.540408	-0.540408	-0.540408	1.77346	-0.540408	-0.540408	-0.540408	-0.540408	-0.540408	1.71396	-0.540408	-0.540408	-0.540408	-0.540408	-0.540408	-0.540408	-0.540408	-0.540408	-0.540408	-0.540408	-0.540408	-0.540408	-0.540408	-0.540408	-0.540408	-0.540408	-0.540408	-0.540408
Plac8	1.03138	-0.920621	0.831622	-0.920621	-0.920621	-0.920621	-0.920621	0.634246	-0.920621	-0.920621	1.45947	-0.920621	-0.920621	0.437793	0.815239	-0.920621	-0.920621	-0.920621	-0.920621	-0.920621	-0.920621	0.729327	-0.920621	-0.920621	-0.920621	0.593836	-0.920621	0.863558	1.1112	-0.920621	-0.920621	-0.920621	-0.920621	-0.920621	-0.920621	-0.920621	-0.920621	0.762742	-0.920621	-0.920621	1.40175	-0.920621	-0.920621	-0.920621	-0.920621	-0.920621	-0.920621	0.86966	-0.920621
Lyz2	-1.19848	-1.19848	-1.19848	-1.19848	-1.19848	0.115447	-1.19848	0.275463	-1.19848	-1.19848	-1.19848	-1.19848	-1.19848	0.00492823	-1.19848	0.64183	0.159192	-1.19848	-1.19848	0.601277	-1.19848	-1.19848	-1.19848	0.571408	-1.19848	0.921476	-1.19848	-1.19848	-1.19848	-1.19848	-1.19848	-1.19848	-1.19848	-1.19848	-1.19848	-1.19848	-1.19848	-1.19848	-1.19848	-1.19848	0.389104	-1.19848	-1.19848	-1.19848	-1.19848	-1.19848	0.219496	-1.19848	-1.19848
Ifitm3	-1.27184	-1.27184	-1.27184	-1.27184	-1.27184	-1.27184	-1.27184	-0.158643	-1.27184	-1.27184	-1.27184	-1.27184	-1.27184	-1.27184	-1.27184	-1.27184	0.472707	-1.27184	-1.27184	-1.27184	-1.27184	-1.27184	-1.27184	-1.27184	-1.27184	0.605216	-1.27184	-1.27184	-1.27184	-1.27184	0.280134	-1.27184	-1.27184	0.231558	-1.27184	-1.27184	-1.27184	-1.27184	-1.27184	0.129521	-1.27184	0.515002	-1.27184	-1.27184	-1.27184	-1.27184	-1.27184	-1.27184	-1.27184
Tyrobp	-1.60014	-1.60014	-1.60014	-1.60014	-1.60014	-1.60014	-1.60014	-1.60014	-1.60014	-1.60014	-1.60014	-1.60014	-1.60014	-1.60014	-1.60014	-1.60014	-1.60014	-1.60014	-1.60014	-1.60014	-1.60014	-1.60014	-1.60014	-1.60014	-1.60014	0.572347	-1.60014	-1.60014	-1.60014	-1.60014	0.0311032	-1.60014	-1.60014	-1.60014	-1.60014	-1.60014	-1.60014	-1.60014	-1.60014	-1.60014	-1.60014	-1.60014	-1.60014	-1.60014	-1.60014	-1.60014	-1.60014	-1.60014	-1.60014
Ifitm6	-0.379995	-0.379995	-0.379995	-0.379995	-0.379995	-0.379995	-0.379995	-0.379995	-0.379995	-0.379995	-0.379995	-0.379995	-0.379995	-0.379995	-0.379995	-0.379995	-0.379995	-0.379995	-0.379995	-0.379995	-0.379995	-0.379995	-0.379995	-0.379995	-0.379995	-0.379995	-0.379995	-0.379995	-0.379995	-0.379995	2.60433	-0.379995	-0.379995	-0.379995	-0.379995	-0.379995	-0.379995	-0.379995	-0.379995	-0.379995	-0.379995	-0.379995	-0.379995	-0.379995	-0.379995	-0.379995	-0.379995	-0.379995	-0.379995
Msrb1	-0.771482	-0.771482	-0.771482	-0.771482	-0.771482	-0.771482	-0.771482	-0.771482	-0.771482	-0.771482	-0.771482	-0.771482	-0.771482	-0.771482	-0.771482	-0.771482	-0.771482	-0.771482	-0.771482	-0.771482	-0.771482	-0.771482	1.16377	-0.771482	-0.771482	-0.771482	-0.771482	-0.771482	-0.771482	1.13629	1.27166	-0.771482	-0.771482	-0.771482	1.25878	-0.771482	-0.771482	-0.771482	-0.771482	-0.771482	-0.771482	-0.771482	-0.771482	-0.771482	-0.771482	-0.771482	-0.771482	-0.771482	-0.771482
Cybb	-0.825358	-0.825358	-0.825358	-0.825358	-0.825358	-0.825358	-0.825358	-0.825358	-0.825358	-0.825358	-0.825358	-0.825358	-0.825358	-0.825358	-0.825358	-0.825358	-0.825358	-0.825358	-0.825358	-0.825358	-0.825358	-0.825358	-0.825358	-0.825358	-0.825358	-0.825358	1.00082	-0.825358	-0.825358	-0.825358	-0.825358	-0.825358	-0.825358	-0.825358	-0.825358	-0.825358	-0.825358	-0.825358	-0.825358	-0.825358	-0.825358	-0.825358	-0.825358	-0.825358	-0.825358	-0.825358	-0.825358	-0.825358	-0.825358
Alox5ap	-0.971494	-0.971494	-0.971494	-0.971494	-0.971494	-0.971494	-0.971494	-0.971494	-0.971494	-0.971494	-0.971494	-0.971494	-0.971494	-0.971494	-0.971494	-0.971494	-0.971494	-0.971494	-0.971494	-0.971494	-0.971494	-0.971494	-0.971494	-0.971494	-0.971494	-0.971494	-0.971494	-0.971494	-0.971494	-0.971494	-0.971494	-0.971494	-0.971494	-0.971494	-0.971494	-0.971494	-0.971494	-0.971494	-0.971494	-0.971494	-0.971494	-0.971494	-0.971494	-0.971494	-0.971494	-0.971494	-0.971494	-0.971494	-0.971494
Fcer1g	-1.692	-1.692	-1.692	-1.692	-1.692	-1.692	-1.692	-1.692	-1.692	-1.692	-1.692	-1.692	-1.692	-1.692	-1.692	-1.692	-1.692	-1.692	-1.692	0.419094	-1.692	-1.692	-1.692	-1.692	0.0116117	-0.118265	-1.692	-1.692	-0.0155718	-1.692	-1.692	-1.692	-1.692	-1.692	-1.692	-1.692	-1.692	-1.692	-1.692	-1.692	-1.692	-1.692	-1.692	-1.692	-1.692	-1.692	-1.692	-1.692	-1.692
Chil3	-0.36875	-0.36875	-0.36875	-0.36875	-0.36875	-0.36875	-0.36875	-0.36875	-0.36875	-0.36875	-0.36875	-0.36875	-0.36875	-0.36875	-0.36875	-0.36875	-0.36875	-0.36875	-0.36875	-0.36875	-0.36875	-0.36875	-0.36875	-0.36875	-0.36875	-0.36875	-0.36875	-0.36875	-0.36875	-0.36875	-0.36875	-0.36875	-0.36875	-0.36875	-0.36875	-0.36875	-0.36875	-0.36875	-0.36875	-0.36875	-0.36875	-0.36875	-0.36875	-0.36875	-0.36875	-0.36875	-0.36875	-0.36875	-0.36875
Cebpb	-1.2845	-1.2845	0.619357	0.578692	-1.2845	0.327	0.820827	0.404904	0.997695	0.804599	-1.2845	-1.2845	0.870131	0.474882	-1.2845	-1.2845	-1.2845	-1.2845	-1.2845	0.922857	-1.2845	-1.2845	-1.2845	-1.2845	-1.2845	-1.2845	0.383913	-1.2845	-1.2845	-1.2845	0.737275	0.743296	-1.2845	-1.2845	-1.2845	0.545492	-1.2845	-1.2845	0.624589	-1.2845	-1.2845	-1.2845	-1.2845	-1.2845	-1.2845	-1.2845	-1.2845	-1.2845	-1.2845
Psap	-1.76345	-1.76345	-1.76345	-0.0331998	-1.76345	-0.266934	0.191658	0.00086437	0.0886311	-1.76345	-1.76345	-1.76345	-1.76345	-0.392811	-1.76345	-1.76345	-1.76345	-1.76345	-1.76345	-1.76345	-1.76345	-1.76345	-1.76345	-1.76345	-0.109254	0.564722	0.0512442	-1.76345	0.130336	-1.76345	-1.76345	0.387061	-1.76345	-1.76345	-1.76345	-1.76345	-1.76345	-1.76345	0.00942158	-0.308198	-1.76345	-1.76345	-1.76345	0.181738	-1.76345	-1.76345	-0.148426	-0.222304	-1.76345
Cst3	-1.41524	-1.41524	-0.00490629	0.392545	-1.41524	-1.41524	-1.41524	-1.41524	-1.41524	-1.41524	-1.41524	0.536207	-1.41524	0.569775	0.414729	0.495586	-1.41524	-1.41524	-1.41524	-1.41524	-1.41524	0.486662	0.179724	0.690932	-1.41524	-1.41524	-1.41524	0.465668	0.285505	0.157076	-1.41524	-1.41524	0.271904	0.215934	-1.41524	-1.41524	0.704924	0.359386	-1.41524	-1.41524	-1.41524	-1.41524	-1.41524	-1.41524	0.263667	-1.41524	0.272156	0.472101	0.706425
Lst1	-0.834314	-0.834314	-0.834314	-0.834314	-0.834314	-0.834314	-0.834314	0.482921	-0.834314	-0.834314	-0.834314	-0.834314	-0.834314	-0.834314	-0.834314	-0.834314	-0.834314	-0.834314	-0.834314	-0.834314	-0.834314	-0.834314	-0.834314	-0.834314	-0.834314	-0.834314	-0.834314	-0.834314	-0.834314	-0.834314	-0.834314	-0.834314	-0.834314	-0.834314	-0.834314	-0.834314	-0.834314	-0.834314	-0.834314	-0.834314	-0.834314	-0.834314	-0.834314	-0.834314	-0.834314	-0.834314	-0.834314	-0.834314	-0.834314
Samhd1	1.21234	1.14096	-1.06715	-1.06715	0.895161	-1.06715	1.19561	0.570441	1.07637	-1.06715	0.993265	-1.06715	-1.06715	0.519169	-1.06715	-1.06715	-1.06715	-1.06715	1.47874	1.30526	-1.06715	-1.06715	0.699621	1.26589	0.847344	0.701391	0.726022	-1.06715	-1.06715	-1.06715	-1.06715	1.11228	-1.06715	-1.06715	-1.06715	0.899683	-1.06715	-1.06715	-1.06715	-1.06715	-1.06715	0.900208	-1.06715	-1.06715	-1.06715	-1.06715	1.29062	0.716505	-1.06715
Cd74	-1.29323	-1.29323	0.0632243	0.162064	-1.29323	-1.29323	0.351189	-1.29323	0.264534	-1.29323	-1.29323	-1.29323	-1.29323	0.211672	-1.29323	-1.29323	-1.29323	-1.29323	-1.29323	-1.29323	-1.29323	-1.29323	-0.00925964	0.402268	-1.29323	0.215017	0.233088	-1.29323	-1.29323	-1.29323	-1.29323	-1.29323	-1.29323	-1.29323	-1.29323	-1.29323	-1.29323	-1.29323	0.197912	-1.29323	-1.29323	-0.0856139	-1.29323	-1.29323	-1.29323	-1.29323	-1.29323	-1.29323	-1.29323
H2-Aa	-1.02755	-1.02755	-1.02755	0.491176	-1.02755	-1.02755	-1.02755	-1.02755	-1.02755	-1.02755	-1.02755	-1.02755	-1.02755	-1.02755	-1.02755	-1.02755	0.562613	-1.02755	-1.02755	-1.02755	-1.02755	-1.02755	-1.02755	-1.02755	-1.02755	0.546437	-1.02755	-1.02755	-1.02755	-1.02755	0.387082	-1.02755	-1.02755	-1.02755	-1.02755	-1.02755	-1.02755	-1.02755	-1.02755	-1.02755	-1.02755	-1.02755	-1.02755	-1.02755	-1.02755	-1.02755	-1.02755	-1.02755	-1.02755
H2-Ab1	-1.014	-1.014	-1.014	-1.014	-1.014	0.348329	-1.014	-1.014	-1.014	-1.014	-1.014	-1.014	-1.014	0.233739	-1.014	-1.014	-1.014	-1.014	-1.014	-1.014	-1.014	-1.014	-1.014	-1.014	-1.014	-1.014	-1.014	-1.014	-1.014	-1.014	-1.014	-1.014	-1.014	-1.014	-1.014	-1.014	-1.014	-1.014	-1.014	-1.014	-1.014	-1.014	-1.014	-1.014	0.448814	-1.014	-1.014	-1.014	-1.014
H2-Eb1	-0.903722	-0.903722	-0.903722	0.731195	-0.903722	-0.903722	-0.903722	-0.903722	-0.903722	-0.903722	-0.903722	-0.903722	-0.903722	-0.903722	-0.903722	-0.903722	-0.903722	-0.903722	-0.903722	-0.903722	-0.903722	-0.903722	-0.903722	-0.903722	-0.903722	0.790684	0.56028	-0.903722	-0.903722	-0.903722	-0.903722	-0.903722	0.62209	-0.903722	-0.903722	-0.903722	-0.903722	-0.903722	0.771468	-0.903722	-0.903722	-0.903722	-0.903722	-0.903722	0.614641	-0.903722	-0.903722	-0.903722	-0.903722
Cst3	-1.41524	-1.41524	-0.00490629	0.392545	-1.41524	-1.41524	-1.41524	-1.41524	-1.41524	-1.41524	-1.41524	0.536207	-1.41524	0.569775	0.414729	0.495586	-1.41524	-1.41524	-1.41524	-1.41524	-1.41524	0.486662	0.179724	0.690932	-1.41524	-1.41524	-1.41524	0.465668	0.285505	0.157076	-1.41524	-1.41524	0.271904	0.215934	-1.41524	-1.41524	0.704924	0.359386	-1.41524	-1.41524	-1.41524	-1.41524	-1.41524	-1.41524	0.263667	-1.41524	0.272156	0.472101	0.706425
Crip1	0.839069	0.892696	0.833619	0.868868	0.0809382	1.02381	0.362631	0.756341	0.710961	0.806888	0.632561	0.848883	0.582203	0.014025	-1.75889	0.22565	-0.0809311	0.538897	0.919172	-1.75889	-1.75889	0.861848	0.185275	-1.75889	-1.75889	1.0026	0.593658	-1.75889	0.756459	1.37416	0.953319	0.284503	-0.00666179	0.10339	-1.75889	-1.75889	-1.75889	0.0841958	1.03647	1.14857	0.493031	0.254608	0.380993	-1.75889	0.85431	-0.0149599	0.742416	0.491061	-1.75889
H2-DMa	1.71824	-0.765018	-0.765018	-0.765018	-0.765018	-0.765018	-0.765018	-0.765018	-0.765018	-0.765018	-0.765018	-0.765018	-0.765018	-0.765018	-0.765018	-0.765018	-0.765018	-0.765018	-0.765018	-0.765018	-0.765018	-0.765018	-0.765018	-0.765018	-0.765018	1.16162	-0.765018	-0.765018	-0.765018	-0.765018	-0.765018	-0.765018	-0.765018	-0.765018	-0.765018	-0.765018	-0.765018	-0.765018	-0.765018	-0.765018	-0.765018	-0.765018	-0.765018	-0.765018	-0.765018	-0.765018	-0.765018	-0.765018	-0.765018
Plbd1	-0.635303	-0.635303	-0.635303	-0.635303	-0.635303	-0.635303	-0.635303	-0.635303	-0.635303	-0.635303	-0.635303	-0.635303	-0.635303	-0.635303	-0.635303	-0.635303	-0.635303	-0.635303	-0.635303	-0.635303	-0.635303	-0.635303	-0.635303	-0.635303	-0.635303	-0.635303	-0.635303	-0.635303	-0.635303	-0.635303	-0.635303	-0.635303	-0.635303	-0.635303	-0.635303	-0.635303	-0.635303	-0.635303	-0.635303	-0.635303	-0.635303	-0.635303	-0.635303	-0.635303	-0.635303	-0.635303	-0.635303	-0.635303	-0.635303
H2afz	0.739886	-1.52991	1.0851	0.46409	0.424056	0.679581	-1.52991	0.584073	-1.52991	1.01426	-1.52991	-1.52991	-1.52991	0.0496618	-1.52991	0.885645	0.557882	-1.52991	-1.52991	0.832417	-1.52991	0.38866	0.229347	0.793212	0.376442	-1.52991	-1.52991	-1.52991	1.14148	1.0664	0.633806	1.12911	0.331021	0.575182	1.11078	-1.52991	0.808645	-1.52991	-1.52991	1.0081	0.553922	0.124728	0.435579	-1.52991	0.321936	0.322208	0.637717	0.859621	-1.52991
Atox1	0.923681	-1.35626	0.206301	0.646652	-1.35626	0.682611	-1.35626	0.45983	-1.35626	-1.35626	-1.35626	-1.35626	0.651229	0.714928	-1.35626	-1.35626	0.433759	-1.35626	1.19013	-1.35626	-1.35626	0.265696	0.41086	-1.35626	0.866738	0.719532	-1.35626	-1.35626	0.528058	-1.35626	0.50937	-1.35626	0.820773	-1.35626	0.497613	-1.35626	-1.35626	-1.35626	-1.35626	-1.35626	-1.35626	0.611487	-1.35626	-1.35626	-1.35626	-1.35626	0.513268	0.427748	-1.35626
Syngr2	-0.642375	-0.642375	-0.642375	-0.642375	-0.642375	-0.642375	-0.642375	-0.642375	-0.642375	-0.642375	-0.642375	-0.642375	-0.642375	-0.642375	-0.642375	-0.642375	-0.642375	-0.642375	-0.642375	-0.642375	-0.642375	-0.642375	-0.642375	-0.642375	1.77091	-0.642375	1.61798	-0.642375	-0.642375	-0.642375	-0.642375	-0.642375	-0.642375	-0.642375	-0.642375	-0.642375	-0.642375	-0.642375	-0.642375	-0.642375	-0.642375	1.45226	-0.642375	-0.642375	-0.642375	-0.642375	-0.642375	-0.642375	-0.642375
Lsp1	-0.779685	-0.779685	1.44055	-0.779685	-0.779685	1.09961	-0.779685	0.997168	-0.779685	-0.779685	-0.779685	1.5658	-0.779685	-0.779685	-0.779685	-0.779685	-0.779685	-0.779685	-0.779685	-0.779685	-0.779685	1.31093	-0.779685	-0.779685	-0.779685	-0.779685	-0.779685	-0.779685	-0.779685	1.44275	1.2442	1.58508	1.24813	-0.779685	1.23145	-0.779685	-0.779685	-0.779685	-0.779685	1.37973	-0.779685	-0.779685	-0.779685	-0.779685	-0.779685	1.23852	-0.779685	-0.779685	-0.779685
H2-DMb1	-0.578594	-0.578594	-0.578594	-0.578594	-0.578594	-0.578594	-0.578594	-0.578594	-0.578594	-0.578594	-0.578594	-0.578594	-0.578594	-0.578594	-0.578594	-0.578594	-0.578594	-0.578594	-0.578594	-0.578594	-0.578594	-0.578594	-0.578594	-0.578594	-0.578594	-0.578594	-0.578594	-0.578594	-0.578594	-0.578594	-0.578594	-0.578594	-0.578594	-0.578594	-0.578594	-0.578594	-0.578594	-0.578594	-0.578594	-0.578594	-0.578594	-0.578594	-0.578594	-0.578594	-0.578594	-0.578594	-0.578594	-0.578594	-0.578594
Napsa	-0.414949	-0.414949	-0.414949	-0.414949	-0.414949	-0.414949	-0.414949	-0.414949	-0.414949	-0.414949	-0.414949	-0.414949	-0.414949	-0.414949	-0.414949	-0.414949	-0.414949	-0.414949	-0.414949	-0.414949	-0.414949	-0.414949	-0.414949	-0.414949	-0.414949	-0.414949	2.50275	-0.414949	-0.414949	-0.414949	-0.414949	-0.414949	-0.414949	-0.414949	-0.414949	-0.414949	-0.414949	-0.414949	-0.414949	-0.414949	-0.414949	-0.414949	-0.414949	-0.414949	-0.414949	-0.414949	-0.414949	-0.414949	-0.414949
Gm2a	-0.777212	-0.777212	0.972651	-0.777212	-0.777212	-0.777212	-0.777212	0.721369	-0.777212	-0.777212	-0.777212	-0.777212	-0.777212	1.34081	-0.777212	-0.777212	-0.777212	-0.777212	-0.777212	-0.777212	-0.777212	1.38094	1.20173	-0.777212	-0.777212	1.20371	-0.777212	-0.777212	1.33298	-0.777212	-0.777212	2.01059	-0.777212	-0.777212	-0.777212	-0.777212	-0.777212	-0.777212	-0.777212	-0.777212	-0.777212	1.08405	-0.777212	-0.777212	1.30588	-0.777212	1.31641	1.22064	-0.777212
C1qb	-0.770567	-0.770567	-0.770567	-0.770567	-0.770567	-0.770567	-0.770567	-0.770567	-0.770567	-0.770567	-0.770567	-0.770567	-0.770567	-0.770567	-0.770567	-0.770567	-0.770567	-0.770567	-0.770567	-0.770567	-0.770567	-0.770567	-0.770567	-0.770567	-0.770567	-0.770567	-0.770567	-0.770567	-0.770567	-0.770567	-0.770567	-0.770567	-0.770567	-0.770567	-0.770567	-0.770567	-0.770567	-0.770567	-0.770567	-0.770567	-0.770567	-0.770567	-0.770567	-0.770567	-0.770567	-0.770567	-0.770567	-0.770567	-0.770567
C1qc	-0.714665	-0.714665	-0.714665	-0.714665	-0.714665	-0.714665	-0.714665	0.519895	-0.714665	-0.714665	-0.714665	-0.714665	-0.714665	-0.714665	-0.714665	-0.714665	-0.714665	1.26134	-0.714665	-0.714665	-0.714665	-0.714665	-0.714665	-0.714665	-0.714665	-0.714665	-0.714665	-0.714665	-0.714665	-0.714665	-0.714665	-0.714665	-0.714665	-0.714665	-0.714665	-0.714665	-0.714665	-0.714665	-0.714665	-0.714665	-0.714665	-0.714665	-0.714665	1.3627	-0.714665	-0.714665	-0.714665	0.931206	-0.714665
Lgmn	-1.05829	-1.05829	-1.05829	-1.05829	-1.05829	-1.05829	0.83923	-1.05829	-1.05829	0.824604	-1.05829	-1.05829	-1.05829	-1.05829	-1.05829	-1.05829	-1.05829	-1.05829	-1.05829	-1.05829	-1.05829	-1.05829	-1.05829	-1.05829	-1.05829	0.424787	-1.05829	-1.05829	-1.05829	-1.05829	-1.05829	-1.05829	-1.05829	-1.05829	-1.05829	-1.05829	-1.05829	-1.05829	-1.05829	-1.05829	-1.05829	-1.05829	-1.05829	-1.05829	-1.05829	-1.05829	0.509164	-1.05829	-1.05829
Ctsb	-1.41845	-1.41845	-1.41845	-1.41845	-1.41845	0.0435223	-1.41845	0.221567	-1.41845	-1.41845	0.320734	-1.41845	0.275723	0.590304	-1.41845	-1.41845	0.0921956	-1.41845	-1.41845	0.584091	-1.41845	-0.0496377	-1.41845	-1.41845	-1.41845	0.485797	-1.41845	-1.41845	-1.41845	0.0516938	0.568404	0.421191	-1.41845	0.106727	-1.41845	-1.41845	-1.41845	0.240857	-1.41845	-1.41845	-1.41845	-1.41845	-1.41845	-1.41845	0.672233	-1.41845	-1.41845	0.087122	-1.41845
C1qa	-0.660258	-0.660258	-0.660258	-0.660258	-0.660258	-0.660258	-0.660258	-0.660258	-0.660258	-0.660258	-0.660258	-0.660258	-0.660258	-0.660258	-0.660258	-0.660258	-0.660258	-0.660258	-0.660258	-0.660258	-0.660258	-0.660258	-0.660258	-0.660258	-0.660258	-0.660258	-0.660258	-0.660258	-0.660258	-0.660258	-0.660258	-0.660258	-0.660258	-0.660258	-0.660258	-0.660258	-0.660258	-0.660258	-0.660258	-0.660258	-0.660258	-0.660258	-0.660258	1.49734	1.12211	-0.660258	-0.660258	-0.660258	1.59215
Fcer1g	-1.692	-1.692	-1.692	-1.692	-1.692	-1.692	-1.692	-1.692	-1.692	-1.692	-1.692	-1.692	-1.692	-1.692	-1.692	-1.692	-1.692	-1.692	-1.692	0.419094	-1.692	-1.692	-1.692	-1.692	0.0116117	-0.118265	-1.692	-1.692	-0.0155718	-1.692	-1.692	-1.692	-1.692	-1.692	-1.692	-1.692	-1.692	-1.692	-1.692	-1.692	-1.692	-1.692	-1.692	-1.692	-1.692	-1.692	-1.692	-1.692	-1.692
Ftl1	-2.50431	-2.50431	-0.60027	-2.50431	-0.00321077	-0.737482	-2.50431	-0.522311	-2.50431	-2.50431	-0.402467	-2.50431	-2.50431	-0.575346	-2.50431	-0.0296628	-0.0501049	-2.50431	-2.50431	-2.50431	-2.50431	-0.35518	-2.50431	-2.50431	-0.551322	0.298215	-0.675083	-2.50431	-0.582484	-2.50431	-2.50431	-2.50431	-0.597854	0.152728	-0.613535	-0.49793	-2.50431	-2.50431	0.220198	-0.474121	-2.50431	-0.182777	-2.50431	-0.20777	-2.50431	-0.293043	-0.283656	-2.50431	-0.10685
Psap	-1.76345	-1.76345	-1.76345	-0.0331998	-1.76345	-0.266934	0.191658	0.00086437	0.0886311	-1.76345	-1.76345	-1.76345	-1.76345	-0.392811	-1.76345	-1.76345	-1.76345	-1.76345	-1.76345	-1.76345	-1.76345	-1.76345	-1.76345	-1.76345	-0.109254	0.564722	0.0512442	-1.76345	0.130336	-1.76345	-1.76345	0.387061	-1.76345	-1.76345	-1.76345	-1.76345	-1.76345	-1.76345	0.00942158	-0.308198	-1.76345	-1.76345	-1.76345	0.181738	-1.76345	-1.76345	-0.148426	-0.222304	-1.76345
Fth1	0.252435	-0.494082	-0.618148	0.123758	-0.278712	-0.388399	-0.831542	-0.275708	-3.82668	0.0987247	-0.279984	-0.965371	-1.16996	-0.676647	-3.82668	-0.205002	-0.310752	-3.82668	-0.45677	-3.82668	-3.82668	-0.047538	-0.672902	-0.738506	0.268173	0.803674	-0.157022	-0.41968	-0.383602	-0.876562	-0.130005	-0.941842	-0.535948	-0.106507	0.618768	-1.22325	-0.71799	-0.57667	0.119776	-0.953724	-1.0566	0.0767176	-1.21391	0.106656	-0.54817	-0.415656	-1.35253	-0.820264	-0.305405
Tyrobp	-1.60014	-1.60014	-1.60014	-1.60014	-1.60014	-1.60014	-1.60014	-1.60014	-1.60014	-1.60014	-1.60014	-1.60014	-1.60014	-1.60014	-1.60014	-1.60014	-1.60014	-1.60014	-1.60014	-1.60014	-1.60014	-1.60014	-1.60014	-1.60014	-1.60014	0.572347	-1.60014	-1.60014	-1.60014	-1.60014	0.0311032	-1.60014	-1.60014	-1.60014	-1.60014	-1.60014	-1.60014	-1.60014	-1.60014	-1.60014	-1.60014	-1.60014	-1.60014	-1.60014	-1.60014	-1.60014	-1.60014	-1.60014	-1.60014
Itm2b	0.923065	-1.65492	0.689864	0.826504	0.298802	0.0695017	0.906352	-0.0244972	-1.65492	0.580566	0.396477	-1.65492	0.343386	0.227746	0.670713	-1.65492	0.432611	-1.65492	0.571491	-1.65492	-1.65492	0.26341	0.589386	-1.65492	0.866193	-1.65492	0.130403	0.727182	0.220779	0.691896	-1.65492	-1.65492	-1.65492	-0.157896	0.90417	0.303304	0.683342	-1.65492	0.695491	-1.65492	0.428652	0.971853	-1.65492	0.5865	-1.65492	0.196967	0.206057	0.42657	-1.65492
Wfdc17	-1.04472	0.798644	-1.04472	-1.04472	-1.04472	-1.04472	-1.04472	0.0721877	-1.04472	-1.04472	-1.04472	0.759859	-1.04472	-1.04472	-1.04472	0.722296	0.449319	-1.04472	-1.04472	-1.04472	-1.04472	-1.04472	-1.04472	-1.04472	-1.04472	0.431684	-1.04472	-1.04472	-1.04472	-1.04472	0.769296	-1.04472	-1.04472	-1.04472	-1.04472	-1.04472	-1.04472	0.596347	-1.04472	-1.04472	-1.04472	-1.04472	-1.04472	-1.04472	-1.04472	-1.04472	-1.04472	-1.04472	-1.04472
Ctss	-1.38649	0.516067	-1.38649	-1.38649	-1.38649	-1.38649	-1.38649	0.287583	-1.38649	-1.38649	-1.38649	-1.38649	-1.38649	-1.38649	-1.38649	-1.38649	0.575736	-1.38649	-1.38649	-1.38649	0.718001	-1.38649	0.135798	-1.38649	-1.38649	0.137323	-1.38649	-1.38649	-1.38649	-1.38649	0.22066	-1.38649	-1.38649	-0.0909521	0.210532	-1.38649	-1.38649	0.573004	-1.38649	-1.38649	-1.38649	0.463879	-1.38649	-1.38649	-1.38649	-1.38649	-1.38649	-1.38649	0.638498
Grn	-0.92533	-0.92533	-0.92533	1.06529	-0.92533	-0.92533	-0.92533	-0.92533	-0.92533	-0.92533	-0.92533	-0.92533	-0.92533	-0.92533	-0.92533	-0.92533	-0.92533	-0.92533	-0.92533	-0.92533	-0.92533	-0.92533	-0.92533	-0.92533	-0.92533	-0.92533	-0.92533	-0.92533	-0.92533	-0.92533	-0.92533	-0.92533	-0.92533	-0.92533	-0.92533	-0.92533	-0.92533	-0.92533	-0.92533	-0.92533	-0.92533	-0.92533	-0.92533	-0.92533	-0.92533	-0.92533	-0.92533	-0.92533	-0.92533
Aif1	-0.702477	-0.702477	-0.702477	-0.702477	-0.702477	-0.702477	-0.702477	-0.702477	-0.702477	-0.702477	-0.702477	-0.702477	-0.702477	-0.702477	-0.702477	-0.702477	-0.702477	-0.702477	-0.702477	-0.702477	-0.702477	-0.702477	-0.702477	-0.702477	-0.702477	-0.702477	-0.702477	-0.702477	-0.702477	-0.702477	-0.702477	-0.702477	-0.702477	-0.702477	-0.702477	-0.702477	-0.702477	-0.702477	-0.702477	-0.702477	-0.702477	-0.702477	-0.702477	-0.702477	-0.702477	-0.702477	-0.702477	-0.702477	-0.702477
Ccr7	-0.209517	-0.209517	-0.209517	-0.209517	-0.209517	-0.209517	-0.209517	2.7512	-0.209517	-0.209517	-0.209517	-0.209517	-0.209517	-0.209517	-0.209517	-0.209517	-0.209517	-0.209517	-0.209517	-0.209517	-0.209517	-0.209517	-0.209517	-0.209517	-0.209517	-0.209517	-0.209517	-0.209517	-0.209517	-0.209517	-0.209517	-0.209517	3	-0.209517	-0.209517	-0.209517	-0.209517	-0.209517	-0.209517	-0.209517	-0.209517	-0.209517	-0.209517	-0.209517	-0.209517	-0.209517	-0.209517	-0.209517	-0.209517
Cst3	-1.41524	-1.41524	-0.00490629	0.392545	-1.41524	-1.41524	-1.41524	-1.41524	-1.41524	-1.41524	-1.41524	0.536207	-1.41524	0.569775	0.414729	0.495586	-1.41524	-1.41524	-1.41524	-1.41524	-1.41524	0.486662	0.179724	0.690932	-1.41524	-1.41524	-1.41524	0.465668	0.285505	0.157076	-1.41524	-1.41524	0.271904	0.215934	-1.41524	-1.41524	0.704924	0.359386	-1.41524	-1.41524	-1.41524	-1.41524	-1.41524	-1.41524	0.263667	-1.41524	0.272156	0.472101	0.706425
Tmem123	-0.521322	-0.521322	-0.521322	-0.521322	-0.521322	1.92753	-0.521322	1.37033	-0.521322	-0.521322	-0.521322	-0.521322	-0.521322	1.72155	-0.521322	-0.521322	-0.521322	-0.521322	2.64041	3	-0.521322	-0.521322	-0.521322	-0.521322	2.18556	-0.521322	-0.521322	-0.521322	-0.521322	1.94122	-0.521322	-0.521322	-0.521322	1.60461	-0.521322	2.25956	-0.521322	2.25808	2.37975	-0.521322	-0.521322	-0.521322	2.70565	-0.521322	2.10816	-0.521322	-0.521322	-0.521322	2.8016
Lsp1	-0.779685	-0.779685	1.44055	-0.779685	-0.779685	1.09961	-0.779685	0.997168	-0.779685	-0.779685	-0.779685	1.5658	-0.779685	-0.779685	-0.779685	-0.779685	-0.779685	-0.779685	-0.779685	-0.779685	-0.779685	1.31093	-0.779685	-0.779685	-0.779685	-0.779685	-0.779685	-0.779685	-0.779685	1.44275	1.2442	1.58508	1.24813	-0.779685	1.23145	-0.779685	-0.779685	-0.779685	-0.779685	1.37973	-0.779685	-0.779685	-0.779685	-0.779685	-0.779685	1.23852	-0.779685	-0.779685	-0.779685
Syngr2	-0.642375	-0.642375	-0.642375	-0.642375	-0.642375	-0.642375	-0.642375	-0.642375	-0.642375	-0.642375	-0.642375	-0.642375	-0.642375	-0.642375	-0.642375	-0.642375	-0.642375	-0.642375	-0.642375	-0.642375	-0.642375	-0.642375	-0.642375	-0.642375	1.77091	-0.642375	1.61798	-0.642375	-0.642375	-0.642375	-0.642375	-0.642375	-0.642375	-0.642375	-0.642375	-0.642375	-0.642375	-0.642375	-0.642375	-0.642375	-0.642375	1.45226	-0.642375	-0.642375	-0.642375	-0.642375	-0.642375	-0.642375	-0.642375
Tbc1d4	-0.231064	-0.231064	-0.231064	-0.231064	-0.231064	-0.231064	3	3	-0.231064	-0.231064	-0.231064	-0.231064	-0.231064	-0.231064	-0.231064	-0.231064	3	-0.231064	-0.231064	-0.231064	-0.231064	-0.231064	-0.231064	-0.231064	-0.231064	-0.231064	-0.231064	-0.231064	-0.231064	-0.231064	-0.231064	-0.231064	-0.231064	-0.231064	-0.231064	-0.231064	-0.231064	-0.231064	-0.231064	-0.231064	3	-0.231064	-0.231064	-0.231064	-0.231064	-0.231064	-0.231064	-0.231064	-0.231064
Fscn1	-0.155739	-0.155739	-0.155739	-0.155739	-0.155739	-0.155739	-0.155739	-0.155739	-0.155739	-0.155739	-0.155739	-0.155739	-0.155739	-0.155739	-0.155739	-0.155739	-0.155739	-0.155739	-0.155739	-0.155739	-0.155739	-0.155739	-0.155739	-0.155739	-0.155739	-0.155739	-0.155739	-0.155739	-0.155739	-0.155739	-0.155739	-0.155739	-0.155739	-0.155739	-0.155739	-0.155739	-0.155739	-0.155739	-0.155739	-0.155739	-0.155739	-0.155739	-0.155739	-0.155739	-0.155739	-0.155739	-0.155739	-0.155739	-0.155739
Crip1	0.839069	0.892696	0.833619	0.868868	0.0809382	1.02381	0.362631	0.756341	0.710961	0.806888	0.632561	0.848883	0.582203	0.014025	-1.75889	0.22565	-0.0809311	0.538897	0.919172	-1.75889	-1.75889	0.861848	0.185275	-1.75889	-1.75889	1.0026	0.593658	-1.75889	0.756459	1.37416	0.953319	0.284503	-0.00666179	0.10339	-1.75889	-1.75889	-1.75889	0.0841958	1.03647	1.14857	0.493031	0.254608	0.380993	-1.75889	0.85431	-0.0149599	0.742416	0.491061	-1.75889
Samsn1	2.2069	2.7196	1.33077	-0.577565	-0.577565	1.91249	2.18646	1.64041	-0.577565	2.16515	-0.577565	-0.577565	1.87416	2.10838	-0.577565	2.00799	-0.577565	2.03826	2.15402	-0.577565	-0.577565	-0.577565	2.17598	-0.577565	-0.577565	1.58276	1.61285	1.96751	2.09977	2.42356	-0.577565	2.08467	-0.577565	-0.577565	1.68655	-0.577565	2.29125	1.8237	1.92882	-0.577565	-0.577565	1.45226	1.83359	2.17244	2.29091	2.07032	-0.577565	2.35378	-0.577565
Cytip	1.73226	-0.767714	-0.767714	-0.767714	1.72262	1.13182	-0.767714	1.22365	1.58314	-0.767714	-0.767714	-0.767714	1.97075	0.972045	1.45545	-0.767714	-0.767714	1.58085	1.68479	2.17427	2.25129	1.34542	-0.767714	1.791	-0.767714	-0.767714	-0.767714	1.51733	1.63608	1.81742	1.61543	-0.767714	1.28194	0.881331	1.60243	1.72761	1.808	-0.767714	-0.767714	1.07944	-0.767714	-0.767714	-0.767714	-0.767714	-0.767714	-0.767714	1.61973	1.52515	1.80982
Tmsb4x	0.860249	-0.0411186	0.691216	0.510129	0.089124	-0.0580977	-0.57047	0.170666	0.274919	-0.399776	-0.239714	0.0691982	-0.0841738	-1.61154	0.520247	0.218902	0.102993	-0.822856	-0.625683	-0.985293	0.322172	-0.109246	-0.162041	-0.424414	0.474639	0.132771	-0.458495	0.282577	0.596845	-0.037663	-0.058072	-1.38579	-0.0504778	0.624974	-0.0827587	-1.18687	0.770524	-0.096299	-0.633688	0.746341	0.361726	-0.336435	0.564035	0.255833	0.126472	0.250989	0.344466	0.631663	0.130504
Cd83	-0.649711	-0.649711	-0.649711	-0.649711	-0.649711	-0.649711	-0.649711	-0.649711	-0.649711	-0.649711	-0.649711	-0.649711	-0.649711	-0.649711	-0.649711	-0.649711	-0.649711	-0.649711	2.18543	-0.649711	-0.649711	-0.649711	-0.649711	-0.649711	-0.649711	-0.649711	1.34719	-0.649711	-0.649711	-0.649711	-0.649711	-0.649711	-0.649711	-0.649711	-0.649711	-0.649711	-0.649711	-0.649711	-0.649711	-0.649711	-0.649711	-0.649711	-0.649711	-0.649711	-0.649711	-0.649711	-0.649711	-0.649711	-0.649711
Calm1	-2.00023	-2.00023	0.579774	-2.00023	-2.00023	0.430605	-2.00023	0.57506	0.686868	0.459513	0.595405	-2.00023	0.735173	-2.00023	-2.00023	0.318567	0.296715	-2.00023	-2.00023	0.598752	-2.00023	-0.223728	-0.0647322	0.555619	-2.00023	0.471182	-0.03581	0.28226	0.599072	-0.0922157	-2.00023	0.925171	0.0471275	-0.353031	-2.00023	0.690715	-2.00023	0.153288	-2.00023	0.377499	-2.00023	0.602025	0.162159	0.466042	0.713146	-2.00023	0.582706	0.290068	0.57442
Rps27l	-1.14083	-1.14083	0.438378	-1.14083	-1.14083	-1.14083	-1.14083	-1.14083	1.02595	1.12886	-1.14083	-1.14083	0.888046	-1.14083	-1.14083	-1.14083	-1.14083	-1.14083	-1.14083	-1.14083	-1.14083	0.806846	-1.14083	-1.14083	0.794443	0.646906	0.982213	-1.14083	0.763563	-1.14083	-1.14083	-1.14083	1.0594	-1.14083	0.732795	-1.14083	1.2332	-1.14083	0.933284	0.561696	-1.14083	-1.14083	-1.14083	1.13488	0.73911	-1.14083	0.748616	-1.14083	-1.14083
Cacnb3	-0.139902	-0.139902	-0.139902	-0.139902	-0.139902	-0.139902	-0.139902	-0.139902	-0.139902	-0.139902	-0.139902	-0.139902	-0.139902	-0.139902	-0.139902	-0.139902	-0.139902	-0.139902	-0.139902	-0.139902	-0.139902	-0.139902	-0.139902	-0.139902	-0.139902	-0.139902	-0.139902	-0.139902	-0.139902	3	-0.139902	-0.139902	-0.139902	-0.139902	-0.139902	-0.139902	-0.139902	-0.139902	-0.139902	-0.139902	-0.139902	-0.139902	-0.139902	-0.139902	-0.139902	-0.139902	-0.139902	-0.139902	-0.139902
Il1b	-0.848302	-0.848302	-0.848302	-0.848302	-0.848302	-0.848302	-0.848302	-0.848302	-0.848302	-0.848302	-0.848302	-0.848302	-0.848302	-0.848302	-0.848302	-0.848302	-0.848302	-0.848302	-0.848302	0.992237	-0.848302	-0.848302	-0.848302	-0.848302	-0.848302	-0.848302	-0.848302	-0.848302	-0.848302	-0.848302	-0.848302	-0.848302	-0.848302	-0.848302	-0.848302	-0.848302	-0.848302	-0.848302	-0.848302	-0.848302	-0.848302	-0.848302	-0.848302	-0.848302	-0.848302	-0.848302	-0.848302	-0.848302	-0.848302
Srgn	0.648652	1.07497	0.411226	-1.97604	0.823773	0.971771	-1.97604	0.619875	0.19676	1.18299	0.74001	-1.97604	0.869626	0.667839	1.02082	0.79743	0.64649	0.692096	0.604627	-1.97604	0.499804	0.472905	1.09595	0.887224	0.460351	0.440935	0.6501	0.947778	0.743412	0.666978	0.540283	1.11579	0.230297	0.624732	0.98747	0.644338	0.404586	0.744541	0.416956	0.455112	0.145281	0.644875	0.835627	0.61996	0.404305	0.221255	0.413939	0.770876	-1.97604
Cxcl2	-0.882267	-0.882267	-0.882267	-0.882267	-0.882267	-0.882267	-0.882267	-0.882267	-0.882267	-0.882267	-0.882267	0.737577	-0.882267	-0.882267	-0.882267	-0.882267	-0.882267	-0.882267	-0.882267	-0.882267	-0.882267	-0.882267	-0.882267	-0.882267	-0.882267	-0.882267	-0.882267	-0.882267	-0.882267	-0.882267	-0.882267	-0.882267	-0.882267	-0.882267	-0.882267	-0.882267	-0.882267	-0.882267	-0.882267	-0.882267	-0.882267	-0.882267	-0.882267	-0.882267	-0.882267	-0.882267	-0.882267	-0.882267	-0.882267
Cebpb	-1.2845	-1.2845	0.619357	0.578692	-1.2845	0.327	0.820827	0.404904	0.997695	0.804599	-1.2845	-1.2845	0.870131	0.474882	-1.2845	-1.2845	-1.2845	-1.2845	-1.2845	0.922857	-1.2845	-1.2845	-1.2845	-1.2845	-1.2845	-1.2845	0.383913	-1.2845	-1.2845	-1.2845	0.737275	0.743296	-1.2845	-1.2845	-1.2845	0.545492	-1.2845	-1.2845	0.624589	-1.2845	-1.2845	-1.2845	-1.2845	-1.2845	-1.2845	-1.2845	-1.2845	-1.2845	-1.2845
Tyrobp	-1.60014	-1.60014	-1.60014	-1.60014	-1.60014	-1.60014	-1.60014	-1.60014	-1.60014	-1.60014	-1.60014	-1.60014	-1.60014	-1.60014	-1.60014	-1.60014	-1.60014	-1.60014	-1.60014	-1.60014	-1.60014	-1.60014	-1.60014	-1.60014	-1.60014	0.572347	-1.60014	-1.60014	-1.60014	-1.60014	0.0311032	-1.60014	-1.60014	-1.60014	-1.60014	-1.60014	-1.60014	-1.60014	-1.60014	-1.60014	-1.60014	-1.60014	-1.60014	-1.60014	-1.60014	-1.60014	-1.60014	-1.60014	-1.60014
Plac8	1.03138	-0.920621	0.831622	-0.920621	-0.920621	-0.920621	-0.920621	0.634246	-0.920621	-0.920621	1.45947	-0.920621	-0.920621	0.437793	0.815239	-0.920621	-0.920621	-0.920621	-0.920621	-0.920621	-0.920621	0.729327	-0.920621	-0.920621	-0.920621	0.593836	-0.920621	0.863558	1.1112	-0.920621	-0.920621	-0.920621	-0.920621	-0.920621	-0.920621	-0.920621	-0.920621	0.762742	-0.920621	-0.920621	1.40175	-0.920621	-0.920621	-0.920621	-0.920621	-0.920621	-0.920621	0.86966	-0.920621
Ier3	-1.01898	-1.01898	-1.01898	-1.01898	-1.01898	-1.01898	-1.01898	0.168197	-1.01898	-1.01898	-1.01898	-1.01898	1.03586	-1.01898	-1.01898	-1.01898	-1.01898	-1.01898	-1.01898	-1.01898	-1.01898	-1.01898	-1.01898	-1.01898	-1.01898	-1.01898	-1.01898	-1.01898	-1.01898	-1.01898	-1.01898	-1.01898	-1.01898	-1.01898	-1.01898	-1.01898	-1.01898	-1.01898	-1.01898	-1.01898	-1.01898	-1.01898	-1.01898	-1.01898	-1.01898	-1.01898	-1.01898	-1.01898	-1.01898
Fcer1g	-1.692	-1.692	-1.692	-1.692	-1.692	-1.692	-1.692	-1.692	-1.692	-1.692	-1.692	-1.692	-1.692	-1.692	-1.692	-1.692	-1.692	-1.692	-1.692	0.419094	-1.692	-1.692	-1.692	-1.692	0.0116117	-0.118265	-1.692	-1.692	-0.0155718	-1.692	-1.692	-1.692	-1.692	-1.692	-1.692	-1.692	-1.692	-1.692	-1.692	-1.692	-1.692	-1.692	-1.692	-1.692	-1.692	-1.692	-1.692	-1.692	-1.692
Nfkbia	0.936524	0.8688	0.544688	0.67373	0.635584	0.417067	1.38684	0.959538	1.3954	0.904099	1.02179	0.824719	-1.22626	-1.22626	1.16196	-1.22626	0.763101	1.27116	1.36153	-1.22626	1.09117	-1.22626	0.912504	1.4538	-1.22626	1.27357	0.766459	0.750582	-1.22626	1.10481	-1.22626	1.3074	0.838904	0.488112	1.28993	-1.22626	1.00204	1.39774	1.18562	-1.22626	1.34689	-1.22626	-1.22626	-1.22626	0.538279	0.830441	0.839171	1.05061	1.29778
Pim1	-1.2883	1.36383	0.246704	0.67929	0.639786	1.26394	1.41777	0.797684	0.817832	1.22217	-1.2883	-1.2883	1.38979	-1.2883	0.703435	-1.2883	-1.2883	1.11971	-1.2883	-1.2883	1.59499	-1.2883	-1.2883	1.00405	-1.2883	0.449395	-1.2883	1.24072	-1.2883	0.423006	1.15082	0.853116	-1.2883	0.788911	0.835116	-1.2883	1.32391	-1.2883	-1.2883	-1.2883	1.07165	-1.2883	-1.2883	1.22805	-1.2883	1.01928	0.548258	0.464246	-1.2883
Cd14	-0.817303	-0.817303	-0.817303	-0.817303	-0.817303	-0.817303	-0.817303	-0.817303	-0.817303	-0.817303	-0.817303	-0.817303	-0.817303	-0.817303	-0.817303	-0.817303	-0.817303	-0.817303	-0.817303	-0.817303	-0.817303	-0.817303	-0.817303	-0.817303	-0.817303	-0.817303	-0.817303	-0.817303	-0.817303	-0.817303	-0.817303	-0.817303	-0.817303	-0.817303	-0.817303	-0.817303	-0.817303	-0.817303	-0.817303	-0.817303	-0.817303	-0.817303	-0.817303	-0.817303	-0.817303	-0.817303	-0.817303	-0.817303	-0.817303
Ifitm3	-1.27184	-1.27184	-1.27184	-1.27184	-1.27184	-1.27184	-1.27184	-0.158643	-1.27184	-1.27184	-1.27184	-1.27184	-1.27184	-1.27184	-1.27184	-1.27184	0.472707	-1.27184	-1.27184	-1.27184	-1.27184	-1.27184	-1.27184	-1.27184	-1.27184	0.605216	-1.27184	-1.27184	-1.27184	-1.27184	0.280134	-1.27184	-1.27184	0.231558	-1.27184	-1.27184	-1.27184	-1.27184	-1.27184	0.129521	-1.27184	0.515002	-1.27184	-1.27184	-1.27184	-1.27184	-1.27184	-1.27184	-1.27184
Lst1	-0.834314	-0.834314	-0.834314	-0.834314	-0.834314	-0.834314	-0.834314	0.482921	-0.834314	-0.834314	-0.834314	-0.834314	-0.834314	-0.834314	-0.834314	-0.834314	-0.834314	-0.834314	-0.834314	-0.834314	-0.834314	-0.834314	-0.834314	-0.834314	-0.834314	-0.834314	-0.834314	-0.834314	-0.834314	-0.834314	-0.834314	-0.834314	-0.834314	-0.834314	-0.834314	-0.834314	-0.834314	-0.834314	-0.834314	-0.834314	-0.834314	-0.834314	-0.834314	-0.834314	-0.834314	-0.834314	-0.834314	-0.834314	-0.834314
Lyz2	-1.19848	-1.19848	-1.19848	-1.19848	-1.19848	0.115447	-1.19848	0.275463	-1.19848	-1.19848	-1.19848	-1.19848	-1.19848	0.00492823	-1.19848	0.64183	0.159192	-1.19848	-1.19848	0.601277	-1.19848	-1.19848	-1.19848	0.571408	-1.19848	0.921476	-1.19848	-1.19848	-1.19848	-1.19848	-1.19848	-1.19848	-1.19848	-1.19848	-1.19848	-1.19848	-1.19848	-1.19848	-1.19848	-1.19848	0.389104	-1.19848	-1.19848	-1.19848	-1.19848	-1.19848	0.219496	-1.19848	-1.19848
S100a8	-0.30355	-0.30355	-0.30355	-0.30355	-0.30355	-0.30355	-0.30355	-0.30355	-0.30355	-0.30355	-0.30355	-0.30355	-0.30355	-0.30355	-0.30355	-0.30355	-0.30355	-0.30355	-0.30355	-0.30355	-0.30355	-0.30355	-0.30355	-0.30355	-0.30355	-0.30355	-0.30355	-0.30355	-0.30355	-0.30355	-0.30355	-0.30355	-0.30355	-0.30355	-0.30355	-0.30355	-0.30355	-0.30355	-0.30355	-0.30355	-0.30355	-0.30355	-0.30355	-0.30355	-0.30355	-0.30355	-0.30355	-0.30355	-0.30355
Hmgn1	-0.421263	-0.421263	-0.421263	-0.421263	-0.421263	-0.421263	-0.421263	-0.421263	-0.421263	-0.421263	-0.421263	-0.421263	-0.421263	-0.421263	-0.421263	-0.421263	-0.421263	-0.421263	-0.421263	-0.421263	-0.421263	-0.421263	-0.421263	-0.421263	-0.421263	-0.421263	-0.421263	-0.421263	-0.421263	-0.421263	-0.421263	-0.421263	-0.421263	2.05572	-0.421263	-0.421263	-0.421263	-0.421263	2.95888	-0.421263	-0.421263	-0.421263	-0.421263	-0.421263	-0.421263	-0.421263	-0.421263	-0.421263	-0.421263
Rps2	0.567856	-2.27134	0.850189	0.262837	0.218484	0.16172	0.54945	0.352994	0.0790325	0.190654	0.32667	-2.27134	-0.0705587	-0.197916	0.629846	-2.27134	0.8164	0.0767461	0.180659	0.670038	-2.27134	0.576618	0.00236078	-2.27134	-2.27134	0.792833	0.479963	-2.27134	0.580844	-0.36158	0.649606	-2.27134	0.852823	1.09648	-0.238964	-2.27134	0.303843	0.761138	-0.0214877	0.745404	0.0233463	0.838628	0.77011	0.536818	0.303539	0.84298	0.564429	0.558822	-2.27134
Hspe1	-0.939852	-0.939852	-0.939852	1.19207	-0.939852	0.90408	1.46913	0.803566	-0.939852	-0.939852	-0.939852	1.3615	-0.939852	-0.939852	-0.939852	-0.939852	-0.939852	-0.939852	1.44086	-0.939852	-0.939852	-0.939852	-0.939852	-0.939852	-0.939852	-0.939852	0.969202	-0.939852	1.39358	-0.939852	1.04595	-0.939852	-0.939852	1.6961	1.03344	-0.939852	1.56046	1.48131	-0.939852	-0.939852	-0.939852	0.82924	-0.939852	-0.939852	-0.939852	1.04038	-0.939852	-0.939852	-0.939852
Rpl31	-1.25706	-1.25706	-1.25706	0.832187	-1.25706	0.869696	-1.25706	0.451456	1.30203	-1.25706	-1.25706	-1.25706	0.836961	-1.25706	0.857825	0.951271	-1.25706	-1.25706	-1.25706	-1.25706	1.6149	0.43481	-1.25706	-1.25706	-1.25706	-1.25706	0.934151	-1.25706	0.708481	0.560057	0.688988	-1.25706	0.692762	-1.25706	0.676725	-1.25706	-1.25706	-1.25706	-1.25706	1.00739	-1.25706	0.476616	0.802314	1.09172	-1.25706	0.683529	-1.25706	0.603847	-1.25706
Pebp1	-0.631844	-0.631844	1.42866	-0.631844	-0.631844	-0.631844	-0.631844	1.13277	-0.631844	-0.631844	-0.631844	-0.631844	-0.631844	-0.631844	-0.631844	-0.631844	-0.631844	-0.631844	-0.631844	-0.631844	-0.631844	-0.631844	-0.631844	-0.631844	-0.631844	1.70074	-0.631844	2.11617	-0.631844	-0.631844	-0.631844	-0.631844	-0.631844	-0.631844	-0.631844	-0.631844	2.46572	-0.631844	-0.631844	-0.631844	-0.631844	-0.631844	-0.631844	-0.631844	-0.631844	1.82141	-0.631844	-0.631844	-0.631844
Hint1	-1.12681	-1.12681	-1.12681	-1.12681	-1.12681	-1.12681	-1.12681	0.56086	-1.12681	-1.12681	0.996615	-1.12681	-1.12681	1.13927	1.28048	-1.12681	1.35259	-1.12681	-1.12681	-1.12681	-1.12681	0.544417	0.693991	-1.12681	-1.12681	1.01204	-1.12681	-1.12681	0.814749	0.984079	-1.12681	1.11927	-1.12681	1.15435	1.10039	-1.12681	-1.12681	-1.12681	-1.12681	0.608942	-1.12681	0.900712	-1.12681	-1.12681	0.789818	1.10716	-1.12681	0.711391	-1.12681
Tpm1	-0.336719	-0.336719	-0.336719	-0.336719	-0.336719	-0.336719	-0.336719	-0.336719	-0.336719	-0.336719	-0.336719	-0.336719	-0.336719	-0.336719	-0.336719	-0.336719	-0.336719	-0.336719	-0.336719	-0.336719	-0.336719	-0.336719	-0.336719	-0.336719	-0.336719	-0.336719	-0.336719	-0.336719	-0.336719	-0.336719	-0.336719	-0.336719	-0.336719	-0.336719	-0.336719	-0.336719	-0.336719	-0.336719	-0.336719	-0.336719	-0.336719	-0.336719	-0.336719	-0.336719	-0.336719	-0.336719	-0.336719	3	-0.336719
Slc25a4	-0.495347	-0.495347	1.90722	-0.495347	-0.495347	-0.495347	-0.495347	-0.495347	-0.495347	-0.495347	-0.495347	-0.495347	-0.495347	-0.495347	3	-0.495347	2.25695	-0.495347	-0.495347	-0.495347	-0.495347	-0.495347	2.22174	-0.495347	-0.495347	-0.495347	-0.495347	-0.495347	-0.495347	-0.495347	-0.495347	-0.495347	-0.495347	-0.495347	2.35513	-0.495347	-0.495347	-0.495347	-0.495347	-0.495347	-0.495347	-0.495347	-0.495347	-0.495347	-0.495347	2.8383	-0.495347	-0.495347	-0.495347
Nedd4	-0.238891	-0.238891	-0.238891	-0.238891	-0.238891	-0.238891	3	-0.238891	-0.238891	-0.238891	-0.238891	-0.238891	-0.238891	-0.238891	-0.238891	-0.238891	-0.238891	-0.238891	-0.238891	-0.238891	-0.238891	3	-0.238891	-0.238891	-0.238891	-0.238891	-0.238891	-0.238891	-0.238891	-0.238891	-0.238891	-0.238891	-0.238891	-0.238891	-0.238891	-0.238891	-0.238891	-0.238891	-0.238891	-0.238891	-0.238891	-0.238891	-0.238891	-0.238891	-0.238891	-0.238891	-0.238891	-0.238891	-0.238891
Mtdh	-0.720793	-0.720793	-0.720793	-0.720793	-0.720793	-0.720793	-0.720793	-0.720793	-0.720793	2.0114	1.78641	-0.720793	-0.720793	-0.720793	-0.720793	-0.720793	-0.720793	-0.720793	-0.720793	-0.720793	2.25131	1.25248	-0.720793	2.11815	-0.720793	-0.720793	-0.720793	-0.720793	1.57167	-0.720793	-0.720793	1.93123	1.55334	1.10886	-0.720793	-0.720793	-0.720793	-0.720793	-0.720793	-0.720793	-0.720793	1.30124	1.68111	-0.720793	1.9166	-0.720793	1.55368	-0.720793	-0.720793
Uqcrq	-1.23715	-1.23715	0.903628	-1.23715	-1.23715	-1.23715	-1.23715	0.476115	-1.23715	1.11192	-1.23715	-1.23715	0.862691	-1.23715	0.883612	-1.23715	0.635218	-1.23715	-1.23715	-1.23715	1.31819	0.459423	0.611265	-1.23715	0.765814	0.613116	-1.23715	-1.23715	-1.23715	0.585018	-1.23715	-1.23715	-1.23715	0.653228	0.702009	0.820572	-1.23715	0.819476	-1.23715	-1.23715	0.952288	-1.23715	-1.23715	-1.23715	-1.23715	-1.23715	-1.23715	-1.23715	-1.23715
Ran	-0.891475	-0.891475	1.32754	1.61484	-0.891475	-0.891475	-0.891475	0.884403	-0.891475	-0.891475	1.34293	-0.891475	-0.891475	-0.891475	1.30679	-0.891475	1.04932	-0.891475	-0.891475	1.68128	-0.891475	0.867102	1.35723	-0.891475	-0.891475	-0.891475	-0.891475	-0.891475	1.15156	-0.891475	1.1313	-0.891475	1.13522	1.40113	-0.891475	-0.891475	1.65539	-0.891475	1.33364	0.934999	-0.891475	-0.891475	-0.891475	-0.891475	1.12533	-0.891475	-0.891475	1.0428	-0.891475
Serbp1	-0.86467	-0.86467	1.21814	-0.86467	1.32505	-0.86467	-0.86467	1.4139	1.52725	-0.86467	-0.86467	-0.86467	-0.86467	1.44608	-0.86467	-0.86467	1.13239	-0.86467	-0.86467	-0.86467	-0.86467	1.48625	1.10685	-0.86467	-0.86467	1.45122	-0.86467	-0.86467	-0.86467	1.07885	-0.86467	-0.86467	-0.86467	1.35177	-0.86467	-0.86467	-0.86467	-0.86467	-0.86467	1.55731	-0.86467	-0.86467	-0.86467	-0.86467	1.2106	-0.86467	1.2211	1.12569	-0.86467
Rpl32	0.267265	0.708352	0.913094	-2.12827	0.847018	0.927859	-2.12827	0.237526	0.124371	-2.12827	0.552235	0.143428	0.305369	0.0479285	0.326502	0.611717	0.726004	-2.12827	0.547224	0.364922	0.438549	0.483091	0.480457	-2.12827	0.207435	0.894366	0.729749	0.576672	0.175095	0.539363	0.585436	-2.12827	0.67507	1.19912	0.89923	0.851823	-2.12827	0.452032	0.352657	0.392215	0.58642	0.884879	0.270261	-2.12827	0.149475	0.339832	0.810807	0.498477	0.341581
Eif2s2	1.71615	1.63543	0.905039	1.75195	-0.861696	1.09701	-0.861696	0.651334	1.56239	-0.861696	-0.861696	-0.861696	-0.861696	-0.861696	-0.861696	-0.861696	-0.861696	-0.861696	-0.861696	-0.861696	-0.861696	-0.861696	1.13633	-0.861696	-0.861696	-0.861696	1.16618	-0.861696	-0.861696	-0.861696	-0.861696	-0.861696	-0.861696	1.18169	1.23442	1.36257	-0.861696	-0.861696	-0.861696	-0.861696	-0.861696	-0.861696	-0.861696	-0.861696	-0.861696	-0.861696	1.25212	-0.861696	-0.861696
Ighm	-0.335279	-0.335279	2.41163	-0.335279	-0.335279	-0.335279	-0.335279	-0.335279	-0.335279	-0.335279	3	-0.335279	-0.335279	2.45395	-0.335279	-0.335279	-0.335279	-0.335279	-0.335279	-0.335279	-0.335279	-0.335279	-0.335279	-0.335279	-0.335279	2.77435	-0.335279	3	-0.335279	-0.335279	2.94442	-0.335279	-0.335279	-0.335279	-0.335279	-0.335279	-0.335279	-0.335279	-0.335279	-0.335279	-0.335279	-0.335279	-0.335279	-0.335279	-0.335279	-0.335279	2.95127	-0.335279	-0.335279
Cd74	-1.29323	-1.29323	0.0632243	0.162064	-1.29323	-1.29323	0.351189	-1.29323	0.264534	-1.29323	-1.29323	-1.29323	-1.29323	0.211672	-1.29323	-1.29323	-1.29323	-1.29323	-1.29323	-1.29323	-1.29323	-1.29323	-0.00925964	0.402268	-1.29323	0.215017	0.233088	-1.29323	-1.29323	-1.29323	-1.29323	-1.29323	-1.29323	-1.29323	-1.29323	-1.29323	-1.29323	-1.29323	0.197912	-1.29323	-1.29323	-0.0856139	-1.29323	-1.29323	-1.29323	-1.29323	-1.29323	-1.29323	-1.29323
Ly6d	-0.0898211	-0.0898211	-0.0898211	-0.0898211	-0.0898211	-0.0898211	-0.0898211	-0.0898211	-0.0898211	-0.0898211	-0.0898211	-0.0898211	-0.0898211	-0.0898211	-0.0898211	-0.0898211	-0.0898211	-0.0898211	-0.0898211	-0.0898211	-0.0898211	-0.0898211	-0.0898211	-0.0898211	-0.0898211	-0.0898211	-0.0898211	-0.0898211	-0.0898211	-0.0898211	-0.0898211	-0.0898211	-0.0898211	-0.0898211	-0.0898211	-0.0898211	-0.0898211	-0.0898211	-0.0898211	-0.0898211	-0.0898211	-0.0898211	-0.0898211	-0.0898211	-0.0898211	-0.0898211	-0.0898211	-0.0898211	-0.0898211
mt-Co1	-0.0295532	0.662362	0.389408	-0.0594908	0.11185	-0.20758	0.623634	-0.0632348	0.113889	-0.0961587	0.0538611	0.571637	0.393739	0.136279	-1.31705	0.980144	0.124846	-0.140324	1.04741	0.560277	-0.508781	-1.16178	-0.0788908	0.586055	0.462292	-0.519343	0.131764	0.34926	0.444676	1.01746	0.320852	0.461018	1.11603	0.0563784	0.384771	0.607517	0.790857	-0.0398757	0.0370896	0.494676	1.07288	0.344353	-0.334046	0.324198	0.104414	0.736455	-0.229613	-0.397991	0.517018
mt-Atp6	-0.481172	0.0970864	0.478124	0.23966	-0.493288	-0.138029	-3.62168	-0.520159	-0.668504	0.464031	0.207581	0.210292	0.133476	-0.592291	-0.403513	0.575996	0.192929	-0.245214	0.879771	0.324381	0.170828	-0.293181	0.476301	0.793442	0.760397	-0.762378	0.750011	0.529961	-0.0379928	0.518402	0.225961	-0.192653	1.00512	0.28209	0.9378	0.564374	0.814896	-0.238946	0.485942	0.36028	0.739568	1.08483	-0.902213	0.334452	0.218268	0.564305	-0.622534	-0.492488	0.0433973
mt-Co2	-0.618388	0.0112866	0.269071	0.0439831	-0.631581	0.0984032	0.0936441	-0.581997	-0.822376	0.533522	0.357866	-4.03813	0.0509115	0.1009	0.0811835	0.442937	0.186482	-0.825504	0.713365	0.602437	0.364228	-0.535877	-0.191675	-0.0729937	0.305661	-0.653677	0.587217	0.392818	0.25923	1.19622	0.0618615	0.311435	0.837713	0.103479	0.460256	0.112462	0.566471	0.110874	0.11864	0.0893467	0.823335	0.987452	-0.342374	0.269758	0.143243	0.650699	-0.0357996	-0.0624008	-0.0471762
Siglech	-0.0797234	-0.0797234	-0.0797234	-0.0797234	-0.0797234	-0.0797234	-0.0797234	-0.0797234	-0.0797234	-0.0797234	-0.0797234	-0.0797234	-0.0797234	-0.0797234	-0.0797234	-0.0797234	-0.0797234	-0.0797234	-0.0797234	-0.0797234	-0.0797234	-0.0797234	-0.0797234	-0.0797234	-0.0797234	-0.0797234	-0.0797234	-0.0797234	-0.0797234	-0.0797234	-0.0797234	-0.0797234	-0.0797234	-0.0797234	-0.0797234	-0.0797234	-0.0797234	-0.0797234	-0.0797234	-0.0797234	-0.0797234	-0.0797234	-0.0797234	-0.0797234	-0.0797234	-0.0797234	-0.0797234	-0.0797234	-0.0797234
Mef2c	-0.322164	-0.322164	-0.322164	-0.322164	-0.322164	-0.322164	-0.322164	-0.322164	-0.322164	-0.322164	-0.322164	-0.322164	-0.322164	-0.322164	-0.322164	-0.322164	-0.322164	-0.322164	-0.322164	-0.322164	-0.322164	-0.322164	-0.322164	-0.322164	3	-0.322164	-0.322164	-0.322164	-0.322164	-0.322164	-0.322164	-0.322164	-0.322164	-0.322164	-0.322164	-0.322164	-0.322164	-0.322164	-0.322164	-0.322164	-0.322164	-0.322164	-0.322164	-0.322164	-0.322164	-0.322164	-0.322164	-0.322164	-0.322164
Iglc3	-0.0774792	-0.0774792	-0.0774792	-0.0774792	-0.0774792	-0.0774792	-0.0774792	-0.0774792	-0.0774792	-0.0774792	-0.0774792	-0.0774792	-0.0774792	-0.0774792	-0.0774792	-0.0774792	-0.0774792	-0.0774792	-0.0774792	-0.0774792	-0.0774792	-0.0774792	-0.0774792	-0.0774792	-0.0774792	-0.0774792	-0.0774792	-0.0774792	-0.0774792	-0.0774792	-0.0774792	-0.0774792	-0.0774792	-0.0774792	-0.0774792	-0.0774792	-0.0774792	-0.0774792	-0.0774792	-0.0774792	-0.0774792	-0.0774792	-0.0774792	-0.0774792	-0.0774792	-0.0774792	-0.0774792	-0.0774792	-0.0774792
Tcf4	-0.432991	-0.432991	-0.432991	-0.432991	-0.432991	-0.432991	-0.432991	1.67609	-0.432991	-0.432991	-0.432991	-0.432991	-0.432991	-0.432991	-0.432991	-0.432991	-0.432991	-0.432991	-0.432991	-0.432991	-0.432991	-0.432991	-0.432991	-0.432991	-0.432991	-0.432991	-0.432991	-0.432991	-0.432991	-0.432991	-0.432991	-0.432991	-0.432991	-0.432991	-0.432991	-0.432991	-0.432991	-0.432991	-0.432991	-0.432991	-0.432991	-0.432991	-0.432991	-0.432991	-0.432991	-0.432991	-0.432991	-0.432991	-0.432991
Rps24	1.04646	-0.389482	0.654913	0.666726	0.835799	0.810188	0.106305	0.707183	0.365608	-3.39357	0.810556	0.813236	0.519718	-0.155937	0.547188	-0.0932256	0.97165	0.18745	0.31704	0.255924	-0.0706345	0.932345	0.188467	-3.39357	0.545598	0.799799	0.131085	1.04764	0.256322	0.235079	0.964916	-0.428507	0.124505	0.819903	0.81249	1.13476	-0.19843	0.544371	0.856951	0.451278	0.43207	0.546534	0.749784	0.337642	-0.444862	0.694798	0.707402	0.820742	0.472772
Igkc	-0.14064	3	-0.14064	-0.14064	-0.14064	-0.14064	-0.14064	-0.14064	-0.14064	-0.14064	-0.14064	-0.14064	-0.14064	-0.14064	-0.14064	-0.14064	-0.14064	-0.14064	-0.14064	-0.14064	-0.14064	-0.14064	-0.14064	-0.14064	-0.14064	-0.14064	-0.14064	-0.14064	-0.14064	-0.14064	-0.14064	-0.14064	-0.14064	-0.14064	-0.14064	-0.14064	-0.14064	-0.14064	-0.14064	-0.14064	-0.14064	-0.14064	-0.14064	-0.14064	-0.14064	-0.14064	-0.14064	-0.14064	-0.14064
mt-Co3	0.0242457	-0.579671	0.0150468	0.792817	0.407373	-0.0720192	-0.00234735	0.266903	-0.191952	0.461789	0.454841	0.616448	0.369598	0.292966	-4.07781	0.544654	0.224946	0.454703	1.16608	-0.319378	0.775419	-1.50878	0.475894	0.999063	0.961065	0.0961786	0.388989	0.203894	0.281737	0.761826	0.634478	0.754317	0.928402	-0.0807026	-0.00581899	0.956069	1.02373	-0.188061	0.153341	0.280767	0.615952	0.510281	0.028777	0.629772	0.496124	0.989053	0.0192948	0.44133	0.787251
Rpl18a	-2.35201	-2.35201	0.975835	0.690917	1.08437	0.900129	0.872119	0.408027	0.045108	0.158949	0.644441	0.614319	0.237715	-0.0362369	1.36105	-2.35201	0.618446	-2.35201	0.495082	0.995283	0.379437	0.952699	-0.376211	0.257056	0.591464	0.426043	0.8489	1.07699	0.445233	0.56387	0.627029	-2.35201	-0.262022	0.864488	1.13577	1.08949	0.824249	0.884969	1.22572	0.218683	0.88405	0.945803	0.953181	0.511998	0.764907	0.529818	0.631444	0.534439	1.31807
Ccr9	-0.0819961	-0.0819961	-0.0819961	-0.0819961	-0.0819961	-0.0819961	-0.0819961	-0.0819961	-0.0819961	-0.0819961	-0.0819961	-0.0819961	-0.0819961	-0.0819961	-0.0819961	-0.0819961	-0.0819961	-0.0819961	-0.0819961	-0.0819961	-0.0819961	-0.0819961	-0.0819961	-0.0819961	-0.0819961	-0.0819961	-0.0819961	-0.0819961	-0.0819961	-0.0819961	-0.0819961	-0.0819961	-0.0819961	-0.0819961	-0.0819961	-0.0819961	-0.0819961	-0.0819961	-0.0819961	-0.0819961	-0.0819961	-0.0819961	-0.0819961	-0.0819961	-0.0819961	-0.0819961	-0.0819961	-0.0819961	-0.0819961
Sparc	-0.169447	-0.169447	-0.169447	-0.169447	-0.169447	-0.169447	-0.169447	-0.169447	-0.169447	-0.169447	-0.169447	-0.169447	-0.169447	-0.169447	-0.169447	-0.169447	-0.169447	-0.169447	-0.169447	-0.169447	-0.169447	-0.169447	-0.169447	-0.169447	-0.169447	-0.169447	-0.169447	-0.169447	-0.169447	-0.169447	-0.169447	-0.169447	-0.169447	-0.169447	-0.169447	-0.169447	-0.169447	-0.169447	3	-0.169447	-0.169447	-0.169447	-0.169447	-0.169447	-0.169447	-0.169447	-0.169447	-0.169447	-0.169447
Col3a1	-0.12399	-0.12399	-0.12399	-0.12399	-0.12399	-0.12399	-0.12399	-0.12399	-0.12399	-0.12399	-0.12399	-0.12399	-0.12399	-0.12399	-0.12399	-0.12399	-0.12399	-0.12399	-0.12399	-0.12399	-0.12399	-0.12399	-0.12399	-0.12399	-0.12399	-0.12399	-0.12399	-0.12399	-0.12399	-0.12399	-0.12399	-0.12399	-0.12399	-0.12399	-0.12399	-0.12399	-0.12399	-0.12399	-0.12399	-0.12399	-0.12399	-0.12399	-0.12399	-0.12399	-0.12399	-0.12399	-0.12399	-0.12399	-0.12399
Col1a2	-0.121027	-0.121027	-0.121027	-0.121027	-0.121027	-0.121027	-0.121027	-0.121027	-0.121027	-0.121027	-0.121027	-0.121027	-0.121027	-0.121027	-0.121027	-0.121027	-0.121027	-0.121027	-0.121027	-0.121027	-0.121027	-0.121027	-0.121027	-0.121027	-0.121027	-0.121027	-0.121027	-0.121027	-0.121027	-0.121027	-0.121027	-0.121027	-0.121027	-0.121027	-0.121027	-0.121027	-0.121027	-0.121027	-0.121027	-0.121027	-0.121027	-0.121027	-0.121027	-0.121027	-0.121027	-0.121027	-0.121027	-0.121027	-0.121027
Col1a1	-0.125376	-0.125376	-0.125376	-0.125376	-0.125376	-0.125376	-0.125376	-0.125376	-0.125376	-0.125376	-0.125376	-0.125376	-0.125376	-0.125376	-0.125376	-0.125376	-0.125376	-0.125376	-0.125376	-0.125376	-0.125376	-0.125376	-0.125376	-0.125376	-0.125376	-0.125376	-0.125376	-0.125376	-0.125376	-0.125376	-0.125376	-0.125376	-0.125376	-0.125376	-0.125376	-0.125376	-0.125376	-0.125376	-0.125376	-0.125376	-0.125376	-0.125376	-0.125376	-0.125376	-0.125376	-0.125376	-0.125376	-0.125376	-0.125376
Fstl1	-0.116939	-0.116939	-0.116939	-0.116939	-0.116939	-0.116939	-0.116939	-0.116939	-0.116939	-0.116939	-0.116939	-0.116939	-0.116939	-0.116939	-0.116939	-0.116939	-0.116939	-0.116939	-0.116939	-0.116939	-0.116939	-0.116939	-0.116939	-0.116939	-0.116939	-0.116939	-0.116939	-0.116939	-0.116939	-0.116939	-0.116939	-0.116939	-0.116939	-0.116939	-0.116939	-0.116939	-0.116939	-0.116939	-0.116939	-0.116939	-0.116939	-0.116939	-0.116939	-0.116939	-0.116939	-0.116939	-0.116939	-0.116939	-0.116939
Serpinh1	-0.164766	-0.164766	-0.164766	-0.164766	-0.164766	-0.164766	-0.164766	-0.164766	-0.164766	-0.164766	-0.164766	-0.164766	-0.164766	-0.164766	-0.164766	-0.164766	-0.164766	-0.164766	-0.164766	-0.164766	-0.164766	-0.164766	-0.164766	-0.164766	-0.164766	-0.164766	-0.164766	-0.164766	-0.164766	-0.164766	-0.164766	-0.164766	-0.164766	-0.164766	-0.164766	-0.164766	-0.164766	-0.164766	-0.164766	-0.164766	-0.164766	-0.164766	-0.164766	-0.164766	-0.164766	-0.164766	-0.164766	-0.164766	-0.164766
Dcn	-0.106801	-0.106801	-0.106801	-0.106801	-0.106801	-0.106801	-0.106801	-0.106801	-0.106801	-0.106801	-0.106801	-0.106801	-0.106801	-0.106801	-0.106801	-0.106801	-0.106801	-0.106801	-0.106801	-0.106801	-0.106801	-0.106801	-0.106801	-0.106801	-0.106801	-0.106801	-0.106801	-0.106801	-0.106801	-0.106801	-0.106801	-0.106801	-0.106801	-0.106801	-0.106801	-0.106801	-0.106801	-0.106801	-0.106801	-0.106801	-0.106801	-0.106801	-0.106801	-0.106801	-0.106801	-0.106801	-0.106801	-0.106801	-0.106801
Serping1	-0.104361	-0.104361	-0.104361	-0.104361	-0.104361	-0.104361	-0.104361	-0.104361	-0.104361	-0.104361	-0.104361	-0.104361	-0.104361	-0.104361	-0.104361	-0.104361	-0.104361	-0.104361	-0.104361	-0.104361	-0.104361	-0.104361	-0.104361	-0.104361	-0.104361	-0.104361	-0.104361	-0.104361	-0.104361	-0.104361	-0.104361	-0.104361	-0.104361	-0.104361	-0.104361	-0.104361	-0.104361	-0.104361	-0.104361	-0.104361	-0.104361	-0.104361	-0.104361	-0.104361	-0.104361	-0.104361	-0.104361	-0.104361	-0.104361
Col5a2	-0.101086	-0.101086	-0.101086	-0.101086	-0.101086	-0.101086	-0.101086	-0.101086	-0.101086	-0.101086	-0.101086	-0.101086	-0.101086	-0.101086	-0.101086	-0.101086	-0.101086	-0.101086	-0.101086	-0.101086	-0.101086	-0.101086	-0.101086	-0.101086	-0.101086	-0.101086	-0.101086	-0.101086	-0.101086	-0.101086	-0.101086	-0.101086	-0.101086	-0.101086	-0.101086	-0.101086	-0.101086	-0.101086	-0.101086	-0.101086	-0.101086	-0.101086	-0.101086	-0.101086	-0.101086	-0.101086	-0.101086	-0.101086	-0.101086
Col6a2	-0.102194	-0.102194	-0.102194	-0.102194	-0.102194	-0.102194	-0.102194	-0.102194	-0.102194	-0.102194	-0.102194	-0.102194	-0.102194	-0.102194	-0.102194	-0.102194	-0.102194	-0.102194	-0.102194	-0.102194	-0.102194	-0.102194	-0.102194	-0.102194	-0.102194	-0.102194	-0.102194	-0.102194	-0.102194	-0.102194	-0.102194	-0.102194	-0.102194	-0.102194	-0.102194	-0.102194	-0.102194	-0.102194	-0.102194	-0.102194	-0.102194	-0.102194	-0.102194	-0.102194	-0.102194	-0.102194	-0.102194	-0.102194	-0.102194
Gpx3	-0.138162	-0.138162	-0.138162	-0.138162	-0.138162	-0.138162	-0.138162	-0.138162	-0.138162	-0.138162	-0.138162	-0.138162	-0.138162	-0.138162	-0.138162	-0.138162	-0.138162	-0.138162	-0.138162	-0.138162	-0.138162	-0.138162	-0.138162	-0.138162	-0.138162	-0.138162	-0.138162	-0.138162	-0.138162	-0.138162	-0.138162	-0.138162	-0.138162	-0.138162	-0.138162	-0.138162	-0.138162	-0.138162	-0.138162	-0.138162	-0.138162	-0.138162	-0.138162	-0.138162	-0.138162	-0.138162	-0.138162	-0.138162	-0.138162
Bgn	-0.105573	-0.105573	-0.105573	-0.105573	-0.105573	-0.105573	-0.105573	-0.105573	-0.105573	-0.105573	-0.105573	-0.105573	-0.105573	-0.105573	-0.105573	-0.105573	-0.105573	-0.105573	-0.105573	-0.105573	-0.105573	-0.105573	-0.105573	-0.105573	-0.105573	-0.105573	-0.105573	-0.105573	-0.105573	-0.105573	-0.105573	-0.105573	-0.105573	-0.105573	-0.105573	-0.105573	-0.105573	-0.105573	-0.105573	-0.105573	-0.105573	-0.105573	-0.105573	-0.105573	-0.105573	-0.105573	-0.105573	-0.105573	-0.105573
Aebp1	-0.153865	-0.153865	-0.153865	-0.153865	-0.153865	-0.153865	-0.153865	-0.153865	-0.153865	-0.153865	-0.153865	-0.153865	-0.153865	-0.153865	-0.153865	-0.153865	-0.153865	-0.153865	-0.153865	-0.153865	-0.153865	-0.153865	-0.153865	-0.153865	-0.153865	-0.153865	-0.153865	-0.153865	-0.153865	-0.153865	-0.153865	-0.153865	-0.153865	-0.153865	-0.153865	-0.153865	-0.153865	-0.153865	-0.153865	-0.153865	-0.153865	-0.153865	-0.153865	-0.153865	-0.153865	-0.153865	-0.153865	-0.153865	-0.153865
Fn1	-0.599227	-0.599227	-0.599227	-0.599227	-0.599227	-0.599227	-0.599227	-0.599227	-0.599227	-0.599227	-0.599227	-0.599227	-0.599227	-0.599227	-0.599227	-0.599227	-0.599227	-0.599227	-0.599227	1.77068	-0.599227	-0.599227	-0.599227	-0.599227	-0.599227	1.16744	-0.599227	-0.599227	-0.599227	-0.599227	-0.599227	-0.599227	-0.599227	-0.599227	-0.599227	-0.599227	-0.599227	-0.599227	-0.599227	-0.599227	-0.599227	-0.599227	-0.599227	-0.599227	-0.599227	-0.599227	-0.599227	-0.599227	-0.599227
S100a6	0.602555	0.922785	0.890553	1.13191	-1.84471	0.903832	-1.84471	-0.00836942	1.00393	-1.84471	-1.84471	0.490784	0.343992	0.845109	0.655988	-1.84471	-1.84471	-1.84471	0.268809	0.397551	-1.84471	0.610108	0.993918	-1.84471	-1.84471	0.701988	0.140315	0.416605	0.519376	0.995446	0.844718	0.507651	0.383441	0.539944	0.490268	-1.84471	0.839701	-1.84471	0.0945666	1.00889	0.596757	0.542557	-1.84471	0.575803	0.374726	0.496506	-1.84471	0.131236	-1.84471
Ccl4	-0.719165	-0.719165	-0.719165	-0.719165	-0.719165	-0.719165	-0.719165	0.463709	-0.719165	-0.719165	-0.719165	-0.719165	-0.719165	-0.719165	-0.719165	-0.719165	-0.719165	-0.719165	2.71966	-0.719165	-0.719165	-0.719165	1.85388	-0.719165	-0.719165	-0.719165	-0.719165	-0.719165	-0.719165	-0.719165	-0.719165	2.07721	-0.719165	-0.719165	-0.719165	-0.719165	-0.719165	-0.719165	-0.719165	-0.719165	-0.719165	-0.719165	-0.719165	-0.719165	-0.719165	-0.719165	-0.719165	-0.719165	-0.719165
Ccl3	-0.50207	-0.50207	-0.50207	-0.50207	-0.50207	-0.50207	-0.50207	-0.50207	-0.50207	-0.50207	1.78527	-0.50207	-0.50207	-0.50207	-0.50207	-0.50207	-0.50207	-0.50207	1.98041	-0.50207	-0.50207	-0.50207	-0.50207	-0.50207	-0.50207	-0.50207	-0.50207	-0.50207	-0.50207	-0.50207	-0.50207	-0.50207	-0.50207	-0.50207	-0.50207	-0.50207	-0.50207	-0.50207	-0.50207	-0.50207	-0.50207	-0.50207	-0.50207	-0.50207	-0.50207	-0.50207	-0.50207	-0.50207	-0.50207
Hdc	-0.262661	-0.262661	-0.262661	-0.262661	-0.262661	-0.262661	-0.262661	-0.262661	-0.262661	-0.262661	-0.262661	-0.262661	-0.262661	-0.262661	-0.262661	-0.262661	-0.262661	-0.262661	-0.262661	-0.262661	-0.262661	-0.262661	-0.262661	-0.262661	-0.262661	-0.262661	-0.262661	-0.262661	-0.262661	-0.262661	-0.262661	-0.262661	-0.262661	-0.262661	-0.262661	-0.262661	-0.262661	-0.262661	-0.262661	-0.262661	-0.262661	-0.262661	3	-0.262661	-0.262661	-0.262661	-0.262661	-0.262661	-0.262661
Ifitm1	-0.459548	-0.459548	-0.459548	-0.459548	-0.459548	-0.459548	-0.459548	-0.459548	-0.459548	-0.459548	1.994	-0.459548	-0.459548	-0.459548	-0.459548	-0.459548	1.67159	-0.459548	-0.459548	-0.459548	-0.459548	-0.459548	-0.459548	-0.459548	-0.459548	-0.459548	-0.459548	-0.459548	-0.459548	-0.459548	-0.459548	-0.459548	-0.459548	-0.459548	-0.459548	-0.459548	-0.459548	-0.459548	-0.459548	2.49352	-0.459548	-0.459548	-0.459548	-0.459548	-0.459548	-0.459548	-0.459548	-0.459548	-0.459548
Srgn	0.648652	1.07497	0.411226	-1.97604	0.823773	0.971771	-1.97604	0.619875	0.19676	1.18299	0.74001	-1.97604	0.869626	0.667839	1.02082	0.79743	0.64649	0.692096	0.604627	-1.97604	0.499804	0.472905	1.09595	0.887224	0.460351	0.440935	0.6501	0.947778	0.743412	0.666978	0.540283	1.11579	0.230297	0.624732	0.98747	0.644338	0.404586	0.744541	0.416956	0.455112	0.145281	0.644875	0.835627	0.61996	0.404305	0.221255	0.413939	0.770876	-1.97604
Ier3	-1.01898	-1.01898	-1.01898	-1.01898	-1.01898	-1.01898	-1.01898	0.168197	-1.01898	-1.01898	-1.01898	-1.01898	1.03586	-1.01898	-1.01898	-1.01898	-1.01898	-1.01898	-1.01898	-1.01898	-1.01898	-1.01898	-1.01898	-1.01898	-1.01898	-1.01898	-1.01898	-1.01898	-1.01898	-1.01898	-1.01898	-1.01898	-1.01898	-1.01898	-1.01898	-1.01898	-1.01898	-1.01898	-1.01898	-1.01898	-1.01898	-1.01898	-1.01898	-1.01898	-1.01898	-1.01898	-1.01898	-1.01898	-1.01898
Nfkbiz	1.78578	-0.688641	-0.688641	-0.688641	1.97283	1.19148	-0.688641	1.28237	1.63818	-0.688641	1.54797	-0.688641	-0.688641	-0.688641	1.84697	1.60902	-0.688641	2.30851	-0.688641	-0.688641	-0.688641	-0.688641	1.22922	1.84392	-0.688641	1.56422	-0.688641	1.90854	-0.688641	1.53477	-0.688641	-0.688641	1.6741	0.943547	2.19011	1.44639	-0.688641	1.44525	-0.688641	-0.688641	1.58305	-0.688641	1.45404	-0.688641	-0.688641	-0.688641	1.6744	1.91631	-0.688641
H3f3b	0.456953	-3.03299	0.234091	0.499748	0.689803	0.375052	0.434328	0.522373	0.517544	0.410741	0.160487	-3.03299	0.750771	0.539979	-3.03299	-0.180115	-0.207	0.270193	-0.0189905	0.164605	-3.03299	-0.436056	-0.238155	-3.03299	-0.452594	0.180759	0.458877	0.609794	0.338334	-0.272312	0.447422	-0.0955097	-0.0993172	-0.597637	0.296823	-0.382049	0.550293	0.584452	0.566784	0.309466	0.204259	-0.138486	0.595476	0.418802	0.54992	-0.111341	0.45274	0.619469	0.134669
Il6	-0.189148	-0.189148	-0.189148	-0.189148	-0.189148	-0.189148	-0.189148	-0.189148	-0.189148	-0.189148	-0.189148	-0.189148	-0.189148	-0.189148	-0.189148	-0.189148	-0.189148	-0.189148	-0.189148	-0.189148	-0.189148	-0.189148	-0.189148	-0.189148	-0.189148	-0.189148	-0.189148	-0.189148	-0.189148	-0.189148	-0.189148	-0.189148	-0.189148	-0.189148	-0.189148	-0.189148	-0.189148	-0.189148	-0.189148	-0.189148	-0.189148	-0.189148	-0.189148	-0.189148	-0.189148	-0.189148	-0.189148	-0.189148	-0.189148
Plek	-0.986424	-0.986424	-0.986424	-0.986424	1.01556	-0.986424	-0.986424	-0.986424	-0.986424	-0.986424	-0.986424	-0.986424	-0.986424	-0.986424	-0.986424	-0.986424	-0.986424	-0.986424	-0.986424	-0.986424	-0.986424	-0.986424	-0.986424	-0.986424	-0.986424	-0.986424	-0.986424	1.13922	-0.986424	-0.986424	-0.986424	-0.986424	-0.986424	-0.986424	-0.986424	-0.986424	-0.986424	-0.986424	-0.986424	-0.986424	-0.986424	-0.986424	-0.986424	-0.986424	-0.986424	-0.986424	-0.986424	-0.986424	-0.986424
Cd9	-0.540408	-0.540408	-0.540408	-0.540408	-0.540408	-0.540408	-0.540408	-0.540408	-0.540408	-0.540408	1.94982	-0.540408	1.88538	-0.540408	-0.540408	-0.540408	-0.540408	-0.540408	-0.540408	-0.540408	-0.540408	-0.540408	-0.540408	-0.540408	1.77346	-0.540408	-0.540408	-0.540408	-0.540408	-0.540408	1.71396	-0.540408	-0.540408	-0.540408	-0.540408	-0.540408	-0.540408	-0.540408	-0.540408	-0.540408	-0.540408	-0.540408	-0.540408	-0.540408	-0.540408	-0.540408	-0.540408	-0.540408	-0.540408
Jund	1.27186	1.06266	-1.75176	0.84695	0.294304	0.799693	0.930572	0.533442	0.994949	0.589387	1.30353	0.824768	0.985995	0.729588	-1.75176	0.455237	0.434438	0.992762	1.33081	1.74849	1.30796	0.25724	0.410336	-1.75176	1.1498	0.4122	0.438128	0.932006	0.722218	0.383912	0.513941	0.843376	0.840419	-0.183981	0.501586	0.620597	1.34417	0.808342	-1.75176	0.323356	0.941678	-0.0191321	0.627994	0.918561	0.508153	0.935176	0.706641	0.616457	1.34591
Cyp11a1	-0.0449597	-0.0449597	-0.0449597	-0.0449597	-0.0449597	-0.0449597	-0.0449597	-0.0449597	-0.0449597	-0.0449597	-0.0449597	-0.0449597	-0.0449597	3	-0.0449597	-0.0449597	-0.0449597	-0.0449597	-0.0449597	-0.0449597	-0.0449597	-0.0449597	-0.0449597	-0.0449597	-0.0449597	-0.0449597	-0.0449597	-0.0449597	-0.0449597	-0.0449597	-0.0449597	-0.0449597	-0.0449597	-0.0449597	-0.0449597	-0.0449597	-0.0449597	-0.0449597	-0.0449597	-0.0449597	-0.0449597	-0.0449597	-0.0449597	-0.0449597	-0.0449597	-0.0449597	-0.0449597	-0.0449597	-0.0449597
Ccl6	-1.09331	-1.09331	-1.09331	-1.09331	-1.09331	-1.09331	-1.09331	-1.09331	0.607976	-1.09331	-1.09331	-1.09331	-1.09331	-1.09331	-1.09331	-1.09331	-1.09331	0.606321	-1.09331	-1.09331	-1.09331	-1.09331	-1.09331	-1.09331	0.426203	1.18951	-1.09331	-1.09331	-1.09331	-1.09331	0.387128	-1.09331	-1.09331	-1.09331	-1.09331	-1.09331	-1.09331	0.466912	-1.09331	-1.09331	-1.09331	-1.09331	-1.09331	-1.09331	-1.09331	-1.09331	0.390221	-1.09331	-1.09331
Lilr4b	-0.903576	-0.903576	-0.903576	-0.903576	-0.903576	-0.903576	-0.903576	-0.903576	-0.903576	-0.903576	-0.903576	-0.903576	-0.903576	-0.903576	-0.903576	-0.903576	-0.903576	-0.903576	-0.903576	-0.903576	-0.903576	-0.903576	-0.903576	-0.903576	-0.903576	0.883054	-0.903576	-0.903576	-0.903576	-0.903576	-0.903576	-0.903576	-0.903576	-0.903576	-0.903576	-0.903576	-0.903576	-0.903576	-0.903576	-0.903576	-0.903576	-0.903576	-0.903576	-0.903576	-0.903576	-0.903576	-0.903576	1.39093	-0.903576
[truncated: 2,744 more columns]

## Sheet: 4G
Ratio of MDSCs to Monocytes scRNA-seq
NTX	aPD1	AC484
-1.625	70.625	-9.84689
1.03743	103.714	-15.6111
1.26738	64.4118	-4.21107
1.12892	47.8333	-6.12687
2.14815	1.88889	-9.27344
1.0266	-1.42795	-5.79487
1.44118	-1.8366	-2.70306
1.49242	1.55072	-4.01325
1.83448		-2.56284
		-1.80069

## Sheet: 4H
In vitro CD86 expression and CXCL9 production by BMDM
CD86 MFI on BMDM
AC484 (µM)	no stimulation						IFNg (50ng/ml)
0	8099	7997	8260	8549	8967	9891	67922	69944	63695	53644	55792	53762
0.01	7640	8186	9494	9610	9073	8642	57883	63831	65562	64864	61783	65335
0.1	8987	8516	10199	9934	8556	8891	89472	86438	72930	55980	64930	64968
1	9401	9384	11274	11319	9744	9507	159938	154324	72181	76322	66654	69946
CXCL9 production from BMDM (pg/ml)
AC484 (µM)	no stimulation						IFNg (50ng/ml)
0	0.290949	0.025079					592.149	579.538	956.948	895.117
0.01	0.271804	0.138284					690.204	622.777
0.1	0.035238	0.055945					876.177	828.693	1028.44	885.777
1	1.43329	0.367656	0.547216	0.370077	0.065832	0.220241	1434.7	1089.07	1625.24	1269.08

## Sheet: 4I
In vitro MHC class I, MHC class II and CD86 expression on CD103+ BMDC
MHC I MFI on CD103+ BMDC
AC484 (µM)	no stimulation				IFNg (5ng/ml)
0	8105	8919	14998	14997	17306	17874	19981	21302
0.01	9195	9432	14266	13869	20802	20015	20285	19594
0.1	9747	9757	13854	13635	28797	29603	24316	25711
1	11189	11298	14904	15158	53760	55244	38792	37488
MHC II MFI on CD103+ BMDC
AC484 (µM)	no stimulation				IFNg (5ng/ml)
0	184785	191209	162647	159562	199479	225334	133833	144083
0.01	168000	178000	121461	117584	247059	245076	155530	152470
0.1	180347	181787	108948	111578	316687	339754	180772	180956
1	174434	160276	101643	99358	614000	584000	257377	253351
CD86 MFI on CD103+ BMDC
AC484 (µM)	no stimulation				IFNg (5ng/ml)
0	8938	9756	18305	17578	32941	34276	45585	48312
0.01	9957	10043	17165	16707	38772	40303	50494	49186
0.1	9737	10263	15918	15739	76560	77761	81487	79851
1	10678	9822	17345	21285	241423	257878	195011	192014

## Sheet: 4J
In vitro CXCL9 and CXCL10 production by CD103+ BMDC
CXCL9 production by CD103+ BMDC (pg/ml)
AC484 (µM)	no stimulation				IFN (5ng/ml)
0			0	0.043726	63.6642	66.1266	14.3383	10.4025
0.01			0.006801	0	64.0964	79.6071	17.0377	15.4899
0.1			0.081939	0.025006	132.922	112.996	42.4217	49.3259
1	12.5755	30.3525	0.606352	2.54266	340.944	275.019	148.222	123.192
CXCL10 production by CD103+ BMDC (pg/ml)
AC484 (µM)	no stimulation				IFN (5ng/ml)
0			0	0	31.7668	26.2453	6.73733	5.19529
0.01			0	0	23.3026	41.5022	9.48792	8.74584
0.1			0	0	58.9041	55.4993	15.111	24.2788
1	2.5435	8.13287	0	3.87813	212.859	250.027	77.5978	58.7253

## Sheet: 4K
In vitro IL12p70 and TNFa production by CD103+ BMDC
IL12p70 production by CD103+ BMDC (pg/ml)
AC484 (µM)	no stimulation				IFNg (5ng/ml) + anti-CD40 (5mg/ml)
0	44.7596	35.7062	42.7333	50.8186	43.7011	43.4114	319.127	342.748
0.1	66.326	53.4959	66.2502	69.9922	220.35	159.642	1025.93	1451.13
1	70.328	58.8675	64.7052	69.4848	893.698	889.719	2562.28	2404.86
TNFa production by CD103+ BMDC (pg/ml)
AC484 (µM)	no stimulation				IFNg (5ng/ml) + anti-CD40 (5mg/ml)
0	3.40596	7.48281	3.40596	7.48281	81.6705	69.7182	315.866	343.179
0.1	2.76306	2.48008	2.76306	2.48008	338.611	381.959	788.125	962.113
1	3.57098	3.12495	3.57098	3.12495	1089.41	1045.76	1258.2	1247.6
