# Supplementary material for: The PTPN2/PTPN1 inhibitor ABBV-CLS-484 unleashes potent anti-tumour immunity
Source: Nature. 2023 Oct 4;622(7984):850–62. doi: 10.1038/s41586-023-06575-7 (PMC10599993; doi:10.1038/s41586-023-06575-7)
Supplement: Supplementary file 23 — Source Data Extended Data Fig. 5 [file 41586_2023_6575_MOESM23_ESM.xlsx]

## Sheet: Table of Contents
Figure	Description
Extended Data Figure 5a	Top positively or negatively enriched Hallmark gene signatures determined by GSEAPreranked on differentially expressed genes calculated by a logistic regression by condition (scRNA-seq)
Extended Data Figure 5b	UMAP projections downsampled by condition of the Hallmark IFNγ Response gene set and T cell Inflamed Signature and violin plots showing quantification by condition
Extended Data Figure 5c	Heatmap showing averaged pseudobulk expression of key pro-inflammatory and anti-inflammatory cytokines and chemokines and antigen processing-related genes by model (scRNA-seq)
Extended Data Figure 5d	Number of 7-11 amino acid length peptides presented on MHC I of B16 tumour cells
Extended Data Figure 5e	Counts of unique CDR3 sequences captured in targeted PCR of α and β TCR transcript from bulk RNA of B16
Extended Data Figure 5f	Quantification of the number of clusters or recognition groups and number of unique CDR3s per each cluster
Extended Data Figure 5g	CDR3 sequences amplified from B16 tumours clustered by GLIPH2 into proposed antigen recognition groups

## Sheet: 5A
AC484 vs NTX				AC484 vs aPD1
Term	signed_log_fdr	Enriched in?		Term	signed_log_fdr	Enriched in?
HALLMARK_INTERFERON_GAMMA_RESPONSE	10	AC484		HALLMARK_INTERFERON_GAMMA_RESPONSE	10	AC484
HALLMARK_INTERFERON_ALPHA_RESPONSE	10	AC484		HALLMARK_INTERFERON_ALPHA_RESPONSE	10	AC484
HALLMARK_ALLOGRAFT_REJECTION	10	AC484		HALLMARK_INFLAMMATORY_RESPONSE	5.00549	AC484
HALLMARK_UV_RESPONSE_UP	5.81676	AC484		HALLMARK_ALLOGRAFT_REJECTION	4.51302	AC484
HALLMARK_IL6_JAK_STAT3_SIGNALING	4.34823	AC484		HALLMARK_APOPTOSIS	0.972056	AC484
HALLMARK_TNFA_SIGNALING_VIA_NFKB	3.71379	AC484		HALLMARK_IL6_JAK_STAT3_SIGNALING	1.07189	AC484
HALLMARK_INFLAMMATORY_RESPONSE	2.85423	AC484		HALLMARK_TNFA_SIGNALING_VIA_NFKB	1.01868	AC484
HALLMARK_APOPTOSIS	2.90286	AC484		HALLMARK_BILE_ACID_METABOLISM	-0.791275	aPD1
HALLMARK_COMPLEMENT	2.53335	AC484		HALLMARK_UNFOLDED_PROTEIN_RESPONSE	-0.790174	aPD1
HALLMARK_P53_PATHWAY	1.99936	AC484		HALLMARK_MYC_TARGETS_V2	-0.826056	aPD1
HALLMARK_FATTY_ACID_METABOLISM	-2.58002	NTX		HALLMARK_ESTROGEN_RESPONSE_EARLY	-0.780055	aPD1
HALLMARK_MYC_TARGETS_V1	-3.44502	NTX		HALLMARK_OXIDATIVE_PHOSPHORYLATION	-1.04972	aPD1
HALLMARK_G2M_CHECKPOINT	-10	NTX		HALLMARK_ADIPOGENESIS	-2.25803	aPD1
HALLMARK_E2F_TARGETS	-10	NTX		HALLMARK_PROTEIN_SECRETION	-4.14076	aPD1

## Sheet: 5B
UMAP projections downsampled by condition of the Hallmark IFNγ Response gene set and T cell Inflamed Signature and violin plots showing quantification by condition
UMAP projections and gene set scores									Violin plot gene set score data
cell	repname	condition	type	ifn_gamma	t_cell_inflamed	umap_1	umap_2		cell	repname	condition	type	ifn_gamma	t_cell_inflamed
AAACCTGCACTTAACG-1-0-0-0	A484_1	A484	KPC	0.701829	-0.208128	-4.09397	10.3041		AAACCTGAGACAAAGG-1-0-0	A484_1	A484	KPC	0.540512	0.731941
AAACCTGCAGCATGAG-1-0-0-0	A484_1	A484	KPC	1.10853	0.94348	-2.95687	12.6366		AAACCTGAGAGCCTAG-1-0-0	A484_1	A484	KPC	0.941903	1.30154
AAACCTGGTCAGAATA-1-0-0-0	A484_1	A484	KPC	0.594214	1.35367	3.09103	-2.41178		AAACCTGAGGTGATTA-1-0-0	A484_1	A484	KPC	0.724424	0.45994
AAACCTGGTGCAGGTA-1-0-0-0	A484_1	A484	KPC	0.716783	-0.110733	11.6021	1.16098		AAACCTGAGTCTCGGC-1-0-0	A484_1	A484	KPC	0.596823	0.701704
AAACCTGTCAGTCAGT-1-0-0-0	A484_1	A484	KPC	0.950184	0.889436	-1.59031	7.363		AAACCTGCACTTAACG-1-0-0	A484_1	A484	KPC	0.675078	-0.259045
AAACCTGTCATGGTCA-1-0-0-0	A484_1	A484	KPC	0.394978	1.53213	0.367815	-2.62222		AAACCTGCAGCATGAG-1-0-0	A484_1	A484	KPC	1.11081	1.09495
AAACGGGAGAGTCTGG-1-0-0-0	A484_1	A484	KPC	0.411168	-0.249832	-2.20474	8.20309		AAACCTGGTCAGAATA-1-0-0	A484_1	A484	KPC	0.564209	1.15427
AAACGGGCAATGTTGC-1-0-0-0	A484_1	A484	KPC	0.834542	-0.344628	-4.03835	10.3167		AAACCTGGTGCAGGTA-1-0-0	A484_1	A484	KPC	0.752615	-0.239959
AAAGATGAGTCAAGGC-1-0-0-0	A484_1	A484	KPC	0.383813	-0.244896	2.57349	12.471		AAACCTGTCAGTCAGT-1-0-0	A484_1	A484	KPC	0.93615	0.860456
AAAGATGCAAGAGTCG-1-0-0-0	A484_1	A484	KPC	0.875394	1.59704	-1.35396	14.9153		AAACCTGTCATGGTCA-1-0-0	A484_1	A484	KPC	0.346069	1.47633
AAAGATGTCACCTCGT-1-0-0-0	A484_1	A484	KPC	0.29046	0.611058	1.86968	-0.562851		AAACGGGAGAGTCTGG-1-0-0	A484_1	A484	KPC	0.415968	-0.37037
AAAGCAAAGATCCCAT-1-0-0-0	A484_1	A484	KPC	0.65531	0.319612	1.80541	14.1916		AAACGGGCAATGTTGC-1-0-0	A484_1	A484	KPC	0.793814	-0.374493
AAAGCAAAGGCTACGA-1-0-0-0	A484_1	A484	KPC	0.52044	2.21004	0.91204	-2.23267		AAACGGGCATCCCACT-1-0-0	A484_1	A484	KPC	1.14988	0.516835
AAAGCAACAATGTTGC-1-0-0-0	A484_1	A484	KPC	0.574572	1.46848	-1.09612	11.3608		AAACGGGGTCCGAATT-1-0-0	A484_1	A484	KPC	0.45964	0.417981
AAAGCAAGTGATGTGG-1-0-0-0	A484_1	A484	KPC	1.00548	0.443866	-2.86639	11.8085		AAACGGGGTCCTGCTT-1-0-0	A484_1	A484	KPC	0.522337	1.36085
AAAGCAAGTTGTGGAG-1-0-0-0	A484_1	A484	KPC	1.09439	1.15356	1.97503	4.86944		AAACGGGGTTATCCGA-1-0-0	A484_1	A484	KPC	0.273197	0.787937
AAAGTAGCAAGCGTAG-1-0-0-0	A484_1	A484	KPC	0.91072	0.0991163	-3.34723	10.6741		AAACGGGGTTCAGGCC-1-0-0	A484_1	A484	KPC	0.852071	1.19371
AAAGTAGCAGGCTGAA-1-0-0-0	A484_1	A484	KPC	0.0631514	1.30551	1.62468	-1.57744		AAAGATGAGGCATTGG-1-0-0	A484_1	A484	KPC	0.457918	1.02944
AAAGTAGCATATGAGA-1-0-0-0	A484_1	A484	KPC	0.643605	0.346659	-7.79675	10.8956		AAAGATGAGGCGACAT-1-0-0	A484_1	A484	KPC	0.443621	0.26911
AAAGTAGTCTACGAGT-1-0-0-0	A484_1	A484	KPC	1.24895	1.34528	-5.52476	12.7068		AAAGATGAGTCAAGGC-1-0-0	A484_1	A484	KPC	0.321986	-0.233016
AACACGTAGTATGACA-1-0-0-0	A484_1	A484	KPC	0.333571	0.835482	2.08601	-2.38766		AAAGATGCAAGAGTCG-1-0-0	A484_1	A484	KPC	0.81822	1.65543
AACACGTAGTCGATAA-1-0-0-0	A484_1	A484	KPC	0.188253	0.91435	-4.12027	-1.53862		AAAGATGGTTTGACTG-1-0-0	A484_1	A484	KPC	0.936524	0.493277
AACACGTGTATGAATG-1-0-0-0	A484_1	A484	KPC	0.387012	-0.0175802	6.65016	12.9256		AAAGATGTCACCCGAG-1-0-0	A484_1	A484	KPC	0.964057	0.634728
AACCATGAGGCACATG-1-0-0-0	A484_1	A484	KPC	1.00511	1.20462	-0.247493	15.2395		AAAGATGTCACCTCGT-1-0-0	A484_1	A484	KPC	0.326597	0.493236
AACCATGAGTGTACGG-1-0-0-0	A484_1	A484	KPC	0.390394	0.121673	2.39742	7.44665		AAAGCAAAGATCCCAT-1-0-0	A484_1	A484	KPC	0.662847	0.277426
AACCATGCATCGGTTA-1-0-0-0	A484_1	A484	KPC	0.866077	-0.0470604	-7.35407	12.0467		AAAGCAAAGGCTACGA-1-0-0	A484_1	A484	KPC	0.478453	2.22226
AACCATGGTATTAGCC-1-0-0-0	A484_1	A484	KPC	0.209648	1.34676	1.48709	-1.94669		AAAGCAACAAGTTAAG-1-0-0	A484_1	A484	KPC	0.279396	1.48782
AACCATGTCAGGCGAA-1-0-0-0	A484_1	A484	KPC	1.14925	1.3286	-0.234119	15.2745		AAAGCAACAATGTTGC-1-0-0	A484_1	A484	KPC	0.539607	1.39589
AACCATGTCTGGGCCA-1-0-0-0	A484_1	A484	KPC	0.777408	-0.282933	-4.42243	10.4099		AAAGCAACACCAGGTC-1-0-0	A484_1	A484	KPC	1.08385	0.645899
AACCGCGAGGATGTAT-1-0-0-0	A484_1	A484	KPC	0.864963	0.738324	-2.06766	10.7591		AAAGCAACATCTATGG-1-0-0	A484_1	A484	KPC	0.819771	0.401239
AACCGCGCAGTGGGAT-1-0-0-0	A484_1	A484	KPC	0.923517	1.1915	-3.17549	13.6439		AAAGCAAGTCATCGGC-1-0-0	A484_1	A484	KPC	0.702075	0.427326
AACCGCGTCACGGTTA-1-0-0-0	A484_1	A484	KPC	0.326256	0.317183	-1.61279	-1.54726		AAAGCAAGTGATGTGG-1-0-0	A484_1	A484	KPC	0.95108	0.552619
AACCGCGTCCACGACG-1-0-0-0	A484_1	A484	KPC	0.251108	0.352559	1.67516	9.20958		AAAGCAAGTTGTGGAG-1-0-0	A484_1	A484	KPC	1.03616	1.11194
AACCGCGTCGAACTGT-1-0-0-0	A484_1	A484	KPC	0.695706	0.43393	1.38305	0.830369		AAAGCAATCGTAGGAG-1-0-0	A484_1	A484	KPC	0.448653	0.800342
AACGTTGAGAAGGACA-1-0-0-0	A484_1	A484	KPC	1.46765	1.50126	-1.76997	15.1545		AAAGTAGAGCCTCGTG-1-0-0	A484_1	A484	KPC	0.521007	1.82357
AACGTTGAGTACTTGC-1-0-0-0	A484_1	A484	KPC	0.468231	0.760587	0.719688	-1.46614		AAAGTAGAGTGAACGC-1-0-0	A484_1	A484	KPC	0.732929	0.911263
AACGTTGCACCAGATT-1-0-0-0	A484_1	A484	KPC	0.745634	0.454869	-3.43678	9.08001		AAAGTAGCAAGCGTAG-1-0-0	A484_1	A484	KPC	0.805514	0.228156
AACGTTGGTTCCCGAG-1-0-0-0	A484_1	A484	KPC	0.377921	0.733301	1.59862	-1.35119		AAAGTAGCAAGGCTCC-1-0-0	A484_1	A484	KPC	0.596241	0.877914
AACTCAGAGCGGATCA-1-0-0-0	A484_1	A484	KPC	0.738779	0.347019	-3.94596	9.81191		AAAGTAGCAGGCTGAA-1-0-0	A484_1	A484	KPC	0.0969982	1.32824
AACTCAGGTATTACCG-1-0-0-0	A484_1	A484	KPC	0.44682	0.991138	3.31926	-2.66274		AAAGTAGCATATGAGA-1-0-0	A484_1	A484	KPC	0.632517	0.345504
AACTCAGTCACAAACC-1-0-0-0	A484_1	A484	KPC	0.482494	-0.358588	-3.01532	5.40944		AAAGTAGTCCTTTCTC-1-0-0	A484_1	A484	KPC	1.15878	1.58876
AACTCCCAGCAATCTC-1-0-0-0	A484_1	A484	KPC	0.333016	0.711722	-3.41603	-3.04763		AAAGTAGTCGCAGGCT-1-0-0	A484_1	A484	KPC	0.607411	0.0965081
AACTCCCAGCACCGTC-1-0-0-0	A484_1	A484	KPC	0.202247	0.787385	-0.930164	-1.72711		AAAGTAGTCGCCTGAG-1-0-0	A484_1	A484	KPC	1.24319	1.57896
AACTCCCAGGGCTCTC-1-0-0-0	A484_1	A484	KPC	1.20579	0.913269	-6.68209	12.3456		AAAGTAGTCTACGAGT-1-0-0	A484_1	A484	KPC	1.18097	1.18972
AACTCCCGTACTCAAC-1-0-0-0	A484_1	A484	KPC	0.900189	0.793348	0.598929	13.307		AAATGCCAGGCTCTTA-1-0-0	A484_1	A484	KPC	0.84963	1.05046
AACTCCCGTTTGGGCC-1-0-0-0	A484_1	A484	KPC	0.407702	0.645231	-0.810433	0.828713		AAATGCCGTACTTAGC-1-0-0	A484_1	A484	KPC	0.927112	0.736324
AACTCTTAGGCTAGAC-1-0-0-0	A484_1	A484	KPC	0.323039	2.09976	1.96985	-2.32973		AAATGCCTCGGAGGTA-1-0-0	A484_1	A484	KPC	1.17735	1.20203
AACTCTTAGGGCTTGA-1-0-0-0	A484_1	A484	KPC	0.608305	0.0748287	3.51069	8.02903		AACACGTAGTATGACA-1-0-0	A484_1	A484	KPC	0.358348	0.7662
AACTCTTCAGTTCCCT-1-0-0-0	A484_1	A484	KPC	0.566953	1.57668	2.81308	-2.59655		AACACGTAGTCGATAA-1-0-0	A484_1	A484	KPC	0.139092	0.970759
AACTGGTAGCACACAG-1-0-0-0	A484_1	A484	KPC	1.43152	1.86972	-2.29463	14.5849		AACACGTAGTTCCACA-1-0-0	A484_1	A484	KPC	0.363083	-0.262357
AACTGGTAGTGGAGTC-1-0-0-0	A484_1	A484	KPC	0.97429	1.0268	-1.19576	13.4602		AACACGTCACCCATTC-1-0-0	A484_1	A484	KPC	1.30141	1.96587
AACTGGTGTCGCGTGT-1-0-0-0	A484_1	A484	KPC	0.788979	1.91524	-1.10564	11.6272		AACACGTGTATGAATG-1-0-0	A484_1	A484	KPC	0.397065	-0.123961
AACTGGTGTTATGTGC-1-0-0-0	A484_1	A484	KPC	0.435274	0.510472	-3.74482	-1.65003		AACACGTTCCAGGGCT-1-0-0	A484_1	A484	KPC	0.424742	0.726584
AACTTTCAGAGTACAT-1-0-0-0	A484_1	A484	KPC	0.361644	0.827963	4.31485	14.2541		AACCATGAGGCACATG-1-0-0	A484_1	A484	KPC	1.00424	1.2506
AACTTTCAGGGTGTGT-1-0-0-0	A484_1	A484	KPC	0.755413	0.532246	-1.38325	11.0206		AACCATGAGTGTACGG-1-0-0	A484_1	A484	KPC	0.382795	0.175414
AACTTTCCAAGAGGCT-1-0-0-0	A484_1	A484	KPC	1.03408	0.757674	-2.2333	12.577		AACCATGCAATGAAAC-1-0-0	A484_1	A484	KPC	0.824291	1.2147
AACTTTCGTATGGTTC-1-0-0-0	A484_1	A484	KPC	0.326724	1.25093	2.20109	-1.45206		AACCATGCAGCTTAAC-1-0-0	A484_1	A484	KPC	0.893599	1.62512
AACTTTCGTCATTAGC-1-0-0-0	A484_1	A484	KPC	0.932431	1.31182	0.259806	14.9223		AACCATGCATCGGTTA-1-0-0	A484_1	A484	KPC	0.762673	-0.114163
AAGACCTAGTCTCCTC-1-0-0-0	A484_1	A484	KPC	0.279422	0.519096	-3.87973	-1.72019		AACCATGCATGGTAGG-1-0-0	A484_1	A484	KPC	0.71568	1.30352
AAGACCTGTCTCTTTA-1-0-0-0	A484_1	A484	KPC	0.33932	1.65794	1.76755	-1.20758		AACCATGGTATTAGCC-1-0-0	A484_1	A484	KPC	0.218832	1.34266
AAGCCGCAGCGTTTAC-1-0-0-0	A484_1	A484	KPC	0.640473	-0.0405618	-3.80682	10.1803		AACCATGGTTCGCGAC-1-0-0	A484_1	A484	KPC	0.705393	-0.0139336
AAGCCGCGTATCACCA-1-0-0-0	A484_1	A484	KPC	0.732994	1.55963	0.0588798	13.3237		AACCATGTCAGGCGAA-1-0-0	A484_1	A484	KPC	1.1409	1.33461
AAGCCGCTCACCGTAA-1-0-0-0	A484_1	A484	KPC	1.1898	0.371867	-3.99212	12.6435		AACCATGTCGCGTAGC-1-0-0	A484_1	A484	KPC	0.706466	1.48283
AAGCCGCTCCAGTATG-1-0-0-0	A484_1	A484	KPC	0.475351	0.549728	4.70625	-1.93357		AACCATGTCTGGGCCA-1-0-0	A484_1	A484	KPC	0.792444	-0.227043
AAGCCGCTCGGTTAAC-1-0-0-0	A484_1	A484	KPC	0.701432	0.514544	-2.79456	10.0199		AACCGCGAGGATGTAT-1-0-0	A484_1	A484	KPC	0.939892	0.876045
AAGGAGCAGATGCCTT-1-0-0-0	A484_1	A484	KPC	0.567494	0.359845	4.54634	13.9562		AACCGCGAGTGGCACA-1-0-0	A484_1	A484	KPC	0.373232	1.13976
AAGGAGCCAATGAAAC-1-0-0-0	A484_1	A484	KPC	0.446646	-0.172346	-7.82242	10.0549		AACCGCGCAAGACGTG-1-0-0	A484_1	A484	KPC	0.606869	1.116
AAGGAGCCACCTGGTG-1-0-0-0	A484_1	A484	KPC	0.509761	0.465082	3.94387	14.3441		AACCGCGCACTGAAGG-1-0-0	A484_1	A484	KPC	0.133476	0.514861
AAGGCAGAGATCCTGT-1-0-0-0	A484_1	A484	KPC	0.523297	0.382144	-3.49009	-2.79422		AACCGCGCAGCTGCAC-1-0-0	A484_1	A484	KPC	0.113094	0.291516
AAGGCAGAGCCCTAAT-1-0-0-0	A484_1	A484	KPC	0.362891	1.61499	2.52276	-2.45188		AACCGCGCAGTGGGAT-1-0-0	A484_1	A484	KPC	0.880797	1.09414
AAGGCAGTCTTGACGA-1-0-0-0	A484_1	A484	KPC	1.26731	1.31961	-4.40719	13.3134		AACCGCGGTATAGGTA-1-0-0	A484_1	A484	KPC	0.658024	0.341531
AAGGTTCAGCTGTTCA-1-0-0-0	A484_1	A484	KPC	0.931968	0.838588	-3.19666	12.3111		AACCGCGGTGCATCTA-1-0-0	A484_1	A484	KPC	0.30204	0.71783
AAGGTTCAGGTGTGGT-1-0-0-0	A484_1	A484	KPC	0.230394	1.10608	0.190714	-2.5814		AACCGCGGTTCATGGT-1-0-0	A484_1	A484	KPC	0.991772	0.521379
AAGGTTCAGTTATCGC-1-0-0-0	A484_1	A484	KPC	0.799844	1.36305	-0.653478	13.9163		AACCGCGTCACGGTTA-1-0-0	A484_1	A484	KPC	0.298545	0.205581
AAGTCTGAGCGTGTCC-1-0-0-0	A484_1	A484	KPC	0.402208	0.307235	-2.90835	7.84661		AACCGCGTCCACGACG-1-0-0	A484_1	A484	KPC	0.28271	0.276459
AAGTCTGCAGACAAAT-1-0-0-0	A484_1	A484	KPC	0.669688	1.73863	4.36036	-1.54825		AACCGCGTCCCAACGG-1-0-0	A484_1	A484	KPC	0.390568	0.786066
AAGTCTGGTTACGTCA-1-0-0-0	A484_1	A484	KPC	0.342498	1.62383	2.95652	-2.43112		AACCGCGTCGAACTGT-1-0-0	A484_1	A484	KPC	0.694029	0.428362
AAGTCTGTCCGTTGTC-1-0-0-0	A484_1	A484	KPC	0.33988	1.03177	1.92808	-1.50299		AACGTTGAGAAGGACA-1-0-0	A484_1	A484	KPC	1.46594	1.43611
AATCCAGGTAGAAGGA-1-0-0-0	A484_1	A484	KPC	0.94825	-0.046783	-2.32147	11.6413		AACGTTGAGTACTTGC-1-0-0	A484_1	A484	KPC	0.440977	0.752552
AATCCAGGTGCGCTTG-1-0-0-0	A484_1	A484	KPC	0.482885	0.470766	1.15507	-1.47558		AACGTTGCACCAGATT-1-0-0	A484_1	A484	KPC	0.69113	0.473818
AATCCAGTCTACTTAC-1-0-0-0	A484_1	A484	KPC	0.774689	0.606504	-0.662986	7.31557		AACGTTGCACCTGGTG-1-0-0	A484_1	A484	KPC	0.386546	0.519962
AATCGGTCACATTAGC-1-0-0-0	A484_1	A484	KPC	0.681677	1.1732	4.47521	-2.551		AACGTTGGTTCCCGAG-1-0-0	A484_1	A484	KPC	0.355766	0.742414
AATCGGTGTAATAGCA-1-0-0-0	A484_1	A484	KPC	0.490426	1.66867	2.78481	-2.47044		AACGTTGGTTGGTAAA-1-0-0	A484_1	A484	KPC	0.214408	1.25705
AATCGGTGTAGTGAAT-1-0-0-0	A484_1	A484	KPC	0.453446	1.64983	1.80315	-3.22794		AACGTTGTCTGTCAAG-1-0-0	A484_1	A484	KPC	0.190156	0.485189
AATCGGTGTCACACGC-1-0-0-0	A484_1	A484	KPC	0.153934	0.468317	-4.43026	-1.87209		AACTCAGAGCGGATCA-1-0-0	A484_1	A484	KPC	0.692744	0.415306
ACACCAAGTAGGCTGA-1-0-0-0	A484_1	A484	KPC	0.384416	0.12655	-3.79728	-2.75321		AACTCAGCAAAGCAAT-1-0-0	A484_1	A484	KPC	0.516171	0.496067
ACACCAATCCGATATG-1-0-0-0	A484_1	A484	KPC	0.899481	-0.155428	-4.24168	8.77983		AACTCAGCAAGCGCTC-1-0-0	A484_1	A484	KPC	0.295899	1.29065
ACACCCTAGACTTGAA-1-0-0-0	A484_1	A484	KPC	0.478443	1.1446	1.71856	-2.99601		AACTCAGGTATTACCG-1-0-0	A484_1	A484	KPC	0.536443	0.988055
ACACCCTAGGGCTTGA-1-0-0-0	A484_1	A484	KPC	0.755932	1.51535	3.55953	-2.62688		AACTCAGGTGATGCCC-1-0-0	A484_1	A484	KPC	0.692642	0.862329
ACACCCTCACAAGACG-1-0-0-0	A484_1	A484	KPC	0.282001	0.433344	-3.17207	-3.60979		AACTCAGGTGCTGTAT-1-0-0	A484_1	A484	KPC	0.304848	1.29275
ACACCCTCATGCCCGA-1-0-0-0	A484_1	A484	KPC	1.04463	0.376693	-6.90024	12.0098		AACTCAGTCACAAACC-1-0-0	A484_1	A484	KPC	0.49231	-0.252167
ACACCCTCATGTTCCC-1-0-0-0	A484_1	A484	KPC	0.310758	0.857062	-1.20787	-0.762297		AACTCAGTCCGTAGGC-1-0-0	A484_1	A484	KPC	0.803517	0.823379
ACACCCTGTCCTGCTT-1-0-0-0	A484_1	A484	KPC	0.307794	1.11402	2.52882	8.2914		AACTCCCAGACGACGT-1-0-0	A484_1	A484	KPC	0.615492	0.244424
ACACCGGCAGATCCAT-1-0-0-0	A484_1	A484	KPC	0.182345	0.998338	-4.60035	-2.03154		AACTCCCAGCAATCTC-1-0-0	A484_1	A484	KPC	0.302706	0.561028
ACACCGGGTAGCACGA-1-0-0-0	A484_1	A484	KPC	0.463596	0.783848	-1.2333	-3.30781		AACTCCCAGCACCGTC-1-0-0	A484_1	A484	KPC	0.205937	0.625871
ACACCGGTCTTACCTA-1-0-0-0	A484_1	A484	KPC	1.14413	0.657065	-1.43488	12.314		AACTCCCAGGGCTCTC-1-0-0	A484_1	A484	KPC	1.15454	0.959012
ACACTGAAGAAGATTC-1-0-0-0	A484_1	A484	KPC	0.386775	0.447354	-4.29283	-0.746992		AACTCCCAGTCGCCGT-1-0-0	A484_1	A484	KPC	0.590586	1.08909
ACACTGAGTACCGTAT-1-0-0-0	A484_1	A484	KPC	0.834634	0.521756	-4.29784	10.2566		AACTCCCCAAGCTGAG-1-0-0	A484_1	A484	KPC	0.491032	0.845205
ACACTGAGTTATCCGA-1-0-0-0	A484_1	A484	KPC	0.298894	1.53191	1.90576	-2.2461		AACTCCCCATGTAGTC-1-0-0	A484_1	A484	KPC	0.316574	1.63404
ACAGCCGAGTAATCCC-1-0-0-0	A484_1	A484	KPC	0.619312	0.614529	-7.24208	11.2307		AACTCCCGTACTCAAC-1-0-0	A484_1	A484	KPC	0.915318	0.918053
ACAGCCGCACATTCGA-1-0-0-0	A484_1	A484	KPC	0.28388	0.19195	2.31903	7.66414		AACTCCCGTTTGGGCC-1-0-0	A484_1	A484	KPC	0.445266	0.669401
ACAGCCGGTGGCTCCA-1-0-0-0	A484_1	A484	KPC	0.397503	0.681827	4.30422	14.0281		AACTCCCTCACTCTTA-1-0-0	A484_1	A484	KPC	0.360105	1.31537
ACAGCCGTCACGACTA-1-0-0-0	A484_1	A484	KPC	0.647532	0.50323	1.40208	12.9358		AACTCTTAGAACTGTA-1-0-0	A484_1	A484	KPC	0.673434	0.401052
ACAGCCGTCGTCCAGG-1-0-0-0	A484_1	A484	KPC	0.916992	1.17426	-1.32611	7.36742		AACTCTTAGACACGAC-1-0-0	A484_1	A484	KPC	1.40444	1.62113
ACAGCCGTCTAAGCCA-1-0-0-0	A484_1	A484	KPC	0.459895	0.144337	-7.53146	10.0011		AACTCTTAGGCTAGAC-1-0-0	A484_1	A484	KPC	0.327154	2.02026
ACAGCTAAGCAGATCG-1-0-0-0	A484_1	A484	KPC	0.622319	0.698968	2.89668	-2.50381		AACTCTTAGGGCTTGA-1-0-0	A484_1	A484	KPC	0.640014	0.201577
ACAGCTAAGGGCTCTC-1-0-0-0	A484_1	A484	KPC	0.782654	-0.00344688	-4.32498	11.6512		AACTCTTCAGTTCATG-1-0-0	A484_1	A484	KPC	0.506929	-0.157018
ACAGCTAAGTGCGATG-1-0-0-0	A484_1	A484	KPC	1.48915	1.99081	-1.44385	15.0505		AACTCTTCAGTTCCCT-1-0-0	A484_1	A484	KPC	0.515687	1.42723
ACAGCTACACAGGTTT-1-0-0-0	A484_1	A484	KPC	0.628524	0.540297	3.63809	12.6448		AACTCTTGTAAGTGTA-1-0-0	A484_1	A484	KPC	1.22584	0.699474
ACATACGCACATGTGT-1-0-0-0	A484_1	A484	KPC	0.374816	0.748153	-0.854446	-0.840034		AACTCTTGTACAGTTC-1-0-0	A484_1	A484	KPC	0.639496	0.98344
ACATACGTCAACCAAC-1-0-0-0	A484_1	A484	KPC	0.660955	-0.165728	-3.79256	10.1072		AACTCTTTCACTTCAT-1-0-0	A484_1	A484	KPC	0.639824	0.461237
ACATACGTCCTCGCAT-1-0-0-0	A484_1	A484	KPC	0.930156	1.27614	-1.29123	13.8301		AACTCTTTCTGGTGTA-1-0-0	A484_1	A484	KPC	1.26109	1.56412
ACATACGTCGTAGGTT-1-0-0-0	A484_1	A484	KPC	0.826755	1.31833	0.928826	14.8772		AACTCTTTCTTAGAGC-1-0-0	A484_1	A484	KPC	0.743294	1.25215
ACATCAGAGCGTCAAG-1-0-0-0	A484_1	A484	KPC	0.271043	0.158088	-2.9007	3.64478		AACTGGTAGCACACAG-1-0-0	A484_1	A484	KPC	1.47178	1.84362
ACATCAGAGTGGTAGC-1-0-0-0	A484_1	A484	KPC	0.181655	0.408442	-2.63223	-1.11396		AACTGGTAGCTACCGC-1-0-0	A484_1	A484	KPC	0.590962	-0.178794
ACATCAGCAGACGCTC-1-0-0-0	A484_1	A484	KPC	1.25915	1.76329	-2.06786	15.009		AACTGGTAGGCAATTA-1-0-0	A484_1	A484	KPC	0.507887	0.954732
ACATGGTAGGGATCTG-1-0-0-0	A484_1	A484	KPC	0.487087	0.370151	-7.33305	10.5985		AACTGGTAGTGGAGTC-1-0-0	A484_1	A484	KPC	0.991266	1.063
ACATGGTCATAAAGGT-1-0-0-0	A484_1	A484	KPC	1.15311	1.50803	-1.82775	14.0463		AACTGGTCACTGTCGG-1-0-0	A484_1	A484	KPC	0.337087	0.000677168
ACATGGTCATATACCG-1-0-0-0	A484_1	A484	KPC	0.722674	0.146026	-1.35938	13.4199		AACTGGTCATTATCTC-1-0-0	A484_1	A484	KPC	0.535851	1.59162
ACATGGTCATGACATC-1-0-0-0	A484_1	A484	KPC	0.585895	0.353854	7.25877	13.4121		AACTGGTGTACCGTTA-1-0-0	A484_1	A484	KPC	0.423363	1.6033
ACATGGTGTCTACCTC-1-0-0-0	A484_1	A484	KPC	0.357983	0.475928	1.17968	9.73953		AACTGGTGTCGCGTGT-1-0-0	A484_1	A484	KPC	0.809121	2.00742
ACATGGTTCAGTACGT-1-0-0-0	A484_1	A484	KPC	0.742187	0.0864903	11.3902	2.40727		AACTGGTGTTATGTGC-1-0-0	A484_1	A484	KPC	0.44721	0.553265
ACCAGTAAGACCACGA-1-0-0-0	A484_1	A484	KPC	0.574285	0.986507	-3.34642	11.1335		AACTTTCAGAGTACAT-1-0-0	A484_1	A484	KPC	0.376474	0.977324
ACCAGTACAGGGTACA-1-0-0-0	A484_1	A484	KPC	0.460861	1.43287	2.71138	-2.46035		AACTTTCAGGGTGTGT-1-0-0	A484_1	A484	KPC	0.743185	0.59286
ACCAGTATCTCTTATG-1-0-0-0	A484_1	A484	KPC	0.702041	0.840747	2.02836	0.357386		AACTTTCCAACACCCG-1-0-0	A484_1	A484	KPC	0.52442	0.824443
ACCAGTATCTGAGGGA-1-0-0-0	A484_1	A484	KPC	0.527597	1.29491	2.37053	-0.00517526		AACTTTCCAAGAAAGG-1-0-0	A484_1	A484	KPC	1.35356	0.866947
ACCCACTCAAACTGCT-1-0-0-0	A484_1	A484	KPC	0.610421	0.605671	4.24041	13.2682		AACTTTCCAAGAGGCT-1-0-0	A484_1	A484	KPC	1.04214	0.793062
ACCCACTCAAGCTGAG-1-0-0-0	A484_1	A484	KPC	0.828839	-0.0612498	6.59039	10.1915		AACTTTCGTAGGGACT-1-0-0	A484_1	A484	KPC	0.371633	1.07106
ACCCACTCACGACTCG-1-0-0-0	A484_1	A484	KPC	0.413816	0.18947	5.93401	13.9661		AACTTTCGTATGGTTC-1-0-0	A484_1	A484	KPC	0.332761	1.02895
ACCGTAAAGCTGCGAA-1-0-0-0	A484_1	A484	KPC	0.383055	0.146525	3.12592	6.98933		AACTTTCGTCATTAGC-1-0-0	A484_1	A484	KPC	0.919763	1.37512
ACCGTAAGTCGTCTTC-1-0-0-0	A484_1	A484	KPC	0.313016	0.459399	0.367264	-0.378518		AACTTTCGTTGTTTGG-1-0-0	A484_1	A484	KPC	0.873572	0.503235
ACCGTAATCAGTTAGC-1-0-0-0	A484_1	A484	KPC	0.45269	0.816592	4.29051	-1.41386		AACTTTCTCAGTGCAT-1-0-0	A484_1	A484	KPC	0.780031	0.136675
ACCGTAATCGTACCGG-1-0-0-0	A484_1	A484	KPC	0.86855	0.495222	-2.13275	10.7701		AAGACCTAGCAGACTG-1-0-0	A484_1	A484	KPC	0.461503	0.309195
ACCGTAATCGTTGCCT-1-0-0-0	A484_1	A484	KPC	1.44745	1.31919	-0.309384	6.6097		AAGACCTAGTCTCCTC-1-0-0	A484_1	A484	KPC	0.210442	0.465764
ACCTTTACATCCCACT-1-0-0-0	A484_1	A484	KPC	0.173598	1.49338	-0.637289	-0.291846		AAGACCTCAGTAACGG-1-0-0	A484_1	A484	KPC	0.72174	1.32915
ACCTTTAGTTCCGTCT-1-0-0-0	A484_1	A484	KPC	0.303179	-0.178164	-1.83484	8.24447		AAGACCTCATCGGACC-1-0-0	A484_1	A484	KPC	0.483662	0.689927
ACCTTTATCGAGGTAG-1-0-0-0	A484_1	A484	KPC	1.12046	1.68172	-2.43801	12.9529		AAGACCTCATCTATGG-1-0-0	A484_1	A484	KPC	0.356245	1.43382
ACGAGCCAGACAATAC-1-0-0-0	A484_1	A484	KPC	0.628157	0.755007	1.22091	0.651506		AAGACCTGTATGGTTC-1-0-0	A484_1	A484	KPC	0.421379	0.355565
ACGAGCCTCTGCGGCA-1-0-0-0	A484_1	A484	KPC	1.06035	0.74317	-1.86621	13.5539		AAGACCTGTCTAGTCA-1-0-0	A484_1	A484	KPC	0.65913	0.416869
ACGAGGACATTGAGCT-1-0-0-0	A484_1	A484	KPC	0.529372	1.33919	-3.77047	-3.459		AAGACCTGTCTCTTTA-1-0-0	A484_1	A484	KPC	0.384622	1.47321
ACGAGGATCATGCTCC-1-0-0-0	A484_1	A484	KPC	0.196636	1.05947	1.74434	-1.60976		AAGACCTGTCTGGTCG-1-0-0	A484_1	A484	KPC	0.278327	0.703916
ACGAGGATCGGCGCTA-1-0-0-0	A484_1	A484	KPC	0.923412	1.18322	-0.26966	13.37		AAGACCTTCAGTCCCT-1-0-0	A484_1	A484	KPC	0.939843	1.82611
ACGATACAGAAACCGC-1-0-0-0	A484_1	A484	KPC	0.422792	0.826954	2.75089	11.7849		AAGCCGCAGATCCGAG-1-0-0	A484_1	A484	KPC	0.454646	0.521577
ACGATACAGTGTGAAT-1-0-0-0	A484_1	A484	KPC	0.11556	0.70758	1.62549	-1.28836		AAGCCGCAGCGTTTAC-1-0-0	A484_1	A484	KPC	0.650579	-0.0169775
ACGATACCAAGGCTCC-1-0-0-0	A484_1	A484	KPC	0.360968	0.898999	-3.25353	-3.68572		AAGCCGCCACCACGTG-1-0-0	A484_1	A484	KPC	0.406208	0.964479
ACGATACTCAACGGCC-1-0-0-0	A484_1	A484	KPC	1.21458	1.47452	-0.461824	14.4526		AAGCCGCCAGGGTATG-1-0-0	A484_1	A484	KPC	0.467584	1.04359
ACGATACTCGTGGACC-1-0-0-0	A484_1	A484	KPC	0.270273	0.964346	2.87243	-0.775391		AAGCCGCGTATATCCG-1-0-0	A484_1	A484	KPC	0.804191	0.72764
ACGATGTCAAACCTAC-1-0-0-0	A484_1	A484	KPC	1.19017	1.62831	-2.67869	13.6075		AAGCCGCGTATCACCA-1-0-0	A484_1	A484	KPC	0.681754	1.59537
ACGATGTCACGGCCAT-1-0-0-0	A484_1	A484	KPC	0.270255	0.522581	-2.00455	-3.94687		AAGCCGCGTTATCGGT-1-0-0	A484_1	A484	KPC	0.530632	-0.109449
ACGATGTGTGCGATAG-1-0-0-0	A484_1	A484	KPC	1.06598	1.43151	-2.30494	14.367		AAGCCGCTCAAACCAC-1-0-0	A484_1	A484	KPC	1.00578	1.17394
ACGCAGCAGGTTACCT-1-0-0-0	A484_1	A484	KPC	1.29349	0.890597	-4.64901	12.6162		AAGCCGCTCACCGTAA-1-0-0	A484_1	A484	KPC	1.11206	0.367555
ACGCAGCCACAGGCCT-1-0-0-0	A484_1	A484	KPC	0.551513	1.31285	-2.73415	-3.35799		AAGCCGCTCCAGTATG-1-0-0	A484_1	A484	KPC	0.552609	0.598384
ACGCAGCGTGTATGGG-1-0-0-0	A484_1	A484	KPC	0.746647	0.496019	-2.85354	9.04429		AAGCCGCTCGGTTAAC-1-0-0	A484_1	A484	KPC	0.727624	0.56273
ACGCAGCTCTGCAGTA-1-0-0-0	A484_1	A484	KPC	0.638058	1.40459	1.3503	5.3175		AAGGAGCAGACCGGAT-1-0-0	A484_1	A484	KPC	0.595589	1.14408
ACGCCAGCAAAGTCAA-1-0-0-0	A484_1	A484	KPC	1.09604	1.46387	-1.8296	14.4278		AAGGAGCAGATGCCTT-1-0-0	A484_1	A484	KPC	0.590566	0.439064
ACGCCAGCACGGCGTT-1-0-0-0	A484_1	A484	KPC	0.609297	1.61383	2.78608	-2.06379		AAGGAGCAGCAGATCG-1-0-0	A484_1	A484	KPC	0.56835	0.0639799
ACGCCAGCATTCTTAC-1-0-0-0	A484_1	A484	KPC	0.739915	0.59221	4.47666	12.7764		AAGGAGCAGGCGCTCT-1-0-0	A484_1	A484	KPC	0.502893	1.16303
ACGCCAGGTAGGCATG-1-0-0-0	A484_1	A484	KPC	0.473319	0.503196	-1.09965	6.77049		AAGGAGCCAAGCGCTC-1-0-0	A484_1	A484	KPC	0.2971	0.727899
ACGCCGACACGAAACG-1-0-0-0	A484_1	A484	KPC	0.906027	-0.186271	-3.42835	10.5809		AAGGAGCCAATGAAAC-1-0-0	A484_1	A484	KPC	0.410588	-0.205734
ACGCCGACATTGTGCA-1-0-0-0	A484_1	A484	KPC	0.470417	0.706595	4.53327	7.8767		AAGGAGCCACCTGGTG-1-0-0	A484_1	A484	KPC	0.440933	0.442141
ACGCCGATCCCGGATG-1-0-0-0	A484_1	A484	KPC	0.841932	0.0354614	-4.42153	11.453		AAGGAGCCACTTCTGC-1-0-0	A484_1	A484	KPC	1.21347	0.088376
ACGGAGAGTACAGACG-1-0-0-0	A484_1	A484	KPC	0.821954	-0.216557	-3.59854	9.80158		AAGGAGCGTACTTGAC-1-0-0	A484_1	A484	KPC	0.275208	0.339734
ACGGAGATCCAAACTG-1-0-0-0	A484_1	A484	KPC	0.66467	-0.190378	-4.26685	9.83156		AAGGAGCTCCTGTAGA-1-0-0	A484_1	A484	KPC	0.331246	0.224317
ACGGCCACACAGGAGT-1-0-0-0	A484_1	A484	KPC	0.474149	1.11561	2.05154	-2.13068		AAGGCAGAGATCCTGT-1-0-0	A484_1	A484	KPC	0.41705	0.277553
ACGGCCACAGATGGGT-1-0-0-0	A484_1	A484	KPC	1.4492	1.57942	-2.0396	14.3311		AAGGCAGAGCCCTAAT-1-0-0	A484_1	A484	KPC	0.40261	1.44267
ACGGCCACAGGACGTA-1-0-0-0	A484_1	A484	KPC	1.04497	1.31619	0.365643	5.03937		AAGGCAGAGCTAGTCT-1-0-0	A484_1	A484	KPC	0.96729	1.36193
ACGGGCTGTCACAAGG-1-0-0-0	A484_1	A484	KPC	0.746251	1.4904	-0.880251	12.4287		AAGGCAGGTCAATACC-1-0-0	A484_1	A484	KPC	0.758766	1.48658
ACGGGCTGTGTTGAGG-1-0-0-0	A484_1	A484	KPC	0.485633	0.848593	2.6055	-1.67852		AAGGCAGGTGACCAAG-1-0-0	A484_1	A484	KPC	0.880153	1.24191
ACGGGTCAGAACTGTA-1-0-0-0	A484_1	A484	KPC	0.422753	0.429998	-3.36261	7.75487		AAGGCAGTCTTGACGA-1-0-0	A484_1	A484	KPC	1.21197	1.22372
ACGGGTCAGTCGATAA-1-0-0-0	A484_1	A484	KPC	0.547581	0.387368	-0.40622	7.15272		AAGGTTCAGCTGTTCA-1-0-0	A484_1	A484	KPC	0.866374	0.802057
ACGGGTCCAGACGCAA-1-0-0-0	A484_1	A484	KPC	1.3633	1.39106	-2.20561	14.3476		AAGGTTCAGGTGTGGT-1-0-0	A484_1	A484	KPC	0.242671	0.979213
ACGTCAAAGTCGTTTG-1-0-0-0	A484_1	A484	KPC	0.985965	0.770274	0.30399	15.4669		AAGGTTCAGTTATCGC-1-0-0	A484_1	A484	KPC	0.787606	1.39803
ACGTCAAAGTGGGATC-1-0-0-0	A484_1	A484	KPC	0.690791	0.331393	-3.97476	8.78034		AAGGTTCCAATAGAGT-1-0-0	A484_1	A484	KPC	0.646749	0.451363
ACGTCAACAAGCGATG-1-0-0-0	A484_1	A484	KPC	1.18187	0.907884	-4.26254	12.3888		AAGGTTCCAATGCCAT-1-0-0	A484_1	A484	KPC	0.441395	-0.459622
ACGTCAACACAGGAGT-1-0-0-0	A484_1	A484	KPC	0.479408	0.865686	-3.29238	-3.90834		AAGGTTCCACCGCTAG-1-0-0	A484_1	A484	KPC	0.964285	1.48594
ACGTCAAGTGTTGGGA-1-0-0-0	A484_1	A484	KPC	0.353961	0.500302	3.07383	-0.888854		AAGGTTCCAGGCTGAA-1-0-0	A484_1	A484	KPC	1.02009	0.497418
ACGTCAATCAGCGATT-1-0-0-0	A484_1	A484	KPC	0.851271	0.686303	-2.20851	13.4125		AAGGTTCTCAAACCGT-1-0-0	A484_1	A484	KPC	0.315519	0.940523
ACGTCAATCGCTGATA-1-0-0-0	A484_1	A484	KPC	1.0718	1.4236	0.485052	14.2852		AAGGTTCTCTCAACTT-1-0-0	A484_1	A484	KPC	0.293634	0.965688
ACTATCTCACGGTGTC-1-0-0-0	A484_1	A484	KPC	0.462881	0.773106	-0.315908	10.0801		AAGTCTGAGCGTGTCC-1-0-0	A484_1	A484	KPC	0.426227	0.265557
ACTATCTCATGCAACT-1-0-0-0	A484_1	A484	KPC	0.43001	0.463011	-3.54334	8.56111		AAGTCTGCAGACAAAT-1-0-0	A484_1	A484	KPC	0.689299	1.64462
ACTATCTTCTTGGGTA-1-0-0-0	A484_1	A484	KPC	0.330836	0.581738	-4.21824	-1.83081		AAGTCTGGTGACTCAT-1-0-0	A484_1	A484	KPC	0.793224	-0.0220246
ACTGAACCAACTTGAC-1-0-0-0	A484_1	A484	KPC	0.780722	0.47433	-4.23144	11.8548		AAGTCTGGTGGGTCAA-1-0-0	A484_1	A484	KPC	0.698257	0.876268
ACTGAACCACGTCAGC-1-0-0-0	A484_1	A484	KPC	1.29019	1.65651	-2.03996	14.2954		AAGTCTGGTTACGTCA-1-0-0	A484_1	A484	KPC	0.384955	1.52024
ACTGAACGTCTCTTTA-1-0-0-0	A484_1	A484	KPC	0.443021	0.431496	4.02258	-1.9875		AAGTCTGTCACCACCT-1-0-0	A484_1	A484	KPC	0.452965	1.23739
ACTGAACTCGTGGGAA-1-0-0-0	A484_1	A484	KPC	0.580148	0.411404	7.20163	12.7884		AAGTCTGTCAGAAATG-1-0-0	A484_1	A484	KPC	0.499472	0.316288
ACTGAGTAGGTCATCT-1-0-0-0	A484_1	A484	KPC	0.542003	0.594123	-3.98282	-2.91875		AAGTCTGTCCGTTGTC-1-0-0	A484_1	A484	KPC	0.349619	0.838241
ACTGATGAGTATGACA-1-0-0-0	A484_1	A484	KPC	0.48398	0.953389	4.14466	7.45792		AATCCAGAGAGAGCTC-1-0-0	A484_1	A484	KPC	0.267372	0.627359
ACTGATGGTACGAAAT-1-0-0-0	A484_1	A484	KPC	0.890466	0.897803	6.02767	11.9443		AATCCAGAGAGCTGCA-1-0-0	A484_1	A484	KPC	0.642663	0.249662
ACTGATGTCTGGTGTA-1-0-0-0	A484_1	A484	KPC	0.611076	2.0171	0.511492	-2.52169		AATCCAGCAAGCCCAC-1-0-0	A484_1	A484	KPC	0.417489	0.622125
ACTGCTCAGCTCCTCT-1-0-0-0	A484_1	A484	KPC	0.39155	1.0565	-4.32579	-0.983315		AATCCAGCACGGTAAG-1-0-0	A484_1	A484	KPC	0.741415	0.750944
ACTGCTCAGTAACCCT-1-0-0-0	A484_1	A484	KPC	0.49928	0.301246	4.59856	11.5921		AATCCAGGTAGAAGGA-1-0-0	A484_1	A484	KPC	0.921362	0.0184952
ACTGCTCAGTGACTCT-1-0-0-0	A484_1	A484	KPC	0.311739	1.12189	0.342481	0.0952891		AATCCAGGTGCGCTTG-1-0-0	A484_1	A484	KPC	0.510141	0.49133
ACTGCTCGTAGGCTGA-1-0-0-0	A484_1	A484	KPC	0.381208	0.333178	2.28214	10.9527		AATCCAGGTGGCCCTA-1-0-0	A484_1	A484	KPC	1.12829	0.651537
ACTGCTCTCCATTCTA-1-0-0-0	A484_1	A484	KPC	0.914598	0.249532	-4.20157	10.4314		AATCCAGGTTCGGCAC-1-0-0	A484_1	A484	KPC	0.869551	1.05668
ACTGCTCTCCCATTTA-1-0-0-0	A484_1	A484	KPC	0.675287	0.952664	-0.221509	13.6729		AATCCAGTCCCTTGTG-1-0-0	A484_1	A484	KPC	1.42383	0.964348
ACTGCTCTCCGCGGTA-1-0-0-0	A484_1	A484	KPC	0.299846	0.584559	-2.74045	-2.84464		AATCCAGTCTACTTAC-1-0-0	A484_1	A484	KPC	0.792144	0.742946
ACTGCTCTCGCATGAT-1-0-0-0	A484_1	A484	KPC	0.88836	0.521944	6.44934	10.4881		AATCGGTAGGAATCGC-1-0-0	A484_1	A484	KPC	0.17602	0.467695
ACTGCTCTCTCCAGGG-1-0-0-0	A484_1	A484	KPC	0.205495	0.10719	-3.21365	-1.70674		AATCGGTAGGTAAACT-1-0-0	A484_1	A484	KPC	1.25944	-0.0333338
ACTGTCCAGGCTAGGT-1-0-0-0	A484_1	A484	KPC	0.382275	0.453686	-1.98496	-0.942244		AATCGGTCACATTAGC-1-0-0	A484_1	A484	KPC	0.632649	1.09933
ACTTACTAGACTACAA-1-0-0-0	A484_1	A484	KPC	0.391488	0.310015	-4.2963	-2.97505		AATCGGTCAGTACACT-1-0-0	A484_1	A484	KPC	0.602184	1.61036
ACTTACTAGTTCGCGC-1-0-0-0	A484_1	A484	KPC	0.842819	1.29255	6.07688	10.4248		AATCGGTGTAAGGATT-1-0-0	A484_1	A484	KPC	0.683684	1.52823
ACTTACTGTCACAAGG-1-0-0-0	A484_1	A484	KPC	0.538523	-0.118937	6.39622	13.0804		AATCGGTGTAATAGCA-1-0-0	A484_1	A484	KPC	0.462519	1.82658
ACTTACTTCGGTCTAA-1-0-0-0	A484_1	A484	KPC	0.474458	0.602737	-0.980311	7.15922		AATCGGTGTAGTGAAT-1-0-0	A484_1	A484	KPC	0.468689	1.35648
ACTTACTTCTGCCCTA-1-0-0-0	A484_1	A484	KPC	0.22412	0.826936	-4.47756	-1.32011		AATCGGTGTCACACGC-1-0-0	A484_1	A484	KPC	0.135351	0.480452
ACTTGTTGTGGCGAAT-1-0-0-0	A484_1	A484	KPC	0.724363	1.15006	0.409565	10.542		AATCGGTGTGTGAAAT-1-0-0	A484_1	A484	KPC	0.887903	0.707502
ACTTGTTGTGGGTCAA-1-0-0-0	A484_1	A484	KPC	0.4243	-0.0059697	-2.53485	8.83262		AATCGGTGTTCCGGCA-1-0-0	A484_1	A484	KPC	0.556981	0.844284
ACTTGTTTCACTTACT-1-0-0-0	A484_1	A484	KPC	0.403901	0.721351	-0.260769	-2.20618		ACACCAAAGAAAGTGG-1-0-0	A484_1	A484	KPC	0.313677	0.264168
ACTTGTTTCCTTTACA-1-0-0-0	A484_1	A484	KPC	0.682009	1.14608	0.97094	13.5074		ACACCAAAGCTCCTCT-1-0-0	A484_1	A484	KPC	0.557507	0.287893
ACTTGTTTCTAACCGA-1-0-0-0	A484_1	A484	KPC	0.363557	0.967187	-3.66038	-3.46867		ACACCAAAGGACAGCT-1-0-0	A484_1	A484	KPC	0.972872	1.52837
ACTTTCAAGGAATGGA-1-0-0-0	A484_1	A484	KPC	0.253199	0.993476	-4.73954	-1.90225		ACACCAAAGGCATTGG-1-0-0	A484_1	A484	KPC	0.53896	1.07682
ACTTTCAAGTCATGCT-1-0-0-0	A484_1	A484	KPC	0.266685	0.474653	2.20711	8.0578		ACACCAAAGTGGTCCC-1-0-0	A484_1	A484	KPC	0.289664	0.468077
ACTTTCACAATCGAAA-1-0-0-0	A484_1	A484	KPC	0.732299	0.525999	4.41909	7.0852		ACACCAAGTAGGCTGA-1-0-0	A484_1	A484	KPC	0.404435	0.0779573
ACTTTCATCCTGCAGG-1-0-0-0	A484_1	A484	KPC	0.476421	1.34405	3.26445	-1.82549		ACACCAAGTATGGTTC-1-0-0	A484_1	A484	KPC	0.405145	0.97487
AGAATAGAGACAAAGG-1-0-0-0	A484_1	A484	KPC	0.589796	0.269365	0.769817	13.0644		ACACCAAGTGTTAAGA-1-0-0	A484_1	A484	KPC	0.368357	0.0960507
AGAATAGAGGTGTTAA-1-0-0-0	A484_1	A484	KPC	0.295582	0.278719	5.31552	13.0072		ACACCAATCCACGTGG-1-0-0	A484_1	A484	KPC	0.770124	0.985102
AGAATAGAGTGTCCCG-1-0-0-0	A484_1	A484	KPC	0.36387	1.6432	0.267338	-1.77212		ACACCAATCCGATATG-1-0-0	A484_1	A484	KPC	0.833858	-0.026893
AGAATAGCATAGGATA-1-0-0-0	A484_1	A484	KPC	0.467402	0.435793	4.73607	11.3313		ACACCCTAGACTTGAA-1-0-0	A484_1	A484	KPC	0.467008	1.14054
AGAATAGTCAACACCA-1-0-0-0	A484_1	A484	KPC	0.730019	0.378019	3.57697	12.3883		ACACCCTAGGGCTTGA-1-0-0	A484_1	A484	KPC	0.778281	1.49799
AGAATAGTCAGTTCGA-1-0-0-0	A484_1	A484	KPC	0.533095	0.744013	5.75292	12.3945		ACACCCTAGTCAAGCG-1-0-0	A484_1	A484	KPC	0.603323	0.730446
AGACGTTAGGGTCTCC-1-0-0-0	A484_1	A484	KPC	0.403899	1.72756	1.96016	-1.36349		ACACCCTCAAACAACA-1-0-0	A484_1	A484	KPC	0.860069	0.683757
AGACGTTCACACCGAC-1-0-0-0	A484_1	A484	KPC	0.58454	0.830937	-2.98904	-3.8423		ACACCCTCAATAGAGT-1-0-0	A484_1	A484	KPC	0.546496	0.240234
AGACGTTCATCATCCC-1-0-0-0	A484_1	A484	KPC	0.858464	-0.0869383	-3.09125	10.5295		ACACCCTCACAAGACG-1-0-0	A484_1	A484	KPC	0.326478	0.436571
AGACGTTTCTTCAACT-1-0-0-0	A484_1	A484	KPC	1.02957	0.829634	-2.69824	13.3896		ACACCCTCATGCCCGA-1-0-0	A484_1	A484	KPC	0.993493	0.423077
AGAGCTTCAATGAAAC-1-0-0-0	A484_1	A484	KPC	0.513167	0.458848	6.95719	12.3986		ACACCCTCATGTTCCC-1-0-0	A484_1	A484	KPC	0.313251	0.720305
AGAGCTTGTCACACGC-1-0-0-0	A484_1	A484	KPC	0.178349	1.24324	1.81095	-0.456542		ACACCCTGTCACAAGG-1-0-0	A484_1	A484	KPC	0.926662	1.51657
AGAGCTTTCTATGTGG-1-0-0-0	A484_1	A484	KPC	0.318006	0.275453	-3.43315	8.25695		ACACCCTGTCCTGCTT-1-0-0	A484_1	A484	KPC	0.377089	1.18293
AGAGTGGCAGCTCGCA-1-0-0-0	A484_1	A484	KPC	0.727073	1.56306	0.937997	13.0011		ACACCCTTCTGCAGTA-1-0-0	A484_1	A484	KPC	0.508976	1.26433
AGAGTGGGTCACTTCC-1-0-0-0	A484_1	A484	KPC	0.755298	0.985649	-7.92115	10.7235		ACACCGGAGGACAGAA-1-0-0	A484_1	A484	KPC	0.308569	-0.0275813
AGAGTGGGTGCACGAA-1-0-0-0	A484_1	A484	KPC	0.276522	0.171183	-3.91562	-0.748587		ACACCGGAGTAGCCGA-1-0-0	A484_1	A484	KPC	1.20135	0.611565
AGAGTGGGTTCATGGT-1-0-0-0	A484_1	A484	KPC	0.265369	0.643237	-2.06648	3.57374		ACACCGGCAGATCCAT-1-0-0	A484_1	A484	KPC	0.182412	0.969825
AGATCTGAGAGTACCG-1-0-0-0	A484_1	A484	KPC	0.486726	0.153656	-4.22533	9.75267		ACACCGGCATACGCTA-1-0-0	A484_1	A484	KPC	0.299881	0.281657
AGATCTGAGCATCATC-1-0-0-0	A484_1	A484	KPC	0.828948	0.744686	12.6576	6.35251		ACACCGGCATGTAGTC-1-0-0	A484_1	A484	KPC	0.426609	0.311767
AGATCTGAGCCAGTAG-1-0-0-0	A484_1	A484	KPC	0.318044	0.282484	-2.47791	-3.3002		ACACCGGGTACCGAGA-1-0-0	A484_1	A484	KPC	1.06805	0.786007
AGATTGCTCCATGAGT-1-0-0-0	A484_1	A484	KPC	0.814947	1.41213	0.143281	5.15381		ACACCGGGTAGCACGA-1-0-0	A484_1	A484	KPC	0.409432	0.594948
AGATTGCTCGAGAGCA-1-0-0-0	A484_1	A484	KPC	1.04967	0.523815	-7.452	12.0216		ACACCGGTCTTACCTA-1-0-0	A484_1	A484	KPC	1.19442	0.544796
AGCAGCCCAATCCGAT-1-0-0-0	A484_1	A484	KPC	0.810878	1.20703	3.18076	-2.93084		ACACTGAAGAAGATTC-1-0-0	A484_1	A484	KPC	0.387647	0.33461
AGCAGCCCATCGGAAG-1-0-0-0	A484_1	A484	KPC	0.289946	1.27419	0.668251	-1.51056		ACACTGAAGGAGCGAG-1-0-0	A484_1	A484	KPC	0.92767	1.01189
AGCAGCCGTCTAGCCG-1-0-0-0	A484_1	A484	KPC	0.250869	0.493554	-3.73531	-2.23632		ACACTGACACCGAAAG-1-0-0	A484_1	A484	KPC	0.865662	1.63029
AGCAGCCGTGATGTCT-1-0-0-0	A484_1	A484	KPC	0.2805	0.672052	-2.30976	-3.4341		ACACTGACACGGTAGA-1-0-0	A484_1	A484	KPC	0.417031	0.975674
AGCAGCCTCATGTGGT-1-0-0-0	A484_1	A484	KPC	0.476173	1.25815	1.75696	-2.23153		ACACTGACAGCTGTGC-1-0-0	A484_1	A484	KPC	0.479562	0.260029
AGCATACAGATGTCGG-1-0-0-0	A484_1	A484	KPC	0.333726	-0.282261	-4.12156	9.70083		ACACTGAGTACCGTAT-1-0-0	A484_1	A484	KPC	0.79998	0.495754
AGCATACAGCCACTAT-1-0-0-0	A484_1	A484	KPC	0.428748	0.800428	1.29253	-1.24017		ACACTGAGTTATCCGA-1-0-0	A484_1	A484	KPC	0.370181	1.33463
AGCATACAGGTGTTAA-1-0-0-0	A484_1	A484	KPC	0.642672	0.0415213	-4.05201	9.80883		ACACTGAGTTTGTTGG-1-0-0	A484_1	A484	KPC	0.393579	0.493747
AGCATACCACAACGCC-1-0-0-0	A484_1	A484	KPC	0.363511	1.50679	1.68718	10.2545		ACACTGATCAAAGTAG-1-0-0	A484_1	A484	KPC	0.561341	1.27129
AGCATACGTGATAAGT-1-0-0-0	A484_1	A484	KPC	0.452836	0.938588	-1.19314	-1.53188		ACACTGATCCTATTCA-1-0-0	A484_1	A484	KPC	0.313371	0.290079
AGCATACTCGCAGGCT-1-0-0-0	A484_1	A484	KPC	0.326335	0.588595	4.41659	-1.17816		ACAGCCGAGCATGGCA-1-0-0	A484_1	A484	KPC	0.579716	1.54835
AGCCTAAAGGTGCAAC-1-0-0-0	A484_1	A484	KPC	0.384432	2.08297	2.28719	-2.0015		ACAGCCGAGCGTCAAG-1-0-0	A484_1	A484	KPC	0.552423	0.744451
AGCCTAACAATCCGAT-1-0-0-0	A484_1	A484	KPC	1.00433	0.57119	-3.30687	12.5528		ACAGCCGAGTAATCCC-1-0-0	A484_1	A484	KPC	0.486558	0.664906
AGCCTAACATGGTCTA-1-0-0-0	A484_1	A484	KPC	0.807298	0.447995	-3.05558	11.5242		ACAGCCGAGTATGACA-1-0-0	A484_1	A484	KPC	0.912495	0.755822
AGCCTAAGTGCGATAG-1-0-0-0	A484_1	A484	KPC	0.77968	-0.283555	-4.10382	9.77441		ACAGCCGAGTGACATA-1-0-0	A484_1	A484	KPC	0.392889	1.50271
AGCGGTCCAATGAATG-1-0-0-0	A484_1	A484	KPC	0.459485	0.573611	3.60998	11.4552		ACAGCCGCACATTCGA-1-0-0	A484_1	A484	KPC	0.359534	0.153478
AGCGGTCTCAAGAAGT-1-0-0-0	A484_1	A484	KPC	0.957009	1.02218	-2.07196	11.0458		ACAGCCGGTCATATCG-1-0-0	A484_1	A484	KPC	0.541774	0.320593
AGCGGTCTCCTTCAAT-1-0-0-0	A484_1	A484	KPC	0.678292	0.606266	6.44339	12.2754		ACAGCCGGTCATATGC-1-0-0	A484_1	A484	KPC	0.515927	0.41994
AGCGGTCTCGTAGGAG-1-0-0-0	A484_1	A484	KPC	0.701727	0.941886	1.5796	13.177		ACAGCCGGTGGCTCCA-1-0-0	A484_1	A484	KPC	0.342584	0.673303
AGCGTATAGACCGGAT-1-0-0-0	A484_1	A484	KPC	0.783708	0.459732	-1.48746	12.9921		ACAGCCGTCACGACTA-1-0-0	A484_1	A484	KPC	0.599318	0.491947
AGCGTATCATATACGC-1-0-0-0	A484_1	A484	KPC	1.43353	0.541501	-6.90355	12.7537		ACAGCCGTCGTCCAGG-1-0-0	A484_1	A484	KPC	0.873221	1.17958
AGCTCCTAGAAACCTA-1-0-0-0	A484_1	A484	KPC	0.238316	0.0661489	-1.6246	0.78481		ACAGCCGTCGTTGCCT-1-0-0	A484_1	A484	KPC	0.486701	1.7192
AGCTCCTAGTGCAAGC-1-0-0-0	A484_1	A484	KPC	0.42498	0.887752	-3.59013	-3.28948		ACAGCCGTCTAAGCCA-1-0-0	A484_1	A484	KPC	0.404741	0.124918
AGCTCCTCAATCACAC-1-0-0-0	A484_1	A484	KPC	1.14405	1.18704	-3.68711	12.6186		ACAGCTAAGCAGATCG-1-0-0	A484_1	A484	KPC	0.668609	0.64473
AGCTCCTTCGCGATCG-1-0-0-0	A484_1	A484	KPC	0.944187	1.5707	-0.390673	13.9649		ACAGCTAAGGGCTCTC-1-0-0	A484_1	A484	KPC	0.780273	0.106748
AGCTCCTTCGTAGATC-1-0-0-0	A484_1	A484	KPC	0.34888	0.564524	-3.50394	-2.92607		ACAGCTAAGTGCGATG-1-0-0	A484_1	A484	KPC	1.41084	2.0846
AGCTCTCCAAGTTAAG-1-0-0-0	A484_1	A484	KPC	0.451998	-0.140299	-2.93829	9.97928		ACAGCTACAAATCCGT-1-0-0	A484_1	A484	KPC	0.784437	1.07603
AGCTCTCTCAGGTAAA-1-0-0-0	A484_1	A484	KPC	0.38104	0.353859	-1.16905	-1.63742		ACAGCTACAACACCCG-1-0-0	A484_1	A484	KPC	0.326793	-0.259009
AGCTTGAAGCTGTTCA-1-0-0-0	A484_1	A484	KPC	0.926719	0.930258	-2.68857	13.9358		ACAGCTACACAGGTTT-1-0-0	A484_1	A484	KPC	0.607419	0.586058
AGCTTGACACCGGAAA-1-0-0-0	A484_1	A484	KPC	1.3227	1.71504	-1.84004	13.6882		ACAGCTATCACAGGCC-1-0-0	A484_1	A484	KPC	0.476867	1.10187
AGCTTGACAGCCTATA-1-0-0-0	A484_1	A484	KPC	1.01539	1.14031	0.170004	13.927		ACAGCTATCTGTCTCG-1-0-0	A484_1	A484	KPC	0.315479	0.77444
AGCTTGAGTAGGCATG-1-0-0-0	A484_1	A484	KPC	0.309694	0.109595	-7.41569	9.48869		ACATACGAGGTGCAAC-1-0-0	A484_1	A484	KPC	1.05009	0.785448
AGCTTGATCAAGATCC-1-0-0-0	A484_1	A484	KPC	0.347209	0.852521	2.03115	0.297321		ACATACGAGTCCGTAT-1-0-0	A484_1	A484	KPC	1.15587	1.58497
AGCTTGATCCAGAGGA-1-0-0-0	A484_1	A484	KPC	0.559352	0.612244	-8.63095	10.8237		ACATACGCAAGGTTTC-1-0-0	A484_1	A484	KPC	0.765795	1.11236
AGCTTGATCCCGACTT-1-0-0-0	A484_1	A484	KPC	0.581279	0.715463	2.79468	10.1775		ACATACGCACATGTGT-1-0-0	A484_1	A484	KPC	0.325821	0.796275
AGGCCACAGACCGGAT-1-0-0-0	A484_1	A484	KPC	1.16174	0.914934	-2.43161	14.5361		ACATACGGTAAATGTG-1-0-0	A484_1	A484	KPC	0.355283	0.802665
AGGCCACCACACATGT-1-0-0-0	A484_1	A484	KPC	0.862207	0.312698	7.48384	13.56		ACATACGGTAAGTGTA-1-0-0	A484_1	A484	KPC	0.421102	-0.094575
AGGCCACCATTACCTT-1-0-0-0	A484_1	A484	KPC	0.394442	-0.154414	1.25671	10.6574		ACATACGGTCGCGGTT-1-0-0	A484_1	A484	KPC	0.566028	0.172372
AGGCCACGTTCCCGAG-1-0-0-0	A484_1	A484	KPC	0.461436	0.786934	1.62948	0.567171		ACATACGGTGTATGGG-1-0-0	A484_1	A484	KPC	1.00669	0.694088
AGGCCACTCCAGTATG-1-0-0-0	A484_1	A484	KPC	0.801199	0.936381	0.68566	15.0706		ACATACGGTTTGTTTC-1-0-0	A484_1	A484	KPC	0.40654	0.427254
AGGCCACTCGGACAAG-1-0-0-0	A484_1	A484	KPC	0.429135	0.557128	-3.25323	-3.61161		ACATACGTCAACCAAC-1-0-0	A484_1	A484	KPC	0.621925	-0.169909
AGGCCACTCTGCAGTA-1-0-0-0	A484_1	A484	KPC	0.733132	0.648311	0.221817	14.5776		ACATACGTCCTCGCAT-1-0-0	A484_1	A484	KPC	0.920305	1.24078
AGGCCGTCAAGGACAC-1-0-0-0	A484_1	A484	KPC	0.247841	0.215887	-6.47072	7.59077		ACATACGTCGGATGTT-1-0-0	A484_1	A484	KPC	0.676001	0.690971
AGGCCGTCAGCGTCCA-1-0-0-0	A484_1	A484	KPC	0.826725	0.463844	-7.8265	11.0396		ACATACGTCGTAGGTT-1-0-0	A484_1	A484	KPC	0.825817	1.30909
AGGCCGTCATATACGC-1-0-0-0	A484_1	A484	KPC	0.646616	1.44446	-0.234415	14.6608		ACATCAGAGCGTCAAG-1-0-0	A484_1	A484	KPC	0.223012	0.164207
AGGGAGTAGACAATAC-1-0-0-0	A484_1	A484	KPC	0.280758	0.4258	-3.08124	-1.28987		ACATCAGAGTGGTAGC-1-0-0	A484_1	A484	KPC	0.162649	0.31409
AGGGAGTAGGGAGTAA-1-0-0-0	A484_1	A484	KPC	1.05805	1.53347	-0.623215	13.4211		ACATCAGCAGACGCAA-1-0-0	A484_1	A484	KPC	0.989948	1.64865
AGGGAGTAGTGCAAGC-1-0-0-0	A484_1	A484	KPC	0.377888	0.606207	3.04723	-1.6712		ACATCAGCAGACGCTC-1-0-0	A484_1	A484	KPC	1.25318	1.73878
AGGGAGTAGTGGTCCC-1-0-0-0	A484_1	A484	KPC	0.348345	0.0110877	-2.16703	8.04899		ACATCAGCATTCACTT-1-0-0	A484_1	A484	KPC	0.512535	1.33417
AGGGAGTTCAGGATCT-1-0-0-0	A484_1	A484	KPC	1.19696	0.0459703	-4.55362	12.6747		ACATCAGGTCAGATAA-1-0-0	A484_1	A484	KPC	0.772404	0.887861
AGGGAGTTCCTTTCTC-1-0-0-0	A484_1	A484	KPC	0.516943	1.00158	-1.48221	2.24615		ACATCAGTCATACGGT-1-0-0	A484_1	A484	KPC	0.857021	0.909844
AGGGATGCATCAGTCA-1-0-0-0	A484_1	A484	KPC	0.420517	0.361262	6.28775	12.3966		ACATCAGTCCCGACTT-1-0-0	A484_1	A484	KPC	1.38886	1.61707
AGGGATGGTAAACACA-1-0-0-0	A484_1	A484	KPC	0.536892	0.587862	-0.145105	-0.0784196		ACATGGTAGAAAGTGG-1-0-0	A484_1	A484	KPC	0.288739	0.818374
AGGGATGGTACCGCTG-1-0-0-0	A484_1	A484	KPC	0.332651	0.583226	0.185113	-2.42994		ACATGGTAGAGTAATC-1-0-0	A484_1	A484	KPC	0.702285	0.637115
AGGGATGGTGATGCCC-1-0-0-0	A484_1	A484	KPC	0.618052	-0.301569	6.8295	9.59454		ACATGGTAGGGATCTG-1-0-0	A484_1	A484	KPC	0.404988	0.322017
AGGGTGAAGAATCTCC-1-0-0-0	A484_1	A484	KPC	0.388282	0.984753	4.19819	-1.91668		ACATGGTCACGGTAAG-1-0-0	A484_1	A484	KPC	0.507467	0.986589
AGGGTGACAGATTGCT-1-0-0-0	A484_1	A484	KPC	0.469999	1.74082	0.291488	-2.22029		ACATGGTCATAAAGGT-1-0-0	A484_1	A484	KPC	1.1162	1.62749
AGGGTGAGTGATGCCC-1-0-0-0	A484_1	A484	KPC	0.812188	0.492727	-3.96527	5.78526		ACATGGTCATATACCG-1-0-0	A484_1	A484	KPC	0.707201	0.193516
AGGGTGATCCCAAGAT-1-0-0-0	A484_1	A484	KPC	0.36615	1.57435	-0.0940684	-2.06483		ACATGGTCATGACATC-1-0-0	A484_1	A484	KPC	0.578249	0.317341
AGGGTGATCCGAATGT-1-0-0-0	A484_1	A484	KPC	0.3446	0.0414574	4.9783	13.9117		ACATGGTGTATATGAG-1-0-0	A484_1	A484	KPC	1.01148	1.81415
AGGTCATAGTGTCCCG-1-0-0-0	A484_1	A484	KPC	0.438299	0.728684	-7.05002	10.1913		ACATGGTGTCAGAATA-1-0-0	A484_1	A484	KPC	0.469647	-0.391727
AGGTCATCACTTAACG-1-0-0-0	A484_1	A484	KPC	0.347365	0.964257	-1.2096	9.89422		ACATGGTGTCTACCTC-1-0-0	A484_1	A484	KPC	0.32921	0.463488
AGGTCATCAGATGGCA-1-0-0-0	A484_1	A484	KPC	0.353887	0.549078	-3.81157	-3.45171		ACATGGTTCACCATAG-1-0-0	A484_1	A484	KPC	0.717524	0.562262
AGGTCCGAGGCAGGTT-1-0-0-0	A484_1	A484	KPC	0.400769	1.04358	2.62161	-1.78297		ACATGGTTCAGTACGT-1-0-0	A484_1	A484	KPC	0.683626	0.0661815
AGGTCCGCAGGCAGTA-1-0-0-0	A484_1	A484	KPC	0.852863	1.2263	-0.707291	12.1476		ACATGGTTCCACGAAT-1-0-0	A484_1	A484	KPC	0.432334	-0.0423631
AGGTCCGCATACAGCT-1-0-0-0	A484_1	A484	KPC	0.382592	1.15891	4.17077	-1.54334		ACCAGTAAGACCACGA-1-0-0	A484_1	A484	KPC	0.584109	1.00367
AGGTCCGTCCAAATGC-1-0-0-0	A484_1	A484	KPC	0.643859	0.643648	3.32492	7.2262		ACCAGTAAGCACCGCT-1-0-0	A484_1	A484	KPC	0.352941	0.65162
AGTAGTCGTCCTAGCG-1-0-0-0	A484_1	A484	KPC	0.750312	-0.00720894	-3.67471	9.36484		ACCAGTACAAAGGAAG-1-0-0	A484_1	A484	KPC	0.540896	0.528458
AGTCTTTAGCCAGGAT-1-0-0-0	A484_1	A484	KPC	0.327714	1.28462	2.55268	-2.69774		ACCAGTACAGGGTACA-1-0-0	A484_1	A484	KPC	0.431411	1.45448
AGTCTTTCAAATACAG-1-0-0-0	A484_1	A484	KPC	0.389867	1.81208	-0.40865	-2.52339		ACCAGTAGTGTCTGAT-1-0-0	A484_1	A484	KPC	0.46409	1.36489
AGTCTTTGTGGTCCGT-1-0-0-0	A484_1	A484	KPC	0.4001	1.16326	0.821374	-1.7921		ACCAGTAGTGTGGCTC-1-0-0	A484_1	A484	KPC	0.65005	0.179485
AGTCTTTTCATACGGT-1-0-0-0	A484_1	A484	KPC	0.746763	-0.0125436	-7.65645	9.792		ACCAGTATCTCTTATG-1-0-0	A484_1	A484	KPC	0.691929	0.949876
AGTGAGGAGCCCTAAT-1-0-0-0	A484_1	A484	KPC	0.410024	-0.11062	4.56095	9.40451		ACCAGTATCTGAGGGA-1-0-0	A484_1	A484	KPC	0.541098	1.26128
AGTGAGGAGCTAAGAT-1-0-0-0	A484_1	A484	KPC	0.659621	-0.00520033	-8.46906	11.0688		ACCCACTAGACTAAGT-1-0-0	A484_1	A484	KPC	0.552262	1.49513
AGTGAGGCACTGTGTA-1-0-0-0	A484_1	A484	KPC	0.992373	0.840263	-0.54506	15.1813		ACCCACTCAAACTGCT-1-0-0	A484_1	A484	KPC	0.593439	0.618316
AGTGAGGCATCGTCGG-1-0-0-0	A484_1	A484	KPC	0.876239	-0.0673028	-7.09596	12.2716		ACCCACTCAACAACCT-1-0-0	A484_1	A484	KPC	0.499318	0.121751
AGTGAGGGTTCCACGG-1-0-0-0	A484_1	A484	KPC	0.855355	0.738257	0.0606146	14.8028		ACCCACTCAAGCTGAG-1-0-0	A484_1	A484	KPC	0.807571	-0.025407
AGTGGGACAGGATCGA-1-0-0-0	A484_1	A484	KPC	1.10872	1.43494	-0.928017	14.4296		ACCCACTCACCAGATT-1-0-0	A484_1	A484	KPC	1.0972	1.38741
AGTGGGACATAACCTG-1-0-0-0	A484_1	A484	KPC	1.05295	0.29014	-3.84762	10.5452		ACCCACTCACGACTCG-1-0-0	A484_1	A484	KPC	0.400179	0.165749
AGTGGGACATGGAATA-1-0-0-0	A484_1	A484	KPC	0.289196	0.610211	0.111325	-2.43422		ACCCACTGTATGAAAC-1-0-0	A484_1	A484	KPC	0.334854	0.0312914
AGTGGGAGTACAGACG-1-0-0-0	A484_1	A484	KPC	0.931711	0.442816	-7.84303	10.2099		ACCCACTGTCATATGC-1-0-0	A484_1	A484	KPC	0.512519	1.10592
AGTGGGAGTATAATGG-1-0-0-0	A484_1	A484	KPC	1.0923	1.65855	-0.377057	15.1928		ACCGTAAAGAGAACAG-1-0-0	A484_1	A484	KPC	0.276424	0.457547
AGTGGGAGTGGCAAAC-1-0-0-0	A484_1	A484	KPC	0.660004	0.216211	-1.09723	12.6386		ACCGTAAAGCTGCGAA-1-0-0	A484_1	A484	KPC	0.342694	0.175977
AGTGGGAGTTGATTGC-1-0-0-0	A484_1	A484	KPC	0.590479	0.42782	-1.00496	9.92594		ACCGTAAAGGCAGGTT-1-0-0	A484_1	A484	KPC	0.17778	-0.169992
AGTGGGATCCGATATG-1-0-0-0	A484_1	A484	KPC	0.426463	0.926032	0.763178	-1.22311		ACCGTAAAGGGAGTAA-1-0-0	A484_1	A484	KPC	0.553569	-0.336756
AGTGTCACAAAGCAAT-1-0-0-0	A484_1	A484	KPC	0.606473	0.365323	-1.61497	7.82823		ACCGTAACAAGAGTCG-1-0-0	A484_1	A484	KPC	0.850294	1.55172
AGTGTCAGTTACGTCA-1-0-0-0	A484_1	A484	KPC	0.556792	-0.165338	-3.83844	7.77671		ACCGTAAGTCGTCTTC-1-0-0	A484_1	A484	KPC	0.312637	0.470462
AGTGTCATCTTGGGTA-1-0-0-0	A484_1	A484	KPC	1.1799	0.300991	-4.84917	12.8384		ACCGTAATCAGTTAGC-1-0-0	A484_1	A484	KPC	0.384707	0.720376
AGTTGGTAGTTACGGG-1-0-0-0	A484_1	A484	KPC	0.883262	0.0128021	-3.96364	9.81139		ACCGTAATCGTACCGG-1-0-0	A484_1	A484	KPC	0.900484	0.589542
AGTTGGTCAACAACCT-1-0-0-0	A484_1	A484	KPC	0.74446	1.00631	-1.88809	12.1035		ACCGTAATCGTTGCCT-1-0-0	A484_1	A484	KPC	1.44141	1.29116
AGTTGGTCAATAGCAA-1-0-0-0	A484_1	A484	KPC	0.556121	0.908639	2.51339	10.2431		ACCTTTAAGTGGGTTG-1-0-0	A484_1	A484	KPC	0.201185	0.488121
AGTTGGTCACGAAATA-1-0-0-0	A484_1	A484	KPC	0.996979	1.10028	-1.50316	12.4721		ACCTTTACAGCCACCA-1-0-0	A484_1	A484	KPC	0.673414	1.64242
AGTTGGTCACGCGAAA-1-0-0-0	A484_1	A484	KPC	0.574917	0.559483	4.41208	12.1516		ACCTTTACATCCCACT-1-0-0	A484_1	A484	KPC	0.205111	1.52558
AGTTGGTCATATGGTC-1-0-0-0	A484_1	A484	KPC	0.815539	0.619774	4.73245	12.5737		ACCTTTAGTTCCGTCT-1-0-0	A484_1	A484	KPC	0.256998	-0.251426
AGTTGGTCATCGGGTC-1-0-0-0	A484_1	A484	KPC	1.23386	1.80504	0.100137	5.00556		ACCTTTAGTTGAGGTG-1-0-0	A484_1	A484	KPC	0.67184	0.451843
AGTTGGTCATGCCTTC-1-0-0-0	A484_1	A484	KPC	0.652385	0.21914	-7.73207	11.3962		ACCTTTATCCTCATTA-1-0-0	A484_1	A484	KPC	1.02743	1.78139
AGTTGGTGTCTAAAGA-1-0-0-0	A484_1	A484	KPC	0.692503	1.27326	2.80192	-2.65204		ACCTTTATCGAGGTAG-1-0-0	A484_1	A484	KPC	1.15674	1.63091
AGTTGGTTCCATTCTA-1-0-0-0	A484_1	A484	KPC	1.00298	0.91068	4.75327	-0.683648		ACCTTTATCTCTGCTG-1-0-0	A484_1	A484	KPC	0.592271	-0.12521
AGTTGGTTCGTGGGAA-1-0-0-0	A484_1	A484	KPC	0.377715	0.745231	-4.81693	-2.50077		ACGAGCCAGACAATAC-1-0-0	A484_1	A484	KPC	0.625784	0.687431
ATAACGCGTTGGACCC-1-0-0-0	A484_1	A484	KPC	0.221219	1.42128	1.11771	-0.650458		ACGAGCCAGGTGCTTT-1-0-0	A484_1	A484	KPC	1.1575	1.53881
ATAAGAGCAATCACAC-1-0-0-0	A484_1	A484	KPC	0.34657	0.65292	0.278828	0.471543		ACGAGCCCAAGTTCTG-1-0-0	A484_1	A484	KPC	0.704694	0.624483
ATAAGAGCACGGTAAG-1-0-0-0	A484_1	A484	KPC	1.01704	0.803647	-4.32282	12.9894		ACGAGCCCAGGACCCT-1-0-0	A484_1	A484	KPC	0.47498	0.730204
ATAAGAGGTAGATTAG-1-0-0-0	A484_1	A484	KPC	0.637757	0.294339	-7.7557	10.9866		ACGAGCCTCTGCGGCA-1-0-0	A484_1	A484	KPC	0.989913	0.874458
ATAAGAGGTTCGTGAT-1-0-0-0	A484_1	A484	KPC	1.00936	0.917582	-7.53103	11.7018		ACGAGGACATTGAGCT-1-0-0	A484_1	A484	KPC	0.468282	1.25858
ATAGACCAGTAGATGT-1-0-0-0	A484_1	A484	KPC	0.452692	1.07008	2.09024	-0.730128		ACGAGGATCATGCTCC-1-0-0	A484_1	A484	KPC	0.203359	0.986328
ATAGACCCACTTAACG-1-0-0-0	A484_1	A484	KPC	1.27638	1.17665	-3.27942	13.1703		ACGAGGATCGGCGCTA-1-0-0	A484_1	A484	KPC	0.919413	1.2556
ATCACGAAGAATAGGG-1-0-0-0	A484_1	A484	KPC	0.762355	0.563905	-0.987614	5.80126		ACGAGGATCTAACGGT-1-0-0	A484_1	A484	KPC	1.10241	1.20836
ATCACGAAGACTAAGT-1-0-0-0	A484_1	A484	KPC	0.436226	1.00098	1.282	-2.74311		ACGATACAGAAACCGC-1-0-0	A484_1	A484	KPC	0.404114	0.694887
ATCACGAAGATCGATA-1-0-0-0	A484_1	A484	KPC	0.749555	0.290057	-4.27963	11.542		ACGATACAGGTGATAT-1-0-0	A484_1	A484	KPC	0.73146	1.19784
ATCACGACACGGTAGA-1-0-0-0	A484_1	A484	KPC	0.723112	0.0853981	-3.93669	10.059		ACGATACAGTAGATGT-1-0-0	A484_1	A484	KPC	1.09251	0.785865
ATCACGATCCGAACGC-1-0-0-0	A484_1	A484	KPC	0.881705	1.03863	-2.29615	12.301		ACGATACAGTGTGAAT-1-0-0	A484_1	A484	KPC	0.105261	0.691679
ATCATCTCAACACCTA-1-0-0-0	A484_1	A484	KPC	0.535203	0.582512	-3.66559	-3.64367		ACGATACCAAGGCTCC-1-0-0	A484_1	A484	KPC	0.380869	0.784686
ATCATGGCACCAGGTC-1-0-0-0	A484_1	A484	KPC	0.974365	0.588648	-7.93617	11.5421		ACGATACCAATCAGAA-1-0-0	A484_1	A484	KPC	0.399287	0.963101
ATCATGGCACCATCCT-1-0-0-0	A484_1	A484	KPC	0.214437	0.652909	2.82455	-0.586698		ACGATACTCAACGGCC-1-0-0	A484_1	A484	KPC	1.20303	1.55958
ATCATGGTCACGGTTA-1-0-0-0	A484_1	A484	KPC	0.439892	1.25426	1.36229	-1.11891		ACGATACTCGTGGACC-1-0-0	A484_1	A484	KPC	0.285558	0.910835
ATCATGGTCTTCGAGA-1-0-0-0	A484_1	A484	KPC	0.291387	0.482473	-3.74001	-3.10764		ACGATGTAGATGTGGC-1-0-0	A484_1	A484	KPC	0.333209	0.529194
ATCCACCAGGTGGGTT-1-0-0-0	A484_1	A484	KPC	1.04138	0.114219	-6.36802	12.7643		ACGATGTCAAACCTAC-1-0-0	A484_1	A484	KPC	1.18032	1.61623
ATCCACCCACCGATAT-1-0-0-0	A484_1	A484	KPC	1.23342	1.47753	-0.59548	15.4794		ACGATGTCAAACTGTC-1-0-0	A484_1	A484	KPC	0.371725	0.338209
ATCCACCCAGCTGTTA-1-0-0-0	A484_1	A484	KPC	1.24176	0.93336	-2.87258	13.2215		ACGATGTCACGGCCAT-1-0-0	A484_1	A484	KPC	0.300122	0.460493
ATCCACCTCTAACTCT-1-0-0-0	A484_1	A484	KPC	1.65794	1.37048	-2.02608	14.7307		ACGATGTCATCACGTA-1-0-0	A484_1	A484	KPC	0.569267	-0.430674
ATCCGAAAGCTAAGAT-1-0-0-0	A484_1	A484	KPC	0.366028	1.10057	-4.90976	-2.90927		ACGATGTCATCCTTGC-1-0-0	A484_1	A484	KPC	0.377061	1.19317
ATCCGAAGTCTGCAAT-1-0-0-0	A484_1	A484	KPC	0.360429	-0.215581	-6.50352	10.1789		ACGATGTCATGCTGGC-1-0-0	A484_1	A484	KPC	0.260982	1.22772
ATCCGAAGTTTGACAC-1-0-0-0	A484_1	A484	KPC	0.473805	1.04829	-2.96681	-3.67303		ACGATGTGTCAGCTAT-1-0-0	A484_1	A484	KPC	0.656721	0.415329
ATCGAGTCAAGTCTAC-1-0-0-0	A484_1	A484	KPC	0.53417	0.413455	5.48556	14.2914		ACGATGTGTCCATGAT-1-0-0	A484_1	A484	KPC	0.675531	0.94236
ATCGAGTTCTGAAAGA-1-0-0-0	A484_1	A484	KPC	0.7177	-0.0492442	-3.92505	9.9446		ACGATGTGTGCGATAG-1-0-0	A484_1	A484	KPC	1.10467	1.39457
ATCTACTCAAATTGCC-1-0-0-0	A484_1	A484	KPC	0.718971	0.76212	3.2835	12.6178		ACGATGTGTGTCCTCT-1-0-0	A484_1	A484	KPC	0.309894	0.0532542
ATCTACTCACCTTGTC-1-0-0-0	A484_1	A484	KPC	0.827998	0.567419	-7.34825	12.4922		ACGCAGCAGAGAGCTC-1-0-0	A484_1	A484	KPC	0.416177	1.22393
ATCTGCCAGCTACCGC-1-0-0-0	A484_1	A484	KPC	0.459501	0.0291891	-3.75313	7.87782		ACGCAGCAGGTTACCT-1-0-0	A484_1	A484	KPC	1.24766	0.861047
ATCTGCCCATGCAACT-1-0-0-0	A484_1	A484	KPC	0.370532	0.487349	-4.60177	-3.14798		ACGCAGCCACAGGCCT-1-0-0	A484_1	A484	KPC	0.572465	1.18838
ATCTGCCGTAATCACC-1-0-0-0	A484_1	A484	KPC	0.682353	-0.176946	-3.5906	7.94779		ACGCAGCGTCAATACC-1-0-0	A484_1	A484	KPC	1.00186	0.954902
ATCTGCCTCCCTGACT-1-0-0-0	A484_1	A484	KPC	0.321116	1.1014	0.435857	-2.6188		ACGCAGCGTGTATGGG-1-0-0	A484_1	A484	KPC	0.708322	0.497794
ATGAGGGGTCCAGTGC-1-0-0-0	A484_1	A484	KPC	0.764351	1.22374	-0.777772	13.4223		ACGCAGCGTTGCTCCT-1-0-0	A484_1	A484	KPC	0.47176	1.50378
ATGAGGGTCACATGCA-1-0-0-0	A484_1	A484	KPC	0.726577	1.48821	2.63897	12.6092		ACGCAGCTCTGCAGTA-1-0-0	A484_1	A484	KPC	0.621224	1.50525
ATGAGGGTCTAAGCCA-1-0-0-0	A484_1	A484	KPC	0.243362	1.174	1.3764	-1.29351		ACGCCAGAGACGACGT-1-0-0	A484_1	A484	KPC	0.876483	0.785809
ATGCGATAGCCCAGCT-1-0-0-0	A484_1	A484	KPC	0.282907	0.891015	-3.19908	-3.27067		ACGCCAGAGTGGGCTA-1-0-0	A484_1	A484	KPC	1.18815	1.14475
ATGCGATCAAAGCGGT-1-0-0-0	A484_1	A484	KPC	0.771186	0.856076	-0.197788	14.1917		ACGCCAGCAAAGTCAA-1-0-0	A484_1	A484	KPC	1.12079	1.539
ATGCGATCAAGCTGTT-1-0-0-0	A484_1	A484	KPC	0.252537	0.956198	2.10295	-2.67479		ACGCCAGCACGGCGTT-1-0-0	A484_1	A484	KPC	0.651378	1.50552
ATGCGATCACATGACT-1-0-0-0	A484_1	A484	KPC	0.747318	0.802448	1.70813	12.0279		ACGCCAGCATTCTTAC-1-0-0	A484_1	A484	KPC	0.698175	0.652883
ATGCGATCATCCCATC-1-0-0-0	A484_1	A484	KPC	1.16652	0.658745	-2.39262	13.5884		ACGCCAGCATTGGTAC-1-0-0	A484_1	A484	KPC	0.679769	1.24651
ATGCGATGTAAACACA-1-0-0-0	A484_1	A484	KPC	0.686018	0.700667	-3.90583	10.6603		ACGCCAGGTAGGCATG-1-0-0	A484_1	A484	KPC	0.46941	0.438949
ATGCGATGTAAAGTCA-1-0-0-0	A484_1	A484	KPC	1.17637	0.830946	-3.20369	13.8794		ACGCCAGTCGCCTGTT-1-0-0	A484_1	A484	KPC	0.47246	1.39537
ATGGGAGGTTTGCATG-1-0-0-0	A484_1	A484	KPC	0.689118	0.0456556	-4.55471	11.4559		ACGCCGAAGTGCAAGC-1-0-0	A484_1	A484	KPC	0.230352	-0.495303
ATGGGAGTCTGTGCAA-1-0-0-0	A484_1	A484	KPC	0.375878	1.69277	2.07376	-1.88299		ACGCCGACACGAAACG-1-0-0	A484_1	A484	KPC	0.854444	-0.229509
ATGTGTGAGATCTGCT-1-0-0-0	A484_1	A484	KPC	0.747741	1.40484	0.739808	14.3057		ACGCCGACATTGTGCA-1-0-0	A484_1	A484	KPC	0.472992	0.709272
ATGTGTGGTCAAACTC-1-0-0-0	A484_1	A484	KPC	0.280465	-0.330296	-3.40524	7.72138		ACGCCGATCATAACCG-1-0-0	A484_1	A484	KPC	0.257947	0.405167
ATGTGTGTCATACGGT-1-0-0-0	A484_1	A484	KPC	0.764259	0.0290664	7.23641	12.2097		ACGCCGATCCCGGATG-1-0-0	A484_1	A484	KPC	0.732178	0.0979832
ATGTGTGTCCTATGTT-1-0-0-0	A484_1	A484	KPC	0.360247	-0.026862	-8.77286	11.0596		ACGCCGATCGGATGGA-1-0-0	A484_1	A484	KPC	0.544452	1.62363
ATTACTCAGCAGGTCA-1-0-0-0	A484_1	A484	KPC	0.413084	1.6353	3.05667	-1.84725		ACGCCGATCGTGGGAA-1-0-0	A484_1	A484	KPC	1.02819	1.61906
ATTACTCCATGACGGA-1-0-0-0	A484_1	A484	KPC	0.693167	0.305313	6.10889	11.9239		ACGCCGATCTCTGCTG-1-0-0	A484_1	A484	KPC	0.838824	0.907899
ATTACTCGTCTCTCTG-1-0-0-0	A484_1	A484	KPC	0.518021	0.548863	6.54804	12.9385		ACGCCGATCTGCTGCT-1-0-0	A484_1	A484	KPC	0.854099	0.521436
ATTATCCCAGCTCCGA-1-0-0-0	A484_1	A484	KPC	0.374529	1.1113	1.29868	-1.87214		ACGGAGACAGCTGTTA-1-0-0	A484_1	A484	KPC	0.535629	1.24574
ATTATCCCATCCGGGT-1-0-0-0	A484_1	A484	KPC	0.506011	1.67771	2.04518	-2.50585		ACGGAGACATCCGGGT-1-0-0	A484_1	A484	KPC	0.307415	0.46858
ATTCTACAGCGCTCCA-1-0-0-0	A484_1	A484	KPC	0.428718	1.7926	1.08029	-1.60232		ACGGAGAGTACAGACG-1-0-0	A484_1	A484	KPC	0.847186	-0.149562
ATTCTACAGGTACTCT-1-0-0-0	A484_1	A484	KPC	0.404214	1.19722	1.46761	-0.697839		ACGGAGAGTTAGGGTG-1-0-0	A484_1	A484	KPC	0.394829	0.645786
ATTCTACCAACTTGAC-1-0-0-0	A484_1	A484	KPC	0.563071	0.653267	2.0298	-0.0915115		ACGGAGATCAGAGGTG-1-0-0	A484_1	A484	KPC	0.533047	0.237844
ATTCTACGTATATCCG-1-0-0-0	A484_1	A484	KPC	0.865934	1.5601	-1.56113	12.7666		ACGGAGATCCAAACTG-1-0-0	A484_1	A484	KPC	0.649569	-0.186044
ATTCTACTCCCTAACC-1-0-0-0	A484_1	A484	KPC	0.239558	0.625	-4.32188	-2.44897		ACGGCCAAGGAATTAC-1-0-0	A484_1	A484	KPC	0.306663	0.463223
ATTCTACTCGCCGTGA-1-0-0-0	A484_1	A484	KPC	0.570705	0.201574	-7.1928	10.7474		ACGGCCAAGGCACATG-1-0-0	A484_1	A484	KPC	0.39625	0.633479
ATTGGACAGCCAGAAC-1-0-0-0	A484_1	A484	KPC	0.430149	-0.118166	0.298462	1.86488		ACGGCCAAGGCGACAT-1-0-0	A484_1	A484	KPC	1.01823	-0.0633959
ATTGGACGTTCAGCGC-1-0-0-0	A484_1	A484	KPC	0.385186	0.817164	-1.89436	-1.44817		ACGGCCACACAGGAGT-1-0-0	A484_1	A484	KPC	0.559933	0.990635
ATTGGACTCATTATCC-1-0-0-0	A484_1	A484	KPC	0.764396	0.139878	7.85082	12.8201		ACGGCCACAGATGGGT-1-0-0	A484_1	A484	KPC	1.44462	1.66461
ATTGGACTCGCGCCAA-1-0-0-0	A484_1	A484	KPC	0.279587	1.38133	0.857417	-0.879794		ACGGCCACAGGACGTA-1-0-0	A484_1	A484	KPC	1.04465	1.36931
ATTGGACTCGTCGTTC-1-0-0-0	A484_1	A484	KPC	0.212068	0.483812	-4.87851	-2.67702		ACGGCCACATAGAAAC-1-0-0	A484_1	A484	KPC	1.03388	1.69559
ATTGGTGAGGACACCA-1-0-0-0	A484_1	A484	KPC	0.353222	0.762921	-3.061	-3.27429		ACGGCCAGTATGGTTC-1-0-0	A484_1	A484	KPC	0.675743	0.212551
ATTGGTGAGGACTGGT-1-0-0-0	A484_1	A484	KPC	0.427137	-0.326266	3.81735	11.2694		ACGGCCAGTTCGCTAA-1-0-0	A484_1	A484	KPC	0.250034	0.552816
ATTGGTGGTGGACGAT-1-0-0-0	A484_1	A484	KPC	0.433833	0.524575	4.72331	-1.55348		ACGGCCATCAAGAAGT-1-0-0	A484_1	A484	KPC	0.424113	-0.326857
ATTTCTGCAAAGTCAA-1-0-0-0	A484_1	A484	KPC	1.00722	1.62458	1.94162	14.272		ACGGCCATCTGGGCCA-1-0-0	A484_1	A484	KPC	0.436754	1.53364
ATTTCTGCACCCTATC-1-0-0-0	A484_1	A484	KPC	0.420568	0.108145	-7.91767	10.3132		ACGGGCTAGTGCCATT-1-0-0	A484_1	A484	KPC	0.336278	0.685822
ATTTCTGCATGATCCA-1-0-0-0	A484_1	A484	KPC	0.31389	0.329381	2.64403	3.48048		ACGGGCTCAAGCCATT-1-0-0	A484_1	A484	KPC	0.803959	1.08453
ATTTCTGTCAACACCA-1-0-0-0	A484_1	A484	KPC	0.376285	1.45689	2.07215	-2.65693		ACGGGCTCAAGCGTAG-1-0-0	A484_1	A484	KPC	0.860702	0.783934
ATTTCTGTCCCTCAGT-1-0-0-0	A484_1	A484	KPC	0.601257	0.605342	3.53094	8.84486		ACGGGCTCACAACGTT-1-0-0	A484_1	A484	KPC	0.517295	-0.0206332
ATTTCTGTCCTGCTTG-1-0-0-0	A484_1	A484	KPC	1.05155	1.34797	-1.27056	13.2081		ACGGGCTCAGGTGGAT-1-0-0	A484_1	A484	KPC	1.16559	1.23408
CAACCAAAGAGCTGGT-1-0-0-0	A484_1	A484	KPC	0.466212	0.0161707	4.36392	7.82566		ACGGGCTGTCACAAGG-1-0-0	A484_1	A484	KPC	0.732474	1.60649
CAACCAAAGCATCATC-1-0-0-0	A484_1	A484	KPC	0.426484	0.554372	-0.957831	8.5664		ACGGGCTGTGTTGAGG-1-0-0	A484_1	A484	KPC	0.500609	0.715016
CAACCAACAATGAAAC-1-0-0-0	A484_1	A484	KPC	0.57776	1.06088	-3.10811	-3.85101		ACGGGCTTCAGTTCGA-1-0-0	A484_1	A484	KPC	0.483293	-0.32848
CAACCAACAGACTCGC-1-0-0-0	A484_1	A484	KPC	0.426995	0.466597	2.85851	12.3409		ACGGGCTTCCAGAGGA-1-0-0	A484_1	A484	KPC	0.997067	0.833328
CAACCAATCTGTACGA-1-0-0-0	A484_1	A484	KPC	0.335966	0.736696	3.57333	-1.10016		ACGGGCTTCCGAGCCA-1-0-0	A484_1	A484	KPC	0.653325	0.284387
CAACCTCAGTGTCCCG-1-0-0-0	A484_1	A484	KPC	0.303084	0.256919	6.98333	13.2459		ACGGGTCAGAACTGTA-1-0-0	A484_1	A484	KPC	0.391244	0.371441
CAACCTCAGTTGAGAT-1-0-0-0	A484_1	A484	KPC	0.539118	0.758975	4.19178	9.39856		ACGGGTCAGACTTTCG-1-0-0	A484_1	A484	KPC	0.952577	1.17502
CAACCTCGTAAGGATT-1-0-0-0	A484_1	A484	KPC	0.548982	0.657451	0.31076	-2.41273		ACGGGTCAGGGCACTA-1-0-0	A484_1	A484	KPC	0.851701	1.4691
CAACTAGAGATGTGTA-1-0-0-0	A484_1	A484	KPC	0.156075	0.751751	-1.65237	-0.34585		ACGGGTCAGGTGCTAG-1-0-0	A484_1	A484	KPC	0.539356	1.34124
CAACTAGAGCTGATAA-1-0-0-0	A484_1	A484	KPC	0.365924	-0.147822	-0.592517	-0.670884		ACGGGTCAGTCGATAA-1-0-0	A484_1	A484	KPC	0.499164	0.42185
CAACTAGAGTACATGA-1-0-0-0	A484_1	A484	KPC	1.07402	-0.0272104	-4.64192	12.4676		ACGGGTCAGTGGTAAT-1-0-0	A484_1	A484	KPC	0.737433	1.48648
CAACTAGGTCGGCATC-1-0-0-0	A484_1	A484	KPC	0.467187	1.78153	2.24813	-2.87726		ACGGGTCCAGACGCAA-1-0-0	A484_1	A484	KPC	1.33206	1.40602
CAACTAGGTTAGTGGG-1-0-0-0	A484_1	A484	KPC	1.39251	0.312377	-3.69042	12.0743		ACGGGTCGTCAACATC-1-0-0	A484_1	A484	KPC	0.215733	-0.055221
CAACTAGTCACTTATC-1-0-0-0	A484_1	A484	KPC	0.969749	1.06122	0.282312	15.2806		ACGGGTCGTTCCACGG-1-0-0	A484_1	A484	KPC	1.16184	0.972135
CAACTAGTCTGAGGGA-1-0-0-0	A484_1	A484	KPC	1.00745	1.73139	-2.23222	13.5321		ACGGGTCTCATCATTC-1-0-0	A484_1	A484	KPC	0.956506	1.55394
CAAGAAAAGCTGGAAC-1-0-0-0	A484_1	A484	KPC	0.264731	0.750912	-3.13916	-2.6383		ACGGGTCTCTCCAGGG-1-0-0	A484_1	A484	KPC	0.683739	0.087994
CAAGAAAGTCATATCG-1-0-0-0	A484_1	A484	KPC	0.591979	0.535909	-4.57232	10.4479		ACGTCAAAGAGCAATT-1-0-0	A484_1	A484	KPC	0.664909	0.77518
CAAGAAAGTCCTCTTG-1-0-0-0	A484_1	A484	KPC	0.252382	0.729686	-4.24641	-1.7108		ACGTCAAAGTCGTTTG-1-0-0	A484_1	A484	KPC	0.896406	0.669626
CAAGAAAGTCGAGATG-1-0-0-0	A484_1	A484	KPC	0.810282	0.893222	-0.181473	14.4257		ACGTCAAAGTGGGATC-1-0-0	A484_1	A484	KPC	0.613178	0.425598
CAAGAAATCCGCATCT-1-0-0-0	A484_1	A484	KPC	0.571161	-0.101609	-3.90848	10.0048		ACGTCAACAAGCGATG-1-0-0	A484_1	A484	KPC	1.09647	0.854285
CAAGATCTCAAAGTAG-1-0-0-0	A484_1	A484	KPC	0.718751	-0.254637	-4.06706	9.8026		ACGTCAACACAGGAGT-1-0-0	A484_1	A484	KPC	0.502793	0.729628
CAAGGCCAGAGGTTGC-1-0-0-0	A484_1	A484	KPC	0.59074	0.817124	4.43257	10.2089		ACGTCAACATACGCCG-1-0-0	A484_1	A484	KPC	0.701076	0.841777
CAAGGCCAGGTGATTA-1-0-0-0	A484_1	A484	KPC	0.509224	0.455627	5.80927	12.2803		ACGTCAACATTACCTT-1-0-0	A484_1	A484	KPC	0.770578	1.37308
CAAGGCCTCACTTATC-1-0-0-0	A484_1	A484	KPC	0.973165	1.27322	-1.06608	13.1114		ACGTCAAGTCGGATCC-1-0-0	A484_1	A484	KPC	0.209903	1.10052
CAAGTTGCACCAGCAC-1-0-0-0	A484_1	A484	KPC	1.27887	0.384636	-6.27571	12.9796		ACGTCAAGTGCCTGGT-1-0-0	A484_1	A484	KPC	0.533382	0.455537
CAAGTTGTCAGTCCCT-1-0-0-0	A484_1	A484	KPC	0.454802	-0.0812435	-3.57892	8.18671		ACGTCAAGTGTTGGGA-1-0-0	A484_1	A484	KPC	0.361699	0.40408
CAAGTTGTCGGCTACG-1-0-0-0	A484_1	A484	KPC	0.710847	0.0934161	-7.61976	11.2537		ACGTCAATCAGCGATT-1-0-0	A484_1	A484	KPC	0.821629	0.690728
CAAGTTGTCTGCTTGC-1-0-0-0	A484_1	A484	KPC	0.599668	1.46915	2.142	-2.55564		ACGTCAATCATGCAAC-1-0-0	A484_1	A484	KPC	0.95777	0.773102
CAAGTTGTCTTGTCAT-1-0-0-0	A484_1	A484	KPC	0.734565	1.87139	-0.120272	4.60833		ACGTCAATCGCTGATA-1-0-0	A484_1	A484	KPC	1.02563	1.33799
CACAAACAGCGACGTA-1-0-0-0	A484_1	A484	KPC	0.282796	1.58879	-0.706805	-0.136348		ACGTCAATCGGAAACG-1-0-0	A484_1	A484	KPC	0.364872	0.438831
CACAAACGTCAATACC-1-0-0-0	A484_1	A484	KPC	0.743056	0.651839	1.27508	14.6497		ACGTCAATCGGCGCTA-1-0-0	A484_1	A484	KPC	0.883526	0.710914
CACACAACACATCCAA-1-0-0-0	A484_1	A484	KPC	0.844605	0.420466	4.00445	6.61256		ACTATCTCACGAAGCA-1-0-0	A484_1	A484	KPC	0.506015	0.106509
CACACAACACGGTAAG-1-0-0-0	A484_1	A484	KPC	0.294367	0.384122	1.03875	-1.03013		ACTATCTCACGGTGTC-1-0-0	A484_1	A484	KPC	0.516738	0.812302
CACACAACATAGTAAG-1-0-0-0	A484_1	A484	KPC	0.398944	1.10352	3.33708	-1.63599		ACTATCTCACTGAAGG-1-0-0	A484_1	A484	KPC	0.379557	0.94315
CACACAAGTATAAACG-1-0-0-0	A484_1	A484	KPC	0.482399	0.470321	-2.02447	10.9187		ACTATCTCATGCAACT-1-0-0	A484_1	A484	KPC	0.392744	0.43415
CACACAAGTCACAAGG-1-0-0-0	A484_1	A484	KPC	0.394653	1.22128	4.14746	-0.880038		ACTATCTGTCCGTCAG-1-0-0	A484_1	A484	KPC	0.308034	1.60806
CACACAAGTCCCTACT-1-0-0-0	A484_1	A484	KPC	0.399682	0.325155	1.60648	10.5419		ACTATCTTCTTGGGTA-1-0-0	A484_1	A484	KPC	0.38202	0.479949
CACACAAGTTATGTGC-1-0-0-0	A484_1	A484	KPC	0.580587	1.4454	3.23847	-3.03496		ACTGAACCAACTTGAC-1-0-0	A484_1	A484	KPC	0.727469	0.367397
CACACCTAGCCGATTT-1-0-0-0	A484_1	A484	KPC	0.379027	0.892938	-4.86759	-2.58152		ACTGAACCACGTCAGC-1-0-0	A484_1	A484	KPC	1.25808	1.57108
CACACCTCATGCCTTC-1-0-0-0	A484_1	A484	KPC	0.670531	0.10653	-7.11503	10.1634		ACTGAACCATATGCTG-1-0-0	A484_1	A484	KPC	0.435793	0.798223
CACACCTTCATCTGCC-1-0-0-0	A484_1	A484	KPC	0.716251	1.35863	3.87931	-2.48564		ACTGAACCATCACCCT-1-0-0	A484_1	A484	KPC	0.252812	0.534446
CACACTCCACTTACGA-1-0-0-0	A484_1	A484	KPC	0.677693	-0.10962	-4.17841	9.46778		ACTGAACGTATCAGTC-1-0-0	A484_1	A484	KPC	0.487667	1.48156
CACACTCGTCTAGTCA-1-0-0-0	A484_1	A484	KPC	1.30261	0.628754	-6.77576	12.41		ACTGAACGTCTCTTTA-1-0-0	A484_1	A484	KPC	0.457033	0.256144
CACACTCTCCACGCAG-1-0-0-0	A484_1	A484	KPC	0.791126	0.458478	-7.94104	11.3466		ACTGAACGTTTGGGCC-1-0-0	A484_1	A484	KPC	0.353984	1.10095
CACAGGCCAATTCCTT-1-0-0-0	A484_1	A484	KPC	0.783282	0.71267	0.864092	14.5618		ACTGAACTCACCCTCA-1-0-0	A484_1	A484	KPC	0.520119	-0.181669
CACAGGCCACTCTGTC-1-0-0-0	A484_1	A484	KPC	1.30417	1.4979	-2.66768	14.2523		ACTGAACTCGTGGGAA-1-0-0	A484_1	A484	KPC	0.574967	0.350002
CACAGGCCAGGACGTA-1-0-0-0	A484_1	A484	KPC	0.695226	0.537792	-7.91066	10.1635		ACTGAACTCTTCCTTC-1-0-0	A484_1	A484	KPC	0.339295	0.533136
CACAGGCGTCGAATCT-1-0-0-0	A484_1	A484	KPC	0.379793	0.601812	-3.8677	-1.26913		ACTGAGTAGGTCATCT-1-0-0	A484_1	A484	KPC	0.493813	0.620912
CACAGGCTCCGCGGTA-1-0-0-0	A484_1	A484	KPC	1.01589	1.17856	-0.355484	14.7201		ACTGAGTAGTGTGAAT-1-0-0	A484_1	A484	KPC	0.306186	1.37096
CACAGGCTCGTTGCCT-1-0-0-0	A484_1	A484	KPC	0.345485	0.500386	-1.01774	-2.36368		ACTGAGTCAACTGCTA-1-0-0	A484_1	A484	KPC	0.625027	-0.253976
CACAGTACACCAGGCT-1-0-0-0	A484_1	A484	KPC	0.928442	0.821626	2.73842	5.7958		ACTGAGTCATAGGATA-1-0-0	A484_1	A484	KPC	0.756599	1.08805
CACAGTAGTCAATGTC-1-0-0-0	A484_1	A484	KPC	0.289469	0.777726	4.46978	-1.67731		ACTGAGTCATGGAATA-1-0-0	A484_1	A484	KPC	0.543808	0.689153
CACATAGCATCCGTGG-1-0-0-0	A484_1	A484	KPC	0.533978	1.22198	1.16011	-1.98976		ACTGAGTGTCGTCTTC-1-0-0	A484_1	A484	KPC	0.577224	1.18988
CACATAGGTTAAAGTG-1-0-0-0	A484_1	A484	KPC	0.645905	2.09606	0.258468	4.80061		ACTGAGTGTTAAGATG-1-0-0	A484_1	A484	KPC	0.446754	0.459583
CACATAGGTTTAGGAA-1-0-0-0	A484_1	A484	KPC	0.493588	0.343096	3.05029	13.4942		ACTGATGAGCTCAACT-1-0-0	A484_1	A484	KPC	1.40174	0.770171
CACATAGTCCAAGCCG-1-0-0-0	A484_1	A484	KPC	0.346322	0.17602	4.5034	-1.6926		ACTGATGAGGGAAACA-1-0-0	A484_1	A484	KPC	0.327072	0.410726
CACATAGTCGGTGTCG-1-0-0-0	A484_1	A484	KPC	0.430395	1.26277	4.18861	-1.05984		ACTGATGAGTATGACA-1-0-0	A484_1	A484	KPC	0.467367	1.07173
CACATAGTCTGCTTGC-1-0-0-0	A484_1	A484	KPC	0.799874	1.036	1.09807	13.326		ACTGATGCACCACGTG-1-0-0	A484_1	A484	KPC	0.164603	0.737521
CACATTTAGGCTCTTA-1-0-0-0	A484_1	A484	KPC	0.376286	1.13827	1.46428	-2.06104		ACTGATGGTACGAAAT-1-0-0	A484_1	A484	KPC	0.929497	0.884636
CACATTTCATAGACTC-1-0-0-0	A484_1	A484	KPC	0.83539	0.266878	-6.63732	12.1478		ACTGATGGTCGTGGCT-1-0-0	A484_1	A484	KPC	0.406125	0.792075
CACATTTGTAAATACG-1-0-0-0	A484_1	A484	KPC	0.266233	0.473998	-2.69324	-1.25262		ACTGATGTCAAGAAGT-1-0-0	A484_1	A484	KPC	0.639445	1.25654
CACATTTTCAGGCAAG-1-0-0-0	A484_1	A484	KPC	0.619179	0.979102	-3.95684	-3.81992		ACTGATGTCTGCAGTA-1-0-0	A484_1	A484	KPC	0.53579	0.734623
CACCACTAGCCACGTC-1-0-0-0	A484_1	A484	KPC	0.806281	0.0192177	-2.69756	10.6159		ACTGATGTCTGGTGTA-1-0-0	A484_1	A484	KPC	0.556119	1.9597
CACCACTCAAGACACG-1-0-0-0	A484_1	A484	KPC	1.20173	1.03373	-0.167892	14.9817		ACTGCTCAGCCAGTAG-1-0-0	A484_1	A484	KPC	0.533933	2.48574
CACCACTCATGCTGGC-1-0-0-0	A484_1	A484	KPC	0.778274	0.934998	-6.95426	10.2919		ACTGCTCAGCTCCTCT-1-0-0	A484_1	A484	KPC	0.411287	1.02736
CACCACTTCACGGTTA-1-0-0-0	A484_1	A484	KPC	0.696666	1.08738	-3.04563	-3.91294		ACTGCTCAGTAACCCT-1-0-0	A484_1	A484	KPC	0.477434	0.229718
CACCACTTCAGCGACC-1-0-0-0	A484_1	A484	KPC	0.484941	1.33596	2.64931	-1.89914		ACTGCTCAGTACGCGA-1-0-0	A484_1	A484	KPC	1.12522	0.32319
CACCACTTCCATGAGT-1-0-0-0	A484_1	A484	KPC	0.442338	0.923417	-1.92881	-1.62863		ACTGCTCAGTCGTTTG-1-0-0	A484_1	A484	KPC	0.291139	0.983857
CACCACTTCGGTCCGA-1-0-0-0	A484_1	A484	KPC	0.970244	0.80349	-2.03209	13.5656		ACTGCTCAGTGACTCT-1-0-0	A484_1	A484	KPC	0.247456	1.03122
CACCAGGAGCGTGTCC-1-0-0-0	A484_1	A484	KPC	0.413468	1.21374	5.91839	12.7362		ACTGCTCCAGACGTAG-1-0-0	A484_1	A484	KPC	0.676881	-0.0655686
CACCAGGGTACCTACA-1-0-0-0	A484_1	A484	KPC	1.64137	1.46058	-4.06361	13.5594		ACTGCTCCAGGATCGA-1-0-0	A484_1	A484	KPC	0.792642	0.0624918
CACCAGGGTCACTTCC-1-0-0-0	A484_1	A484	KPC	0.382898	0.975142	1.52215	-2.85599		ACTGCTCGTAGGCTGA-1-0-0	A484_1	A484	KPC	0.374318	0.381318
CACCTTGCACATCCAA-1-0-0-0	A484_1	A484	KPC	0.73203	0.574946	1.46786	13.9308		ACTGCTCTCCATTCTA-1-0-0	A484_1	A484	KPC	0.890002	0.317353
CACCTTGGTAAACACA-1-0-0-0	A484_1	A484	KPC	0.515776	0.430523	2.58442	0.811957		ACTGCTCTCCCATTTA-1-0-0	A484_1	A484	KPC	0.649256	0.824801
CACCTTGGTTAAGACA-1-0-0-0	A484_1	A484	KPC	0.545211	-0.131195	1.70712	13.6656		ACTGCTCTCCGCGGTA-1-0-0	A484_1	A484	KPC	0.270633	0.456817
CACTCCATCATCGATG-1-0-0-0	A484_1	A484	KPC	0.683356	-0.404933	13.0127	5.24943		ACTGCTCTCGCATGAT-1-0-0	A484_1	A484	KPC	0.886491	0.590972
CACTCCATCCACTGGG-1-0-0-0	A484_1	A484	KPC	0.696084	1.37477	1.54913	-2.94887		ACTGCTCTCTCCAGGG-1-0-0	A484_1	A484	KPC	0.152773	0.0883053
CACTCCATCTTAGCCC-1-0-0-0	A484_1	A484	KPC	0.563844	-0.335237	-4.03914	8.20678		ACTGTCCAGGCTAGGT-1-0-0	A484_1	A484	KPC	0.379625	0.374025
CAGAATCAGGTGTGGT-1-0-0-0	A484_1	A484	KPC	0.451642	0.893266	2.07234	-2.09582		ACTGTCCCAGGTGCCT-1-0-0	A484_1	A484	KPC	0.373359	1.23315
CAGAATCCAGCCACCA-1-0-0-0	A484_1	A484	KPC	0.524026	0.485803	2.08263	-1.52889		ACTGTCCGTGCACTTA-1-0-0	A484_1	A484	KPC	0.496397	0.265644
CAGAATCGTGAAATCA-1-0-0-0	A484_1	A484	KPC	0.656117	0.0891796	-8.1353	10.6547		ACTGTCCTCTGGTGTA-1-0-0	A484_1	A484	KPC	0.313033	-0.0581722
CAGAATCTCATCGCTC-1-0-0-0	A484_1	A484	KPC	0.30164	0.689877	4.13129	12.1301		ACTTACTAGACTACAA-1-0-0	A484_1	A484	KPC	0.420602	0.203749
CAGAATCTCTTGAGAC-1-0-0-0	A484_1	A484	KPC	0.62565	0.418963	4.03257	6.49729		ACTTACTAGCTAAACA-1-0-0	A484_1	A484	KPC	0.595337	1.60889
CAGAGAGTCAGGCAAG-1-0-0-0	A484_1	A484	KPC	0.826614	0.653426	-7.09741	10.2475		ACTTACTAGTTCGCGC-1-0-0	A484_1	A484	KPC	0.830293	1.21138
CAGAGAGTCCTTCAAT-1-0-0-0	A484_1	A484	KPC	0.314886	1.32918	2.25336	-2.18054		ACTTACTCAATGGATA-1-0-0	A484_1	A484	KPC	0.660623	1.09149
CAGAGAGTCTTAGAGC-1-0-0-0	A484_1	A484	KPC	0.550358	0.948891	3.1414	-2.40663		ACTTACTCACAAGTAA-1-0-0	A484_1	A484	KPC	0.669569	0.779231
CAGATCAAGAGATGAG-1-0-0-0	A484_1	A484	KPC	0.883301	1.50693	-2.45789	11.9116		ACTTACTCACGACGAA-1-0-0	A484_1	A484	KPC	0.495482	1.94636
CAGATCAAGCCAGTTT-1-0-0-0	A484_1	A484	KPC	0.655966	0.937528	-0.343886	13.6628		ACTTACTCAGATGAGC-1-0-0	A484_1	A484	KPC	0.521093	0.191341
CAGATCAGTCCTAGCG-1-0-0-0	A484_1	A484	KPC	0.616346	1.32229	3.25183	12.8931		ACTTACTGTCACAAGG-1-0-0	A484_1	A484	KPC	0.505028	-0.124836
CAGATCATCCAGAAGG-1-0-0-0	A484_1	A484	KPC	0.445028	1.47913	1.96568	-2.08948		ACTTACTTCAGCAACT-1-0-0	A484_1	A484	KPC	0.222089	0.564488
CAGCAGCAGCCCGAAA-1-0-0-0	A484_1	A484	KPC	0.668179	0.387052	-7.72425	11.983		ACTTACTTCGGCGCTA-1-0-0	A484_1	A484	KPC	1.11723	0.34185
CAGCATAAGACTGTAA-1-0-0-0	A484_1	A484	KPC	1.01726	1.09289	0.188231	5.55092		ACTTACTTCGGTCTAA-1-0-0	A484_1	A484	KPC	0.487021	0.663498
CAGCATAAGCGAGAAA-1-0-0-0	A484_1	A484	KPC	0.403631	0.731838	-3.73839	-3.81907		ACTTACTTCTCGTATT-1-0-0	A484_1	A484	KPC	0.459168	0.690556
CAGCATAAGTGTCTCA-1-0-0-0	A484_1	A484	KPC	0.77676	0.722901	-1.08333	12.218		ACTTACTTCTGCCCTA-1-0-0	A484_1	A484	KPC	0.255331	0.79193
CAGCATAGTCTAAACC-1-0-0-0	A484_1	A484	KPC	0.722708	1.60976	1.33954	13.9703		ACTTGTTAGATGTGTA-1-0-0	A484_1	A484	KPC	0.50353	-0.378385
CAGCATATCTTACCGC-1-0-0-0	A484_1	A484	KPC	0.843743	0.701979	-0.657152	13.8786		ACTTGTTAGTGTCCAT-1-0-0	A484_1	A484	KPC	0.395917	0.536374
CAGCCGAAGAGACTTA-1-0-0-0	A484_1	A484	KPC	0.511242	1.09353	1.17737	-3.31787		ACTTGTTCAAACTGTC-1-0-0	A484_1	A484	KPC	0.815184	1.75006
CAGCCGACAAGTCTAC-1-0-0-0	A484_1	A484	KPC	0.726426	0.59764	-0.364986	14.5389		ACTTGTTCACTATCTT-1-0-0	A484_1	A484	KPC	0.415141	1.04016
CAGCCGATCAGCTCGG-1-0-0-0	A484_1	A484	KPC	0.768239	0.624129	2.49986	7.304		ACTTGTTCATTAGGCT-1-0-0	A484_1	A484	KPC	0.407413	0.930936
CAGCGACAGATCCCAT-1-0-0-0	A484_1	A484	KPC	0.898553	1.01501	-7.73459	11.6682		ACTTGTTGTAAATACG-1-0-0	A484_1	A484	KPC	0.412758	-0.327176
CAGCGACCAGACAAGC-1-0-0-0	A484_1	A484	KPC	0.589049	1.18381	0.0705791	13.85		ACTTGTTGTGCACCAC-1-0-0	A484_1	A484	KPC	0.39894	0.0357907
CAGCGACCATCCGCGA-1-0-0-0	A484_1	A484	KPC	0.875865	1.4021	-1.04981	5.89217		ACTTGTTGTGGCGAAT-1-0-0	A484_1	A484	KPC	0.70546	1.10961
CAGCGACGTAAGTTCC-1-0-0-0	A484_1	A484	KPC	0.577719	-0.192347	-3.77514	10.4242		ACTTGTTGTGGGTCAA-1-0-0	A484_1	A484	KPC	0.380318	-0.0983189
CAGCGACTCCGCTGTT-1-0-0-0	A484_1	A484	KPC	0.850863	0.485524	-1.19208	7.35728		ACTTGTTTCACTTACT-1-0-0	A484_1	A484	KPC	0.390485	0.657206
CAGCTAACAGGCTCAC-1-0-0-0	A484_1	A484	KPC	0.340814	0.573822	3.08907	10.7242		ACTTGTTTCCTTTACA-1-0-0	A484_1	A484	KPC	0.707377	1.19261
CAGCTAACATCTACGA-1-0-0-0	A484_1	A484	KPC	1.10119	1.59457	-2.01225	12.3585		ACTTGTTTCTAACCGA-1-0-0	A484_1	A484	KPC	0.40905	0.851118
CAGCTAAGTCCGTTAA-1-0-0-0	A484_1	A484	KPC	0.370527	0.332179	-3.17919	-3.20136		ACTTGTTTCTAACGGT-1-0-0	A484_1	A484	KPC	0.510512	0.714527
CAGCTAAGTCGATTGT-1-0-0-0	A484_1	A484	KPC	0.564649	0.342955	-2.4525	10.5146		ACTTGTTTCTGACCTC-1-0-0	A484_1	A484	KPC	0.3254	-0.303465
CAGCTAAGTCTGCAAT-1-0-0-0	A484_1	A484	KPC	0.373587	1.22717	0.694308	-1.77123		ACTTTCAAGCTAGTGG-1-0-0	A484_1	A484	KPC	0.131223	0.183793
CAGCTAATCCTAAGTG-1-0-0-0	A484_1	A484	KPC	1.04027	1.12772	-2.00504	14.089		ACTTTCAAGGAATGGA-1-0-0	A484_1	A484	KPC	0.218312	1.01005
CAGCTGGAGTGCCAGA-1-0-0-0	A484_1	A484	KPC	0.708437	1.59059	3.02024	-2.90627		ACTTTCAAGGTAGCTG-1-0-0	A484_1	A484	KPC	0.153653	0.718564
CAGCTGGCAAACCTAC-1-0-0-0	A484_1	A484	KPC	0.997107	0.396042	12.2848	6.29423		ACTTTCAAGTCATGCT-1-0-0	A484_1	A484	KPC	0.284934	0.544627
CAGCTGGCAAGGTTTC-1-0-0-0	A484_1	A484	KPC	0.43459	1.6174	1.51158	-1.91609		ACTTTCAAGTCCTCCT-1-0-0	A484_1	A484	KPC	1.39119	1.68759
CAGCTGGGTGGGTCAA-1-0-0-0	A484_1	A484	KPC	0.820877	0.45276	7.25506	12.2556		ACTTTCACAATCGAAA-1-0-0	A484_1	A484	KPC	0.739066	0.536904
CAGCTGGTCAGGTAAA-1-0-0-0	A484_1	A484	KPC	0.785263	0.127567	-4.25416	11.5349		ACTTTCATCCTGCAGG-1-0-0	A484_1	A484	KPC	0.495238	1.24783
CAGGTGCAGATGTGTA-1-0-0-0	A484_1	A484	KPC	0.409589	1.0894	-3.81463	-2.59996		AGAATAGAGACAAAGG-1-0-0	A484_1	A484	KPC	0.579318	0.315418
CAGGTGCAGCGACGTA-1-0-0-0	A484_1	A484	KPC	0.300269	0.677249	-3.98808	-3.10794		AGAATAGAGCTACCGC-1-0-0	A484_1	A484	KPC	1.16264	0.556191
CAGGTGCAGGCTCAGA-1-0-0-0	A484_1	A484	KPC	1.0112	0.350829	-2.35501	13.7799		AGAATAGAGGTGTTAA-1-0-0	A484_1	A484	KPC	0.232059	0.314441
CAGGTGCCACGTTGGC-1-0-0-0	A484_1	A484	KPC	0.729503	-0.205437	-3.95049	9.82107		AGAATAGAGTGTCCCG-1-0-0	A484_1	A484	KPC	0.354356	1.54469
CAGTAACAGTGGTAGC-1-0-0-0	A484_1	A484	KPC	0.869083	-0.0116006	-3.50511	9.93409		AGAATAGCAAACAACA-1-0-0	A484_1	A484	KPC	0.68972	0.319764
CAGTAACGTATATGAG-1-0-0-0	A484_1	A484	KPC	1.1037	1.40668	-3.2654	13.8998		AGAATAGCAATGGATA-1-0-0	A484_1	A484	KPC	0.999439	0.877053
CAGTAACGTCAGAAGC-1-0-0-0	A484_1	A484	KPC	0.65269	0.979144	5.72223	13.9794		AGAATAGCATAGGATA-1-0-0	A484_1	A484	KPC	0.439541	0.386636
CAGTAACTCGGAAACG-1-0-0-0	A484_1	A484	KPC	0.242634	-0.34513	6.06842	13.4072		AGAATAGGTACCGCTG-1-0-0	A484_1	A484	KPC	0.873283	1.09752
CAGTCCTAGCAGATCG-1-0-0-0	A484_1	A484	KPC	0.507586	0.46471	5.89902	11.5473		AGAATAGGTCAGGACA-1-0-0	A484_1	A484	KPC	1.13086	0.904811
CAGTCCTCACACATGT-1-0-0-0	A484_1	A484	KPC	0.882142	1.1542	-1.43463	14.0597		AGAATAGGTCTAGGTT-1-0-0	A484_1	A484	KPC	0.874484	0.551655
CAGTCCTGTATATCCG-1-0-0-0	A484_1	A484	KPC	0.563344	0.4963	2.78194	6.70529		AGAATAGTCAACACCA-1-0-0	A484_1	A484	KPC	0.720968	0.405174
CAGTCCTGTATGAAAC-1-0-0-0	A484_1	A484	KPC	0.847643	1.28552	-0.571359	13.7436		AGAATAGTCAGTTCGA-1-0-0	A484_1	A484	KPC	0.541977	0.744273
CAGTCCTGTCTACCTC-1-0-0-0	A484_1	A484	KPC	0.50856	0.718188	1.85746	-2.2237		AGACGTTAGAACAACT-1-0-0	A484_1	A484	KPC	0.863282	0.929943
CATATGGCATTAACCG-1-0-0-0	A484_1	A484	KPC	0.668809	0.338596	4.47231	10.5362		AGACGTTAGGGTCTCC-1-0-0	A484_1	A484	KPC	0.393099	1.55909
CATATTCAGCTAGTTC-1-0-0-0	A484_1	A484	KPC	0.230745	0.0893997	-4.17184	-1.59112		AGACGTTCACACCGAC-1-0-0	A484_1	A484	KPC	0.611741	0.791283
CATATTCCACGTAAGG-1-0-0-0	A484_1	A484	KPC	0.542827	-0.192203	-8.17505	10.684		AGACGTTCATCATCCC-1-0-0	A484_1	A484	KPC	0.855135	0.120344
CATATTCTCAAGAAGT-1-0-0-0	A484_1	A484	KPC	0.54809	-0.151494	-1.96237	6.82471		AGACGTTTCGCATGAT-1-0-0	A484_1	A484	KPC	0.558828	0.6523
CATCAAGAGTTAGGTA-1-0-0-0	A484_1	A484	KPC	0.797374	0.812708	-7.69712	11.1597		AGACGTTTCTTCAACT-1-0-0	A484_1	A484	KPC	1.05602	0.903296
CATCAAGCATCCTTGC-1-0-0-0	A484_1	A484	KPC	1.02817	0.321585	3.80827	12.6527		AGAGCGAAGCAGATCG-1-0-0	A484_1	A484	KPC	0.337261	0.523704
CATCAAGGTTACGGAG-1-0-0-0	A484_1	A484	KPC	0.441912	0.093405	-8.69781	10.2164		AGAGCGACAGGAATCG-1-0-0	A484_1	A484	KPC	0.213042	0.400876
CATCAGAAGACAATAC-1-0-0-0	A484_1	A484	KPC	0.343925	1.30312	1.71153	-0.556634		AGAGCGAGTTCACCTC-1-0-0	A484_1	A484	KPC	0.339987	1.75495
CATCAGAAGGAGTAGA-1-0-0-0	A484_1	A484	KPC	0.318448	1.46985	-3.59746	-2.71494		AGAGCGATCCGTTGCT-1-0-0	A484_1	A484	KPC	0.828444	0.373615
CATCAGAGTTACGTCA-1-0-0-0	A484_1	A484	KPC	0.572084	0.797822	-0.401952	-2.33652		AGAGCTTAGAGTCTGG-1-0-0	A484_1	A484	KPC	0.707673	1.16143
CATCCACAGATCCCGC-1-0-0-0	A484_1	A484	KPC	0.891254	0.68157	-1.22017	6.97903		AGAGCTTAGGATCGCA-1-0-0	A484_1	A484	KPC	0.789327	0.888585
CATCCACCAAATTGCC-1-0-0-0	A484_1	A484	KPC	0.185627	0.582849	-4.7581	-2.12858		AGAGCTTAGTGTCTCA-1-0-0	A484_1	A484	KPC	0.648263	0.567377
CATCCACGTGCACGAA-1-0-0-0	A484_1	A484	KPC	0.790368	0.771067	-0.268647	13.8826		AGAGCTTCAATAGCGG-1-0-0	A484_1	A484	KPC	0.469394	-0.0200895
CATCCACGTTCACGGC-1-0-0-0	A484_1	A484	KPC	1.08375	0.151553	-4.57773	12.3451		AGAGCTTCAATGAAAC-1-0-0	A484_1	A484	KPC	0.476613	0.486198
CATCCACTCCCGGATG-1-0-0-0	A484_1	A484	KPC	0.524819	0.172903	-2.31718	-3.44488		AGAGCTTCAATGGTCT-1-0-0	A484_1	A484	KPC	0.616702	1.93231
CATCCACTCCTATGTT-1-0-0-0	A484_1	A484	KPC	1.23849	1.51077	1.97591	5.01299		AGAGCTTCATCCCATC-1-0-0	A484_1	A484	KPC	0.362859	1.31899
CATCCACTCGAACGGA-1-0-0-0	A484_1	A484	KPC	0.820802	0.506079	7.43744	12.8539		AGAGCTTGTACGCACC-1-0-0	A484_1	A484	KPC	0.121857	0.507132
CATCGAAAGAATCTCC-1-0-0-0	A484_1	A484	KPC	0.379823	-0.0588924	4.72371	8.68305		AGAGCTTGTCACACGC-1-0-0	A484_1	A484	KPC	0.251865	1.3965
CATCGAACAAAGTGCG-1-0-0-0	A484_1	A484	KPC	0.887986	0.613959	3.70838	12.78		AGAGCTTTCGGTTCGG-1-0-0	A484_1	A484	KPC	0.934304	1.11797
CATCGAAGTCTCGTTC-1-0-0-0	A484_1	A484	KPC	0.333085	0.851209	-2.43713	-3.07984		AGAGCTTTCTATGTGG-1-0-0	A484_1	A484	KPC	0.288745	0.217081
CATCGGGCAATGAATG-1-0-0-0	A484_1	A484	KPC	1.05594	1.63138	0.160082	14.4141		AGAGTGGAGGCTAGAC-1-0-0	A484_1	A484	KPC	0.460439	0.632421
CATCGGGCATCACCCT-1-0-0-0	A484_1	A484	KPC	0.759223	0.902155	-0.951145	14.4121		AGAGTGGAGTCCGTAT-1-0-0	A484_1	A484	KPC	0.64903	1.21119
CATCGGGGTACGAAAT-1-0-0-0	A484_1	A484	KPC	0.354321	0.625341	0.546082	-1.76966		AGAGTGGCACGGCGTT-1-0-0	A484_1	A484	KPC	0.312918	1.01048
CATCGGGTCCAAGCCG-1-0-0-0	A484_1	A484	KPC	0.570821	0.649869	-0.226698	9.78722		AGAGTGGCAGCTCGCA-1-0-0	A484_1	A484	KPC	0.688584	1.62722
CATGACAAGACAGAGA-1-0-0-0	A484_1	A484	KPC	0.886384	0.663739	-0.824345	11.2836		AGAGTGGCATGCCACG-1-0-0	A484_1	A484	KPC	0.265367	-0.0043256
CATGACACAAAGTCAA-1-0-0-0	A484_1	A484	KPC	0.960407	1.08592	-3.93029	12.618		AGAGTGGCATGGGACA-1-0-0	A484_1	A484	KPC	0.884577	1.41001
CATGACACATACAGCT-1-0-0-0	A484_1	A484	KPC	0.309408	0.371512	0.901746	12.1351		AGAGTGGGTAACGCGA-1-0-0	A484_1	A484	KPC	0.389503	0.63025
CATGACAGTGGTTTCA-1-0-0-0	A484_1	A484	KPC	0.329842	1.3032	2.72798	-2.31852		AGAGTGGGTAAGTTCC-1-0-0	A484_1	A484	KPC	0.403097	1.31018
CATGACATCACTGGGC-1-0-0-0	A484_1	A484	KPC	0.647962	0.956906	-0.441742	12.4674		AGAGTGGGTAGTAGTA-1-0-0	A484_1	A484	KPC	0.510859	0.232257
CATGACATCTTGGGTA-1-0-0-0	A484_1	A484	KPC	0.383187	0.833407	-1.35817	-1.60879		AGAGTGGGTCACTTCC-1-0-0	A484_1	A484	KPC	0.736788	1.02224
CATGCCTAGAATTGTG-1-0-0-0	A484_1	A484	KPC	0.709754	0.118641	8.05798	12.4252		AGAGTGGGTCATGCCG-1-0-0	A484_1	A484	KPC	0.473538	0.462967
CATGCCTGTCGAGTTT-1-0-0-0	A484_1	A484	KPC	0.756607	0.535374	6.42681	12.1871		AGAGTGGGTCCGTTAA-1-0-0	A484_1	A484	KPC	0.526582	0.974777
CATGGCGAGCGTCAAG-1-0-0-0	A484_1	A484	KPC	0.522443	-0.0681288	-3.10293	-2.54501		AGAGTGGGTGCACGAA-1-0-0	A484_1	A484	KPC	0.284789	0.144455
CATGGCGAGCGTTCCG-1-0-0-0	A484_1	A484	KPC	0.360972	1.05713	-0.447057	-1.19855		AGAGTGGGTGCCTTGG-1-0-0	A484_1	A484	KPC	1.10439	0.963385
CATGGCGAGCTAAACA-1-0-0-0	A484_1	A484	KPC	1.09738	0.644629	-3.08142	13.1998		AGAGTGGGTTCATGGT-1-0-0	A484_1	A484	KPC	0.297507	0.692941
CATGGCGCACGCATCG-1-0-0-0	A484_1	A484	KPC	0.903171	0.272334	-4.35763	11.4843		AGAGTGGTCTGATTCT-1-0-0	A484_1	A484	KPC	0.545897	0.82218
CATGGCGGTGTCCTCT-1-0-0-0	A484_1	A484	KPC	0.314904	2.18531	1.79655	-2.39828		AGATCTGAGAGTACCG-1-0-0	A484_1	A484	KPC	0.508896	0.153055
CATGGCGTCCGCAAGC-1-0-0-0	A484_1	A484	KPC	1.38684	0.781668	-3.54025	13.5098		AGATCTGAGCATCATC-1-0-0	A484_1	A484	KPC	0.867509	0.671972
CATTCGCAGATGAGAG-1-0-0-0	A484_1	A484	KPC	1.18007	1.34955	-2.13949	13.4646		AGATCTGAGCCAGTAG-1-0-0	A484_1	A484	KPC	0.313773	0.30867
CATTCGCCAGCCTGTG-1-0-0-0	A484_1	A484	KPC	0.591884	0.769743	-7.50611	9.96318		AGATCTGAGGACAGAA-1-0-0	A484_1	A484	KPC	0.773254	1.2483
CATTCGCCAGTACACT-1-0-0-0	A484_1	A484	KPC	0.43004	-0.17053	3.67915	14.7309		AGATCTGCACCTTGTC-1-0-0	A484_1	A484	KPC	0.64996	0.147959
CATTCGCGTCCCTTGT-1-0-0-0	A484_1	A484	KPC	0.426267	0.371598	4.65681	13.4856		AGATCTGCACTGTTAG-1-0-0	A484_1	A484	KPC	0.315544	0.70631
CATTCGCTCCAGTAGT-1-0-0-0	A484_1	A484	KPC	0.529038	-0.145999	6.53419	13.579		AGATCTGGTATAGGTA-1-0-0	A484_1	A484	KPC	0.320508	1.08703
CCAATCCAGATAGTCA-1-0-0-0	A484_1	A484	KPC	0.388114	-0.30425	-7.00436	10.0722		AGATCTGTCATAAAGG-1-0-0	A484_1	A484	KPC	1.43778	1.42432
CCAATCCAGCACCGCT-1-0-0-0	A484_1	A484	KPC	0.441205	0.973506	0.324719	-2.75587		AGATTGCCAAATTGCC-1-0-0	A484_1	A484	KPC	0.903513	1.21412
CCAATCCAGCGTGTCC-1-0-0-0	A484_1	A484	KPC	0.284509	0.822093	-3.61578	-2.00325		AGATTGCCAACGCACC-1-0-0	A484_1	A484	KPC	0.845226	-0.263358
CCAATCCGTGTAACGG-1-0-0-0	A484_1	A484	KPC	1.38909	1.32018	-2.75737	14.017		AGATTGCCAACTGCTA-1-0-0	A484_1	A484	KPC	1.02002	0.720745
CCAATCCTCCTCGCAT-1-0-0-0	A484_1	A484	KPC	0.513687	1.5682	2.50274	-2.83566		AGATTGCCACTCGACG-1-0-0	A484_1	A484	KPC	0.318858	1.35715
CCACCTATCTACGAGT-1-0-0-0	A484_1	A484	KPC	0.660015	0.591878	1.38696	13.171		AGATTGCGTGATGATA-1-0-0	A484_1	A484	KPC	0.41655	-0.227424
CCACGGAAGACAGACC-1-0-0-0	A484_1	A484	KPC	0.737286	1.08096	0.723202	11.5701		AGATTGCTCCATGAGT-1-0-0	A484_1	A484	KPC	0.731605	1.40944
CCACGGAGTGGACGAT-1-0-0-0	A484_1	A484	KPC	0.944286	0.581462	0.608533	12.7187		AGATTGCTCCCAAGTA-1-0-0	A484_1	A484	KPC	1.04821	0.280498
CCACGGATCAACGCTA-1-0-0-0	A484_1	A484	KPC	0.587539	0.503279	-2.4026	10.8047		AGATTGCTCGAGAGCA-1-0-0	A484_1	A484	KPC	1.00386	0.474992
CCACGGATCCGCAGTG-1-0-0-0	A484_1	A484	KPC	1.23552	2.18891	0.584106	5.75632		AGATTGCTCTTCTGGC-1-0-0	A484_1	A484	KPC	0.796864	0.127447
CCACGGATCGCGGATC-1-0-0-0	A484_1	A484	KPC	0.528345	0.559758	-2.27048	-3.83758		AGCAGCCAGGCAATTA-1-0-0	A484_1	A484	KPC	0.665054	1.19726
CCACTACGTGGTAACG-1-0-0-0	A484_1	A484	KPC	0.395657	0.324448	-3.07575	-3.21635		AGCAGCCCAATCCGAT-1-0-0	A484_1	A484	KPC	0.859032	1.08686
CCACTACTCAACACAC-1-0-0-0	A484_1	A484	KPC	1.1713	0.294744	-6.76132	12.5804		AGCAGCCCAATGAAAC-1-0-0	A484_1	A484	KPC	0.761418	0.733416
CCACTACTCCGTAGGC-1-0-0-0	A484_1	A484	KPC	0.714397	0.526477	3.06722	4.40499		AGCAGCCCAGGTCGTC-1-0-0	A484_1	A484	KPC	0.511376	0.353837
CCACTACTCGTTTAGG-1-0-0-0	A484_1	A484	KPC	1.06091	0.793691	-2.35297	11.1345		AGCAGCCCATCGGAAG-1-0-0	A484_1	A484	KPC	0.279103	1.08549
CCACTACTCTATCCTA-1-0-0-0	A484_1	A484	KPC	1.00378	0.668858	3.8595	12.6828		AGCAGCCGTCAGATAA-1-0-0	A484_1	A484	KPC	0.271635	0.337716
CCACTACTCTGACCTC-1-0-0-0	A484_1	A484	KPC	0.724002	0.587296	-5.36061	11.9737		AGCAGCCGTCTAGCCG-1-0-0	A484_1	A484	KPC	0.289511	0.362793
CCAGCGAAGCCCAGCT-1-0-0-0	A484_1	A484	KPC	0.515603	1.12693	-1.37413	-2.36287		AGCAGCCGTGATGTCT-1-0-0	A484_1	A484	KPC	0.301699	0.601828
CCAGCGAGTTACGACT-1-0-0-0	A484_1	A484	KPC	1.12535	1.23049	3.83148	13.4364		AGCAGCCTCATGTGGT-1-0-0	A484_1	A484	KPC	0.477396	1.28819
CCATGTCAGTCATGCT-1-0-0-0	A484_1	A484	KPC	0.460546	0.331039	1.64638	0.279874		AGCAGCCTCTGCCCTA-1-0-0	A484_1	A484	KPC	0.886645	1.08636
CCATGTCCATACTCTT-1-0-0-0	A484_1	A484	KPC	0.723428	0.366935	2.91244	4.07911		AGCATACAGAATAGGG-1-0-0	A484_1	A484	KPC	0.457361	1.54313
CCATGTCTCGTTACGA-1-0-0-0	A484_1	A484	KPC	1.38473	0.375435	-4.85681	13.1704		AGCATACAGACCTAGG-1-0-0	A484_1	A484	KPC	0.998368	0.773645
CCATTCGGTGATGCCC-1-0-0-0	A484_1	A484	KPC	0.143452	0.889887	-3.75104	-3.12622		AGCATACAGATGTCGG-1-0-0	A484_1	A484	KPC	0.433256	-0.347773
CCCAATCCAGATCGGA-1-0-0-0	A484_1	A484	KPC	0.474294	-0.192217	-8.00493	11.1201		AGCATACAGCCACTAT-1-0-0	A484_1	A484	KPC	0.388458	0.747954
CCCAATCGTGGTCCGT-1-0-0-0	A484_1	A484	KPC	0.47999	0.105567	5.98404	9.65142		AGCATACAGGTGTTAA-1-0-0	A484_1	A484	KPC	0.677208	0.164555
CCCAATCGTTCCGTCT-1-0-0-0	A484_1	A484	KPC	0.391771	0.326006	-2.14859	-3.3302		AGCATACCACAACGCC-1-0-0	A484_1	A484	KPC	0.392918	1.63011
CCCAATCTCTTGGGTA-1-0-0-0	A484_1	A484	KPC	0.761735	-0.274326	-4.21068	9.49701		AGCATACCACGAAAGC-1-0-0	A484_1	A484	KPC	0.542164	0.625567
CCCAGTTCATCCTAGA-1-0-0-0	A484_1	A484	KPC	0.940937	0.245518	-1.67838	11.7376		AGCATACGTGATAAGT-1-0-0	A484_1	A484	KPC	0.401062	0.899346
CCCAGTTCATGGATGG-1-0-0-0	A484_1	A484	KPC	0.213742	0.662446	1.66558	0.122693		AGCATACTCAGAGGTG-1-0-0	A484_1	A484	KPC	0.545732	0.136782
CCCAGTTCATTTCACT-1-0-0-0	A484_1	A484	KPC	0.524501	0.853354	-0.035972	10.742		AGCATACTCGCAGGCT-1-0-0	A484_1	A484	KPC	0.370957	0.53274
CCCAGTTTCTAACGGT-1-0-0-0	A484_1	A484	KPC	0.231265	0.684726	-3.69216	-1.46506		AGCATACTCTCGTTTA-1-0-0	A484_1	A484	KPC	1.17125	1.47503
CCCATACTCAGTTAGC-1-0-0-0	A484_1	A484	KPC	0.678961	0.711117	-7.42845	10.1145		AGCATACTCTGTTGAG-1-0-0	A484_1	A484	KPC	0.653896	0.190733
CCCTCCTAGCATGGCA-1-0-0-0	A484_1	A484	KPC	0.583979	-0.223728	6.24941	13.7176		AGCCTAAAGCGAAGGG-1-0-0	A484_1	A484	KPC	0.239285	0.0532611
CCCTCCTAGTCTCAAC-1-0-0-0	A484_1	A484	KPC	0.438426	-0.26956	-4.25857	9.83346		AGCCTAAAGGCGCTCT-1-0-0	A484_1	A484	KPC	0.337919	1.33012
CCCTCCTCAACGATGG-1-0-0-0	A484_1	A484	KPC	0.237043	0.988748	1.85861	-1.72034		AGCCTAAAGGTGCAAC-1-0-0	A484_1	A484	KPC	0.436786	2.12771
CCCTCCTGTCGGCACT-1-0-0-0	A484_1	A484	KPC	0.539371	0.425399	6.2803	12.23		AGCCTAACAATCCGAT-1-0-0	A484_1	A484	KPC	0.951298	0.643652
CCCTCCTGTGGTACAG-1-0-0-0	A484_1	A484	KPC	0.548245	-0.163217	-8.65068	10.6867		AGCCTAACATGAGCGA-1-0-0	A484_1	A484	KPC	0.625664	1.40942
CCCTCCTTCACCGTAA-1-0-0-0	A484_1	A484	KPC	1.04983	0.945223	3.52783	12.8238		AGCCTAACATGGTCTA-1-0-0	A484_1	A484	KPC	0.785264	0.444434
CCCTCCTTCTAACTGG-1-0-0-0	A484_1	A484	KPC	0.357647	0.924574	-3.59604	-3.25383		AGCCTAAGTGCGATAG-1-0-0	A484_1	A484	KPC	0.770862	-0.233639
CCGGGATAGTGAAGAG-1-0-0-0	A484_1	A484	KPC	0.324617	0.533634	-0.350611	0.403744		AGCCTAAGTTATGTGC-1-0-0	A484_1	A484	KPC	0.356244	1.0138
CCGGGATCACGAGGTA-1-0-0-0	A484_1	A484	KPC	0.338692	1.08324	2.54244	11.0814		AGCCTAATCTCTTATG-1-0-0	A484_1	A484	KPC	1.22854	0.979452
CCGGGATGTATATGGA-1-0-0-0	A484_1	A484	KPC	0.486158	0.336263	4.44809	12.2639		AGCGGTCAGACAGAGA-1-0-0	A484_1	A484	KPC	0.673363	-0.394124
CCGGGATGTCACAAGG-1-0-0-0	A484_1	A484	KPC	0.501969	0.617457	-3.4192	-3.42203		AGCGGTCAGGCTAGCA-1-0-0	A484_1	A484	KPC	0.586541	0.0977815
CCGGGATGTCAGCTAT-1-0-0-0	A484_1	A484	KPC	0.653199	-0.147035	-3.45514	10.7977		AGCGGTCAGTCAATAG-1-0-0	A484_1	A484	KPC	0.834785	-0.138932
CCGGGATGTTCAGCGC-1-0-0-0	A484_1	A484	KPC	1.10831	0.936204	-2.41553	13.3585		AGCGGTCCAATGAATG-1-0-0	A484_1	A484	KPC	0.446033	0.570035
CCGGTAGAGATGAGAG-1-0-0-0	A484_1	A484	KPC	0.263889	0.886903	1.78801	7.97794		AGCGGTCGTTTCGCTC-1-0-0	A484_1	A484	KPC	0.96433	1.46587
CCGGTAGCACGAGAGT-1-0-0-0	A484_1	A484	KPC	0.931182	0.13659	-4.29461	11.4395		AGCGGTCTCAAGAAGT-1-0-0	A484_1	A484	KPC	0.926123	1.09337
CCGGTAGCACTCGACG-1-0-0-0	A484_1	A484	KPC	0.365227	0.625197	3.12382	-1.9235		AGCGGTCTCCTTCAAT-1-0-0	A484_1	A484	KPC	0.71052	0.531459
CCGGTAGCATGACGGA-1-0-0-0	A484_1	A484	KPC	0.52808	1.42802	4.15304	-2.07742		AGCGGTCTCGTAGGAG-1-0-0	A484_1	A484	KPC	0.739114	1.04381
CCGGTAGGTGTTGAGG-1-0-0-0	A484_1	A484	KPC	0.424699	1.02209	-4.57827	-2.46617		AGCGTATAGACCGGAT-1-0-0	A484_1	A484	KPC	0.79925	0.4815
CCGGTAGTCAACCATG-1-0-0-0	A484_1	A484	KPC	0.589295	0.0314119	12.6697	5.96066		AGCGTATAGGTCATCT-1-0-0	A484_1	A484	KPC	0.935247	1.31302
CCGTGGAGTCGTGGCT-1-0-0-0	A484_1	A484	KPC	0.832663	1.56205	-0.598162	14.0844		AGCGTATCAATGGTCT-1-0-0	A484_1	A484	KPC	0.365208	0.179523
CCGTGGATCGTCTGAA-1-0-0-0	A484_1	A484	KPC	0.907343	-0.0874182	-6.17901	12.5572		AGCGTATCACTACAGT-1-0-0	A484_1	A484	KPC	0.862589	1.01539
CCGTTCAAGAGCTGCA-1-0-0-0	A484_1	A484	KPC	0.97949	0.920669	4.16432	12.6163		AGCGTATCATATACGC-1-0-0	A484_1	A484	KPC	1.34083	0.592321
CCGTTCAGTCAGAAGC-1-0-0-0	A484_1	A484	KPC	0.227966	0.976857	-0.674075	-1.82287		AGCGTATGTGCTGTAT-1-0-0	A484_1	A484	KPC	0.259597	0.160021
CCGTTCAGTGACCAAG-1-0-0-0	A484_1	A484	KPC	0.337728	0.99741	0.324893	-2.1635		AGCGTATTCAACACGT-1-0-0	A484_1	A484	KPC	0.283599	0.689491
CCGTTCAGTTCCACTC-1-0-0-0	A484_1	A484	KPC	0.949671	0.366957	7.28428	12.6488		AGCGTCGAGCGCCTTG-1-0-0	A484_1	A484	KPC	0.284861	-0.224962
CCGTTCATCGTCCAGG-1-0-0-0	A484_1	A484	KPC	0.80531	1.49954	1.0536	14.5421		AGCGTCGGTCTCGTTC-1-0-0	A484_1	A484	KPC	0.326723	0.913894
CCGTTCATCTTTCCTC-1-0-0-0	A484_1	A484	KPC	0.61472	0.24391	-7.83035	10.7111		AGCTCCTAGAAACCTA-1-0-0	A484_1	A484	KPC	0.232217	0.00235811
CCTAAAGAGCACGCCT-1-0-0-0	A484_1	A484	KPC	0.60175	1.37442	2.14929	13.6174		AGCTCCTAGATGAGAG-1-0-0	A484_1	A484	KPC	0.638115	1.21966
CCTAAAGAGGCTCATT-1-0-0-0	A484_1	A484	KPC	0.581432	-0.323694	-0.634221	11.9374		AGCTCCTAGTGCAAGC-1-0-0	A484_1	A484	KPC	0.435932	0.967743
CCTAAAGCAGCTCGCA-1-0-0-0	A484_1	A484	KPC	0.102065	0.285192	-3.96593	-1.21328		AGCTCCTCAAACGTGG-1-0-0	A484_1	A484	KPC	0.647629	0.854089
CCTAAAGCATAGAAAC-1-0-0-0	A484_1	A484	KPC	0.56509	-0.148855	4.91229	12.8645		AGCTCCTCAAGTCTGT-1-0-0	A484_1	A484	KPC	0.557981	0.538643
CCTAAAGCATTAACCG-1-0-0-0	A484_1	A484	KPC	1.27235	1.58422	-6.96842	12.6858		AGCTCCTCAATCACAC-1-0-0	A484_1	A484	KPC	1.09953	1.23013
CCTAAAGTCACCAGGC-1-0-0-0	A484_1	A484	KPC	0.869348	0.770471	0.489542	14.5479		AGCTCCTCACCTCGGA-1-0-0	A484_1	A484	KPC	0.279134	0.481876
CCTACACAGATCACGG-1-0-0-0	A484_1	A484	KPC	0.426516	0.39883	4.3586	13.0654		AGCTCCTCATTGTGCA-1-0-0	A484_1	A484	KPC	0.203966	0.58499
CCTACACAGGTGCAAC-1-0-0-0	A484_1	A484	KPC	0.497365	0.421528	5.85004	9.51118		AGCTCCTGTAAGGGCT-1-0-0	A484_1	A484	KPC	0.859867	0.508158
CCTACACAGTCATGCT-1-0-0-0	A484_1	A484	KPC	0.796754	1.30738	-1.63749	12.9534		AGCTCCTTCCTGCTTG-1-0-0	A484_1	A484	KPC	0.55524	-0.126009
CCTACACGTCTCACCT-1-0-0-0	A484_1	A484	KPC	0.170153	0.685612	-3.54756	-2.20407		AGCTCCTTCGCGATCG-1-0-0	A484_1	A484	KPC	0.958685	1.61133
CCTACACTCCAATGGT-1-0-0-0	A484_1	A484	KPC	0.344409	0.921498	2.38721	-3.07047		AGCTCCTTCGTAGATC-1-0-0	A484_1	A484	KPC	0.281929	0.482411
CCTACACTCTCAAGTG-1-0-0-0	A484_1	A484	KPC	0.474894	0.705052	-3.28683	-3.31328		AGCTCCTTCTTACCGC-1-0-0	A484_1	A484	KPC	0.421769	0.0823537
CCTACCACAGACGCAA-1-0-0-0	A484_1	A484	KPC	0.654259	1.08386	-7.91523	11.2786		AGCTCTCAGTGATCGG-1-0-0	A484_1	A484	KPC	0.482968	0.787296
CCTACCATCACAGGCC-1-0-0-0	A484_1	A484	KPC	0.816651	0.095481	6.40066	14.3181		AGCTCTCAGTTGCAGG-1-0-0	A484_1	A484	KPC	0.468436	0.368087
CCTAGCTCAGGTCGTC-1-0-0-0	A484_1	A484	KPC	0.308964	1.12976	2.19778	-1.75011		AGCTCTCCAAACCTAC-1-0-0	A484_1	A484	KPC	0.57606	0.169662
CCTAGCTCATACGCTA-1-0-0-0	A484_1	A484	KPC	0.271201	0.964522	0.809475	-2.37142		AGCTCTCCAAGTTAAG-1-0-0	A484_1	A484	KPC	0.475581	-0.190498
CCTAGCTCATCCGCGA-1-0-0-0	A484_1	A484	KPC	0.563515	1.53308	2.9608	-2.87905		AGCTCTCGTCGCTTCT-1-0-0	A484_1	A484	KPC	1.32998	1.53891
CCTAGCTCATGCCTTC-1-0-0-0	A484_1	A484	KPC	1.0032	1.24357	-7.7952	11.8117		AGCTCTCTCAGGTAAA-1-0-0	A484_1	A484	KPC	0.398681	0.316798
CCTAGCTGTGTAACGG-1-0-0-0	A484_1	A484	KPC	0.324814	1.02618	0.900491	-1.58808		AGCTTGAAGAAGGCCT-1-0-0	A484_1	A484	KPC	0.43514	1.28767
CCTAGCTGTGTGTGCC-1-0-0-0	A484_1	A484	KPC	0.151037	0.117182	3.31037	10.4176		AGCTTGAAGCTGTTCA-1-0-0	A484_1	A484	KPC	0.885703	0.988104
CCTATTAAGAGTTGGC-1-0-0-0	A484_1	A484	KPC	1.0932	0.570314	-1.3315	11.7006		AGCTTGACACCGGAAA-1-0-0	A484_1	A484	KPC	1.30044	1.68962
CCTATTACATGGTCTA-1-0-0-0	A484_1	A484	KPC	0.386408	1.57406	2.59009	-2.08414		AGCTTGACAGCCTATA-1-0-0	A484_1	A484	KPC	0.978205	1.17389
CCTATTAGTGCTAGCC-1-0-0-0	A484_1	A484	KPC	0.241803	0.330344	-4.09208	-2.25622		AGCTTGACAGGTCTCG-1-0-0	A484_1	A484	KPC	0.393177	0.892789
CCTCAGTAGAGCTGCA-1-0-0-0	A484_1	A484	KPC	0.457624	0.155754	3.66919	12.5771		AGCTTGAGTAGGCATG-1-0-0	A484_1	A484	KPC	0.311066	0.0299021
CCTCAGTAGATGGGTC-1-0-0-0	A484_1	A484	KPC	0.764755	0.269869	-7.19536	9.80068		AGCTTGAGTGTGAATA-1-0-0	A484_1	A484	KPC	0.668388	0.497037
CCTCAGTAGTCTTGCA-1-0-0-0	A484_1	A484	KPC	0.199475	0.184148	12.4928	4.23991		AGCTTGATCAAGATCC-1-0-0	A484_1	A484	KPC	0.347712	0.729581
CCTCAGTAGTTGAGAT-1-0-0-0	A484_1	A484	KPC	1.16233	1.46339	-1.25604	15.5052		AGCTTGATCCAGAGGA-1-0-0	A484_1	A484	KPC	0.579697	0.672734
CCTCAGTTCAAGGCTT-1-0-0-0	A484_1	A484	KPC	0.464425	1.39462	3.10504	-1.86094		AGCTTGATCCCGACTT-1-0-0	A484_1	A484	KPC	0.548586	0.64592
CCTCTGAAGTGGTCCC-1-0-0-0	A484_1	A484	KPC	0.863347	-0.0105222	-3.3637	8.86684		AGCTTGATCTCACATT-1-0-0	A484_1	A484	KPC	0.892806	0.58059
CCTCTGAGTACTCAAC-1-0-0-0	A484_1	A484	KPC	0.814363	0.355853	-4.33812	12.189		AGGCCACAGACCGGAT-1-0-0	A484_1	A484	KPC	1.19796	0.92895
CCTCTGAGTGCCTTGG-1-0-0-0	A484_1	A484	KPC	0.928898	0.722516	-2.40235	12.8206		AGGCCACCAACCGCCA-1-0-0	A484_1	A484	KPC	0.392562	0.759685
CCTCTGAGTGTAAGTA-1-0-0-0	A484_1	A484	KPC	0.86533	0.877468	0.57433	14.7035		AGGCCACCACACATGT-1-0-0	A484_1	A484	KPC	0.881427	0.420151
CCTTACGCAAACTGCT-1-0-0-0	A484_1	A484	KPC	1.33578	1.7649	-1.5906	14.9266		AGGCCACCATTACCTT-1-0-0	A484_1	A484	KPC	0.351533	-0.175148
CCTTACGCACTAAGTC-1-0-0-0	A484_1	A484	KPC	0.540453	0.941859	1.17161	-2.57365		AGGCCACGTACCAGTT-1-0-0	A484_1	A484	KPC	0.249762	0.464012
CCTTACGGTAGGGACT-1-0-0-0	A484_1	A484	KPC	0.939217	1.53584	-3.26071	13.5349		AGGCCACGTTCCCGAG-1-0-0	A484_1	A484	KPC	0.467568	0.750798
CCTTACGTCCTTGCCA-1-0-0-0	A484_1	A484	KPC	0.475253	1.0677	0.383591	-1.94566		AGGCCACTCACCAGGC-1-0-0	A484_1	A484	KPC	0.210203	0.077909
CCTTCCCAGACAAAGG-1-0-0-0	A484_1	A484	KPC	0.602467	0.364637	-7.81056	11.8931		AGGCCACTCCAGTATG-1-0-0	A484_1	A484	KPC	0.852919	1.07419
CCTTCCCAGCTAAGAT-1-0-0-0	A484_1	A484	KPC	1.03255	1.07185	-1.57372	14.4505		AGGCCACTCGGACAAG-1-0-0	A484_1	A484	KPC	0.44977	0.622047
CCTTCCCCAACGATGG-1-0-0-0	A484_1	A484	KPC	1.00427	0.522541	-3.6632	10.3538		AGGCCACTCTGCAGTA-1-0-0	A484_1	A484	KPC	0.714037	0.592519
CCTTCCCCAGCCTTGG-1-0-0-0	A484_1	A484	KPC	0.445409	0.715713	-0.235766	8.1936		AGGCCGTAGGAGCGTT-1-0-0	A484_1	A484	KPC	0.404881	1.19369
CCTTCCCGTCGACTGC-1-0-0-0	A484_1	A484	KPC	0.815556	0.609409	3.24579	12.3227		AGGCCGTAGTGAAGAG-1-0-0	A484_1	A484	KPC	0.888494	0.931122
CCTTCCCTCCAGAGGA-1-0-0-0	A484_1	A484	KPC	0.369862	0.593782	-3.99267	-3.24223		AGGCCGTCAAGGACAC-1-0-0	A484_1	A484	KPC	0.191998	0.0671917
CCTTCCCTCGTTGACA-1-0-0-0	A484_1	A484	KPC	0.48799	0.943685	3.60731	-2.33242		AGGCCGTCAATTCCTT-1-0-0	A484_1	A484	KPC	0.615788	0.302054
CCTTCCCTCTGGTGTA-1-0-0-0	A484_1	A484	KPC	0.533181	0.985979	-0.041595	-1.70944		AGGCCGTCAGCCAGAA-1-0-0	A484_1	A484	KPC	0.521372	0.893856
CCTTCGAAGATCGGGT-1-0-0-0	A484_1	A484	KPC	0.621234	1.47806	1.34272	14.0045		AGGCCGTCAGCGAACA-1-0-0	A484_1	A484	KPC	1.26492	0.80011
CCTTCGAGTAGCGCAA-1-0-0-0	A484_1	A484	KPC	0.969568	0.431575	-0.592246	7.05617		AGGCCGTCAGCGTCCA-1-0-0	A484_1	A484	KPC	0.80347	0.41467
CCTTCGAGTCGACTGC-1-0-0-0	A484_1	A484	KPC	0.812605	0.462149	-6.6847	11.3643		AGGCCGTCATATACGC-1-0-0	A484_1	A484	KPC	0.595229	1.41164
CCTTCGATCCCTCTTT-1-0-0-0	A484_1	A484	KPC	0.431559	0.508511	4.45443	12.6402		AGGCCGTCATGCCTTC-1-0-0	A484_1	A484	KPC	0.951703	0.991992
CCTTTCTAGTTACCCA-1-0-0-0	A484_1	A484	KPC	0.643184	0.326405	-1.5834	10.7414		AGGCCGTGTCTAACGT-1-0-0	A484_1	A484	KPC	0.984052	0.291262
CCTTTCTCAAAGTCAA-1-0-0-0	A484_1	A484	KPC	0.154194	-0.295511	5.10426	13.6288		AGGCCGTGTGCAACTT-1-0-0	A484_1	A484	KPC	1.05575	0.583563
CCTTTCTCAACGCACC-1-0-0-0	A484_1	A484	KPC	0.898579	1.0804	-1.35539	14.1595		AGGCCGTGTTAGATGA-1-0-0	A484_1	A484	KPC	0.38153	0.454699
CCTTTCTCACATGTGT-1-0-0-0	A484_1	A484	KPC	0.235531	0.0932246	-7.57828	10.4381		AGGGAGTAGACAATAC-1-0-0	A484_1	A484	KPC	0.296485	0.306247
CCTTTCTGTAAGTTCC-1-0-0-0	A484_1	A484	KPC	0.340582	0.142828	1.20629	0.387056		AGGGAGTAGACAGGCT-1-0-0	A484_1	A484	KPC	0.248433	0.486155
CCTTTCTGTGAAATCA-1-0-0-0	A484_1	A484	KPC	0.407564	0.0236561	-3.56115	9.25763		AGGGAGTAGAGACTTA-1-0-0	A484_1	A484	KPC	0.661971	1.28618
CCTTTCTTCATGTGGT-1-0-0-0	A484_1	A484	KPC	0.499457	1.2315	4.81192	-1.68326		AGGGAGTAGATCACGG-1-0-0	A484_1	A484	KPC	0.747363	1.78099
CCTTTCTTCCAACCAA-1-0-0-0	A484_1	A484	KPC	0.659816	0.839927	-0.74366	12.6694		AGGGAGTAGCCTTGAT-1-0-0	A484_1	A484	KPC	0.838858	0.971228
CGAACATAGCCTATGT-1-0-0-0	A484_1	A484	KPC	0.747364	1.48214	0.478362	4.72062		AGGGAGTAGGCTCATT-1-0-0	A484_1	A484	KPC	0.390467	0.742505
CGAACATAGGTGCAAC-1-0-0-0	A484_1	A484	KPC	1.07928	1.80715	0.0691434	15.5755		AGGGAGTAGGGAGTAA-1-0-0	A484_1	A484	KPC	1.01544	1.53834
CGAACATCAGGATCGA-1-0-0-0	A484_1	A484	KPC	0.385781	1.06119	1.19583	-1.75381		AGGGAGTAGTGCAAGC-1-0-0	A484_1	A484	KPC	0.402369	0.472905
CGAACATCATGACATC-1-0-0-0	A484_1	A484	KPC	0.808105	0.132841	-6.92296	12.2089		AGGGAGTAGTGGTCCC-1-0-0	A484_1	A484	KPC	0.351631	0.0411903
CGAACATCATGCAATC-1-0-0-0	A484_1	A484	KPC	0.461708	0.861227	4.52957	11.4825		AGGGAGTGTCCGACGT-1-0-0	A484_1	A484	KPC	0.438713	1.46444
CGAACATGTTACAGAA-1-0-0-0	A484_1	A484	KPC	1.07718	1.58998	-1.18562	14.7246		AGGGAGTTCACGATGT-1-0-0	A484_1	A484	KPC	0.707713	0.330119
CGAATGTAGTCCGGTC-1-0-0-0	A484_1	A484	KPC	1.38642	1.13716	-6.95995	12.5657		AGGGAGTTCAGGATCT-1-0-0	A484_1	A484	KPC	1.11032	0.0889266
CGAATGTCAGCCAATT-1-0-0-0	A484_1	A484	KPC	0.65112	0.337967	6.04849	9.84433		AGGGAGTTCCTTTCTC-1-0-0	A484_1	A484	KPC	0.549034	0.972954
CGAATGTGTCCATCCT-1-0-0-0	A484_1	A484	KPC	0.918459	0.92141	-0.938273	14.1599		AGGGAGTTCTCGATGA-1-0-0	A484_1	A484	KPC	0.234785	0.697648
CGAATGTTCCTTTACA-1-0-0-0	A484_1	A484	KPC	0.862537	1.302	0.195896	12.1886		AGGGATGCATCAGTCA-1-0-0	A484_1	A484	KPC	0.437907	0.441544
CGACCTTAGAATTCCC-1-0-0-0	A484_1	A484	KPC	0.271537	0.700938	2.83882	-2.73838		AGGGATGGTAAACACA-1-0-0	A484_1	A484	KPC	0.573284	0.630521
CGACCTTAGCGAGAAA-1-0-0-0	A484_1	A484	KPC	0.354049	0.400959	-3.87093	-1.82102		AGGGATGGTACCGCTG-1-0-0	A484_1	A484	KPC	0.310978	0.468851
CGACCTTCACACATGT-1-0-0-0	A484_1	A484	KPC	0.736348	-0.0101586	-7.23881	12.0707		AGGGATGGTCACCTAA-1-0-0	A484_1	A484	KPC	0.353802	0.477181
CGACCTTTCCGCGTTT-1-0-0-0	A484_1	A484	KPC	0.505769	0.708831	3.36345	11.6985		AGGGATGGTGATGCCC-1-0-0	A484_1	A484	KPC	0.655824	-0.329047
CGACTTCCATGAGCGA-1-0-0-0	A484_1	A484	KPC	0.541963	1.50109	0.778513	10.7969		AGGGATGTCGGCCGAT-1-0-0	A484_1	A484	KPC	0.304186	0.823758
CGACTTCTCAATACCG-1-0-0-0	A484_1	A484	KPC	0.579128	0.485281	-1.45975	5.33452		AGGGTGAAGAATCTCC-1-0-0	A484_1	A484	KPC	0.461631	0.795749
CGACTTCTCCTGTAGA-1-0-0-0	A484_1	A484	KPC	1.24568	1.29924	-1.83558	14.8272		AGGGTGACACTAAGTC-1-0-0	A484_1	A484	KPC	0.386755	1.85052
CGACTTCTCGGCTTGG-1-0-0-0	A484_1	A484	KPC	0.736076	0.863849	-6.84855	10.0161		AGGGTGACAGATTGCT-1-0-0	A484_1	A484	KPC	0.431638	1.69907
CGAGAAGCAGGGTTAG-1-0-0-0	A484_1	A484	KPC	1.1159	1.61629	-1.50872	15.3146		AGGGTGAGTGATGCCC-1-0-0	A484_1	A484	KPC	0.76253	0.404706
CGAGAAGCATGCCCGA-1-0-0-0	A484_1	A484	KPC	0.299471	0.647173	-3.29951	-2.65812		AGGGTGATCCCAAGAT-1-0-0	A484_1	A484	KPC	0.369629	1.5967
CGAGAAGGTGTCGCTG-1-0-0-0	A484_1	A484	KPC	0.237547	1.30046	0.704373	-0.793841		AGGGTGATCCGAATGT-1-0-0	A484_1	A484	KPC	0.304012	0.0834922
CGAGCACAGCGCTCCA-1-0-0-0	A484_1	A484	KPC	0.690981	0.0556638	-4.64187	10.741		AGGTCATAGTGTCCCG-1-0-0	A484_1	A484	KPC	0.429724	0.679546
CGAGCACAGTATTGGA-1-0-0-0	A484_1	A484	KPC	0.244984	0.541721	-0.814933	-1.55793		AGGTCATCAACACGCC-1-0-0	A484_1	A484	KPC	1.0634	1.52677
CGAGCACCAGACGTAG-1-0-0-0	A484_1	A484	KPC	0.366325	1.51217	4.39258	-0.758383		AGGTCATCACGTCTCT-1-0-0	A484_1	A484	KPC	0.356043	0.931016
CGAGCCAAGCCAGAAC-1-0-0-0	A484_1	A484	KPC	0.36944	0.637844	4.2183	11.3369		AGGTCATCACTTAACG-1-0-0	A484_1	A484	KPC	0.328341	1.10021
CGAGCCAAGGAGCGTT-1-0-0-0	A484_1	A484	KPC	0.343643	0.150469	10.9256	1.92553		AGGTCATCAGACGCAA-1-0-0	A484_1	A484	KPC	1.35344	0.897062
CGAGCCACAGCTGCAC-1-0-0-0	A484_1	A484	KPC	0.262629	0.952637	-4.60795	-2.58582		AGGTCATCAGATGGCA-1-0-0	A484_1	A484	KPC	0.338974	0.40843
CGAGCCAGTTGGTAAA-1-0-0-0	A484_1	A484	KPC	0.260493	0.696936	4.2935	12.3753		AGGTCATCATCCTAGA-1-0-0	A484_1	A484	KPC	0.455312	0.678356
CGATCGGGTAACGTTC-1-0-0-0	A484_1	A484	KPC	0.455869	1.31574	2.21606	-1.33667		AGGTCATGTCGACTGC-1-0-0	A484_1	A484	KPC	0.407478	0.940737
CGATCGGGTTGCTCCT-1-0-0-0	A484_1	A484	KPC	0.30113	0.816498	2.47996	-1.23648		AGGTCATTCATTTGGG-1-0-0	A484_1	A484	KPC	0.288414	0.524623
CGATCGGTCTTGCAAG-1-0-0-0	A484_1	A484	KPC	0.58394	0.000201941	-4.08281	9.61332		AGGTCCGAGAGTAAGG-1-0-0	A484_1	A484	KPC	0.42459	0.834643
CGATGGCGTGCACCAC-1-0-0-0	A484_1	A484	KPC	0.923203	1.46457	-0.506352	14.4736		AGGTCCGAGGATGTAT-1-0-0	A484_1	A484	KPC	0.72447	-0.21047
CGATGGCTCCTACAGA-1-0-0-0	A484_1	A484	KPC	1.13251	1.22979	-2.35759	14.1615		AGGTCCGAGGCAGGTT-1-0-0	A484_1	A484	KPC	0.412421	0.912111
CGATGGCTCTCCAGGG-1-0-0-0	A484_1	A484	KPC	0.516083	0.876363	1.77499	13.1476		AGGTCCGCAGGCAGTA-1-0-0	A484_1	A484	KPC	0.844724	1.22145
CGATGTAAGGCTCATT-1-0-0-0	A484_1	A484	KPC	0.372867	0.60822	1.633	-1.34372		AGGTCCGCATACAGCT-1-0-0	A484_1	A484	KPC	0.351003	1.10369
CGATGTACATCTGGTA-1-0-0-0	A484_1	A484	KPC	0.498965	1.59785	1.03584	-2.9666		AGGTCCGGTCTCTTAT-1-0-0	A484_1	A484	KPC	0.615137	1.47753
CGATGTAGTCGCCATG-1-0-0-0	A484_1	A484	KPC	0.498836	0.677319	-0.540673	-1.75979		AGGTCCGGTTGCGTTA-1-0-0	A484_1	A484	KPC	0.818823	1.38674
CGATGTATCAGGTTCA-1-0-0-0	A484_1	A484	KPC	0.267278	0.515236	-3.61607	-2.31095		AGGTCCGTCCAAATGC-1-0-0	A484_1	A484	KPC	0.565852	0.643711
CGATTGAAGCGTCTAT-1-0-0-0	A484_1	A484	KPC	0.352304	0.0480203	5.10256	14.0562		AGTAGTCCAAGCCTAT-1-0-0	A484_1	A484	KPC	0.486103	0.394122
CGATTGATCCTATGTT-1-0-0-0	A484_1	A484	KPC	0.426774	1.19677	-0.459395	-2.17172		AGTAGTCCATCGGGTC-1-0-0	A484_1	A484	KPC	0.329897	0.781278
CGATTGATCTGAGTGT-1-0-0-0	A484_1	A484	KPC	0.766885	-0.0455986	-3.08874	9.48028		AGTAGTCGTAGCGTAG-1-0-0	A484_1	A484	KPC	0.966766	0.686939
CGCCAAGAGTCGTACT-1-0-0-0	A484_1	A484	KPC	0.61366	0.925774	0.968862	10.4659		AGTAGTCGTCATGCAT-1-0-0	A484_1	A484	KPC	0.228927	0.723468
CGCCAAGCAAGCTGAG-1-0-0-0	A484_1	A484	KPC	0.660703	0.295894	7.07991	12.5486		AGTAGTCGTCCTAGCG-1-0-0	A484_1	A484	KPC	0.743993	0.0100208
CGCCAAGCAGGGTATG-1-0-0-0	A484_1	A484	KPC	0.970053	1.13213	2.5118	4.73025		AGTAGTCGTGTGACGA-1-0-0	A484_1	A484	KPC	0.618844	0.875469
CGCCAAGTCAACACTG-1-0-0-0	A484_1	A484	KPC	0.456762	0.909476	1.50536	-2.22244		AGTAGTCGTTATCGGT-1-0-0	A484_1	A484	KPC	0.34307	-0.228483
CGCCAAGTCCAAAGTC-1-0-0-0	A484_1	A484	KPC	0.633865	0.253987	-3.40105	4.74735		AGTAGTCGTTCCCTTG-1-0-0	A484_1	A484	KPC	0.340835	0.434273
CGCGGTAAGATAGTCA-1-0-0-0	A484_1	A484	KPC	1.14007	1.49342	-1.27845	14.5443		AGTCTTTAGCCAGGAT-1-0-0	A484_1	A484	KPC	0.337899	1.20644
CGCGGTAGTGGAAAGA-1-0-0-0	A484_1	A484	KPC	0.438324	1.59601	1.70894	-2.02093		AGTCTTTAGTCGATAA-1-0-0	A484_1	A484	KPC	0.321465	0.0141956
CGCGTTTCAGCTGTAT-1-0-0-0	A484_1	A484	KPC	0.548026	0.349127	-7.16186	10.9512		AGTCTTTCAAATACAG-1-0-0	A484_1	A484	KPC	0.434916	1.77681
CGCGTTTGTGTCGCTG-1-0-0-0	A484_1	A484	KPC	0.815846	0.236342	-3.33905	9.12705		AGTCTTTCAGCATACT-1-0-0	A484_1	A484	KPC	0.28857	0.965807
CGCGTTTTCACAAACC-1-0-0-0	A484_1	A484	KPC	0.441996	1.43326	2.31972	-2.60218		AGTCTTTCAGGCTCAC-1-0-0	A484_1	A484	KPC	0.828192	0.130225
CGCGTTTTCGTAGGAG-1-0-0-0	A484_1	A484	KPC	0.332876	0.774688	-0.834135	-1.68705		AGTCTTTGTGGTCCGT-1-0-0	A484_1	A484	KPC	0.436215	1.12863
CGCTATCCACTTAACG-1-0-0-0	A484_1	A484	KPC	1.08707	-0.189737	-4.26915	11.9671		AGTCTTTTCATACGGT-1-0-0	A484_1	A484	KPC	0.652142	-0.0412923
CGCTATCGTCTGATTG-1-0-0-0	A484_1	A484	KPC	0.603147	1.15917	4.62448	-0.981768		AGTCTTTTCGCCTGAG-1-0-0	A484_1	A484	KPC	0.603774	1.2809
CGCTATCGTGATGATA-1-0-0-0	A484_1	A484	KPC	0.510613	0.907417	-2.47936	-4.07043		AGTGAGGAGCCCTAAT-1-0-0	A484_1	A484	KPC	0.406384	-0.103201
CGCTATCGTGTAACGG-1-0-0-0	A484_1	A484	KPC	0.522028	1.89434	2.65207	-1.869		AGTGAGGAGCTAAGAT-1-0-0	A484_1	A484	KPC	0.673804	-0.0712142
CGCTATCTCCAAACAC-1-0-0-0	A484_1	A484	KPC	0.527779	1.39232	3.25004	-2.80569		AGTGAGGAGGGCTTCC-1-0-0	A484_1	A484	KPC	0.840586	0.297022
CGCTGGACATGCCACG-1-0-0-0	A484_1	A484	KPC	1.29436	1.36869	-3.82013	13.6348		AGTGAGGCACTGTGTA-1-0-0	A484_1	A484	KPC	0.925951	0.878431
CGCTGGAGTCAGAAGC-1-0-0-0	A484_1	A484	KPC	0.395707	0.318917	-3.18628	-2.71745		AGTGAGGCATCGTCGG-1-0-0	A484_1	A484	KPC	0.750298	-0.121415
CGCTGGAGTCTCGTTC-1-0-0-0	A484_1	A484	KPC	0.161851	1.96859	1.64468	-2.59267		AGTGAGGGTAATCACC-1-0-0	A484_1	A484	KPC	0.909488	0.622482
CGCTTCAAGAAAGTGG-1-0-0-0	A484_1	A484	KPC	0.229705	-0.146669	2.51264	11.7494		AGTGAGGGTTCCACGG-1-0-0	A484_1	A484	KPC	0.817061	0.785823
CGCTTCAAGAAGGTGA-1-0-0-0	A484_1	A484	KPC	0.444322	-0.272117	6.08677	9.39836		AGTGAGGTCCATGCTC-1-0-0	A484_1	A484	KPC	0.465922	1.20092
CGCTTCAAGCAGCCTC-1-0-0-0	A484_1	A484	KPC	0.364267	0.55668	1.24349	0.885452		AGTGAGGTCCTATGTT-1-0-0	A484_1	A484	KPC	0.982368	1.14961
CGCTTCAAGCTCCTCT-1-0-0-0	A484_1	A484	KPC	0.556573	-0.0902466	7.32484	13.8499		AGTGAGGTCGAACTGT-1-0-0	A484_1	A484	KPC	1.02568	0.781023
CGCTTCACAGTCCTTC-1-0-0-0	A484_1	A484	KPC	1.28045	1.82636	-0.326358	5.46372		AGTGAGGTCTGCCCTA-1-0-0	A484_1	A484	KPC	0.413591	0.928553
CGCTTCAGTACGACCC-1-0-0-0	A484_1	A484	KPC	0.499406	0.0810312	4.79535	6.92094		AGTGGGACACATTTCT-1-0-0	A484_1	A484	KPC	0.748427	0.156373
CGCTTCAGTAGCTGCC-1-0-0-0	A484_1	A484	KPC	0.469335	-0.145091	-3.14235	8.8344		AGTGGGACAGCTCGAC-1-0-0	A484_1	A484	KPC	0.806489	0.158606
CGCTTCAGTTAAGTAG-1-0-0-0	A484_1	A484	KPC	0.579839	0.942744	-3.46026	9.73522		AGTGGGACAGGATCGA-1-0-0	A484_1	A484	KPC	1.08291	1.58212
CGCTTCATCACCGGGT-1-0-0-0	A484_1	A484	KPC	0.539443	-0.19505	-2.77238	10.2952		AGTGGGACATAACCTG-1-0-0	A484_1	A484	KPC	1.05008	0.25612
CGCTTCATCACGAAGG-1-0-0-0	A484_1	A484	KPC	0.993415	0.645992	-7.25879	12.0762		AGTGGGACATGGAATA-1-0-0	A484_1	A484	KPC	0.320083	0.622325
CGCTTCATCGGCTTGG-1-0-0-0	A484_1	A484	KPC	0.214563	0.579208	-3.26188	-1.91801		AGTGGGAGTACAGACG-1-0-0	A484_1	A484	KPC	0.896269	0.37293
CGGACACAGATCGATA-1-0-0-0	A484_1	A484	KPC	0.472943	1.41232	1.01458	10.4853		AGTGGGAGTATAATGG-1-0-0	A484_1	A484	KPC	1.088	1.66291
CGGACACCAATACGCT-1-0-0-0	A484_1	A484	KPC	0.425852	0.688402	-2.79797	-3.60305		AGTGGGAGTGGCAAAC-1-0-0	A484_1	A484	KPC	0.609774	0.178216
CGGACGTAGAAGCCCA-1-0-0-0	A484_1	A484	KPC	0.932624	1.58762	-0.182573	13.7982		AGTGGGAGTTGATTGC-1-0-0	A484_1	A484	KPC	0.583795	0.431061
CGGACGTAGATATGGT-1-0-0-0	A484_1	A484	KPC	0.333582	1.48213	4.09343	-2.43983		AGTGGGATCAGAGCTT-1-0-0	A484_1	A484	KPC	0.61658	1.20583
CGGACGTCAATAAGCA-1-0-0-0	A484_1	A484	KPC	0.315933	0.214982	-1.76518	8.86682		AGTGGGATCCGATATG-1-0-0	A484_1	A484	KPC	0.411199	0.862466
CGGACGTGTAGAAGGA-1-0-0-0	A484_1	A484	KPC	0.617155	1.15208	-0.113438	11.5906		AGTGTCAAGACTAGGC-1-0-0	A484_1	A484	KPC	0.809904	0.316594
CGGACTGAGAACAACT-1-0-0-0	A484_1	A484	KPC	0.750752	0.561969	5.80522	8.08734		AGTGTCAAGCGATATA-1-0-0	A484_1	A484	KPC	1.0205	1.20341
CGGACTGAGGTGCACA-1-0-0-0	A484_1	A484	KPC	0.809774	1.22406	2.48605	5.7123		AGTGTCAAGGCAAAGA-1-0-0	A484_1	A484	KPC	0.409938	0.80521
CGGACTGCAGCTCGCA-1-0-0-0	A484_1	A484	KPC	1.05664	1.48432	-2.22811	13.7542		AGTGTCAAGGCGACAT-1-0-0	A484_1	A484	KPC	0.379798	1.076
CGGAGCTAGGGTCTCC-1-0-0-0	A484_1	A484	KPC	0.163114	0.315129	-1.92597	-0.509171		AGTGTCAAGTGTACGG-1-0-0	A484_1	A484	KPC	0.658629	0.670612
CGGAGCTTCCACGAAT-1-0-0-0	A484_1	A484	KPC	0.544434	1.18126	-0.276667	12.2112		AGTGTCACAAAGCAAT-1-0-0	A484_1	A484	KPC	0.586886	0.338185
CGGAGCTTCCCTAACC-1-0-0-0	A484_1	A484	KPC	0.381297	0.557025	3.71161	-0.606235		AGTGTCACAACTGGCC-1-0-0	A484_1	A484	KPC	0.306165	0.182713
CGGAGTCAGGGTCGAT-1-0-0-0	A484_1	A484	KPC	1.08415	0.447777	-4.58902	13.1051		AGTGTCAGTCGCTTCT-1-0-0	A484_1	A484	KPC	0.355484	1.048
CGGCTAGAGACTAGAT-1-0-0-0	A484_1	A484	KPC	0.63565	1.28127	-0.870526	12.2868		AGTGTCAGTTACGTCA-1-0-0	A484_1	A484	KPC	0.54636	-0.0452206
CGGCTAGAGCGCCTCA-1-0-0-0	A484_1	A484	KPC	0.297991	0.607441	-4.61763	-1.92745		AGTGTCATCGACGGAA-1-0-0	A484_1	A484	KPC	0.477471	1.17043
CGGCTAGCATGTCCTC-1-0-0-0	A484_1	A484	KPC	0.597521	0.642125	5.39437	11.7378		AGTGTCATCTTGGGTA-1-0-0	A484_1	A484	KPC	1.09556	0.24885
CGGCTAGCATTGGGCC-1-0-0-0	A484_1	A484	KPC	0.335307	0.610471	-4.92849	-2.66794		AGTTGGTAGCTGCAAG-1-0-0	A484_1	A484	KPC	0.632322	-0.176821
CGGGTCACAGTGGGAT-1-0-0-0	A484_1	A484	KPC	0.281593	0.888936	-4.66805	-2.526		AGTTGGTAGTTACGGG-1-0-0	A484_1	A484	KPC	0.871624	0.102812
CGGTTAAAGAATGTGT-1-0-0-0	A484_1	A484	KPC	0.350022	1.05397	4.65481	-1.50475		AGTTGGTCAACAACCT-1-0-0	A484_1	A484	KPC	0.751898	1.04096
CGGTTAAAGATGTGGC-1-0-0-0	A484_1	A484	KPC	0.478598	0.0279436	3.59186	13.9081		AGTTGGTCAATAGCAA-1-0-0	A484_1	A484	KPC	0.522833	0.98134
CGGTTAAGTAGGGACT-1-0-0-0	A484_1	A484	KPC	0.311842	0.629496	-3.33827	-1.87567		AGTTGGTCACGAAATA-1-0-0	A484_1	A484	KPC	0.967962	1.17974
CGGTTAAGTCAATGTC-1-0-0-0	A484_1	A484	KPC	0.339133	-0.0158832	-2.82272	-3.87904		AGTTGGTCACGCGAAA-1-0-0	A484_1	A484	KPC	0.577305	0.563398
CGGTTAATCTTTACAC-1-0-0-0	A484_1	A484	KPC	0.578305	0.476317	-8.32675	10.6629		AGTTGGTCATATGGTC-1-0-0	A484_1	A484	KPC	0.768938	0.727658
CGTAGCGCAAGGACAC-1-0-0-0	A484_1	A484	KPC	0.756982	-0.229354	-4.13586	9.70003		AGTTGGTCATCGGGTC-1-0-0	A484_1	A484	KPC	1.25221	1.75332
CGTAGGCTCAGGATCT-1-0-0-0	A484_1	A484	KPC	0.634957	0.274932	-8.41482	11.255		AGTTGGTCATGCCTTC-1-0-0	A484_1	A484	KPC	0.670288	0.226144
CGTAGGCTCTCCCTGA-1-0-0-0	A484_1	A484	KPC	0.418006	0.495516	-3.58341	-2.45591		AGTTGGTGTCTAAAGA-1-0-0	A484_1	A484	KPC	0.650636	1.19395
CGTAGGCTCTCTGTCG-1-0-0-0	A484_1	A484	KPC	0.539196	1.86122	1.99972	-2.00745		AGTTGGTGTGTGAAAT-1-0-0	A484_1	A484	KPC	0.271866	0.739908
CGTAGGCTCTGAGGGA-1-0-0-0	A484_1	A484	KPC	0.794188	0.629841	-7.84748	11.0418		AGTTGGTGTTCTCATT-1-0-0	A484_1	A484	KPC	0.561762	0.857732
CGTAGGCTCTTCGAGA-1-0-0-0	A484_1	A484	KPC	0.935708	0.985145	-0.831837	14.012		AGTTGGTTCCATTCTA-1-0-0	A484_1	A484	KPC	1.02395	0.837878
CGTCACTAGATAGGAG-1-0-0-0	A484_1	A484	KPC	0.840533	-0.00669417	-7.25181	11.5657		AGTTGGTTCGTGGGAA-1-0-0	A484_1	A484	KPC	0.34695	0.671433
CGTCACTCACAACTGT-1-0-0-0	A484_1	A484	KPC	0.392893	1.08523	-3.71319	-3.66879		ATAACGCAGCAAATCA-1-0-0	A484_1	A484	KPC	0.507134	0.663367
CGTCACTGTGTAAGTA-1-0-0-0	A484_1	A484	KPC	0.966935	0.964947	-0.0203781	5.79599		ATAACGCGTTGGACCC-1-0-0	A484_1	A484	KPC	0.195399	1.32844
CGTCAGGAGTGGACGT-1-0-0-0	A484_1	A484	KPC	0.650933	0.102619	-4.00786	9.80522		ATAACGCGTTGGTGGA-1-0-0	A484_1	A484	KPC	0.1515	0.61559
CGTCAGGCAGCATACT-1-0-0-0	A484_1	A484	KPC	0.100813	0.738959	-1.10979	-1.58285		ATAACGCTCAAAGACA-1-0-0	A484_1	A484	KPC	0.847448	0.0968221
CGTCAGGGTTGACGTT-1-0-0-0	A484_1	A484	KPC	0.3878	1.42844	3.07947	-2.34593		ATAAGAGAGAGTTGGC-1-0-0	A484_1	A484	KPC	0.650107	-0.122098
CGTCCATAGAGTCTGG-1-0-0-0	A484_1	A484	KPC	0.980004	0.277422	-3.79106	12.7117		ATAAGAGAGTGAAGAG-1-0-0	A484_1	A484	KPC	0.751977	1.18088
CGTCCATAGGTTACCT-1-0-0-0	A484_1	A484	KPC	0.318351	1.16393	3.80739	-1.47613		ATAAGAGCAAGTTGTC-1-0-0	A484_1	A484	KPC	0.652272	0.400686
CGTCTACAGAGGTTGC-1-0-0-0	A484_1	A484	KPC	0.274937	1.21209	4.8417	-1.76991		ATAAGAGCAATCACAC-1-0-0	A484_1	A484	KPC	0.322098	0.53022
CGTCTACAGATGTAAC-1-0-0-0	A484_1	A484	KPC	0.940367	1.12891	0.550236	4.67193		ATAAGAGCACATGGGA-1-0-0	A484_1	A484	KPC	0.223647	0.493824
CGTCTACGTAGGAGTC-1-0-0-0	A484_1	A484	KPC	0.410342	-0.364394	1.03879	0.598312		ATAAGAGCACGGTAAG-1-0-0	A484_1	A484	KPC	0.986449	0.829814
CGTCTACTCACTCCTG-1-0-0-0	A484_1	A484	KPC	0.402747	0.436357	0.104705	-1.89419		ATAAGAGGTACTCAAC-1-0-0	A484_1	A484	KPC	0.148527	0.477073
CGTGAGCCACCAGTTA-1-0-0-0	A484_1	A484	KPC	0.474885	1.38793	4.63453	-1.29852		ATAAGAGGTAGATTAG-1-0-0	A484_1	A484	KPC	0.575644	0.275816
CGTGAGCGTAATCGTC-1-0-0-0	A484_1	A484	KPC	0.346446	1.5282	1.01463	-2.53825		ATAAGAGGTTCGTGAT-1-0-0	A484_1	A484	KPC	0.923744	0.897514
CGTGAGCTCGCTAGCG-1-0-0-0	A484_1	A484	KPC	0.447559	0.649214	-2.42237	-3.7779		ATAAGAGTCAAAGTAG-1-0-0	A484_1	A484	KPC	0.500684	1.20089
CGTGTAATCGAACTGT-1-0-0-0	A484_1	A484	KPC	0.328718	0.692901	-0.685062	-1.57232		ATAAGAGTCACCATAG-1-0-0	A484_1	A484	KPC	0.477632	1.28452
CGTGTAATCTTCGAGA-1-0-0-0	A484_1	A484	KPC	0.471553	1.06127	0.911646	1.74742		ATAAGAGTCGGTGTTA-1-0-0	A484_1	A484	KPC	0.534871	1.34368
CGTGTCTCAAACGTGG-1-0-0-0	A484_1	A484	KPC	0.521906	0.963358	-1.1535	12.607		ATAGACCAGTAGATGT-1-0-0	A484_1	A484	KPC	0.444965	1.07262
CGTGTCTCAGTATAAG-1-0-0-0	A484_1	A484	KPC	0.280235	1.20732	-3.79281	-3.55226		ATAGACCCACTTAACG-1-0-0	A484_1	A484	KPC	1.25751	1.15622
CGTGTCTGTGCTCTTC-1-0-0-0	A484_1	A484	KPC	0.376356	0.451974	-4.62433	-2.44961		ATAGACCCAGGGTACA-1-0-0	A484_1	A484	KPC	0.88105	1.44665
CGTTAGACACGACTCG-1-0-0-0	A484_1	A484	KPC	0.952638	0.000400007	-3.82656	10.9348		ATAGACCCATATGCTG-1-0-0	A484_1	A484	KPC	0.672026	1.48975
CGTTAGAGTAGCGTGA-1-0-0-0	A484_1	A484	KPC	0.431512	1.09084	1.7651	-2.12674		ATAGACCCATCCCATC-1-0-0	A484_1	A484	KPC	0.301721	-0.0553788
CGTTAGAGTTGAACTC-1-0-0-0	A484_1	A484	KPC	0.601346	0.272567	-0.72368	10.6386		ATAGACCCATTGAGCT-1-0-0	A484_1	A484	KPC	0.416373	0.437376
CGTTAGATCGTCCGTT-1-0-0-0	A484_1	A484	KPC	0.721131	0.56836	-0.862367	13.9032		ATAGACCGTAATAGCA-1-0-0	A484_1	A484	KPC	0.610269	-0.0713816
CGTTCTGAGCAGGTCA-1-0-0-0	A484_1	A484	KPC	0.344714	0.279132	-3.27195	-3.92374		ATAGACCGTCAGAAGC-1-0-0	A484_1	A484	KPC	0.316527	0.450925
CGTTCTGCAGGAATCG-1-0-0-0	A484_1	A484	KPC	0.698682	0.666109	-1.07691	11.4312		ATAGACCGTGAGGGTT-1-0-0	A484_1	A484	KPC	0.391439	0.690695
CGTTCTGGTTCGGCAC-1-0-0-0	A484_1	A484	KPC	0.434953	1.06864	2.77014	-2.35033		ATAGACCTCATGCATG-1-0-0	A484_1	A484	KPC	0.558553	0.64251
CGTTGGGCAGATGGGT-1-0-0-0	A484_1	A484	KPC	1.31861	1.00075	-0.879313	6.75484		ATAGACCTCGCCCTTA-1-0-0	A484_1	A484	KPC	0.681087	0.170554
CGTTGGGGTCAGGACA-1-0-0-0	A484_1	A484	KPC	0.541005	0.510641	0.334121	0.589047		ATCACGAAGAATAGGG-1-0-0	A484_1	A484	KPC	0.828164	0.434288
CGTTGGGGTCCATCCT-1-0-0-0	A484_1	A484	KPC	0.253316	0.721768	-4.92775	-1.53252		ATCACGAAGACTAAGT-1-0-0	A484_1	A484	KPC	0.502787	0.846899
CGTTGGGTCATGCTCC-1-0-0-0	A484_1	A484	KPC	1.06251	1.48533	0.175021	15.1859		ATCACGAAGATCGATA-1-0-0	A484_1	A484	KPC	0.736937	0.346174
CGTTGGGTCCTTGACC-1-0-0-0	A484_1	A484	KPC	0.730753	1.41809	0.0475628	4.45219		ATCACGAAGCAATCTC-1-0-0	A484_1	A484	KPC	1.10902	0.775076
CGTTGGGTCTCATTCA-1-0-0-0	A484_1	A484	KPC	0.474341	1.57861	4.30524	-1.91939		ATCACGACACCTTGTC-1-0-0	A484_1	A484	KPC	0.84636	1.33503
CTAACTTAGCTACCTA-1-0-0-0	A484_1	A484	KPC	0.385966	0.742609	-2.82968	-3.56173		ATCACGACACGGTAGA-1-0-0	A484_1	A484	KPC	0.775829	0.150173
CTAACTTTCCAAAGTC-1-0-0-0	A484_1	A484	KPC	0.562404	1.61761	1.60002	-2.77364		ATCACGACAGCTGCTG-1-0-0	A484_1	A484	KPC	0.498656	0.664351
CTAAGACCAACTGCGC-1-0-0-0	A484_1	A484	KPC	0.879139	1.79833	-0.338012	14.4848		ATCACGAGTTCCGTCT-1-0-0	A484_1	A484	KPC	0.437289	1.65615
CTAAGACCACTTCTGC-1-0-0-0	A484_1	A484	KPC	0.644943	0.818402	-0.536577	7.27884		ATCACGATCCGAACGC-1-0-0	A484_1	A484	KPC	0.862034	1.00464
CTAATGGAGTGAATTG-1-0-0-0	A484_1	A484	KPC	0.199996	0.555761	-4.13977	-1.40507		ATCATCTAGAATCTCC-1-0-0	A484_1	A484	KPC	0.374839	0.58076
CTAATGGCAGGGTTAG-1-0-0-0	A484_1	A484	KPC	0.349882	1.31611	0.259246	-2.76869		ATCATCTAGATGTTAG-1-0-0	A484_1	A484	KPC	0.472401	1.55279
CTAATGGGTCTCTTAT-1-0-0-0	A484_1	A484	KPC	0.819221	0.655065	-1.07473	12.3671		ATCATCTCAACACCTA-1-0-0	A484_1	A484	KPC	0.556563	0.611087
CTAATGGTCCACGACG-1-0-0-0	A484_1	A484	KPC	1.20729	0.760758	-7.21044	12.5243		ATCATCTCAGGACCCT-1-0-0	A484_1	A484	KPC	0.239395	1.51876
CTACACCAGACGCTTT-1-0-0-0	A484_1	A484	KPC	0.344192	0.545539	1.96806	-0.266156		ATCATCTCAGGGTACA-1-0-0	A484_1	A484	KPC	0.550262	0.387404
CTACACCAGTCCATAC-1-0-0-0	A484_1	A484	KPC	0.936521	1.43104	0.607588	6.00937		ATCATCTCATACGCCG-1-0-0	A484_1	A484	KPC	0.7684	1.19026
CTACACCCATCAGTAC-1-0-0-0	A484_1	A484	KPC	0.848077	1.33815	2.74301	4.72802		ATCATCTGTCGCCATG-1-0-0	A484_1	A484	KPC	0.53839	1.57651
CTACACCTCGACCAGC-1-0-0-0	A484_1	A484	KPC	0.921223	1.05341	-1.33076	13.0178		ATCATCTGTCTTCTCG-1-0-0	A484_1	A484	KPC	0.435299	0.141277
CTACATTCAATCCGAT-1-0-0-0	A484_1	A484	KPC	1.19362	1.40546	-0.479681	14.6949		ATCATCTGTGCACTTA-1-0-0	A484_1	A484	KPC	1.26771	1.69636
CTACATTCATTCCTCG-1-0-0-0	A484_1	A484	KPC	0.428167	0.358101	2.30486	13.0737		ATCATCTGTGTTGGGA-1-0-0	A484_1	A484	KPC	0.335405	1.22217
CTACATTTCTCACATT-1-0-0-0	A484_1	A484	KPC	0.359601	0.742737	-2.45929	-3.8496		ATCATGGCAAAGAATC-1-0-0	A484_1	A484	KPC	0.440684	1.37605
CTACCCACAGGAACGT-1-0-0-0	A484_1	A484	KPC	0.839786	0.122667	6.96504	12.9261		ATCATGGCAAGTACCT-1-0-0	A484_1	A484	KPC	0.593841	0.624589
CTACCCACAGTAGAGC-1-0-0-0	A484_1	A484	KPC	0.289218	1.15298	0.458382	-0.902455		ATCATGGCACCAGGTC-1-0-0	A484_1	A484	KPC	0.938162	0.551965
CTACCCACATTGAGCT-1-0-0-0	A484_1	A484	KPC	0.379378	-0.0705139	-0.415336	0.373467		ATCATGGCACCATCCT-1-0-0	A484_1	A484	KPC	0.255395	0.522476
CTACCCATCACCACCT-1-0-0-0	A484_1	A484	KPC	0.488735	-0.176105	7.13961	12.6242		ATCATGGGTATGAAAC-1-0-0	A484_1	A484	KPC	0.996498	0.115131
CTACCCATCCAAGCCG-1-0-0-0	A484_1	A484	KPC	1.0151	1.90094	-1.14742	13.3653		ATCATGGGTCCTGCTT-1-0-0	A484_1	A484	KPC	1.05108	0.507818
CTACGTCCAGACAAAT-1-0-0-0	A484_1	A484	KPC	0.331127	-0.00710428	-2.36391	6.05207		ATCATGGTCACGGTTA-1-0-0	A484_1	A484	KPC	0.447218	1.14077
CTACGTCCATCCCACT-1-0-0-0	A484_1	A484	KPC	1.07995	0.210544	-5.00375	12.7116		ATCATGGTCTACTATC-1-0-0	A484_1	A484	KPC	0.274643	0.568824
CTACGTCGTAAATGAC-1-0-0-0	A484_1	A484	KPC	0.540255	0.372843	6.30167	11.6741		ATCATGGTCTTCGAGA-1-0-0	A484_1	A484	KPC	0.353861	0.618397
CTACGTCTCAACACAC-1-0-0-0	A484_1	A484	KPC	0.442462	1.05339	-3.60877	-3.43162		ATCCACCAGGTGGGTT-1-0-0	A484_1	A484	KPC	0.966018	0.134894
CTACGTCTCGCCCTTA-1-0-0-0	A484_1	A484	KPC	0.630675	0.62894	6.26823	13.6009		ATCCACCCAACTGCTA-1-0-0	A484_1	A484	KPC	0.1692	-0.282041
CTACGTCTCGGATGTT-1-0-0-0	A484_1	A484	KPC	0.309985	0.749951	4.80691	11.0778		ATCCACCCACCGATAT-1-0-0	A484_1	A484	KPC	1.1782	1.62274
CTAGAGTCAGCTCGAC-1-0-0-0	A484_1	A484	KPC	0.678618	2.5513	2.01313	0.0145762		ATCCACCCAGCTGTTA-1-0-0	A484_1	A484	KPC	1.26368	1.03287
CTAGAGTTCACTTACT-1-0-0-0	A484_1	A484	KPC	0.496726	1.08849	5.06573	13.6697		ATCCACCGTCAGTGGA-1-0-0	A484_1	A484	KPC	0.414642	0.425318
CTAGAGTTCTTCTGGC-1-0-0-0	A484_1	A484	KPC	0.616308	1.31972	2.93078	-2.75953		ATCCACCGTGCAACTT-1-0-0	A484_1	A484	KPC	1.07326	0.0476587
CTAGCCTAGATGCCTT-1-0-0-0	A484_1	A484	KPC	0.79814	1.04237	-1.3675	9.48194		ATCCACCGTGTGAAAT-1-0-0	A484_1	A484	KPC	0.774478	1.26402
CTAGCCTCATTAACCG-1-0-0-0	A484_1	A484	KPC	0.866229	0.0664254	-8.43026	11.1389		ATCCACCTCTAACTCT-1-0-0	A484_1	A484	KPC	1.58627	1.45565
CTAGCCTGTTCCCTTG-1-0-0-0	A484_1	A484	KPC	0.323225	1.00473	3.84406	-1.97175		ATCCGAAAGAGGGATA-1-0-0	A484_1	A484	KPC	0.292698	-0.553618
CTAGCCTTCAGGTTCA-1-0-0-0	A484_1	A484	KPC	0.91544	0.567722	7.81138	12.7026		ATCCGAAAGCTAAGAT-1-0-0	A484_1	A484	KPC	0.394862	0.926087
CTAGCCTTCCGCGCAA-1-0-0-0	A484_1	A484	KPC	0.406247	0.738947	4.26943	-1.78439		ATCCGAAGTCATATCG-1-0-0	A484_1	A484	KPC	0.747542	0.53993
CTAGTGAAGCGAAGGG-1-0-0-0	A484_1	A484	KPC	0.252521	1.27841	3.03579	-0.795983		ATCCGAAGTCGGGTCT-1-0-0	A484_1	A484	KPC	0.303071	1.32095
CTAGTGAGTCGGGTCT-1-0-0-0	A484_1	A484	KPC	0.445484	0.734119	-4.93513	-2.52335		ATCCGAAGTCTGCAAT-1-0-0	A484_1	A484	KPC	0.309668	-0.273899
CTCACACAGGATGTAT-1-0-0-0	A484_1	A484	KPC	0.469071	0.230331	4.1659	-0.9294		ATCCGAAGTTTGACAC-1-0-0	A484_1	A484	KPC	0.452248	1.02878
CTCAGAAAGTGAACGC-1-0-0-0	A484_1	A484	KPC	0.715297	1.13557	-1.18333	12.3228		ATCCGAATCGGAAACG-1-0-0	A484_1	A484	KPC	0.437363	0.498254
CTCAGAACATCGTCGG-1-0-0-0	A484_1	A484	KPC	0.977984	1.75485	2.56607	4.605		ATCGAGTCAAGTCTAC-1-0-0	A484_1	A484	KPC	0.559977	0.419187
CTCAGAAGTAAAGGAG-1-0-0-0	A484_1	A484	KPC	0.434635	1.1064	-4.42672	-2.27893		ATCGAGTCACCTCGGA-1-0-0	A484_1	A484	KPC	0.691214	0.993736
CTCAGAAGTCAACTGT-1-0-0-0	A484_1	A484	KPC	0.876285	1.21073	-1.12781	13.6087		ATCGAGTCACTTAACG-1-0-0	A484_1	A484	KPC	0.751803	0.065394
CTCAGAATCACCACCT-1-0-0-0	A484_1	A484	KPC	0.313058	1.81226	1.95585	-2.81024		ATCGAGTCAGGTCGTC-1-0-0	A484_1	A484	KPC	0.92206	0.908917
CTCAGAATCATATCGG-1-0-0-0	A484_1	A484	KPC	1.93467	1.27019	-1.96008	15.0665		ATCGAGTGTCGCCATG-1-0-0	A484_1	A484	KPC	0.338448	0.242758
CTCATTAAGATCGGGT-1-0-0-0	A484_1	A484	KPC	0.793619	0.847169	-4.34048	12.0333		ATCGAGTGTCTACCTC-1-0-0	A484_1	A484	KPC	0.689884	0.480572
CTCATTACATGCCTAA-1-0-0-0	A484_1	A484	KPC	0.689649	0.797854	0.187895	13.2544		ATCGAGTGTGACCAAG-1-0-0	A484_1	A484	KPC	0.562096	2.02267
CTCCTAGAGCAGCGTA-1-0-0-0	A484_1	A484	KPC	0.775286	0.294683	11.8922	1.89662		ATCGAGTGTGTTGGGA-1-0-0	A484_1	A484	KPC	0.562026	0.276428
CTCCTAGAGCGCCTCA-1-0-0-0	A484_1	A484	KPC	0.213552	0.614448	-4.01015	-1.98432		ATCGAGTTCCATGAGT-1-0-0	A484_1	A484	KPC	1.31126	1.46002
CTCCTAGCAAGTTCTG-1-0-0-0	A484_1	A484	KPC	0.776146	1.42153	0.716855	14.1261		ATCGAGTTCCGAGCCA-1-0-0	A484_1	A484	KPC	0.946438	0.691214
CTCCTAGCATGCATGT-1-0-0-0	A484_1	A484	KPC	0.246672	-0.121695	-7.29477	10.0707		ATCGAGTTCGACGGAA-1-0-0	A484_1	A484	KPC	0.29774	-0.224817
CTCCTAGGTCACTGGC-1-0-0-0	A484_1	A484	KPC	0.942944	1.26982	-1.45213	14.321		ATCGAGTTCTGAAAGA-1-0-0	A484_1	A484	KPC	0.711204	0.0902438
CTCCTAGGTCCGTCAG-1-0-0-0	A484_1	A484	KPC	0.766678	0.122103	-7.71201	9.73333		ATCTACTAGATATACG-1-0-0	A484_1	A484	KPC	0.790217	-0.0918694
CTCCTAGGTCGGCTCA-1-0-0-0	A484_1	A484	KPC	0.246356	0.282321	-3.97166	-2.24219		ATCTACTAGCGCTCCA-1-0-0	A484_1	A484	KPC	0.370497	0.928533
CTCCTAGGTTGCGCAC-1-0-0-0	A484_1	A484	KPC	0.996868	0.588289	-7.89206	10.6307		ATCTACTAGGCGCTCT-1-0-0	A484_1	A484	KPC	0.791917	1.15249
CTCGAAAAGTTTGCGT-1-0-0-0	A484_1	A484	KPC	0.286803	1.08352	-0.969842	-0.863703		ATCTACTAGTAGCCGA-1-0-0	A484_1	A484	KPC	0.692512	1.24071
CTCGAAACACATTAGC-1-0-0-0	A484_1	A484	KPC	1.17841	0.445405	-1.4445	14.6006		ATCTACTCAAATTGCC-1-0-0	A484_1	A484	KPC	0.677562	0.725421
CTCGAAACATACTACG-1-0-0-0	A484_1	A484	KPC	0.871716	0.266775	-4.26526	12.3818		ATCTACTCAAGGCTCC-1-0-0	A484_1	A484	KPC	0.362057	0.464396
CTCGAAAGTCGAAAGC-1-0-0-0	A484_1	A484	KPC	0.324168	1.3524	0.876258	-1.81539		ATCTACTCACCTTGTC-1-0-0	A484_1	A484	KPC	0.865682	0.546386
CTCGAAATCCTTTCTC-1-0-0-0	A484_1	A484	KPC	0.557991	-0.336392	-4.30828	9.41116		ATCTACTCAGTGAGTG-1-0-0	A484_1	A484	KPC	0.423359	0.411428
CTCGAGGAGAACAACT-1-0-0-0	A484_1	A484	KPC	0.78528	0.878896	-7.37797	11.9248		ATCTACTGTAGTACCT-1-0-0	A484_1	A484	KPC	0.338445	0.985566
CTCGAGGAGGAGCGAG-1-0-0-0	A484_1	A484	KPC	0.326255	0.0774053	-2.30537	8.55891		ATCTACTTCTTGTCAT-1-0-0	A484_1	A484	KPC	0.658763	0.585181
CTCGAGGAGTGATCGG-1-0-0-0	A484_1	A484	KPC	0.388412	0.0918179	-3.75848	8.02512		ATCTGCCAGCTACCGC-1-0-0	A484_1	A484	KPC	0.447346	0.152832
CTCGAGGAGTGGTCCC-1-0-0-0	A484_1	A484	KPC	0.484916	0.19131	2.22334	13.4959		ATCTGCCCATGCAACT-1-0-0	A484_1	A484	KPC	0.433254	0.365531
CTCGAGGCATGCAACT-1-0-0-0	A484_1	A484	KPC	0.563089	1.1168	-0.67308	12.9363		ATCTGCCCATGGTCAT-1-0-0	A484_1	A484	KPC	1.00258	0.643493
CTCGGAGAGGAGTTTA-1-0-0-0	A484_1	A484	KPC	0.548865	-0.192011	-4.1209	9.74787		ATCTGCCGTAATCACC-1-0-0	A484_1	A484	KPC	0.7182	-0.102529
CTCGGAGCAGTTCATG-1-0-0-0	A484_1	A484	KPC	0.542153	-0.0660675	6.85121	12.6258		ATCTGCCTCCCTGACT-1-0-0	A484_1	A484	KPC	0.309587	1.04604
CTCGTACAGGATGGTC-1-0-0-0	A484_1	A484	KPC	0.483732	1.79838	1.5848	-1.80752		ATCTGCCTCGGATGGA-1-0-0	A484_1	A484	KPC	1.2427	0.739242
CTCGTACGTTAAGATG-1-0-0-0	A484_1	A484	KPC	0.676874	1.38583	-0.536773	10.347		ATCTGCCTCTTAGCCC-1-0-0	A484_1	A484	KPC	0.445302	0.523403
CTCGTACTCAGAGCTT-1-0-0-0	A484_1	A484	KPC	1.2559	0.578437	-2.99431	12.7546		ATGAGGGAGATGTGTA-1-0-0	A484_1	A484	KPC	0.348409	0.302398
CTCGTACTCTGGTATG-1-0-0-0	A484_1	A484	KPC	0.659439	-0.333487	7.36147	12.7952		ATGAGGGAGTTAAGTG-1-0-0	A484_1	A484	KPC	1.2083	1.4266
CTCGTCAAGACAGGCT-1-0-0-0	A484_1	A484	KPC	0.461183	0.787391	2.27629	-2.34515		ATGAGGGCAAGGTTCT-1-0-0	A484_1	A484	KPC	1.08177	0.526967
CTCGTCAAGCTACCTA-1-0-0-0	A484_1	A484	KPC	0.452469	1.44171	2.45069	-1.61663		ATGAGGGCACCAACCG-1-0-0	A484_1	A484	KPC	0.289869	-0.00838357
CTCGTCAAGGGCATGT-1-0-0-0	A484_1	A484	KPC	1.26033	0.530059	-4.81618	12.9925		ATGAGGGCAGACACTT-1-0-0	A484_1	A484	KPC	0.419871	0.634236
CTCGTCAAGTACTTGC-1-0-0-0	A484_1	A484	KPC	0.240754	0.406938	-3.43281	-3.66791		ATGAGGGCAGGGTACA-1-0-0	A484_1	A484	KPC	0.316391	0.274281
CTCGTCATCGTCTGAA-1-0-0-0	A484_1	A484	KPC	0.317669	0.459311	-0.869804	0.0434313		ATGAGGGCATTGGCGC-1-0-0	A484_1	A484	KPC	0.679323	0.0146851
CTCTAATAGCACGCCT-1-0-0-0	A484_1	A484	KPC	1.19928	1.37764	0.307615	15.1257		ATGAGGGGTCCAGTGC-1-0-0	A484_1	A484	KPC	0.73446	1.1425
CTCTAATCAATGGTCT-1-0-0-0	A484_1	A484	KPC	0.605236	-0.14122	11.7838	1.38634		ATGAGGGGTCTAGTCA-1-0-0	A484_1	A484	KPC	0.181438	0.469365
CTCTACGAGGATTCGG-1-0-0-0	A484_1	A484	KPC	0.854758	0.736019	1.06655	14.8554		ATGAGGGGTTGAGTTC-1-0-0	A484_1	A484	KPC	0.438017	-0.466817
CTCTACGCAGTCGATT-1-0-0-0	A484_1	A484	KPC	0.363825	-0.345927	3.09955	14.7833		ATGAGGGTCACATGCA-1-0-0	A484_1	A484	KPC	0.685141	1.58853
CTCTGGTCACAGGTTT-1-0-0-0	A484_1	A484	KPC	0.20825	0.230077	-3.53657	-1.86162		ATGAGGGTCGAGAGCA-1-0-0	A484_1	A484	KPC	0.294092	1.36973
CTGAAACCATACTACG-1-0-0-0	A484_1	A484	KPC	0.622635	1.25867	2.52955	3.98311		ATGAGGGTCTAAGCCA-1-0-0	A484_1	A484	KPC	0.305363	1.07209
CTGAAACGTGAAAGAG-1-0-0-0	A484_1	A484	KPC	1.07148	0.395646	-7.07808	12.4428		ATGCGATAGCCAGTAG-1-0-0	A484_1	A484	KPC	0.492312	-0.264937
CTGAAACTCATAAAGG-1-0-0-0	A484_1	A484	KPC	0.467354	0.795584	2.9557	11.2428		ATGCGATAGCCCAGCT-1-0-0	A484_1	A484	KPC	0.254693	0.703614
CTGAAACTCGCATGGC-1-0-0-0	A484_1	A484	KPC	0.69882	0.308336	-6.91115	11.4441		ATGCGATAGGCTACGA-1-0-0	A484_1	A484	KPC	0.751436	0.922292
CTGAAGTCAAGGTTCT-1-0-0-0	A484_1	A484	KPC	1.21083	0.848219	0.216473	14.1832		ATGCGATCAAAGCGGT-1-0-0	A484_1	A484	KPC	0.76895	0.970613
CTGAAGTCAGTCAGAG-1-0-0-0	A484_1	A484	KPC	0.46605	1.06368	2.30737	-2.2111		ATGCGATCAAGCCATT-1-0-0	A484_1	A484	KPC	0.580943	1.56709
CTGATAGAGTACGCCC-1-0-0-0	A484_1	A484	KPC	0.691443	-0.329461	-3.70792	9.55084		ATGCGATCAAGCTGTT-1-0-0	A484_1	A484	KPC	0.268216	0.929644
CTGATAGAGTGTTGAA-1-0-0-0	A484_1	A484	KPC	0.735278	1.36737	0.147065	14.4646		ATGCGATCACATGACT-1-0-0	A484_1	A484	KPC	0.688949	0.926174
CTGATAGCAGCCAATT-1-0-0-0	A484_1	A484	KPC	0.443631	1.6821	0.437323	-2.91626		ATGCGATCATCCCATC-1-0-0	A484_1	A484	KPC	1.12228	0.697593
CTGATCCCAAAGGAAG-1-0-0-0	A484_1	A484	KPC	0.397203	0.747689	2.068	13.3117		ATGCGATGTAAACACA-1-0-0	A484_1	A484	KPC	0.636953	0.609452
CTGCCTATCCACGCAG-1-0-0-0	A484_1	A484	KPC	0.980527	0.752448	7.24603	12.542		ATGCGATGTAAAGTCA-1-0-0	A484_1	A484	KPC	1.13983	0.796884
CTGCGGACAGTCAGCC-1-0-0-0	A484_1	A484	KPC	0.628095	1.00116	-2.15476	-3.70478		ATGCGATGTCAGCTAT-1-0-0	A484_1	A484	KPC	0.696071	0.120826
CTGCGGAGTAAGAGGA-1-0-0-0	A484_1	A484	KPC	1.14948	0.387553	-3.5684	11.3053		ATGCGATGTTCATGGT-1-0-0	A484_1	A484	KPC	0.590645	-0.223811
CTGCGGAGTGCGCTTG-1-0-0-0	A484_1	A484	KPC	0.187654	0.461294	0.99363	-0.202386		ATGCGATTCAGCTTAG-1-0-0	A484_1	A484	KPC	0.221142	0.255486
CTGCTGTAGAGAGCTC-1-0-0-0	A484_1	A484	KPC	0.454626	0.436622	3.05573	6.88473		ATGGGAGAGCCTTGAT-1-0-0	A484_1	A484	KPC	0.505953	0.203563
CTGCTGTCAACACCCG-1-0-0-0	A484_1	A484	KPC	0.631296	-0.356648	6.29125	8.28406		ATGGGAGCACCGAAAG-1-0-0	A484_1	A484	KPC	0.279043	0.312112
CTGCTGTGTAAACACA-1-0-0-0	A484_1	A484	KPC	0.497952	0.608587	-2.01496	-4.08506		ATGGGAGCACGGCCAT-1-0-0	A484_1	A484	KPC	0.417598	0.090364
CTGGTCTCAGTACACT-1-0-0-0	A484_1	A484	KPC	1.14323	0.857477	-7.88757	11.1921		ATGGGAGCAGTAGAGC-1-0-0	A484_1	A484	KPC	0.810366	1.81269
CTGGTCTGTCGAACAG-1-0-0-0	A484_1	A484	KPC	0.82848	0.424696	-0.465074	9.98152		ATGGGAGGTAAACGCG-1-0-0	A484_1	A484	KPC	0.51163	1.2648
CTGTGCTAGACTCGGA-1-0-0-0	A484_1	A484	KPC	0.64738	0.0517788	-7.71348	11.1166		ATGGGAGGTAAGTGGC-1-0-0	A484_1	A484	KPC	0.303703	-0.0789091
CTGTGCTAGTGTCCCG-1-0-0-0	A484_1	A484	KPC	0.73263	0.085585	6.08482	12.9178		ATGGGAGGTGTTCTTT-1-0-0	A484_1	A484	KPC	0.371499	0.592834
CTGTGCTCACAGATTC-1-0-0-0	A484_1	A484	KPC	1.22148	1.06125	-3.32563	13.771		ATGGGAGGTTTGCATG-1-0-0	A484_1	A484	KPC	0.622519	0.0196121
CTGTGCTCACAGCCCA-1-0-0-0	A484_1	A484	KPC	0.590855	1.58567	2.02749	-0.668645		ATGGGAGTCACTATTC-1-0-0	A484_1	A484	KPC	0.327101	0.728559
CTGTGCTTCACAGGCC-1-0-0-0	A484_1	A484	KPC	0.342331	0.927124	-4.40688	-3.0956		ATGGGAGTCATTGCGA-1-0-0	A484_1	A484	KPC	0.818187	1.14528
CTGTTTAAGTGTACCT-1-0-0-0	A484_1	A484	KPC	0.522003	0.400056	6.22594	12.4628		ATGGGAGTCTGTGCAA-1-0-0	A484_1	A484	KPC	0.356635	1.74094
CTGTTTAGTCGAGTTT-1-0-0-0	A484_1	A484	KPC	0.329271	-0.3206	1.24451	12.3348		ATGTGTGAGATCTGCT-1-0-0	A484_1	A484	KPC	0.707474	1.53848
CTGTTTAGTGCATCTA-1-0-0-0	A484_1	A484	KPC	0.443788	0.267865	5.0734	14.2479		ATGTGTGAGTCTCAAC-1-0-0	A484_1	A484	KPC	0.286191	0.32709
CTGTTTATCTCGATGA-1-0-0-0	A484_1	A484	KPC	0.364583	0.0561112	0.448709	0.749808		ATGTGTGCAGTAACGG-1-0-0	A484_1	A484	KPC	1.00832	1.62536
CTTAACTTCCACGAAT-1-0-0-0	A484_1	A484	KPC	0.423895	-0.101529	5.17835	13.0931		ATGTGTGCATACGCCG-1-0-0	A484_1	A484	KPC	0.493351	1.44552
CTTACCGCAAAGGTGC-1-0-0-0	A484_1	A484	KPC	0.804448	1.29578	-0.533251	14.1106		ATGTGTGGTAACGACG-1-0-0	A484_1	A484	KPC	0.357026	1.59169
CTTACCGCATTCGACA-1-0-0-0	A484_1	A484	KPC	1.21196	1.33026	-2.47338	14.1593		ATGTGTGGTAATTGGA-1-0-0	A484_1	A484	KPC	0.461714	0.133248
CTTACCGTCAACGAAA-1-0-0-0	A484_1	A484	KPC	0.85939	0.807089	6.79207	13.5808		ATGTGTGGTCAAACTC-1-0-0	A484_1	A484	KPC	0.245787	-0.194773
CTTAGGAGTTGGAGGT-1-0-0-0	A484_1	A484	KPC	0.493418	-0.433621	5.86082	12.0593		ATGTGTGTCAAAGACA-1-0-0	A484_1	A484	KPC	1.1834	0.942743
CTTAGGATCACTTCAT-1-0-0-0	A484_1	A484	KPC	0.499479	0.584638	4.29559	11.7359		ATGTGTGTCATACGGT-1-0-0	A484_1	A484	KPC	0.702909	0.0215498
CTTCTCTAGGCTACGA-1-0-0-0	A484_1	A484	KPC	0.476567	0.191094	-1.35479	-1.78145		ATGTGTGTCCTATGTT-1-0-0	A484_1	A484	KPC	0.32385	-0.121141
CTTCTCTCATGTTGAC-1-0-0-0	A484_1	A484	KPC	0.793221	-0.0781984	-4.22439	9.84571		ATGTGTGTCTGCCAGG-1-0-0	A484_1	A484	KPC	0.21438	0.199111
CTTCTCTGTCCGTGAC-1-0-0-0	A484_1	A484	KPC	0.992256	1.38691	2.36995	4.87062		ATTACTCAGCAGATCG-1-0-0	A484_1	A484	KPC	0.331429	0.283317
CTTCTCTGTGTCTGAT-1-0-0-0	A484_1	A484	KPC	0.46489	2.02292	0.27993	1.85322		ATTACTCAGCAGGTCA-1-0-0	A484_1	A484	KPC	0.440043	1.57652
CTTGGCTCACAGCGTC-1-0-0-0	A484_1	A484	KPC	0.680755	0.472945	0.118103	10.897		ATTACTCAGCCCAATT-1-0-0	A484_1	A484	KPC	1.01447	0.494561
CTTGGCTCAGTTCCCT-1-0-0-0	A484_1	A484	KPC	0.358741	0.724155	0.514768	-0.254555		ATTACTCAGCTACCGC-1-0-0	A484_1	A484	KPC	0.343302	0.0596246
CTTGGCTGTAGCTTGT-1-0-0-0	A484_1	A484	KPC	0.344782	0.393901	4.2454	11.8253		ATTACTCCATGACGGA-1-0-0	A484_1	A484	KPC	0.663135	0.19262
CTTGGCTTCTTGTCAT-1-0-0-0	A484_1	A484	KPC	0.508256	0.360785	2.95509	6.43627		ATTACTCGTATTCTCT-1-0-0	A484_1	A484	KPC	0.756696	0.396453
CTTTGCGCATGATCCA-1-0-0-0	A484_1	A484	KPC	0.498994	1.01236	-4.08994	-3.08165		ATTACTCGTCTCTCTG-1-0-0	A484_1	A484	KPC	0.541678	0.541941
GAAACTCAGCCAACAG-1-0-0-0	A484_1	A484	KPC	0.542314	0.993244	3.29021	-1.21531		ATTACTCGTGCATCTA-1-0-0	A484_1	A484	KPC	0.856272	1.02091
GAAACTCAGTCGTACT-1-0-0-0	A484_1	A484	KPC	0.324152	1.27309	1.5811	-2.16822		ATTACTCGTTTGCATG-1-0-0	A484_1	A484	KPC	0.992713	1.48255
GAAACTCCAATCGAAA-1-0-0-0	A484_1	A484	KPC	0.887155	1.20629	-0.145745	6.0215		ATTATCCAGGGAAACA-1-0-0	A484_1	A484	KPC	0.372692	1.002
GAAACTCGTACACCGC-1-0-0-0	A484_1	A484	KPC	0.862921	1.19998	-3.48019	-3.83288		ATTATCCAGGTTCCTA-1-0-0	A484_1	A484	KPC	0.296702	1.34968
GAAACTCGTGCAGACA-1-0-0-0	A484_1	A484	KPC	1.01258	1.33123	-0.149072	5.89108		ATTATCCCAGCTCCGA-1-0-0	A484_1	A484	KPC	0.404497	1.07247
GAAACTCGTTGTACAC-1-0-0-0	A484_1	A484	KPC	0.766746	0.337434	11.0038	3.22951		ATTATCCCATCCGGGT-1-0-0	A484_1	A484	KPC	0.512131	1.72225
GAAATGAAGCGATTCT-1-0-0-0	A484_1	A484	KPC	0.97242	1.24417	-2.03828	13.4386		ATTATCCTCAACCAAC-1-0-0	A484_1	A484	KPC	0.806182	0.654463
GAAATGATCACATGCA-1-0-0-0	A484_1	A484	KPC	0.444526	1.78622	2.47127	-2.6694		ATTATCCTCACCGTAA-1-0-0	A484_1	A484	KPC	0.516023	1.24491
GAAATGATCTTACCTA-1-0-0-0	A484_1	A484	KPC	0.790414	-0.263527	-3.89187	10.4298		ATTATCCTCAGGATCT-1-0-0	A484_1	A484	KPC	0.763386	-0.0495575
GAACATCCACAAGACG-1-0-0-0	A484_1	A484	KPC	1.38505	0.577281	-6.83691	12.8906		ATTCTACAGCGCTCCA-1-0-0	A484_1	A484	KPC	0.423136	1.81297
GAACATCTCCTGCTTG-1-0-0-0	A484_1	A484	KPC	1.27298	1.30271	-1.1841	15.3486		ATTCTACAGGTACTCT-1-0-0	A484_1	A484	KPC	0.395855	1.18595
GAACATCTCCTTTCGG-1-0-0-0	A484_1	A484	KPC	0.711385	0.217818	3.83942	12.4844		ATTCTACAGTCTCCTC-1-0-0	A484_1	A484	KPC	0.355335	0.419089
GAACATCTCTCTTATG-1-0-0-0	A484_1	A484	KPC	0.439531	1.37613	2.90294	-0.925654		ATTCTACCAACTTGAC-1-0-0	A484_1	A484	KPC	0.552932	0.542333
GAACCTAAGCGATCCC-1-0-0-0	A484_1	A484	KPC	0.952042	-0.0564798	-1.52613	11.6057		ATTCTACCACTATCTT-1-0-0	A484_1	A484	KPC	0.551674	1.0877
GAACCTAAGTGTCCCG-1-0-0-0	A484_1	A484	KPC	0.413008	1.15481	2.51248	-2.36511		ATTCTACCAGTAACGG-1-0-0	A484_1	A484	KPC	0.357164	0.362798
GAACCTACAGGTCTCG-1-0-0-0	A484_1	A484	KPC	0.285722	0.891787	0.17268	-2.71339		ATTCTACGTATATCCG-1-0-0	A484_1	A484	KPC	0.845413	1.57462
GAACCTAGTGACGGTA-1-0-0-0	A484_1	A484	KPC	0.406905	-0.120844	5.95246	12.0885		ATTCTACGTATTCGTG-1-0-0	A484_1	A484	KPC	0.546205	0.844903
GAACCTATCACGCATA-1-0-0-0	A484_1	A484	KPC	0.416221	1.14986	3.32285	-2.20627		ATTCTACTCAACACCA-1-0-0	A484_1	A484	KPC	0.525487	0.333358
GAACCTATCCGGGTGT-1-0-0-0	A484_1	A484	KPC	0.702782	0.689413	-7.46425	11.8951		ATTCTACTCCCTAACC-1-0-0	A484_1	A484	KPC	0.242764	0.417309
GAACCTATCCTATGTT-1-0-0-0	A484_1	A484	KPC	0.40501	0.615209	-3.44452	-2.74207		ATTCTACTCGCCGTGA-1-0-0	A484_1	A484	KPC	0.527614	0.250813
GAACCTATCTGCTGCT-1-0-0-0	A484_1	A484	KPC	0.860292	0.526925	-1.13832	5.32686		ATTCTACTCTCCAGGG-1-0-0	A484_1	A484	KPC	0.686328	1.04518
GAACGGAAGACTTTCG-1-0-0-0	A484_1	A484	KPC	0.547419	0.993178	5.26978	13.1952		ATTCTACTCTCGTATT-1-0-0	A484_1	A484	KPC	0.843568	1.42837
GAACGGAGTCCCTACT-1-0-0-0	A484_1	A484	KPC	0.930099	0.140509	-2.88294	11.3489		ATTCTACTCTTGTCAT-1-0-0	A484_1	A484	KPC	0.879826	0.557665
GAACGGAGTCTACCTC-1-0-0-0	A484_1	A484	KPC	0.479923	0.408229	5.99542	13.2109		ATTGGACAGCCAGAAC-1-0-0	A484_1	A484	KPC	0.484525	-0.0811068
GAACGGATCAGTCAGT-1-0-0-0	A484_1	A484	KPC	0.415108	0.840912	-4.20816	-2.95615		ATTGGACAGGACATTA-1-0-0	A484_1	A484	KPC	1.02404	1.79424
GAACGGATCTTAGAGC-1-0-0-0	A484_1	A484	KPC	1.13897	0.340579	-6.07267	13.0058		ATTGGACCAAGTAATG-1-0-0	A484_1	A484	KPC	0.30068	0.270055
GAACGGATCTTGTTTG-1-0-0-0	A484_1	A484	KPC	0.505559	1.57177	1.32966	-2.756		ATTGGACCACAGGTTT-1-0-0	A484_1	A484	KPC	0.896536	0.526193
GAAGCAGAGATGCGAC-1-0-0-0	A484_1	A484	KPC	0.306533	0.295217	0.687256	1.1143		ATTGGACGTACAGCAG-1-0-0	A484_1	A484	KPC	0.692945	0.485249
GAAGCAGAGCTGATAA-1-0-0-0	A484_1	A484	KPC	1.06998	1.0992	-2.2164	14.2927		ATTGGACGTGAAATCA-1-0-0	A484_1	A484	KPC	1.18084	1.36414
GAAGCAGTCCGCATAA-1-0-0-0	A484_1	A484	KPC	0.543509	1.67204	3.03663	-3.17143		ATTGGACGTGGTCTCG-1-0-0	A484_1	A484	KPC	0.290513	0.038497
GAAGCAGTCTGCAGTA-1-0-0-0	A484_1	A484	KPC	0.528915	1.06359	6.26654	7.42048		ATTGGACGTTCAGCGC-1-0-0	A484_1	A484	KPC	0.35057	0.724872
GAATAAGCAAAGCGGT-1-0-0-0	A484_1	A484	KPC	0.949775	0.597224	-6.85313	9.96792		ATTGGACGTTGGACCC-1-0-0	A484_1	A484	KPC	0.197366	0.173977
GAATAAGCACGACTCG-1-0-0-0	A484_1	A484	KPC	0.972731	1.35709	-1.63579	14.3384		ATTGGACTCAACACGT-1-0-0	A484_1	A484	KPC	1.08145	0.973921
GAATAAGCATACTACG-1-0-0-0	A484_1	A484	KPC	1.29244	0.999164	-0.0254766	15.5861		ATTGGACTCATTATCC-1-0-0	A484_1	A484	KPC	0.743995	0.0965397
GAATAAGCATGGTCTA-1-0-0-0	A484_1	A484	KPC	1.0429	0.74867	-0.152544	15.2488		ATTGGACTCGAACGGA-1-0-0	A484_1	A484	KPC	1.02353	1.82818
GAATAAGTCCTCGCAT-1-0-0-0	A484_1	A484	KPC	0.262827	0.275964	2.64927	10.6102		ATTGGACTCGCGCCAA-1-0-0	A484_1	A484	KPC	0.296906	1.29679
GAATGAACAATGTAAG-1-0-0-0	A484_1	A484	KPC	0.882465	0.800231	-3.34659	13.114		ATTGGACTCGTCGTTC-1-0-0	A484_1	A484	KPC	0.186126	0.353317
GAATGAAGTCATTAGC-1-0-0-0	A484_1	A484	KPC	0.480955	-0.221844	-4.2363	10.1413		ATTGGTGAGATAGTCA-1-0-0	A484_1	A484	KPC	0.412327	1.05769
GACACGCAGTGTGAAT-1-0-0-0	A484_1	A484	KPC	0.327513	1.07979	2.3074	-2.67919		ATTGGTGAGGACACCA-1-0-0	A484_1	A484	KPC	0.330604	0.714374
GACAGAGAGACGCTTT-1-0-0-0	A484_1	A484	KPC	0.636834	1.37988	-0.400982	7.89444		ATTGGTGAGGACTGGT-1-0-0	A484_1	A484	KPC	0.439153	-0.444198
GACAGAGAGCCTCGTG-1-0-0-0	A484_1	A484	KPC	0.368364	0.219101	2.93108	11.5654		ATTGGTGCAATAAGCA-1-0-0	A484_1	A484	KPC	0.459947	0.329174
GACAGAGCAAGTCTGT-1-0-0-0	A484_1	A484	KPC	0.903289	0.334002	-4.83029	12.1498		ATTGGTGCAGGTCGTC-1-0-0	A484_1	A484	KPC	0.83027	0.193038
GACAGAGGTGTTCTTT-1-0-0-0	A484_1	A484	KPC	0.372888	0.550502	-4.57326	-2.57837		ATTGGTGGTGCGATAG-1-0-0	A484_1	A484	KPC	0.596434	1.45793
GACAGAGTCAAAGACA-1-0-0-0	A484_1	A484	KPC	0.823021	1.02746	-4.04599	11.8268		ATTGGTGGTGGACGAT-1-0-0	A484_1	A484	KPC	0.433326	0.56507
GACCAATTCTATCCCG-1-0-0-0	A484_1	A484	KPC	1.28712	1.1726	-7.06712	12.6798		ATTGGTGTCATGTCTT-1-0-0	A484_1	A484	KPC	0.581916	1.36588
GACCTGGAGACGCAAC-1-0-0-0	A484_1	A484	KPC	1.07099	0.578658	-6.42608	12.3586		ATTTCTGAGACAGAGA-1-0-0	A484_1	A484	KPC	0.919371	0.858324
GACCTGGCAATGTAAG-1-0-0-0	A484_1	A484	KPC	0.825405	1.26624	-0.145888	14.648		ATTTCTGAGTCTCAAC-1-0-0	A484_1	A484	KPC	0.504428	1.26087
GACCTGGCATCATCCC-1-0-0-0	A484_1	A484	KPC	0.42795	0.863403	0.313647	-2.50003		ATTTCTGCAAAGTCAA-1-0-0	A484_1	A484	KPC	0.947892	1.60664
GACCTGGTCAGAGCTT-1-0-0-0	A484_1	A484	KPC	0.504668	1.56814	4.08901	-1.69391		ATTTCTGCACCCTATC-1-0-0	A484_1	A484	KPC	0.377371	0.0405477
GACGCGTAGTGGGCTA-1-0-0-0	A484_1	A484	KPC	0.372258	1.75059	1.1671	-1.70613		ATTTCTGCACTTCTGC-1-0-0	A484_1	A484	KPC	0.426056	0.543778
GACGCGTGTCCTCCAT-1-0-0-0	A484_1	A484	KPC	0.833591	1.55452	-1.44423	13.3814		ATTTCTGCATGATCCA-1-0-0	A484_1	A484	KPC	0.267076	0.312034
GACGCGTTCGTTACAG-1-0-0-0	A484_1	A484	KPC	0.268589	1.00525	1.18234	-2.43018		ATTTCTGGTGATGCCC-1-0-0	A484_1	A484	KPC	0.641084	1.46242
GACGGCTAGAGTACAT-1-0-0-0	A484_1	A484	KPC	0.992204	0.976143	5.83122	12.286		ATTTCTGTCAACACCA-1-0-0	A484_1	A484	KPC	0.410422	1.41976
GACGGCTAGTCGTTTG-1-0-0-0	A484_1	A484	KPC	0.475309	0.539763	4.68093	12.3828		ATTTCTGTCCCTCAGT-1-0-0	A484_1	A484	KPC	0.587876	0.533706
GACGGCTCAGCCACCA-1-0-0-0	A484_1	A484	KPC	0.323363	0.815907	1.4055	-2.92385		ATTTCTGTCCGCGCAA-1-0-0	A484_1	A484	KPC	0.817702	1.07131
GACGGCTTCAGTTTGG-1-0-0-0	A484_1	A484	KPC	0.88851	0.77071	-1.40279	14.1206		ATTTCTGTCCTGCTTG-1-0-0	A484_1	A484	KPC	0.966698	1.36305
GACGTGCCACCCAGTG-1-0-0-0	A484_1	A484	KPC	0.843673	1.32172	-2.47507	10.9747		CAACCAAAGAGCTGGT-1-0-0	A484_1	A484	KPC	0.492946	0.0732582
GACGTGCGTCTAACGT-1-0-0-0	A484_1	A484	KPC	0.307808	1.90838	1.98367	-2.88684		CAACCAAAGATACACA-1-0-0	A484_1	A484	KPC	0.467909	0.359991
GACGTGCGTGCGGTAA-1-0-0-0	A484_1	A484	KPC	0.949928	1.80661	2.23338	4.72548		CAACCAAAGCATCATC-1-0-0	A484_1	A484	KPC	0.428688	0.479044
GACGTGCGTTATCACG-1-0-0-0	A484_1	A484	KPC	1.03064	0.448849	-2.634	13.335		CAACCAAAGGCACATG-1-0-0	A484_1	A484	KPC	0.865529	1.7609
GACGTGCTCCGAACGC-1-0-0-0	A484_1	A484	KPC	0.924803	2.0266	0.132005	5.48426		CAACCAACAATGAAAC-1-0-0	A484_1	A484	KPC	0.513437	0.976909
GACGTTAAGTGGGTTG-1-0-0-0	A484_1	A484	KPC	0.594772	1.50707	2.49922	-2.01772		CAACCAACAGACTCGC-1-0-0	A484_1	A484	KPC	0.440831	0.528398
GACGTTACACAGTCGC-1-0-0-0	A484_1	A484	KPC	0.450143	-0.00699303	-7.00368	10.7067		CAACCAACATACAGCT-1-0-0	A484_1	A484	KPC	0.6448	0.781346
GACGTTAGTCATACTG-1-0-0-0	A484_1	A484	KPC	0.423316	0.1765	3.94235	-0.714517		CAACCAACATCCGTGG-1-0-0	A484_1	A484	KPC	0.593971	1.18893
GACGTTAGTCTACCTC-1-0-0-0	A484_1	A484	KPC	0.355544	1.38333	2.78213	-2.71531		CAACCAAGTATAGGGC-1-0-0	A484_1	A484	KPC	0.481237	0.770295
GACGTTAGTGGAAAGA-1-0-0-0	A484_1	A484	KPC	0.522793	-0.106296	-3.92615	7.96923		CAACCAAGTGCTTCTC-1-0-0	A484_1	A484	KPC	0.684344	1.25084
GACGTTAGTGTTCGAT-1-0-0-0	A484_1	A484	KPC	0.592966	0.676704	-7.23597	10.9556		CAACCAAGTGTGGCTC-1-0-0	A484_1	A484	KPC	0.322944	0.791393
GACGTTAGTTAAAGAC-1-0-0-0	A484_1	A484	KPC	0.370414	1.18425	-0.426439	-0.472522		CAACCAAGTTGCGTTA-1-0-0	A484_1	A484	KPC	0.548512	0.824447
GACGTTATCTGTCAAG-1-0-0-0	A484_1	A484	KPC	0.729708	0.661249	-7.14733	10.8515		CAACCAATCATCGGAT-1-0-0	A484_1	A484	KPC	0.435368	1.38936
GACTAACGTCGCATAT-1-0-0-0	A484_1	A484	KPC	0.320626	0.233201	-7.29502	8.84971		CAACCAATCCTAAGTG-1-0-0	A484_1	A484	KPC	0.604767	0.407382
GACTAACGTGCATCTA-1-0-0-0	A484_1	A484	KPC	0.611734	0.787337	2.7433	-0.870858		CAACCAATCTGGTGTA-1-0-0	A484_1	A484	KPC	0.715416	0.985339
GACTAACGTTAAGAAC-1-0-0-0	A484_1	A484	KPC	1.11092	0.51877	-2.78543	12.3331		CAACCAATCTGTACGA-1-0-0	A484_1	A484	KPC	0.318158	0.766152
GACTAACTCCGCAGTG-1-0-0-0	A484_1	A484	KPC	0.443087	1.32344	1.19358	-0.273982		CAACCTCAGTGTCCCG-1-0-0	A484_1	A484	KPC	0.309532	0.305596
GACTACAAGGCGTACA-1-0-0-0	A484_1	A484	KPC	0.929994	0.469101	-7.10974	12.0656		CAACCTCAGTTGAGAT-1-0-0	A484_1	A484	KPC	0.564187	0.787039
GACTACACAAGCGAGT-1-0-0-0	A484_1	A484	KPC	0.405391	0.847195	-0.55761	-1.50938		CAACCTCCACTCTGTC-1-0-0	A484_1	A484	KPC	0.416461	1.47207
GACTACAGTATTCGTG-1-0-0-0	A484_1	A484	KPC	1.08187	1.95176	-1.55078	12.991		CAACCTCGTAAGGATT-1-0-0	A484_1	A484	KPC	0.473241	0.48186
GACTACAGTTGTTTGG-1-0-0-0	A484_1	A484	KPC	0.642549	0.137104	-7.25713	9.25156		CAACCTCGTATTACCG-1-0-0	A484_1	A484	KPC	0.498522	0.0754694
GACTACATCAGCCTAA-1-0-0-0	A484_1	A484	KPC	0.977011	0.0965514	-3.15339	11.5971		CAACCTCTCACGCATA-1-0-0	A484_1	A484	KPC	1.10526	1.23955
GACTACATCCCTTGTG-1-0-0-0	A484_1	A484	KPC	0.576077	-0.39394	6.47484	9.45097		CAACCTCTCCAGATCA-1-0-0	A484_1	A484	KPC	0.359334	0.590034
GACTACATCTCCAACC-1-0-0-0	A484_1	A484	KPC	0.521615	-0.256667	1.69928	12.4995		CAACTAGAGATGGCGT-1-0-0	A484_1	A484	KPC	0.357091	1.1819
GACTGCGAGAGAACAG-1-0-0-0	A484_1	A484	KPC	0.829799	0.0205129	-4.13936	9.96938		CAACTAGAGATGTGTA-1-0-0	A484_1	A484	KPC	0.162715	0.767605
GACTGCGAGAGGGATA-1-0-0-0	A484_1	A484	KPC	1.02856	0.29684	-1.34484	11.6133		CAACTAGAGCTGATAA-1-0-0	A484_1	A484	KPC	0.335214	-0.244156
GACTGCGGTGCACCAC-1-0-0-0	A484_1	A484	KPC	0.412583	1.35584	1.54895	-1.52598		CAACTAGAGTACATGA-1-0-0	A484_1	A484	KPC	1.00894	-0.0347452
GACTGCGTCCTGCCAT-1-0-0-0	A484_1	A484	KPC	1.0772	0.43471	-0.603764	12.5847		CAACTAGCAGTAAGAT-1-0-0	A484_1	A484	KPC	0.887828	1.2879
GAGCAGAAGTGACTCT-1-0-0-0	A484_1	A484	KPC	0.892398	0.898058	-0.743026	15.1778		CAACTAGGTACGCTGC-1-0-0	A484_1	A484	KPC	0.646971	0.347375
GAGCAGAGTCCAAGTT-1-0-0-0	A484_1	A484	KPC	0.329149	0.469918	2.38007	-1.1913		CAACTAGGTCGGCATC-1-0-0	A484_1	A484	KPC	0.448621	1.61625
GAGCAGATCAAAGACA-1-0-0-0	A484_1	A484	KPC	1.22122	0.352976	-4.99956	12.875		CAACTAGGTCTCCCTA-1-0-0	A484_1	A484	KPC	0.510947	0.188289
GAGCAGATCACCAGGC-1-0-0-0	A484_1	A484	KPC	0.399123	0.806094	4.12674	-0.690863		CAACTAGGTCTCGTTC-1-0-0	A484_1	A484	KPC	0.403588	0.555737
GAGCAGATCCTCAATT-1-0-0-0	A484_1	A484	KPC	0.681784	0.589446	-3.56965	8.37701		CAACTAGGTTAGTGGG-1-0-0	A484_1	A484	KPC	1.4031	0.382851
GAGGTGAAGATCCCGC-1-0-0-0	A484_1	A484	KPC	0.713102	0.99587	0.0996784	4.49972		CAACTAGTCACTTATC-1-0-0	A484_1	A484	KPC	0.984978	1.09583
GAGGTGACATCCCACT-1-0-0-0	A484_1	A484	KPC	0.244685	0.305363	2.43547	7.33485		CAACTAGTCCACGACG-1-0-0	A484_1	A484	KPC	0.618571	0.579836
GAGTCCGGTCTGCGGT-1-0-0-0	A484_1	A484	KPC	0.478192	0.0144058	-7.47318	9.80339		CAACTAGTCTGAGGGA-1-0-0	A484_1	A484	KPC	0.975817	1.70225
GAGTCCGTCCGAAGAG-1-0-0-0	A484_1	A484	KPC	0.550773	0.758334	-0.0378906	10.3828		CAAGAAAAGCTGGAAC-1-0-0	A484_1	A484	KPC	0.2887	0.696636
GAGTCCGTCGATGAGG-1-0-0-0	A484_1	A484	KPC	0.217384	1.10476	1.1543	-1.23439		CAAGAAACAAGCGCTC-1-0-0	A484_1	A484	KPC	0.893815	0.391929
GAGTCCGTCTGATTCT-1-0-0-0	A484_1	A484	KPC	0.349013	0.619076	-0.403152	-2.50529		CAAGAAACAGACGCCT-1-0-0	A484_1	A484	KPC	0.369421	1.0668
GATCAGTAGCGTCAAG-1-0-0-0	A484_1	A484	KPC	1.03032	1.39573	-1.18588	13.5905		CAAGAAAGTCATATCG-1-0-0	A484_1	A484	KPC	0.548072	0.462082
GATCAGTCAAGGTGTG-1-0-0-0	A484_1	A484	KPC	0.467927	0.980114	-0.635097	9.9835		CAAGAAAGTCCTCTTG-1-0-0	A484_1	A484	KPC	0.251031	0.669412
GATCAGTGTCCGAACC-1-0-0-0	A484_1	A484	KPC	0.453506	0.792159	2.22017	11.0069		CAAGAAAGTCGAGATG-1-0-0	A484_1	A484	KPC	0.795592	0.825943
GATCAGTTCACCTTAT-1-0-0-0	A484_1	A484	KPC	0.362953	0.534793	4.05889	-1.44895		CAAGAAAGTCGTCTTC-1-0-0	A484_1	A484	KPC	0.76176	1.40456
GATCGATAGCGTGAAC-1-0-0-0	A484_1	A484	KPC	0.749544	-0.292046	-3.29776	10.3557		CAAGAAAGTGCATCTA-1-0-0	A484_1	A484	KPC	0.713923	1.23666
GATCGATAGTGTACGG-1-0-0-0	A484_1	A484	KPC	1.26556	1.08579	-3.31832	13.4705		CAAGAAAGTGGGTCAA-1-0-0	A484_1	A484	KPC	0.615744	0.738719
GATCGATTCCTAAGTG-1-0-0-0	A484_1	A484	KPC	0.468071	1.25998	2.35208	-2.81864		CAAGAAATCCGCATCT-1-0-0	A484_1	A484	KPC	0.59971	-0.125275
GATCGCGAGCCCAATT-1-0-0-0	A484_1	A484	KPC	0.625643	0.434966	-1.84924	9.45213		CAAGATCCATAAAGGT-1-0-0	A484_1	A484	KPC	1.06944	1.71385
GATCGCGCACATGTGT-1-0-0-0	A484_1	A484	KPC	0.20123	0.122611	3.71059	12.948		CAAGATCGTGCTGTAT-1-0-0	A484_1	A484	KPC	0.509238	0.451682
GATCGCGCATTAGCCA-1-0-0-0	A484_1	A484	KPC	0.689798	-0.00538027	-1.92224	10.0865		CAAGATCTCAAAGTAG-1-0-0	A484_1	A484	KPC	0.730402	-0.4366
GATCGCGGTCATACTG-1-0-0-0	A484_1	A484	KPC	0.315105	0.596022	-1.48512	-0.645726		CAAGATCTCATCGGAT-1-0-0	A484_1	A484	KPC	0.836863	0.852615
GATCGCGTCTGGCGAC-1-0-0-0	A484_1	A484	KPC	0.464802	0.919275	-5.10818	-2.39336		CAAGATCTCCTCCTAG-1-0-0	A484_1	A484	KPC	0.220108	0.0139488
GATCGTACAGGATCGA-1-0-0-0	A484_1	A484	KPC	0.457055	1.01909	2.00193	-2.52085		CAAGATCTCGCGATCG-1-0-0	A484_1	A484	KPC	0.509209	0.994609
GATCGTAGTTACGGAG-1-0-0-0	A484_1	A484	KPC	0.549005	0.930303	4.57599	-2.24187		CAAGGCCAGACTAGAT-1-0-0	A484_1	A484	KPC	0.852031	0.837889
GATCGTATCACGATGT-1-0-0-0	A484_1	A484	KPC	0.452608	1.76732	1.15357	-1.82017		CAAGGCCAGAGGTTGC-1-0-0	A484_1	A484	KPC	0.54508	0.733546
GATCGTATCATTTGGG-1-0-0-0	A484_1	A484	KPC	0.396042	1.31338	-0.219976	-2.0047		CAAGGCCAGCGTGAGT-1-0-0	A484_1	A484	KPC	0.527743	0.595121
GATCTAGAGTCAAGGC-1-0-0-0	A484_1	A484	KPC	0.588116	1.19794	3.27805	13.2489		CAAGGCCAGCTAGTTC-1-0-0	A484_1	A484	KPC	0.23183	0.521627
GATCTAGAGTCCATAC-1-0-0-0	A484_1	A484	KPC	0.650878	2.12108	1.09191	-3.05487		CAAGGCCAGGTGATTA-1-0-0	A484_1	A484	KPC	0.579612	0.385889
GATCTAGCAGGGTATG-1-0-0-0	A484_1	A484	KPC	0.474385	0.0180635	5.49476	11.7293		CAAGGCCAGTCTTGCA-1-0-0	A484_1	A484	KPC	0.535672	0.942154
GATCTAGTCGCACTCT-1-0-0-0	A484_1	A484	KPC	1.10408	1.2978	-0.940318	13.9611		CAAGGCCCAAGCGATG-1-0-0	A484_1	A484	KPC	0.389773	1.78806
GATGAAACATAGGATA-1-0-0-0	A484_1	A484	KPC	1.10682	0.173243	-2.3639	13.4151		CAAGGCCGTCTAGCCG-1-0-0	A484_1	A484	KPC	0.157906	0.435803
GATGAAACATATGCTG-1-0-0-0	A484_1	A484	KPC	0.856105	1.2589	-2.02025	13.8298		CAAGGCCTCACCTCGT-1-0-0	A484_1	A484	KPC	0.712303	0.872106
GATGAAAGTAGTAGTA-1-0-0-0	A484_1	A484	KPC	0.2965	0.374219	-4.00813	-1.93101		CAAGGCCTCACTTATC-1-0-0	A484_1	A484	KPC	0.99495	1.27412
GATGAAAGTCCTCCAT-1-0-0-0	A484_1	A484	KPC	0.458748	0.643519	3.47802	8.73923		CAAGGCCTCGAACTGT-1-0-0	A484_1	A484	KPC	0.502431	1.17918
GATGAAAGTCTCCACT-1-0-0-0	A484_1	A484	KPC	0.978381	-0.13973	-3.1622	10.2892		CAAGGCCTCTAACGGT-1-0-0	A484_1	A484	KPC	0.57699	0.318762
GATGAAATCAGAGGTG-1-0-0-0	A484_1	A484	KPC	0.924665	0.491799	0.625162	14.5379		CAAGTTGCACCAGCAC-1-0-0	A484_1	A484	KPC	1.218	0.464027
GATGAGGAGATATACG-1-0-0-0	A484_1	A484	KPC	0.579239	0.436822	0.949284	-3.41247		CAAGTTGCATGGTCTA-1-0-0	A484_1	A484	KPC	0.655633	0.224248
GATGAGGAGGACCACA-1-0-0-0	A484_1	A484	KPC	0.880108	0.214738	-1.13496	14.2461		CAAGTTGGTCTAGCGC-1-0-0	A484_1	A484	KPC	0.785467	0.61341
GATGAGGCATGTTCCC-1-0-0-0	A484_1	A484	KPC	0.811149	0.510229	-6.50781	12.2806		CAAGTTGTCAGTCCCT-1-0-0	A484_1	A484	KPC	0.44505	-0.0533814
GATGAGGTCAAACCAC-1-0-0-0	A484_1	A484	KPC	0.858558	0.600002	-6.80567	12.3751		CAAGTTGTCATCACCC-1-0-0	A484_1	A484	KPC	0.427999	0.770939
GATGCTAAGCGCTCCA-1-0-0-0	A484_1	A484	KPC	0.362716	0.018398	-6.89186	9.91309		CAAGTTGTCGGCTACG-1-0-0	A484_1	A484	KPC	0.656322	0.0875666
GATGCTACACAGACTT-1-0-0-0	A484_1	A484	KPC	1.02201	1.0566	-2.69267	13.0904		CAAGTTGTCTCTGTCG-1-0-0	A484_1	A484	KPC	0.734286	0.473964
GATGCTACATGACATC-1-0-0-0	A484_1	A484	KPC	0.615436	0.482739	5.24299	9.313		CAAGTTGTCTGCTTGC-1-0-0	A484_1	A484	KPC	0.655393	1.38733
GATGCTAGTCACTTCC-1-0-0-0	A484_1	A484	KPC	1.13725	1.74232	-1.85672	13.7703		CAAGTTGTCTTGTCAT-1-0-0	A484_1	A484	KPC	0.758267	1.85982
GATTCAGAGGCAATTA-1-0-0-0	A484_1	A484	KPC	0.642709	0.515911	-1.99089	10.9727		CACAAACAGAGAGCTC-1-0-0	A484_1	A484	KPC	0.889415	1.76339
GATTCAGGTGTTGAGG-1-0-0-0	A484_1	A484	KPC	0.729492	-0.10025	-3.89157	11.0697		CACAAACAGCGACGTA-1-0-0	A484_1	A484	KPC	0.325919	1.63483
GATTCAGTCATGCAAC-1-0-0-0	A484_1	A484	KPC	0.456838	1.64686	0.901004	-2.56465		CACAAACCACAGACTT-1-0-0	A484_1	A484	KPC	0.241865	0.746335
GATTCAGTCCTCGCAT-1-0-0-0	A484_1	A484	KPC	0.373795	0.631594	2.70161	-2.40169		CACAAACGTCAATACC-1-0-0	A484_1	A484	KPC	0.683132	0.672573
GCAAACTCACGTGAGA-1-0-0-0	A484_1	A484	KPC	0.781431	0.923153	0.113176	15.0794		CACAAACGTGAAAGAG-1-0-0	A484_1	A484	KPC	1.11433	1.43326
GCAAACTCAGCTGTGC-1-0-0-0	A484_1	A484	KPC	0.532756	1.34123	3.58843	-2.47743		CACAAACGTTGAACTC-1-0-0	A484_1	A484	KPC	0.560694	0.0647003
GCAATCAGTGAGGCTA-1-0-0-0	A484_1	A484	KPC	0.461548	1.08509	2.87832	-2.87934		CACAAACTCATTGCGA-1-0-0	A484_1	A484	KPC	0.984428	0.966983
GCAATCATCGGAGCAA-1-0-0-0	A484_1	A484	KPC	0.553411	0.600121	-4.17495	-3.55295		CACAAACTCTGTTGAG-1-0-0	A484_1	A484	KPC	0.560398	1.3037
GCAATCATCTGTCAAG-1-0-0-0	A484_1	A484	KPC	0.430034	1.38163	0.0693561	-2.34451		CACACAAAGACACGAC-1-0-0	A484_1	A484	KPC	0.607051	0.665016
GCACATAAGATGCCAG-1-0-0-0	A484_1	A484	KPC	0.532831	0.445946	4.30277	-2.03227		CACACAAAGCTAACTC-1-0-0	A484_1	A484	KPC	1.18436	0.848714
GCACATATCAACACAC-1-0-0-0	A484_1	A484	KPC	0.348854	0.64389	-4.21838	-2.30445		CACACAACACATCCAA-1-0-0	A484_1	A484	KPC	0.869731	0.290248
GCACATATCTGTTGAG-1-0-0-0	A484_1	A484	KPC	0.220023	0.758068	-3.82601	-1.85128		CACACAACACGGCTAC-1-0-0	A484_1	A484	KPC	0.36522	1.18427
GCACTCTAGTCTCGGC-1-0-0-0	A484_1	A484	KPC	0.40293	1.89798	0.592791	-2.55249		CACACAACACGGTAAG-1-0-0	A484_1	A484	KPC	0.332378	0.379427
GCACTCTCACCACCAG-1-0-0-0	A484_1	A484	KPC	0.451995	-0.424565	-3.79526	10.8335		CACACAACATAGTAAG-1-0-0	A484_1	A484	KPC	0.514356	1.13067
GCACTCTCACCTCGGA-1-0-0-0	A484_1	A484	KPC	0.560231	1.16195	3.20977	11.325		CACACAACATGCCTTC-1-0-0	A484_1	A484	KPC	0.406606	1.18884
GCAGCCACAATACGCT-1-0-0-0	A484_1	A484	KPC	0.424852	0.77834	-0.491731	0.259224		CACACAAGTATAAACG-1-0-0	A484_1	A484	KPC	0.533085	0.448584
GCAGCCATCATTGCCC-1-0-0-0	A484_1	A484	KPC	0.578076	0.506604	-0.769897	7.15481		CACACAAGTCACAAGG-1-0-0	A484_1	A484	KPC	0.488494	0.987626
GCAGTTAAGAGCTTCT-1-0-0-0	A484_1	A484	KPC	0.457094	1.47495	0.932922	-2.01019		CACACAAGTCCCTACT-1-0-0	A484_1	A484	KPC	0.362068	0.297622
GCAGTTAGTAGCGTCC-1-0-0-0	A484_1	A484	KPC	0.478872	0.973084	2.53916	-2.28708		CACACAAGTTATGTGC-1-0-0	A484_1	A484	KPC	0.590231	1.39626
GCAGTTAGTTACGTCA-1-0-0-0	A484_1	A484	KPC	0.584099	0.27519	-8.41058	10.5561		CACACAATCCTCAACC-1-0-0	A484_1	A484	KPC	0.302866	0.652279
GCATACAAGTCATGCT-1-0-0-0	A484_1	A484	KPC	0.446927	0.796635	1.47115	-1.29651		CACACCTAGCCGATTT-1-0-0	A484_1	A484	KPC	0.324617	0.83066
GCATACATCGCATGAT-1-0-0-0	A484_1	A484	KPC	0.2824	0.706593	4.01286	-2.0776		CACACCTAGCTAGGCA-1-0-0	A484_1	A484	KPC	0.604756	0.832138
GCATGATAGTTAGGTA-1-0-0-0	A484_1	A484	KPC	0.618063	-0.132975	-4.10695	9.49644		CACACCTAGTTACCCA-1-0-0	A484_1	A484	KPC	0.851269	1.23655
GCATGATCAAGTCATC-1-0-0-0	A484_1	A484	KPC	0.489094	0.566713	1.62539	-1.98216		CACACCTCATGCCTTC-1-0-0	A484_1	A484	KPC	0.660164	0.140419
GCATGATCATGTAGTC-1-0-0-0	A484_1	A484	KPC	0.305457	1.44793	0.548883	-1.45276		CACACCTGTGCTGTAT-1-0-0	A484_1	A484	KPC	0.462837	-0.516771
GCATGATGTTATGTGC-1-0-0-0	A484_1	A484	KPC	0.805213	0.427504	-2.54149	11.0671		CACACCTGTTCAGTAC-1-0-0	A484_1	A484	KPC	0.591953	0.268489
GCATGATTCCTCATTA-1-0-0-0	A484_1	A484	KPC	0.620878	0.872723	-0.762494	5.10458		CACACCTTCAGAAATG-1-0-0	A484_1	A484	KPC	0.772978	0.817754
GCATGATTCGAGCCCA-1-0-0-0	A484_1	A484	KPC	0.359151	0.132992	-8.41916	10.4569		CACACCTTCATCTGCC-1-0-0	A484_1	A484	KPC	0.718876	1.1889
GCATGCGCAAAGGTGC-1-0-0-0	A484_1	A484	KPC	0.550495	0.689188	-7.21139	9.87975		CACACCTTCCCTCAGT-1-0-0	A484_1	A484	KPC	0.125443	0.237268
GCATGCGCAAGAAAGG-1-0-0-0	A484_1	A484	KPC	1.01541	0.807396	-4.31173	11.8888		CACACTCAGACTAAGT-1-0-0	A484_1	A484	KPC	0.941304	0.597943
GCATGCGTCGCAAACT-1-0-0-0	A484_1	A484	KPC	0.30029	0.362844	2.23248	11.5277		CACACTCAGGTACTCT-1-0-0	A484_1	A484	KPC	0.982179	1.52594
GCATGTAGTCAGAGGT-1-0-0-0	A484_1	A484	KPC	0.606899	1.11419	2.26733	-1.74674		CACACTCCAACGATCT-1-0-0	A484_1	A484	KPC	0.532185	1.09282
GCATGTAGTCCTCTTG-1-0-0-0	A484_1	A484	KPC	0.373874	0.657043	1.48302	-1.17355		CACACTCCACTTACGA-1-0-0	A484_1	A484	KPC	0.737939	-0.0241607
GCCAAATCACGGTAAG-1-0-0-0	A484_1	A484	KPC	0.366703	0.650076	1.63759	-3.00398		CACACTCGTCTAGTCA-1-0-0	A484_1	A484	KPC	1.24592	0.736356
GCCAAATTCCAGTATG-1-0-0-0	A484_1	A484	KPC	0.686783	1.8309	2.89676	-3.26443		CACACTCTCCACGCAG-1-0-0	A484_1	A484	KPC	0.695152	0.507378
GCCAAATTCCCTAACC-1-0-0-0	A484_1	A484	KPC	0.798674	-0.250461	-4.24224	9.70333		CACACTCTCGCAAACT-1-0-0	A484_1	A484	KPC	0.657949	1.07327
GCCTCTACATACGCTA-1-0-0-0	A484_1	A484	KPC	0.35061	1.95503	4.75843	-1.82919		CACAGGCAGCTATGCT-1-0-0	A484_1	A484	KPC	0.579306	1.01049
GCCTCTATCTCCGGTT-1-0-0-0	A484_1	A484	KPC	0.90268	0.461035	-3.60615	12.656		CACAGGCAGGCAGGTT-1-0-0	A484_1	A484	KPC	0.360576	0.0571669
GCGACCACAAGGTTCT-1-0-0-0	A484_1	A484	KPC	0.932477	1.19674	-1.99675	13.9922		CACAGGCAGGTTCCTA-1-0-0	A484_1	A484	KPC	1.03912	0.0528832
GCGACCACAGGGATTG-1-0-0-0	A484_1	A484	KPC	0.729106	0.892066	-1.77743	11.8605		CACAGGCCAATTCCTT-1-0-0	A484_1	A484	KPC	0.767324	0.619466
GCGACCACATAGACTC-1-0-0-0	A484_1	A484	KPC	0.689441	1.81545	2.80707	-1.72501		CACAGGCCACTCTGTC-1-0-0	A484_1	A484	KPC	1.28608	1.49862
GCGACCACATTAGCCA-1-0-0-0	A484_1	A484	KPC	1.07853	0.303794	-3.41921	12.3606		CACAGGCCAGGACGTA-1-0-0	A484_1	A484	KPC	0.611804	0.405892
GCGACCAGTGTTTGTG-1-0-0-0	A484_1	A484	KPC	0.896036	0.34206	-7.02803	12.5148		CACAGGCCATGTAGTC-1-0-0	A484_1	A484	KPC	0.942745	0.905633
GCGACCATCCGCATCT-1-0-0-0	A484_1	A484	KPC	0.277656	0.349083	1.54652	-0.373148		CACAGGCGTCGAATCT-1-0-0	A484_1	A484	KPC	0.414146	0.588582
GCGAGAACATCGACGC-1-0-0-0	A484_1	A484	KPC	0.536394	-0.0312619	-7.01894	10.5187		CACAGGCTCATACGGT-1-0-0	A484_1	A484	KPC	0.592685	0.611525
GCGAGAACATTTGCCC-1-0-0-0	A484_1	A484	KPC	0.437214	1.29834	1.03292	-2.23381		CACAGGCTCCAAGCCG-1-0-0	A484_1	A484	KPC	0.430263	1.33857
GCGAGAAGTAAGGGAA-1-0-0-0	A484_1	A484	KPC	0.985359	1.63253	-0.642212	14.3025		CACAGGCTCCGCGGTA-1-0-0	A484_1	A484	KPC	0.978582	1.19579
GCGAGAATCAAGCCTA-1-0-0-0	A484_1	A484	KPC	0.327223	1.44312	1.37421	-1.96282		CACAGGCTCGGGAGTA-1-0-0	A484_1	A484	KPC	0.410205	0.882267
GCGAGAATCTGTACGA-1-0-0-0	A484_1	A484	KPC	0.331936	1.12176	1.50761	-2.59699		CACAGGCTCGTTGCCT-1-0-0	A484_1	A484	KPC	0.423912	0.483956
GCGCAACAGGAGTCTG-1-0-0-0	A484_1	A484	KPC	0.755761	-0.328811	-3.83711	10.0339		CACAGTAAGAGTAAGG-1-0-0	A484_1	A484	KPC	0.3406	0.832071
GCGCAACAGGTAGCTG-1-0-0-0	A484_1	A484	KPC	0.423403	0.395665	-3.53661	-2.22136		CACAGTACACCAGGCT-1-0-0	A484_1	A484	KPC	0.917563	0.803222
GCGCAACGTCGGCACT-1-0-0-0	A484_1	A484	KPC	0.710625	0.60908	-7.98663	10.4524		CACAGTACATCCCATC-1-0-0	A484_1	A484	KPC	0.845642	1.34622
GCGCAGTAGATGTGGC-1-0-0-0	A484_1	A484	KPC	0.21874	0.0139112	-1.17629	-0.334451		CACAGTAGTACGAAAT-1-0-0	A484_1	A484	KPC	0.582757	0.897369
GCGCAGTGTTCTGGTA-1-0-0-0	A484_1	A484	KPC	0.525313	1.235	-1.79935	11.5963		CACAGTAGTCAATGTC-1-0-0	A484_1	A484	KPC	0.240663	0.847971
GCGCAGTGTTGCGTTA-1-0-0-0	A484_1	A484	KPC	0.978533	1.0077	-7.61332	11.7296		CACAGTATCAAGAAGT-1-0-0	A484_1	A484	KPC	0.366541	-0.293907
GCGCAGTTCACAGGCC-1-0-0-0	A484_1	A484	KPC	0.875699	0.786773	3.24918	12.1881		CACAGTATCAAGCCTA-1-0-0	A484_1	A484	KPC	0.860039	0.517341
GCGCCAACACATAACC-1-0-0-0	A484_1	A484	KPC	0.562273	1.26305	4.49416	-2.1539		CACAGTATCTCTGTCG-1-0-0	A484_1	A484	KPC	0.703926	0.930099
GCGCCAACACCGCTAG-1-0-0-0	A484_1	A484	KPC	0.520227	1.12585	-0.493154	13.1478		CACAGTATCTGTGCAA-1-0-0	A484_1	A484	KPC	0.543007	1.14929
GCGCCAAGTGTCCTCT-1-0-0-0	A484_1	A484	KPC	0.996332	0.5508	-1.42566	12.0526		CACATAGAGAGGTTAT-1-0-0	A484_1	A484	KPC	0.6216	0.780367
GCGCCAATCATGTAGC-1-0-0-0	A484_1	A484	KPC	0.860049	0.401076	-8.03872	11.0338		CACATAGAGGTACTCT-1-0-0	A484_1	A484	KPC	0.626442	1.53321
GCGCCAATCTTAGCCC-1-0-0-0	A484_1	A484	KPC	0.5532	1.12718	1.86455	9.73723		CACATAGAGTAGATGT-1-0-0	A484_1	A484	KPC	0.370078	1.99687
GCGCGATAGAACTGTA-1-0-0-0	A484_1	A484	KPC	0.927742	0.254151	4.02774	12.4295		CACATAGAGTGGGCTA-1-0-0	A484_1	A484	KPC	0.620794	0.199947
GCGCGATAGTGGGATC-1-0-0-0	A484_1	A484	KPC	0.703755	0.803461	5.81691	12.1783		CACATAGCATCCGTGG-1-0-0	A484_1	A484	KPC	0.479218	1.2775
GCGCGATGTCACCTAA-1-0-0-0	A484_1	A484	KPC	0.33001	0.564568	-4.43742	-1.01748		CACATAGGTGTTTGTG-1-0-0	A484_1	A484	KPC	0.371286	0.747141
GCGCGATGTGAGGCTA-1-0-0-0	A484_1	A484	KPC	0.426487	0.962593	-3.45548	-3.17714		CACATAGGTTAAAGTG-1-0-0	A484_1	A484	KPC	0.614634	2.17753
GCGGGTTAGCCACCTG-1-0-0-0	A484_1	A484	KPC	0.389583	1.00351	-2.67984	-3.53358		CACATAGGTTTAGGAA-1-0-0	A484_1	A484	KPC	0.514089	0.414917
GCGGGTTGTGATGCCC-1-0-0-0	A484_1	A484	KPC	0.675533	0.543302	-1.98959	12.1678		CACATAGTCACCTTAT-1-0-0	A484_1	A484	KPC	1.50619	0.683185
GCTCCTACACAGTCGC-1-0-0-0	A484_1	A484	KPC	0.538792	1.04195	1.63991	-2.99282		CACATAGTCCAAGCCG-1-0-0	A484_1	A484	KPC	0.398727	0.0534775
GCTCCTAGTCGGGTCT-1-0-0-0	A484_1	A484	KPC	0.211831	0.99078	1.75637	-0.477599		CACATAGTCGGTGTCG-1-0-0	A484_1	A484	KPC	0.415396	1.24724
GCTCCTATCCTACAGA-1-0-0-0	A484_1	A484	KPC	0.563036	1.35528	0.88611	13.3045		CACATAGTCGTTACGA-1-0-0	A484_1	A484	KPC	0.485464	-0.0639134
GCTCTGTAGAGCCCAA-1-0-0-0	A484_1	A484	KPC	1.13075	0.857403	-6.22051	12.5442		CACATAGTCTGCTTGC-1-0-0	A484_1	A484	KPC	0.779767	1.03528
GCTCTGTAGCCAGAAC-1-0-0-0	A484_1	A484	KPC	0.305051	-0.0327663	-6.15288	9.01625		CACATTTAGGCTCTTA-1-0-0	A484_1	A484	KPC	0.390724	1.09162
GCTGCAGAGACAGAGA-1-0-0-0	A484_1	A484	KPC	0.278329	0.5733	0.704416	-1.20921		CACATTTCATAGACTC-1-0-0	A484_1	A484	KPC	0.715142	0.241031
GCTGCAGAGCTCCTTC-1-0-0-0	A484_1	A484	KPC	0.559649	0.648891	2.19435	12.7137		CACATTTGTAAATACG-1-0-0	A484_1	A484	KPC	0.244715	0.390089
GCTGCAGAGTGTGAAT-1-0-0-0	A484_1	A484	KPC	0.436665	1.27716	-3.86558	-2.91674		CACATTTGTAAGTGGC-1-0-0	A484_1	A484	KPC	0.275639	0.555016
GCTGCAGGTACTTGAC-1-0-0-0	A484_1	A484	KPC	0.329646	0.395963	1.8878	-0.947461		CACATTTGTATTACCG-1-0-0	A484_1	A484	KPC	0.402264	0.534118
GCTGCAGGTCGGCACT-1-0-0-0	A484_1	A484	KPC	0.574063	0.955868	0.260453	11.7634		CACATTTTCAGGCAAG-1-0-0	A484_1	A484	KPC	0.627363	0.859268
GCTGCAGGTGCATCTA-1-0-0-0	A484_1	A484	KPC	0.448781	0.319135	0.422577	13.0601		CACCACTAGATAGCAT-1-0-0	A484_1	A484	KPC	1.06207	1.6076
GCTGCAGGTGTAACGG-1-0-0-0	A484_1	A484	KPC	0.31306	0.569252	-4.63602	-2.72625		CACCACTAGCCACGTC-1-0-0	A484_1	A484	KPC	0.810886	0.0339653
GCTGCAGTCCGCTGTT-1-0-0-0	A484_1	A484	KPC	0.440332	1.66035	4.77956	-1.65723		CACCACTAGGTGATAT-1-0-0	A484_1	A484	KPC	0.947162	1.04488
GCTGCGACAAACGTGG-1-0-0-0	A484_1	A484	KPC	0.368519	1.62886	0.836889	-1.43625		CACCACTCAAGACACG-1-0-0	A484_1	A484	KPC	1.18889	1.09505
GCTGCGACAGGTGGAT-1-0-0-0	A484_1	A484	KPC	0.324742	1.07925	4.20926	-1.27582		CACCACTCAGGGAGAG-1-0-0	A484_1	A484	KPC	0.250456	1.26269
GCTGCTTAGACTGGGT-1-0-0-0	A484_1	A484	KPC	0.451158	1.714	2.58923	-2.92178		CACCACTCATGCTGGC-1-0-0	A484_1	A484	KPC	0.743787	0.903835
GCTGCTTCATATGCTG-1-0-0-0	A484_1	A484	KPC	1.00222	-0.0284567	6.93577	12.8075		CACCACTCATTAGCCA-1-0-0	A484_1	A484	KPC	0.260512	-0.00326702
GCTGGGTGTGGTCCGT-1-0-0-0	A484_1	A484	KPC	0.288562	1.55585	3.34952	-1.36874		CACCACTCATTCACTT-1-0-0	A484_1	A484	KPC	0.382894	-0.301763
GCTTCCAAGGACTGGT-1-0-0-0	A484_1	A484	KPC	0.622699	0.540244	-3.72002	-3.01784		CACCACTTCACGGTTA-1-0-0	A484_1	A484	KPC	0.719208	1.11237
GCTTCCAAGGGCTTGA-1-0-0-0	A484_1	A484	KPC	0.323507	0.631157	-2.51228	-3.84071		CACCACTTCAGCGACC-1-0-0	A484_1	A484	KPC	0.5169	1.28381
GCTTCCACAGGATCGA-1-0-0-0	A484_1	A484	KPC	1.51212	0.635335	-2.79425	13.1697		CACCACTTCCATGAGT-1-0-0	A484_1	A484	KPC	0.478272	0.809994
GCTTCCACATGTTGAC-1-0-0-0	A484_1	A484	KPC	0.459779	1.844	3.15196	-2.6132		CACCACTTCGGTCCGA-1-0-0	A484_1	A484	KPC	0.904164	0.957781
GCTTCCATCCAATGGT-1-0-0-0	A484_1	A484	KPC	1.02859	1.02846	-2.52004	13.4735		CACCACTTCGTTACGA-1-0-0	A484_1	A484	KPC	0.560082	0.770261
GCTTCCATCTTTAGTC-1-0-0-0	A484_1	A484	KPC	0.95971	0.112618	7.11802	12.2698		CACCAGGAGCAGGCTA-1-0-0	A484_1	A484	KPC	0.404421	0.371587
GCTTGAAAGCAATATG-1-0-0-0	A484_1	A484	KPC	0.596308	1.01499	4.79179	-1.79692		CACCAGGAGCGTGTCC-1-0-0	A484_1	A484	KPC	0.393834	1.14368
GCTTGAACAATGAATG-1-0-0-0	A484_1	A484	KPC	0.628264	0.882274	3.85098	12.3965		CACCAGGCAAGCGATG-1-0-0	A484_1	A484	KPC	1.04958	0.956531
GCTTGAACATAAGACA-1-0-0-0	A484_1	A484	KPC	0.612997	1.01186	3.3177	9.95225		CACCAGGGTACCTACA-1-0-0	A484_1	A484	KPC	1.53802	1.49367
GCTTGAACATGGTCTA-1-0-0-0	A484_1	A484	KPC	0.364751	0.654934	2.63685	7.7965		CACCAGGGTCACTTCC-1-0-0	A484_1	A484	KPC	0.409528	1.03322
GCTTGAATCGGCGCAT-1-0-0-0	A484_1	A484	KPC	0.0459007	0.125199	-4.1938	-2.01893		CACCAGGTCTACCAGA-1-0-0	A484_1	A484	KPC	0.935982	1.29805
GGAAAGCCATAGAAAC-1-0-0-0	A484_1	A484	KPC	0.726611	1.07667	3.39305	-2.33164		CACCTTGAGGCAATTA-1-0-0	A484_1	A484	KPC	0.461513	0.477315
GGAAAGCCATGTAGTC-1-0-0-0	A484_1	A484	KPC	0.454443	1.9096	1.66557	-2.08688		CACCTTGCACAAGTAA-1-0-0	A484_1	A484	KPC	0.590054	0.820772
GGAAAGCGTCCCTACT-1-0-0-0	A484_1	A484	KPC	0.383414	1.66645	-4.94606	-2.02952		CACCTTGCACATCCAA-1-0-0	A484_1	A484	KPC	0.710472	0.65189
GGAAAGCGTGCAGTAG-1-0-0-0	A484_1	A484	KPC	0.349802	0.161782	4.32838	-0.970196		CACCTTGGTAAACACA-1-0-0	A484_1	A484	KPC	0.537187	0.384959
GGAAAGCTCCTTTCTC-1-0-0-0	A484_1	A484	KPC	1.12102	1.04778	-0.510733	13.9141		CACCTTGGTAGAGGAA-1-0-0	A484_1	A484	KPC	0.96801	0.218751
GGAACTTAGTTGAGTA-1-0-0-0	A484_1	A484	KPC	1.01555	0.91751	-0.659613	7.03939		CACCTTGGTCGCGAAA-1-0-0	A484_1	A484	KPC	0.530222	1.51686
GGAACTTCAAGCGCTC-1-0-0-0	A484_1	A484	KPC	0.274612	0.520541	1.23493	-2.29876		CACCTTGGTTAAGACA-1-0-0	A484_1	A484	KPC	0.539864	-0.0632975
GGAACTTCACTCTGTC-1-0-0-0	A484_1	A484	KPC	0.497441	1.72329	2.07691	-2.48486		CACTCCAAGAAGGTGA-1-0-0	A484_1	A484	KPC	0.732988	1.01112
GGAACTTTCATAAAGG-1-0-0-0	A484_1	A484	KPC	0.485987	0.554099	4.03918	12.7194		CACTCCAAGTAGCGGT-1-0-0	A484_1	A484	KPC	0.809423	0.92321
GGAATAAGTCGAATCT-1-0-0-0	A484_1	A484	KPC	0.327542	-0.290665	-2.21285	8.00208		CACTCCACACAGCGTC-1-0-0	A484_1	A484	KPC	0.222637	0.544777
GGACAAGCAGGATTGG-1-0-0-0	A484_1	A484	KPC	0.536112	-0.024902	-3.12877	10.6158		CACTCCACACAGGCCT-1-0-0	A484_1	A484	KPC	0.34137	1.87192
GGACAAGTCGATAGAA-1-0-0-0	A484_1	A484	KPC	0.828068	1.28485	5.59031	11.2262		CACTCCAGTTAAAGTG-1-0-0	A484_1	A484	KPC	0.912137	-0.101838
GGACAAGTCGTATCAG-1-0-0-0	A484_1	A484	KPC	1.02773	1.71321	-0.0187121	14.9309		CACTCCATCATCGATG-1-0-0	A484_1	A484	KPC	0.626799	-0.243988
GGACAAGTCTGGTATG-1-0-0-0	A484_1	A484	KPC	0.416349	0.793249	3.04608	12.1342		CACTCCATCCACTGGG-1-0-0	A484_1	A484	KPC	0.659974	1.37667
GGACAGACATATACCG-1-0-0-0	A484_1	A484	KPC	0.583322	1.47116	4.80345	-2.29179		CACTCCATCTTAGCCC-1-0-0	A484_1	A484	KPC	0.490875	-0.296778
GGACAGATCAGCTGGC-1-0-0-0	A484_1	A484	KPC	0.376206	0.849904	2.56435	-2.83767		CACTCCATCTTCCTTC-1-0-0	A484_1	A484	KPC	0.820691	2.00051
GGACAGATCATCGATG-1-0-0-0	A484_1	A484	KPC	0.29622	0.666438	2.59393	-0.430918		CAGAATCAGGAGTCTG-1-0-0	A484_1	A484	KPC	0.503452	1.68637
GGACATTCAGCAGTTT-1-0-0-0	A484_1	A484	KPC	0.559524	-0.160113	-8.11916	10.6891		CAGAATCAGGTGTGGT-1-0-0	A484_1	A484	KPC	0.430106	0.873873
GGAGCAAAGACCACGA-1-0-0-0	A484_1	A484	KPC	0.87579	0.758276	-0.677961	14.6101		CAGAATCCACACAGAG-1-0-0	A484_1	A484	KPC	1.46465	-0.0325254
GGAGCAAAGTCACGCC-1-0-0-0	A484_1	A484	KPC	0.294024	0.504323	-0.273015	0.702561		CAGAATCCAGCCACCA-1-0-0	A484_1	A484	KPC	0.526455	0.394727
GGATGTTAGAAGAAGC-1-0-0-0	A484_1	A484	KPC	0.537172	0.561853	2.74666	12.6292		CAGAATCGTGAAATCA-1-0-0	A484_1	A484	KPC	0.588943	0.0679878
GGATGTTGTCGGCATC-1-0-0-0	A484_1	A484	KPC	0.655721	1.33302	-3.70369	-3.43094		CAGAATCGTTAAGATG-1-0-0	A484_1	A484	KPC	0.439401	-0.0965883
GGATTACAGGGATCTG-1-0-0-0	A484_1	A484	KPC	0.604935	0.804619	-0.87141	-2.58152		CAGAATCTCATCGCTC-1-0-0	A484_1	A484	KPC	0.236478	0.513679
GGATTACCAGACAGGT-1-0-0-0	A484_1	A484	KPC	0.567063	1.03375	-0.523917	13.0404		CAGAATCTCTTGAGAC-1-0-0	A484_1	A484	KPC	0.589517	0.425601
GGATTACGTCGTCTTC-1-0-0-0	A484_1	A484	KPC	0.465249	0.0443773	-7.5951	10.9657		CAGAGAGAGAATGTGT-1-0-0	A484_1	A484	KPC	0.402519	1.07841
GGCAATTAGTTTGCGT-1-0-0-0	A484_1	A484	KPC	0.653675	0.188233	7.40869	13.3725		CAGAGAGAGGCAATTA-1-0-0	A484_1	A484	KPC	0.443432	-0.047117
GGCAATTCAAAGTCAA-1-0-0-0	A484_1	A484	KPC	0.77038	-0.434292	-4.24905	10.3428		CAGAGAGCAACTTGAC-1-0-0	A484_1	A484	KPC	0.574522	0.31014
GGCAATTCACCGTTGG-1-0-0-0	A484_1	A484	KPC	0.432127	1.1614	2.59231	-2.85713		CAGAGAGTCAGGCAAG-1-0-0	A484_1	A484	KPC	0.740322	0.616784
GGCAATTTCACAGGCC-1-0-0-0	A484_1	A484	KPC	0.100728	0.654275	0.995003	-1.58705		CAGAGAGTCCGCAAGC-1-0-0	A484_1	A484	KPC	1.40158	1.87674
GGCCGATAGACAAAGG-1-0-0-0	A484_1	A484	KPC	0.633633	1.0277	3.01827	-1.88441		CAGAGAGTCCTTCAAT-1-0-0	A484_1	A484	KPC	0.325275	1.26669
GGCCGATCAAGTCTAC-1-0-0-0	A484_1	A484	KPC	0.457054	0.68043	4.06466	-0.907247		CAGAGAGTCGGTTAAC-1-0-0	A484_1	A484	KPC	0.420064	-0.298849
GGCCGATGTTAAAGAC-1-0-0-0	A484_1	A484	KPC	0.461086	0.355812	-8.88894	10.2917		CAGAGAGTCTTACCTA-1-0-0	A484_1	A484	KPC	0.445858	1.13882
GGCCGATTCTTCCTTC-1-0-0-0	A484_1	A484	KPC	0.679906	-0.194605	0.641592	12.9168		CAGAGAGTCTTAGAGC-1-0-0	A484_1	A484	KPC	0.599801	0.809949
GGCGACTAGAACTCGG-1-0-0-0	A484_1	A484	KPC	0.402784	0.640756	-1.58471	-1.89824		CAGATCAAGACTAGAT-1-0-0	A484_1	A484	KPC	1.01727	1.00774
GGCGACTCACACGCTG-1-0-0-0	A484_1	A484	KPC	0.378334	0.178405	-6.31929	7.5094		CAGATCAAGAGATGAG-1-0-0	A484_1	A484	KPC	0.92254	1.50492
GGCGACTCAGGTGCCT-1-0-0-0	A484_1	A484	KPC	0.460532	1.23712	3.75734	-1.50733		CAGATCAAGAGGACGG-1-0-0	A484_1	A484	KPC	0.752853	0.766646
GGCGACTTCAACTCTT-1-0-0-0	A484_1	A484	KPC	0.676724	-0.321829	-4.07089	10.0642		CAGATCAAGCCAGTTT-1-0-0	A484_1	A484	KPC	0.541736	1.00666
GGCGACTTCCCTTGTG-1-0-0-0	A484_1	A484	KPC	0.557015	1.19668	0.203373	-2.93601		CAGATCAAGGGTGTGT-1-0-0	A484_1	A484	KPC	0.46435	-0.478041
GGCGACTTCCTTTCGG-1-0-0-0	A484_1	A484	KPC	0.560623	0.235082	-1.5923	5.38767		CAGATCACAACAACCT-1-0-0	A484_1	A484	KPC	0.66124	0.51276
GGCGTGTCAAGTCTAC-1-0-0-0	A484_1	A484	KPC	0.326688	0.658817	-2.22293	-1.12713		CAGATCAGTCCTAGCG-1-0-0	A484_1	A484	KPC	0.587949	1.33237
GGCGTGTGTGGTTTCA-1-0-0-0	A484_1	A484	KPC	0.943501	0.343546	6.73853	9.11352		CAGATCAGTGTAATGA-1-0-0	A484_1	A484	KPC	0.45232	0.315063
GGCGTGTGTGTCCTCT-1-0-0-0	A484_1	A484	KPC	0.437258	0.30915	3.41226	12.1768		CAGATCATCCAGAAGG-1-0-0	A484_1	A484	KPC	0.43557	1.38928
GGCGTGTGTTAGAACA-1-0-0-0	A484_1	A484	KPC	0.919269	0.622961	-5.13522	11.6113		CAGATCATCGGCTACG-1-0-0	A484_1	A484	KPC	0.600198	-0.340199
GGCTCGAAGTCAATAG-1-0-0-0	A484_1	A484	KPC	0.624303	-0.0718465	5.95835	11.6272		CAGCAGCAGCCCGAAA-1-0-0	A484_1	A484	KPC	0.623021	0.369722
GGCTCGAGTATCACCA-1-0-0-0	A484_1	A484	KPC	1.17494	1.55667	-1.49169	14.458		CAGCAGCCATATACGC-1-0-0	A484_1	A484	KPC	0.264108	-0.22349
GGCTCGATCGTGTAGT-1-0-0-0	A484_1	A484	KPC	0.589086	-0.0451333	-2.78469	8.74111		CAGCAGCGTAATCGTC-1-0-0	A484_1	A484	KPC	0.408407	0.415809
GGCTGGTTCGCGCCAA-1-0-0-0	A484_1	A484	KPC	1.19331	1.0472	-2.54262	14.1483		CAGCAGCGTAGGGACT-1-0-0	A484_1	A484	KPC	0.59303	1.08817
GGGAATGCAGCGAACA-1-0-0-0	A484_1	A484	KPC	0.857801	0.339432	-0.607217	13.1957		CAGCAGCGTTCCGGCA-1-0-0	A484_1	A484	KPC	1.02012	1.54875
GGGAATGGTTTGACAC-1-0-0-0	A484_1	A484	KPC	0.733313	1.93233	1.53408	13.275		CAGCAGCTCAATACCG-1-0-0	A484_1	A484	KPC	0.128671	0.437652
GGGACCTCACATTTCT-1-0-0-0	A484_1	A484	KPC	0.164156	0.0868763	2.92636	12.1446		CAGCAGCTCTTAGCCC-1-0-0	A484_1	A484	KPC	0.477731	1.37686
GGGACCTTCGTGACAT-1-0-0-0	A484_1	A484	KPC	0.390865	0.546871	-4.34202	-2.57325		CAGCATAAGACTGTAA-1-0-0	A484_1	A484	KPC	0.962492	1.04695
GGGAGATAGGCTCATT-1-0-0-0	A484_1	A484	KPC	0.619158	-0.21949	1.23414	0.648801		CAGCATAAGATGTGGC-1-0-0	A484_1	A484	KPC	0.872498	-0.130995
GGGAGATGTATTAGCC-1-0-0-0	A484_1	A484	KPC	1.50762	0.443648	-4.67713	13.2539		CAGCATAAGCGAGAAA-1-0-0	A484_1	A484	KPC	0.47291	0.719175
GGGAGATTCGAACGGA-1-0-0-0	A484_1	A484	KPC	0.672622	0.682972	-7.88031	10.33		CAGCATAAGTGTCTCA-1-0-0	A484_1	A484	KPC	0.759659	0.789079
GGGATGAAGGGCTTGA-1-0-0-0	A484_1	A484	KPC	0.57721	0.205442	-0.244894	13.1203		CAGCATACACTCTGTC-1-0-0	A484_1	A484	KPC	0.648062	0.95524
GGGATGACAACCGCCA-1-0-0-0	A484_1	A484	KPC	0.24776	0.137123	2.14324	10.1708		CAGCATAGTCTAAACC-1-0-0	A484_1	A484	KPC	0.682239	1.53604
GGGATGACAATGGAAT-1-0-0-0	A484_1	A484	KPC	0.677431	1.35218	0.57366	14.8877		CAGCATAGTTTCCACC-1-0-0	A484_1	A484	KPC	0.321584	1.01003
GGGATGAGTCAAGCGA-1-0-0-0	A484_1	A484	KPC	0.975637	0.286305	-2.55234	11.203		CAGCATATCTTACCGC-1-0-0	A484_1	A484	KPC	0.811097	0.621248
GGGATGATCTGTTTGT-1-0-0-0	A484_1	A484	KPC	0.140741	1.41557	-0.111784	-0.092855		CAGCCGAAGAGACTTA-1-0-0	A484_1	A484	KPC	0.420959	1.01998
GGGCACTCACAGGAGT-1-0-0-0	A484_1	A484	KPC	1.09118	0.869144	-7.207	12.5504		CAGCCGAAGCAACGGT-1-0-0	A484_1	A484	KPC	0.258523	0.681513
GGGCACTCAGACTCGC-1-0-0-0	A484_1	A484	KPC	0.698022	0.371042	6.85832	14.1662		CAGCCGAAGGACAGAA-1-0-0	A484_1	A484	KPC	1.05623	0.0536202
GGGCACTGTACCATCA-1-0-0-0	A484_1	A484	KPC	0.374094	0.669536	1.95876	-0.684375		CAGCCGACAAGTCTAC-1-0-0	A484_1	A484	KPC	0.761868	0.584123
GGGCACTGTCCCGACA-1-0-0-0	A484_1	A484	KPC	0.668371	0.595031	-4.24308	4.92468		CAGCCGACACGGATAG-1-0-0	A484_1	A484	KPC	0.541797	0.907565
GGGCACTGTGCACTTA-1-0-0-0	A484_1	A484	KPC	0.664737	1.07508	-4.13886	9.49208		CAGCCGACATTACGAC-1-0-0	A484_1	A484	KPC	0.386867	0.417486
GGGCACTTCATAGCAC-1-0-0-0	A484_1	A484	KPC	1.13347	0.50151	-3.09299	12.5266		CAGCCGATCAGCTCGG-1-0-0	A484_1	A484	KPC	0.729859	0.564535
GGGCACTTCGAGAACG-1-0-0-0	A484_1	A484	KPC	0.637534	0.678409	-4.36669	-2.71918		CAGCCGATCATCTGTT-1-0-0	A484_1	A484	KPC	0.888539	1.10393
GGGCATCAGATCCCGC-1-0-0-0	A484_1	A484	KPC	0.524483	-0.289484	11.5118	1.07654		CAGCCGATCTATCCTA-1-0-0	A484_1	A484	KPC	0.324117	1.3773
GGGCATCTCTCTGAGA-1-0-0-0	A484_1	A484	KPC	0.770642	-0.267573	-3.2881	8.71068		CAGCCGATCTTGCCGT-1-0-0	A484_1	A484	KPC	0.946892	0.69856
GGGTCTGTCAACACTG-1-0-0-0	A484_1	A484	KPC	0.622057	-0.334305	-4.06546	10.2189		CAGCGACAGATCCCAT-1-0-0	A484_1	A484	KPC	0.81931	1.02813
GGGTCTGTCTATCGCC-1-0-0-0	A484_1	A484	KPC	0.359792	0.294271	6.26564	13.0595		CAGCGACAGGTAGCTG-1-0-0	A484_1	A484	KPC	1.157	1.12592
GGGTTGCTCCCACTTG-1-0-0-0	A484_1	A484	KPC	0.751065	0.531542	-7.64547	11.7752		CAGCGACAGTATGACA-1-0-0	A484_1	A484	KPC	0.829012	0.697962
GGGTTGCTCCTCTAGC-1-0-0-0	A484_1	A484	KPC	1.1852	1.64316	1.50328	5.44097		CAGCGACAGTCGCCGT-1-0-0	A484_1	A484	KPC	0.690457	-0.0365424
GGGTTGCTCGATCCCT-1-0-0-0	A484_1	A484	KPC	0.536035	0.48954	0.403149	10.7615		CAGCGACCAGACAAGC-1-0-0	A484_1	A484	KPC	0.629229	1.40385
GGTATTGAGATGTCGG-1-0-0-0	A484_1	A484	KPC	1.00452	0.366226	-2.9863	11.1064		CAGCGACCAGGGTTAG-1-0-0	A484_1	A484	KPC	0.401808	-0.291272
GGTATTGCAGTTAACC-1-0-0-0	A484_1	A484	KPC	0.612738	0.519548	5.91283	11.6391		CAGCGACCATCCGCGA-1-0-0	A484_1	A484	KPC	0.893985	1.50985
GGTATTGGTGTATGGG-1-0-0-0	A484_1	A484	KPC	0.40558	0.627161	0.76731	-3.30312		CAGCGACGTAAGTTCC-1-0-0	A484_1	A484	KPC	0.51852	-0.173808
GGTATTGGTTTGTTGG-1-0-0-0	A484_1	A484	KPC	1.19047	1.1683	-3.20097	13.7185		CAGCGACGTTAAGAAC-1-0-0	A484_1	A484	KPC	0.711428	-0.64854
GGTGAAGAGTCAATAG-1-0-0-0	A484_1	A484	KPC	0.365693	1.24643	3.7886	-1.20167		CAGCGACGTTGGTTTG-1-0-0	A484_1	A484	KPC	0.427701	0.955528
GGTGAAGCAGATCTGT-1-0-0-0	A484_1	A484	KPC	1.31865	1.24049	-2.51465	14.0797		CAGCGACTCCGCTGTT-1-0-0	A484_1	A484	KPC	0.839694	0.379328
GGTGAAGGTCCTCCAT-1-0-0-0	A484_1	A484	KPC	0.522059	1.25008	2.35938	-2.57483		CAGCTAACAAATACAG-1-0-0	A484_1	A484	KPC	0.331938	0.34838
GGTGAAGTCAACCATG-1-0-0-0	A484_1	A484	KPC	0.477254	1.03969	3.40393	-2.60227		CAGCTAACAGGCTCAC-1-0-0	A484_1	A484	KPC	0.377611	0.483535
GGTGCGTCACCGCTAG-1-0-0-0	A484_1	A484	KPC	0.655848	0.949463	-0.405801	12.3358		CAGCTAACAGTATCTG-1-0-0	A484_1	A484	KPC	0.812831	1.96526
GGTGCGTGTGTAACGG-1-0-0-0	A484_1	A484	KPC	0.182217	1.01144	-4.68422	-1.986		CAGCTAACATCTACGA-1-0-0	A484_1	A484	KPC	1.11528	1.63929
GGTGCGTTCGCTAGCG-1-0-0-0	A484_1	A484	KPC	0.688458	0.563008	0.984632	14.4124		CAGCTAAGTCCGAAGA-1-0-0	A484_1	A484	KPC	1.04393	1.40938
GGTGTTACATACCATG-1-0-0-0	A484_1	A484	KPC	0.564706	1.05897	0.850504	9.63385		CAGCTAAGTCCGTTAA-1-0-0	A484_1	A484	KPC	0.424825	0.424223
GGTGTTAGTAAGTGTA-1-0-0-0	A484_1	A484	KPC	0.8105	0.642862	6.00869	10.9316		CAGCTAAGTCGATTGT-1-0-0	A484_1	A484	KPC	0.564682	0.392097
GTAACGTAGCTGATAA-1-0-0-0	A484_1	A484	KPC	0.779722	0.448701	6.93153	8.92754		CAGCTAAGTCTGCAAT-1-0-0	A484_1	A484	KPC	0.392562	1.20322
GTAACGTAGGAGCGAG-1-0-0-0	A484_1	A484	KPC	0.438971	0.59602	3.15407	-1.70158		CAGCTAAGTGGTACAG-1-0-0	A484_1	A484	KPC	0.476996	0.444583
GTAACGTCAATGGAAT-1-0-0-0	A484_1	A484	KPC	0.530097	0.743712	1.27455	13.1194		CAGCTAAGTTAAGTAG-1-0-0	A484_1	A484	KPC	0.944047	0.794635
GTAACGTGTCACTTCC-1-0-0-0	A484_1	A484	KPC	0.794085	1.62271	-0.363539	14.8858		CAGCTAATCCTAAGTG-1-0-0	A484_1	A484	KPC	1.04534	1.23179
GTAACGTGTCCAGTGC-1-0-0-0	A484_1	A484	KPC	0.501755	0.447753	0.995972	1.03386		CAGCTAATCGCGCCAA-1-0-0	A484_1	A484	KPC	0.982218	-0.074214
GTAACGTTCTCAACTT-1-0-0-0	A484_1	A484	KPC	0.748794	0.187125	3.68451	6.30769		CAGCTGGAGGTGATAT-1-0-0	A484_1	A484	KPC	0.236569	-0.273014
GTAACTGAGCCAGGAT-1-0-0-0	A484_1	A484	KPC	0.889357	0.771197	7.14371	12.105		CAGCTGGAGTGCCAGA-1-0-0	A484_1	A484	KPC	0.729644	1.59841
GTAACTGTCTGTCAAG-1-0-0-0	A484_1	A484	KPC	0.516226	0.829777	-1.13067	5.53538		CAGCTGGCAAACCTAC-1-0-0	A484_1	A484	KPC	0.976452	0.420665
GTACGTAAGGCCATAG-1-0-0-0	A484_1	A484	KPC	0.369819	0.440893	2.28231	10.3995		CAGCTGGCAAGGTTTC-1-0-0	A484_1	A484	KPC	0.42213	1.51881
GTACGTACATGCAATC-1-0-0-0	A484_1	A484	KPC	0.834643	0.552038	5.74313	12.7885		CAGCTGGGTCAGAATA-1-0-0	A484_1	A484	KPC	0.33259	1.18329
GTACTCCAGTCTCGGC-1-0-0-0	A484_1	A484	KPC	0.689298	0.354684	-7.14152	11.4329		CAGCTGGGTCCTAGCG-1-0-0	A484_1	A484	KPC	0.449103	0.21648
GTACTCCGTAAATGTG-1-0-0-0	A484_1	A484	KPC	1.43716	1.61384	-0.151782	6.4104		CAGCTGGGTGGGTCAA-1-0-0	A484_1	A484	KPC	0.76661	0.471065
GTACTCCTCATTGCGA-1-0-0-0	A484_1	A484	KPC	0.342922	1.49534	0.0696958	-0.817665		CAGCTGGTCAGGTAAA-1-0-0	A484_1	A484	KPC	0.730553	0.12559
GTACTTTAGACATAAC-1-0-0-0	A484_1	A484	KPC	0.877862	1.47134	-1.44127	12.5931		CAGGTGCAGAATTCCC-1-0-0	A484_1	A484	KPC	0.492111	0.457231
GTACTTTAGTCTTGCA-1-0-0-0	A484_1	A484	KPC	1.05419	1.19864	-0.973518	14.1497		CAGGTGCAGACAATAC-1-0-0	A484_1	A484	KPC	0.670975	-0.0717139
GTACTTTGTCGGATCC-1-0-0-0	A484_1	A484	KPC	0.729669	0.176317	2.53897	12.0536		CAGGTGCAGATGTGTA-1-0-0	A484_1	A484	KPC	0.432088	0.969516
GTACTTTGTGAAAGAG-1-0-0-0	A484_1	A484	KPC	0.732587	0.31123	-3.47544	9.04373		CAGGTGCAGCGACGTA-1-0-0	A484_1	A484	KPC	0.274284	0.603056
GTAGTCAAGTACATGA-1-0-0-0	A484_1	A484	KPC	0.434739	0.573652	-4.01489	-3.61713		CAGGTGCAGGCTCAGA-1-0-0	A484_1	A484	KPC	1.003	0.429683
GTAGTCATCATGTAGC-1-0-0-0	A484_1	A484	KPC	0.506735	1.19959	-3.34839	-2.56987		CAGGTGCCACGGTGTC-1-0-0	A484_1	A484	KPC	0.248068	0.49355
GTAGTCATCCGTTGCT-1-0-0-0	A484_1	A484	KPC	0.68876	0.405695	-1.80783	12.8937		CAGGTGCCACGTTGGC-1-0-0	A484_1	A484	KPC	0.693164	-0.116327
GTAGTCATCGAACTGT-1-0-0-0	A484_1	A484	KPC	0.422694	1.59117	3.1036	-2.35191		CAGGTGCCATCGGTTA-1-0-0	A484_1	A484	KPC	0.40201	-0.375588
GTAGTCATCGTTTGCC-1-0-0-0	A484_1	A484	KPC	0.78962	1.39353	-0.490981	13.4729		CAGGTGCGTCTGCAAT-1-0-0	A484_1	A484	KPC	0.318333	0.426491
GTAGTCATCTGCCAGG-1-0-0-0	A484_1	A484	KPC	0.400983	0.696723	4.2634	-1.35929		CAGGTGCGTTCGGCAC-1-0-0	A484_1	A484	KPC	0.695408	1.67981
GTAGTCATCTTGAGAC-1-0-0-0	A484_1	A484	KPC	0.652154	0.984157	4.63068	-1.9739		CAGGTGCTCCTGCAGG-1-0-0	A484_1	A484	KPC	0.415012	1.19571
GTATCTTCAACCGCCA-1-0-0-0	A484_1	A484	KPC	0.602348	0.984283	2.40331	-3.48672		CAGTAACAGATCTGCT-1-0-0	A484_1	A484	KPC	0.750305	0.609831
GTATCTTCAAGGACAC-1-0-0-0	A484_1	A484	KPC	0.613688	0.15444	3.95333	6.78348		CAGTAACAGTGGTAGC-1-0-0	A484_1	A484	KPC	0.831079	-0.161323
GTATCTTCATGTAAGA-1-0-0-0	A484_1	A484	KPC	0.704417	1.36015	-1.16597	14.0369		CAGTAACCAATGTTGC-1-0-0	A484_1	A484	KPC	0.609085	1.66338
GTATCTTTCCATGAGT-1-0-0-0	A484_1	A484	KPC	1.23943	1.99081	-1.21958	14.8808		CAGTAACGTATATGAG-1-0-0	A484_1	A484	KPC	1.04967	1.38084
GTATTCTCAGACAAAT-1-0-0-0	A484_1	A484	KPC	0.401812	0.658555	5.58183	14.1404		CAGTAACGTCAGAAGC-1-0-0	A484_1	A484	KPC	0.565305	1.16269
GTATTCTCATGCAACT-1-0-0-0	A484_1	A484	KPC	0.482204	1.07132	4.34675	-1.39388		CAGTAACTCCTACAGA-1-0-0	A484_1	A484	KPC	1.29564	1.6287
GTATTCTGTCCGAAGA-1-0-0-0	A484_1	A484	KPC	0.518901	0.183691	-2.26486	3.96233		CAGTAACTCCTCAATT-1-0-0	A484_1	A484	KPC	0.691574	-0.324389
GTATTCTTCAGTTTGG-1-0-0-0	A484_1	A484	KPC	0.273824	1.80312	2.16282	-2.42203		CAGTAACTCGGAAACG-1-0-0	A484_1	A484	KPC	0.210061	-0.270863
GTATTCTTCTTGTCAT-1-0-0-0	A484_1	A484	KPC	0.830394	1.30987	-0.370999	14.5969		CAGTAACTCTTACCGC-1-0-0	A484_1	A484	KPC	0.317831	1.19869
GTCAAGTAGCTGCGAA-1-0-0-0	A484_1	A484	KPC	0.385472	0.521017	-4.33407	-1.11447		CAGTCCTAGCAGATCG-1-0-0	A484_1	A484	KPC	0.539889	0.564377
GTCAAGTAGGCTACGA-1-0-0-0	A484_1	A484	KPC	1.26251	0.516741	-7.02637	12.6717		CAGTCCTAGCCTATGT-1-0-0	A484_1	A484	KPC	0.865299	1.04449
GTCAAGTCAGTCTTCC-1-0-0-0	A484_1	A484	KPC	0.5866	0.740488	2.2068	3.36949		CAGTCCTCACACATGT-1-0-0	A484_1	A484	KPC	0.856163	1.19533
GTCACAAAGAATTCCC-1-0-0-0	A484_1	A484	KPC	0.41604	0.726268	-3.92517	-1.50992		CAGTCCTGTACCCAAT-1-0-0	A484_1	A484	KPC	0.776094	0.792942
GTCACAAAGGTAGCCA-1-0-0-0	A484_1	A484	KPC	0.244283	0.467887	-3.63957	-2.61032		CAGTCCTGTATATCCG-1-0-0	A484_1	A484	KPC	0.593569	0.593577
GTCACAACACACAGAG-1-0-0-0	A484_1	A484	KPC	0.593412	1.25126	3.94354	7.68924		CAGTCCTGTATGAAAC-1-0-0	A484_1	A484	KPC	0.77822	1.25781
GTCACAATCCCATTTA-1-0-0-0	A484_1	A484	KPC	0.759782	0.722224	-8.17824	11.4266		CAGTCCTGTCTACCTC-1-0-0	A484_1	A484	KPC	0.47837	0.815932
GTCACGGGTTGAGGTG-1-0-0-0	A484_1	A484	KPC	0.84236	0.677255	1.1044	13.0641		CAGTCCTGTTCCCTTG-1-0-0	A484_1	A484	KPC	0.514	0.308006
GTCATTTCATCCTTGC-1-0-0-0	A484_1	A484	KPC	0.393962	0.793674	1.764	-2.35662		CAGTCCTGTTTGGCGC-1-0-0	A484_1	A484	KPC	1.04257	0.348889
GTCATTTGTCCCTACT-1-0-0-0	A484_1	A484	KPC	1.19324	0.977306	-2.61605	14.3627		CATATGGAGATCACGG-1-0-0	A484_1	A484	KPC	0.41258	1.42888
GTCATTTGTGACTACT-1-0-0-0	A484_1	A484	KPC	0.707214	0.520573	-1.21092	5.00134		CATATGGAGCGAGAAA-1-0-0	A484_1	A484	KPC	1.10598	0.822437
GTCCTCAAGATGTGTA-1-0-0-0	A484_1	A484	KPC	1.08359	1.54856	-0.29028	13.6458		CATATGGCAAAGCAAT-1-0-0	A484_1	A484	KPC	0.28237	1.34049
GTCCTCAAGCACCGTC-1-0-0-0	A484_1	A484	KPC	0.579438	-0.187124	-4.16873	8.76006		CATATGGCATGAGCGA-1-0-0	A484_1	A484	KPC	0.984472	1.51211
GTCCTCAGTCCAACTA-1-0-0-0	A484_1	A484	KPC	0.918986	0.595155	-7.98728	11.037		CATATGGCATTAACCG-1-0-0	A484_1	A484	KPC	0.595135	0.240265
GTCCTCATCACGCGGT-1-0-0-0	A484_1	A484	KPC	0.586069	0.349567	6.13128	7.78165		CATATGGTCACAGTAC-1-0-0	A484_1	A484	KPC	0.66935	0.263924
GTCGGGTCACCAGGTC-1-0-0-0	A484_1	A484	KPC	0.705871	1.04733	-0.0693855	14.2971		CATATTCAGCCACGCT-1-0-0	A484_1	A484	KPC	0.365571	0.359692
GTCGGGTGTGCAGTAG-1-0-0-0	A484_1	A484	KPC	0.877346	2.07128	-0.236403	13.4907		CATATTCAGCTAGTTC-1-0-0	A484_1	A484	KPC	0.284382	0.137542
GTCGGGTGTGTGAAAT-1-0-0-0	A484_1	A484	KPC	0.825429	1.38289	3.41962	-2.58542		CATATTCCAACTGCTA-1-0-0	A484_1	A484	KPC	1.07773	1.05441
GTCGGGTTCACGGTTA-1-0-0-0	A484_1	A484	KPC	0.416585	0.691749	1.39695	-0.789426		CATATTCCACCAGATT-1-0-0	A484_1	A484	KPC	0.692774	0.183333
GTCGGGTTCGAGAGCA-1-0-0-0	A484_1	A484	KPC	0.780387	0.144397	-2.69936	10.6455		CATATTCCACGTAAGG-1-0-0	A484_1	A484	KPC	0.472285	-0.341678
GTCGTAACAACGCACC-1-0-0-0	A484_1	A484	KPC	0.312116	2.34756	0.970969	-1.36781		CATATTCGTAGCGCTC-1-0-0	A484_1	A484	KPC	0.77833	1.48845
GTCGTAAGTAGGCATG-1-0-0-0	A484_1	A484	KPC	1.02056	0.710046	-2.10622	12.3893		CATATTCGTAGTACCT-1-0-0	A484_1	A484	KPC	1.08972	0.131796
GTCGTAAGTGTCCTCT-1-0-0-0	A484_1	A484	KPC	0.25571	1.48814	1.80137	-1.23777		CATATTCGTGACGGTA-1-0-0	A484_1	A484	KPC	0.555735	1.35155
GTCTCGTAGCGTCAAG-1-0-0-0	A484_1	A484	KPC	1.23179	1.18676	0.255084	15.0682		CATATTCGTTAGATGA-1-0-0	A484_1	A484	KPC	0.820195	0.600729
GTCTCGTGTGTGGCTC-1-0-0-0	A484_1	A484	KPC	0.256064	0.212785	-0.0550933	0.611007		CATATTCTCAAGAAGT-1-0-0	A484_1	A484	KPC	0.518598	-0.321756
GTCTCGTTCTCGCATC-1-0-0-0	A484_1	A484	KPC	0.987558	0.270107	-7.71596	11.9826		CATATTCTCATGTCTT-1-0-0	A484_1	A484	KPC	0.27527	1.10434
GTCTTCGAGGCTACGA-1-0-0-0	A484_1	A484	KPC	0.306713	-0.13488	-8.56729	9.59763		CATATTCTCTGGGCCA-1-0-0	A484_1	A484	KPC	0.839695	0.795683
GTCTTCGCAATGGTCT-1-0-0-0	A484_1	A484	KPC	0.711098	0.335229	4.02926	11.5078		CATCAAGAGTCATGCT-1-0-0	A484_1	A484	KPC	0.449957	0.861318
GTCTTCGGTACCGTAT-1-0-0-0	A484_1	A484	KPC	0.426514	-0.0798226	1.57182	0.0973754		CATCAAGAGTTAGGTA-1-0-0	A484_1	A484	KPC	0.758065	0.811822
GTGAAGGAGGAGTAGA-1-0-0-0	A484_1	A484	KPC	1.25378	0.99779	-3.57347	13.3453		CATCAAGCACAGACAG-1-0-0	A484_1	A484	KPC	1.61007	1.15878
GTGAAGGAGTGGTAAT-1-0-0-0	A484_1	A484	KPC	0.397209	0.157483	-2.8313	8.42905		CATCAAGCACCCTATC-1-0-0	A484_1	A484	KPC	0.699752	0.44016
GTGAAGGGTGACGCCT-1-0-0-0	A484_1	A484	KPC	0.320593	0.976904	2.26982	-1.02849		CATCAAGCATCCTTGC-1-0-0	A484_1	A484	KPC	1.02972	0.350875
GTGCAGCAGTAGTGCG-1-0-0-0	A484_1	A484	KPC	0.822254	0.53284	-1.70471	7.87384		CATCAAGGTACGCACC-1-0-0	A484_1	A484	KPC	0.309197	0.547641
GTGCAGCCACATCCGG-1-0-0-0	A484_1	A484	KPC	0.867831	1.61624	5.48497	10.5311		CATCAAGGTGTTCGAT-1-0-0	A484_1	A484	KPC	1.53367	1.34684
GTGCAGCGTCTTCAAG-1-0-0-0	A484_1	A484	KPC	0.299712	-0.0945866	-0.61315	-0.198997		CATCAAGGTTACGGAG-1-0-0	A484_1	A484	KPC	0.426309	0.0636386
GTGCAGCTCAGTGCAT-1-0-0-0	A484_1	A484	KPC	0.659275	1.20391	-0.00761681	13.8679		CATCAAGGTTCGCGAC-1-0-0	A484_1	A484	KPC	1.21237	0.717614
GTGCAGCTCATGCAAC-1-0-0-0	A484_1	A484	KPC	0.499945	1.02012	-0.561023	11.2946		CATCAAGTCGTCTGCT-1-0-0	A484_1	A484	KPC	0.752735	1.15676
GTGCATACAACACCTA-1-0-0-0	A484_1	A484	KPC	0.609263	1.55567	1.20371	-3.05997		CATCAGAAGACAATAC-1-0-0	A484_1	A484	KPC	0.323738	1.19366
GTGCATAGTAGCAAAT-1-0-0-0	A484_1	A484	KPC	0.275942	1.00679	-4.44669	-1.72359		CATCAGAAGCCCAATT-1-0-0	A484_1	A484	KPC	0.436558	-0.20739
GTGCATAGTTGGAGGT-1-0-0-0	A484_1	A484	KPC	0.426699	1.13949	0.0678062	-3.0431		CATCAGAAGCGTTGCC-1-0-0	A484_1	A484	KPC	0.415983	0.908913
GTGCGGTAGGTAGCTG-1-0-0-0	A484_1	A484	KPC	0.420633	1.32292	4.6044	-1.26325		CATCAGAAGGAGTAGA-1-0-0	A484_1	A484	KPC	0.388614	1.40543
GTGCGGTCAACACCTA-1-0-0-0	A484_1	A484	KPC	0.246723	0.905594	-0.74723	-2.0758		CATCAGACAGCCAATT-1-0-0	A484_1	A484	KPC	0.315916	-0.135346
GTGCGGTCAGTCACTA-1-0-0-0	A484_1	A484	KPC	0.913165	1.09186	-0.686938	14.4876		CATCAGAGTAAGTTCC-1-0-0	A484_1	A484	KPC	0.382762	-0.171387
GTGCGGTTCATCATTC-1-0-0-0	A484_1	A484	KPC	0.467916	1.00213	-2.7262	8.86776		CATCAGAGTATATCCG-1-0-0	A484_1	A484	KPC	0.494275	0.297205
GTGCGGTTCATGCATG-1-0-0-0	A484_1	A484	KPC	0.540397	1.47268	3.36055	-1.4873		CATCAGAGTCCAGTGC-1-0-0	A484_1	A484	KPC	0.353408	0.890953
GTGCGGTTCGGATGGA-1-0-0-0	A484_1	A484	KPC	0.814436	1.13335	0.142135	14.5089		CATCAGAGTCTAGCGC-1-0-0	A484_1	A484	KPC	0.41447	0.709838
GTGCGGTTCGTCCAGG-1-0-0-0	A484_1	A484	KPC	0.268688	0.365758	-0.514404	-1.5389		CATCAGAGTTACGTCA-1-0-0	A484_1	A484	KPC	0.574686	0.79726
GTGCTTCTCTGCTTGC-1-0-0-0	A484_1	A484	KPC	0.990508	1.16261	-2.05445	13.9477		CATCAGATCAGAGGTG-1-0-0	A484_1	A484	KPC	0.910358	0.258241
GTGCTTCTCTGTTTGT-1-0-0-0	A484_1	A484	KPC	0.274724	1.42801	2.13497	-2.23269		CATCAGATCCCTAATT-1-0-0	A484_1	A484	KPC	0.343875	0.324317
GTGGGTCAGACGCTTT-1-0-0-0	A484_1	A484	KPC	1.01377	0.727637	-3.97707	13.4563		CATCCACAGATCCCGC-1-0-0	A484_1	A484	KPC	0.860509	0.761843
GTGGGTCAGCCAGAAC-1-0-0-0	A484_1	A484	KPC	0.246997	0.60218	-4.72074	-2.61016		CATCCACCAAATTGCC-1-0-0	A484_1	A484	KPC	0.149765	0.369469
GTGGGTCAGGGTCTCC-1-0-0-0	A484_1	A484	KPC	0.609072	0.112409	-7.16424	10.4464		CATCCACCAGTCCTTC-1-0-0	A484_1	A484	KPC	1.17539	1.24404
GTGGGTCCAAGACACG-1-0-0-0	A484_1	A484	KPC	0.545272	-0.277378	-8.6178	11.1224		CATCCACGTCTGATCA-1-0-0	A484_1	A484	KPC	0.910908	1.1945
GTGGGTCCACACATGT-1-0-0-0	A484_1	A484	KPC	1.2668	1.02334	-0.387937	15.5044		CATCCACGTGCACGAA-1-0-0	A484_1	A484	KPC	0.724472	0.680496
GTGGGTCTCAGGTTCA-1-0-0-0	A484_1	A484	KPC	0.959657	-0.120057	-4.29259	12.0163		CATCCACGTTCACGGC-1-0-0	A484_1	A484	KPC	1.06032	0.0869254
GTGTGCGAGTGGACGT-1-0-0-0	A484_1	A484	KPC	0.922877	0.861742	-1.64133	13.5271		CATCCACGTTGCTCCT-1-0-0	A484_1	A484	KPC	0.29946	0.309065
GTGTGCGCAATGTTGC-1-0-0-0	A484_1	A484	KPC	0.51442	1.40318	-1.43619	-1.99539		CATCCACTCAAACCAC-1-0-0	A484_1	A484	KPC	1.29725	1.68592
GTGTGCGGTCATCCCT-1-0-0-0	A484_1	A484	KPC	0.406039	1.30217	0.818538	-2.00384		CATCCACTCACAAACC-1-0-0	A484_1	A484	KPC	0.442596	1.15258
GTGTGCGGTTCTGGTA-1-0-0-0	A484_1	A484	KPC	0.502396	-0.045873	5.5702	12.0834		CATCCACTCCCGGATG-1-0-0	A484_1	A484	KPC	0.552599	0.232044
GTGTGCGTCACAGGCC-1-0-0-0	A484_1	A484	KPC	0.32978	0.741213	-4.37296	-1.8663		CATCCACTCCTATGTT-1-0-0	A484_1	A484	KPC	1.23011	1.45139
GTGTGCGTCCAGAGGA-1-0-0-0	A484_1	A484	KPC	1.11345	1.11957	-2.51898	13.945		CATCCACTCGAACGGA-1-0-0	A484_1	A484	KPC	0.820025	0.511485
GTGTTAGAGCCCTAAT-1-0-0-0	A484_1	A484	KPC	1.10892	1.03877	0.539871	5.7509		CATCCACTCGAATCCA-1-0-0	A484_1	A484	KPC	0.51291	-0.241289
GTGTTAGGTTCCGTCT-1-0-0-0	A484_1	A484	KPC	0.360711	0.635995	-4.51955	-2.60678		CATCCACTCGTCCGTT-1-0-0	A484_1	A484	KPC	0.969589	0.648672
GTGTTAGTCATATCGG-1-0-0-0	A484_1	A484	KPC	1.01939	0.94055	-0.92431	8.84863		CATCGAAAGAATCTCC-1-0-0	A484_1	A484	KPC	0.334699	-0.013037
GTGTTAGTCTGCTGTC-1-0-0-0	A484_1	A484	KPC	0.447857	0.455094	-3.29251	7.92213		CATCGAAAGATACACA-1-0-0	A484_1	A484	KPC	0.43199	0.440646
GTTAAGCAGGCATGGT-1-0-0-0	A484_1	A484	KPC	0.438513	1.6911	2.2817	-1.86015		CATCGAACAAAGTGCG-1-0-0	A484_1	A484	KPC	0.911857	0.559442
GTTAAGCAGTCAAGGC-1-0-0-0	A484_1	A484	KPC	0.386022	1.24613	1.47174	-2.00674		CATCGAACACATCCAA-1-0-0	A484_1	A484	KPC	0.551418	-0.260813
GTTAAGCAGTTCCACA-1-0-0-0	A484_1	A484	KPC	0.451309	0.49206	1.08987	-0.662667		CATCGAACATGCCTAA-1-0-0	A484_1	A484	KPC	0.266831	0.21619
GTTAAGCCAAGACACG-1-0-0-0	A484_1	A484	KPC	0.562684	0.899329	-2.05702	-3.46032		CATCGAAGTATATGGA-1-0-0	A484_1	A484	KPC	0.498837	0.92407
GTTAAGCGTATTACCG-1-0-0-0	A484_1	A484	KPC	0.846278	1.02986	-7.55843	11.3571		CATCGAAGTCTCGTTC-1-0-0	A484_1	A484	KPC	0.359128	0.675977
GTTAAGCTCAACACAC-1-0-0-0	A484_1	A484	KPC	0.589219	-0.252952	-0.150973	12.7158		CATCGGGAGTGTACGG-1-0-0	A484_1	A484	KPC	0.635094	0.679136
GTTACAGAGATGTCGG-1-0-0-0	A484_1	A484	KPC	0.945957	1.51141	-0.371995	15.2449		CATCGGGCAATGAATG-1-0-0	A484_1	A484	KPC	1.08122	1.76115
GTTACAGAGGGCACTA-1-0-0-0	A484_1	A484	KPC	0.47552	1.48498	4.04155	-1.59181		CATCGGGCATAAGACA-1-0-0	A484_1	A484	KPC	1.13756	1.18538
GTTACAGGTGAAGGCT-1-0-0-0	A484_1	A484	KPC	0.256087	0.369978	-4.45706	-3.18662		CATCGGGCATCACCCT-1-0-0	A484_1	A484	KPC	0.715831	0.846711
GTTACAGTCACCCTCA-1-0-0-0	A484_1	A484	KPC	0.22775	-0.0573315	3.57465	10.369		CATCGGGGTACGAAAT-1-0-0	A484_1	A484	KPC	0.368903	0.511943
GTTCATTGTCCAGTAT-1-0-0-0	A484_1	A484	KPC	0.387149	1.03873	-2.82748	-2.44254		CATCGGGTCCAAGCCG-1-0-0	A484_1	A484	KPC	0.571317	0.50391
GTTCATTTCTTGCCGT-1-0-0-0	A484_1	A484	KPC	1.41451	0.50523	-8.42883	11.3139		CATCGGGTCTATCGCC-1-0-0	A484_1	A484	KPC	1.13414	0.837439
GTTCGGGAGCCAACAG-1-0-0-0	A484_1	A484	KPC	0.59443	0.787085	-1.67565	11.6573		CATGACAAGACAGAGA-1-0-0	A484_1	A484	KPC	0.878573	0.619593
GTTCGGGCAAGCCGCT-1-0-0-0	A484_1	A484	KPC	0.3444	0.611632	2.32932	8.47925		CATGACAAGACGCACA-1-0-0	A484_1	A484	KPC	0.714846	0.375959
GTTCGGGTCAAGATCC-1-0-0-0	A484_1	A484	KPC	1.37126	0.778621	-3.89823	13.3775		CATGACAAGCTATGCT-1-0-0	A484_1	A484	KPC	1.09339	1.35932
GTTCGGGTCATTTGGG-1-0-0-0	A484_1	A484	KPC	0.31494	0.518822	0.978206	-2.88861		CATGACAAGTGACATA-1-0-0	A484_1	A484	KPC	1.17721	1.51097
GTTCTCGAGGCTCTTA-1-0-0-0	A484_1	A484	KPC	0.852499	0.556083	-2.60296	13.2111		CATGACACAAAGTCAA-1-0-0	A484_1	A484	KPC	0.924807	0.985357
GTTCTCGAGTGCAAGC-1-0-0-0	A484_1	A484	KPC	0.826558	0.521905	-4.39278	10.3693		CATGACACAGGCGATA-1-0-0	A484_1	A484	KPC	1.27365	0.674994
GTTCTCGAGTTACCCA-1-0-0-0	A484_1	A484	KPC	0.525436	1.82481	1.7326	-1.78903		CATGACACATACAGCT-1-0-0	A484_1	A484	KPC	0.272446	0.399216
GTTCTCGTCATTATCC-1-0-0-0	A484_1	A484	KPC	0.919238	0.0269079	-7.70271	11.0128		CATGACACATACTACG-1-0-0	A484_1	A484	KPC	1.01656	-0.097124
GTTCTCGTCGCCTGAG-1-0-0-0	A484_1	A484	KPC	0.398374	-0.0537303	6.30245	13.0107		CATGACAGTATTACCG-1-0-0	A484_1	A484	KPC	0.691351	0.142835
GTTTCTAAGACCCACC-1-0-0-0	A484_1	A484	KPC	0.391682	0.483823	1.96827	-1.99513		CATGACAGTGGTTTCA-1-0-0	A484_1	A484	KPC	0.265915	1.26021
GTTTCTAAGAGACGAA-1-0-0-0	A484_1	A484	KPC	1.43697	1.68708	-2.14283	14.5392		CATGACATCAAACAAG-1-0-0	A484_1	A484	KPC	0.513197	0.338101
GTTTCTACACCAACCG-1-0-0-0	A484_1	A484	KPC	0.481563	1.23456	3.29935	-2.56651		CATGACATCAAAGTAG-1-0-0	A484_1	A484	KPC	1.05612	1.97613
GTTTCTACAGCTCCGA-1-0-0-0	A484_1	A484	KPC	0.552854	0.0778526	-6.46549	9.66545		CATGACATCACTGGGC-1-0-0	A484_1	A484	KPC	0.607152	0.95834
GTTTCTACATCGGACC-1-0-0-0	A484_1	A484	KPC	1.02034	1.70502	-1.50263	14.1702		CATGACATCGTTGACA-1-0-0	A484_1	A484	KPC	0.432185	0.0493972
GTTTCTAGTTCCCTTG-1-0-0-0	A484_1	A484	KPC	0.457639	0.937446	2.88419	-2.47241		CATGACATCTTGGGTA-1-0-0	A484_1	A484	KPC	0.362592	0.762766
GTTTCTATCCGTAGTA-1-0-0-0	A484_1	A484	KPC	0.767019	0.690424	2.10986	13.5063		CATGCCTAGAAGGCCT-1-0-0	A484_1	A484	KPC	1.08454	1.45944
GTTTCTATCCTAGGGC-1-0-0-0	A484_1	A484	KPC	0.21484	0.0890419	-1.19841	-0.883666		CATGCCTAGAATTGTG-1-0-0	A484_1	A484	KPC	0.661152	-0.0122186
TAAACCGAGATCTGAA-1-0-0-0	A484_1	A484	KPC	0.475509	1.41711	2.69002	-2.61231		CATGCCTCACCCATTC-1-0-0	A484_1	A484	KPC	0.858161	1.0644
TAAACCGCAAGTCTGT-1-0-0-0	A484_1	A484	KPC	0.351332	0.479182	-3.77903	-3.82458		CATGCCTCATTGCGGC-1-0-0	A484_1	A484	KPC	0.934727	0.244378
TAAACCGCACGGATAG-1-0-0-0	A484_1	A484	KPC	1.37722	0.457554	-4.53311	12.1195		CATGCCTGTCGAGTTT-1-0-0	A484_1	A484	KPC	0.744326	0.525356
TAAACCGCACGGTGTC-1-0-0-0	A484_1	A484	KPC	0.292661	0.551901	3.70711	-1.11409		CATGGCGAGCGTCAAG-1-0-0	A484_1	A484	KPC	0.546277	-0.216192
TAAACCGCATATACCG-1-0-0-0	A484_1	A484	KPC	0.331941	1.14131	-4.18636	-2.40026		CATGGCGAGCGTTCCG-1-0-0	A484_1	A484	KPC	0.36736	1.10893
TAAACCGCATCAGTCA-1-0-0-0	A484_1	A484	KPC	0.922846	1.35351	-0.0217306	14.7587		CATGGCGAGCTAAACA-1-0-0	A484_1	A484	KPC	1.04925	0.587095
TAAACCGGTACACCGC-1-0-0-0	A484_1	A484	KPC	0.16704	0.671562	-3.51132	-2.88486		CATGGCGAGGACACCA-1-0-0	A484_1	A484	KPC	0.423136	0.543489
TAAACCGGTGATAAGT-1-0-0-0	A484_1	A484	KPC	0.76095	-0.098738	-4.24778	10.0891		CATGGCGAGTGGGCTA-1-0-0	A484_1	A484	KPC	0.344004	0.944062
TAAACCGTCGCACTCT-1-0-0-0	A484_1	A484	KPC	0.601201	1.42295	2.09399	12.0781		CATGGCGAGTGTACCT-1-0-0	A484_1	A484	KPC	0.326774	1.86929
TAAGAGACAAGGCTCC-1-0-0-0	A484_1	A484	KPC	1.05717	1.5482	-3.66162	13.2229		CATGGCGCAAGAGGCT-1-0-0	A484_1	A484	KPC	1.3215	0.764488
TAAGAGAGTTCGGCAC-1-0-0-0	A484_1	A484	KPC	0.558216	0.761927	6.32945	11.5667		CATGGCGCACGCATCG-1-0-0	A484_1	A484	KPC	0.860863	0.353783
TAAGAGATCACGGTTA-1-0-0-0	A484_1	A484	KPC	0.842692	1.74616	-1.09818	13.838		CATGGCGCATCAGTCA-1-0-0	A484_1	A484	KPC	0.398051	-0.19843
TAAGCGTAGAGATGAG-1-0-0-0	A484_1	A484	KPC	0.756474	0.0501747	-3.92432	9.645		CATGGCGGTCTAGTCA-1-0-0	A484_1	A484	KPC	0.443083	0.932118
TAAGCGTGTGATGATA-1-0-0-0	A484_1	A484	KPC	0.43788	1.27127	2.24212	-1.01948		CATGGCGGTCTCAACA-1-0-0	A484_1	A484	KPC	0.759737	1.78008
TAAGTGCTCAGCCTAA-1-0-0-0	A484_1	A484	KPC	1.19576	0.333375	-4.68936	12.6098		CATGGCGGTGTCCTCT-1-0-0	A484_1	A484	KPC	0.409146	2.07384
TAAGTGCTCATTGCCC-1-0-0-0	A484_1	A484	KPC	1.10807	1.2832	0.353716	5.60323		CATGGCGTCCGCAAGC-1-0-0	A484_1	A484	KPC	1.34627	0.821497
TACAGTGGTCATTAGC-1-0-0-0	A484_1	A484	KPC	0.8524	1.36929	-0.566728	13.5315		CATGGCGTCTGGTGTA-1-0-0	A484_1	A484	KPC	0.406966	0.524961
TACAGTGGTGTCGCTG-1-0-0-0	A484_1	A484	KPC	1.16226	1.01422	-2.34705	13.582		CATTATCAGATGTAAC-1-0-0	A484_1	A484	KPC	0.43355	0.901449
TACAGTGGTTCGCGAC-1-0-0-0	A484_1	A484	KPC	0.321051	0.62243	-4.2579	-3.44781		CATTATCAGGTGCACA-1-0-0	A484_1	A484	KPC	0.886945	0.504852
TACCTATAGCGGATCA-1-0-0-0	A484_1	A484	KPC	0.451781	0.575403	-1.31128	-2.36377		CATTATCCAAGGTTTC-1-0-0	A484_1	A484	KPC	0.359813	0.836925
TACCTATCACGCCAGT-1-0-0-0	A484_1	A484	KPC	0.670424	1.39673	4.14425	9.05116		CATTATCCACGGCGTT-1-0-0	A484_1	A484	KPC	0.752872	1.04552
TACCTATGTAGAGTGC-1-0-0-0	A484_1	A484	KPC	0.219573	0.15599	-2.89453	-3.32296		CATTATCCAGGGTATG-1-0-0	A484_1	A484	KPC	0.218573	0.528845
TACCTATGTGAGTATA-1-0-0-0	A484_1	A484	KPC	0.809073	0.865546	-5.80778	12.3783		CATTATCGTAGCGTCC-1-0-0	A484_1	A484	KPC	0.947886	1.28362
TACCTATTCCAAACAC-1-0-0-0	A484_1	A484	KPC	0.735299	0.781351	-0.440968	8.45712		CATTATCGTCCGAATT-1-0-0	A484_1	A484	KPC	0.48775	1.4655
TACCTATTCTCGCATC-1-0-0-0	A484_1	A484	KPC	1.21816	0.410789	-3.24026	11.5672		CATTATCGTCTCAACA-1-0-0	A484_1	A484	KPC	0.600114	0.762346
TACCTTAAGACTTTCG-1-0-0-0	A484_1	A484	KPC	0.40742	0.347206	-3.63829	-2.96027		CATTATCGTTTCCACC-1-0-0	A484_1	A484	KPC	0.889881	1.15284
TACCTTAAGTGAATTG-1-0-0-0	A484_1	A484	KPC	0.576614	-0.552805	-3.8421	9.81		CATTCGCAGATGAGAG-1-0-0	A484_1	A484	KPC	1.2015	1.40011
TACCTTACACCGCTAG-1-0-0-0	A484_1	A484	KPC	0.735619	0.457255	-4.29199	11.2825		CATTCGCAGGGTTCCC-1-0-0	A484_1	A484	KPC	0.276884	0.466638
TACCTTAGTCAGATAA-1-0-0-0	A484_1	A484	KPC	0.431686	0.984628	2.37039	-2.58205		CATTCGCAGTGGTCCC-1-0-0	A484_1	A484	KPC	0.44634	0.284439
TACCTTATCCCAGGTG-1-0-0-0	A484_1	A484	KPC	0.486124	1.87271	2.60559	-1.37662		CATTCGCCAAAGGAAG-1-0-0	A484_1	A484	KPC	0.269501	-0.354366
TACCTTATCGCGTAGC-1-0-0-0	A484_1	A484	KPC	1.11583	1.74543	-0.542852	14.1512		CATTCGCCAAGGTTTC-1-0-0	A484_1	A484	KPC	0.936068	1.06263
TACCTTATCTGGAGCC-1-0-0-0	A484_1	A484	KPC	0.288508	0.881163	-4.3643	-1.78124		CATTCGCCACAGTCGC-1-0-0	A484_1	A484	KPC	0.425102	0.831177
TACGGATAGTGTTAGA-1-0-0-0	A484_1	A484	KPC	0.349447	1.83194	1.35024	-2.01701		CATTCGCCAGCCTGTG-1-0-0	A484_1	A484	KPC	0.611965	0.761671
TACGGATCACTAGTAC-1-0-0-0	A484_1	A484	KPC	0.968136	0.401975	-3.33117	10.189		CATTCGCCAGTACACT-1-0-0	A484_1	A484	KPC	0.424773	-0.0421893
TACGGATCATATGCTG-1-0-0-0	A484_1	A484	KPC	0.399634	-0.0991879	-0.764669	0.109782		CATTCGCCATCGGACC-1-0-0	A484_1	A484	KPC	0.471686	1.4623
TACGGATGTAGCCTCG-1-0-0-0	A484_1	A484	KPC	0.872265	1.34457	-1.85586	10.4842		CATTCGCGTCCCTTGT-1-0-0	A484_1	A484	KPC	0.39351	0.362366
TACGGATTCTCACATT-1-0-0-0	A484_1	A484	KPC	0.813704	0.662567	-3.05923	12.3897		CATTCGCGTGCAACTT-1-0-0	A484_1	A484	KPC	0.744644	0.00435466
TACGGGCAGACCACGA-1-0-0-0	A484_1	A484	KPC	0.132412	-0.328691	-1.71664	0.355836		CATTCGCGTTTGTTGG-1-0-0	A484_1	A484	KPC	0.355723	-0.0575309
TACGGGCAGCGTAGTG-1-0-0-0	A484_1	A484	KPC	0.592258	0.180707	-7.72695	11.4097		CATTCGCTCACTTATC-1-0-0	A484_1	A484	KPC	0.2376	0.534964
TACGGGCTCGCCAAAT-1-0-0-0	A484_1	A484	KPC	1.31503	1.12696	-3.04321	13.0575		CATTCGCTCATCTGCC-1-0-0	A484_1	A484	KPC	0.399696	0.700453
TACGGTAAGCTAACAA-1-0-0-0	A484_1	A484	KPC	0.267214	0.67871	-4.45454	-2.63513		CATTCGCTCCAGTAGT-1-0-0	A484_1	A484	KPC	0.523606	-0.0999899
TACGGTAAGGAATGGA-1-0-0-0	A484_1	A484	KPC	0.284874	1.0535	0.616789	-0.109065		CCAATCCAGAATGTTG-1-0-0	A484_1	A484	KPC	0.331851	0.187128
TACGGTACAGTCACTA-1-0-0-0	A484_1	A484	KPC	0.663084	0.273587	7.55428	12.5743		CCAATCCAGATAGTCA-1-0-0	A484_1	A484	KPC	0.307207	-0.302805
TACGGTATCATTGCGA-1-0-0-0	A484_1	A484	KPC	0.317078	0.35444	-3.62915	-2.83021		CCAATCCAGCACCGCT-1-0-0	A484_1	A484	KPC	0.415926	0.824318
TACGGTATCGGCGCAT-1-0-0-0	A484_1	A484	KPC	0.337936	0.447266	-4.44451	-3.08031		CCAATCCAGCGTGTCC-1-0-0	A484_1	A484	KPC	0.328983	0.772825
TACTCATAGAGACTAT-1-0-0-0	A484_1	A484	KPC	0.647012	-0.166306	7.02817	12.9323		CCAATCCCACATTTCT-1-0-0	A484_1	A484	KPC	0.635314	0.582604
TACTCATTCCAAACTG-1-0-0-0	A484_1	A484	KPC	0.607596	0.842111	2.59382	-1.29365		CCAATCCCACTTCTGC-1-0-0	A484_1	A484	KPC	0.489428	0.336957
TACTCGCCATCCCACT-1-0-0-0	A484_1	A484	KPC	0.937943	1.22967	-1.67751	13.9663		CCAATCCCAGGACCCT-1-0-0	A484_1	A484	KPC	0.459989	0.828798
TACTCGCTCATCATTC-1-0-0-0	A484_1	A484	KPC	0.998882	-0.122074	-4.44058	11.9452		CCAATCCGTGTAACGG-1-0-0	A484_1	A484	KPC	1.37202	1.27194
TACTCGCTCGCATGGC-1-0-0-0	A484_1	A484	KPC	0.737801	0.419186	6.72163	13.0636		CCAATCCGTTAGATGA-1-0-0	A484_1	A484	KPC	1.01981	0.614319
TACTTACGTCGGATCC-1-0-0-0	A484_1	A484	KPC	0.307407	-0.234923	-3.17411	8.84173		CCAATCCGTTCCGGCA-1-0-0	A484_1	A484	KPC	0.464933	-0.0442039
TACTTGTCAAGTTGTC-1-0-0-0	A484_1	A484	KPC	0.489136	0.159856	1.27564	0.934465		CCAATCCTCCGCATCT-1-0-0	A484_1	A484	KPC	0.300037	0.497208
TACTTGTCACAGATTC-1-0-0-0	A484_1	A484	KPC	0.270327	0.664209	-5.59176	9.13743		CCAATCCTCCTCGCAT-1-0-0	A484_1	A484	KPC	0.565691	1.67558
TACTTGTCACATTTCT-1-0-0-0	A484_1	A484	KPC	0.354669	0.276556	-3.91833	-3.40875		CCACCTAAGCCTATGT-1-0-0	A484_1	A484	KPC	0.397575	1.089
TACTTGTCACTATCTT-1-0-0-0	A484_1	A484	KPC	0.36884	0.360913	-0.481463	-2.45175		CCACCTAAGCGCCTCA-1-0-0	A484_1	A484	KPC	0.779552	0.853971
TACTTGTGTCTTCAAG-1-0-0-0	A484_1	A484	KPC	0.697125	0.0249407	3.52961	6.56198		CCACCTACACATTAGC-1-0-0	A484_1	A484	KPC	0.42828	0.351732
TACTTGTGTCTTCGTC-1-0-0-0	A484_1	A484	KPC	0.339371	0.584884	3.59766	-2.50876		CCACCTATCTACGAGT-1-0-0	A484_1	A484	KPC	0.666239	0.705867
TACTTGTTCTGATACG-1-0-0-0	A484_1	A484	KPC	0.549907	1.74089	3.10612	-1.6556		CCACCTATCTGTCAAG-1-0-0	A484_1	A484	KPC	0.407304	0.878253
TAGACCAGTACAGACG-1-0-0-0	A484_1	A484	KPC	0.747312	0.607719	1.83909	-1.29283		CCACGGAAGACAGACC-1-0-0	A484_1	A484	KPC	0.736949	1.00737
TAGACCAGTACTCTCC-1-0-0-0	A484_1	A484	KPC	0.820672	0.549772	-1.36531	13.5328		CCACGGAAGCGATTCT-1-0-0	A484_1	A484	KPC	0.482979	-0.209416
TAGACCAGTCAAACTC-1-0-0-0	A484_1	A484	KPC	0.173564	1.6259	1.21127	-1.90163		CCACGGACAACGATGG-1-0-0	A484_1	A484	KPC	0.614408	0.662161
TAGAGCTCACATAACC-1-0-0-0	A484_1	A484	KPC	0.635352	0.575188	1.11958	14.9437		CCACGGAGTGGACGAT-1-0-0	A484_1	A484	KPC	0.973354	0.531381
TAGCCGGAGAGCCTAG-1-0-0-0	A484_1	A484	KPC	0.463744	1.65322	1.10131	-1.42032		CCACGGAGTTGTTTGG-1-0-0	A484_1	A484	KPC	0.693339	0.109885
TAGCCGGCAAGTTAAG-1-0-0-0	A484_1	A484	KPC	1.05411	1.38611	-1.9374	13.4581		CCACGGATCAACGCTA-1-0-0	A484_1	A484	KPC	0.630075	0.360752
TAGCCGGCAGATCTGT-1-0-0-0	A484_1	A484	KPC	0.545657	1.19018	4.7943	-2.24242		CCACGGATCCGCAGTG-1-0-0	A484_1	A484	KPC	1.23027	2.04178
TAGCCGGGTGAGTGAC-1-0-0-0	A484_1	A484	KPC	0.190418	1.42858	0.759457	-1.20727		CCACGGATCGCGGATC-1-0-0	A484_1	A484	KPC	0.570515	0.511315
TAGCCGGTCTGCGTAA-1-0-0-0	A484_1	A484	KPC	1.2503	1.82334	-2.19783	13.4003		CCACTACAGAGCAATT-1-0-0	A484_1	A484	KPC	0.688327	0.38197
TAGGCATAGCTGCGAA-1-0-0-0	A484_1	A484	KPC	0.439596	1.02022	0.19674	-1.39667		CCACTACCATTCGACA-1-0-0	A484_1	A484	KPC	0.74142	1.29952
TAGGCATAGGATATAC-1-0-0-0	A484_1	A484	KPC	0.413749	1.30271	4.20041	-1.49658		CCACTACGTCTAAACC-1-0-0	A484_1	A484	KPC	0.806692	1.29281
TAGGCATCAACACCTA-1-0-0-0	A484_1	A484	KPC	0.448437	1.20778	1.79851	0.235226		CCACTACGTCTTCAAG-1-0-0	A484_1	A484	KPC	0.218365	0.723652
TAGGCATCAACTGGCC-1-0-0-0	A484_1	A484	KPC	0.434795	-0.140147	-3.7312	9.02817		CCACTACGTGGTAACG-1-0-0	A484_1	A484	KPC	0.33751	0.181699
TAGGCATGTCTTGTCC-1-0-0-0	A484_1	A484	KPC	0.4415	0.737145	2.25512	10.1856		CCACTACTCAACACAC-1-0-0	A484_1	A484	KPC	1.10356	0.350382
TAGGCATGTTCAGTAC-1-0-0-0	A484_1	A484	KPC	0.576244	0.439496	-2.95088	10.6753		CCACTACTCCCACTTG-1-0-0	A484_1	A484	KPC	0.672501	0.303859
TAGGCATTCAGTGCAT-1-0-0-0	A484_1	A484	KPC	0.378147	0.781518	-2.34121	-3.64167		CCACTACTCCGTAGGC-1-0-0	A484_1	A484	KPC	0.737794	0.588261
TAGGCATTCTAACGGT-1-0-0-0	A484_1	A484	KPC	0.588444	1.48742	3.99467	10.5456		CCACTACTCGTTTAGG-1-0-0	A484_1	A484	KPC	1.07357	0.822997
TAGTGGTGTATATGAG-1-0-0-0	A484_1	A484	KPC	1.47776	1.47195	1.38138	5.63514		CCACTACTCTATCCTA-1-0-0	A484_1	A484	KPC	0.960258	0.555714
TAGTTGGGTAGGCTGA-1-0-0-0	A484_1	A484	KPC	0.38848	0.698092	-4.06824	-1.97101		CCACTACTCTGACCTC-1-0-0	A484_1	A484	KPC	0.6948	0.655165
TAGTTGGTCGTCGTTC-1-0-0-0	A484_1	A484	KPC	0.811274	0.147495	0.478924	13.8838		CCAGCGAAGAAGCCCA-1-0-0	A484_1	A484	KPC	0.232489	0.698073
TATCAGGAGCCGATTT-1-0-0-0	A484_1	A484	KPC	0.357444	0.963484	1.72158	-2.07658		CCAGCGAAGCCCAGCT-1-0-0	A484_1	A484	KPC	0.560903	1.167
TATCAGGAGTACCGGA-1-0-0-0	A484_1	A484	KPC	0.621664	0.112233	-4.04783	8.79383		CCAGCGAAGTCATGCT-1-0-0	A484_1	A484	KPC	0.47287	1.2629
TATCAGGCAAGCCTAT-1-0-0-0	A484_1	A484	KPC	1.12315	1.57119	-0.479015	6.57449		CCAGCGACAAAGCGGT-1-0-0	A484_1	A484	KPC	0.990328	0.0242689
TATCAGGCAGGGTATG-1-0-0-0	A484_1	A484	KPC	1.43459	1.01305	-0.595668	6.66502		CCAGCGACACCCATGG-1-0-0	A484_1	A484	KPC	1.1822	1.65192
TATCAGGCAGTGAGTG-1-0-0-0	A484_1	A484	KPC	0.401261	-0.249487	6.20226	7.97402		CCAGCGAGTATTAGCC-1-0-0	A484_1	A484	KPC	0.472344	0.50305
TATCAGGTCATGCTCC-1-0-0-0	A484_1	A484	KPC	1.08782	1.12133	-1.92753	13.7487		CCAGCGAGTGGCGAAT-1-0-0	A484_1	A484	KPC	0.589351	0.833232
TATCAGGTCGAACGGA-1-0-0-0	A484_1	A484	KPC	0.622117	1.30451	0.708797	10.2632		CCAGCGAGTTACGACT-1-0-0	A484_1	A484	KPC	1.07384	1.19811
TATCAGGTCTGATTCT-1-0-0-0	A484_1	A484	KPC	0.390834	0.678974	2.46039	10.9965		CCAGCGAGTTGGTGGA-1-0-0	A484_1	A484	KPC	0.475716	1.15098
TATCTCAAGCGATCCC-1-0-0-0	A484_1	A484	KPC	0.305539	0.0219858	-0.882575	0.888029		CCAGCGATCCCAGGTG-1-0-0	A484_1	A484	KPC	0.357111	0.550105
TATCTCAAGGCGCTCT-1-0-0-0	A484_1	A484	KPC	0.547621	0.925877	2.25887	11.7127		CCATGTCAGCACAGGT-1-0-0	A484_1	A484	KPC	1.26159	1.21892
TATGCCCAGTATCTCG-1-0-0-0	A484_1	A484	KPC	1.20172	1.80057	-1.14552	14.7877		CCATGTCAGTCATGCT-1-0-0	A484_1	A484	KPC	0.513341	0.310239
TATGCCCCACCAGGTC-1-0-0-0	A484_1	A484	KPC	0.409885	0.693195	-0.415523	-1.94993		CCATGTCCATACTCTT-1-0-0	A484_1	A484	KPC	0.697372	0.333981
TATGCCCGTACAGTTC-1-0-0-0	A484_1	A484	KPC	0.50732	0.70689	-0.0849284	-2.47325		CCATGTCGTAAACCTC-1-0-0	A484_1	A484	KPC	0.843276	0.82008
TATGCCCGTACTTAGC-1-0-0-0	A484_1	A484	KPC	0.401699	0.0713877	1.4758	0.0485004		CCATGTCGTAAGGGCT-1-0-0	A484_1	A484	KPC	0.969698	0.460373
TATGCCCTCATACGGT-1-0-0-0	A484_1	A484	KPC	0.933493	1.25995	-0.949959	12.7983		CCATGTCGTCGACTAT-1-0-0	A484_1	A484	KPC	0.402545	0.108631
TATGCCCTCATCACCC-1-0-0-0	A484_1	A484	KPC	1.05481	1.65404	0.804513	5.63422		CCATGTCTCAGCTCGG-1-0-0	A484_1	A484	KPC	0.554011	0.280354
TATGCCCTCGTTGACA-1-0-0-0	A484_1	A484	KPC	0.409729	0.490064	2.31175	-1.08682		CCATGTCTCAGTACGT-1-0-0	A484_1	A484	KPC	0.912266	0.210059
TATGCCCTCTGTCTCG-1-0-0-0	A484_1	A484	KPC	1.01761	1.49852	-1.41227	14.5499		CCATGTCTCCTCATTA-1-0-0	A484_1	A484	KPC	0.301059	0.724552
TATTACCAGCGTTGCC-1-0-0-0	A484_1	A484	KPC	0.845471	0.886757	-7.52469	11.9388		CCATGTCTCGTTACGA-1-0-0	A484_1	A484	KPC	1.34026	0.416837
TATTACCAGGCACATG-1-0-0-0	A484_1	A484	KPC	1.05486	1.83923	-0.359301	14.8776		CCATTCGAGATAGGAG-1-0-0	A484_1	A484	KPC	0.306549	0.407148
TATTACCCACAGTCGC-1-0-0-0	A484_1	A484	KPC	0.544743	0.457329	0.31596	0.402018		CCATTCGAGGTCGGAT-1-0-0	A484_1	A484	KPC	0.364844	-0.231931
TATTACCTCGGTGTCG-1-0-0-0	A484_1	A484	KPC	0.940838	0.458307	-4.23793	12.2969		CCATTCGCAGGAACGT-1-0-0	A484_1	A484	KPC	0.452475	0.43543
TATTACCTCTAACTGG-1-0-0-0	A484_1	A484	KPC	0.804806	0.352417	-5.84494	12.55		CCATTCGCAGTCACTA-1-0-0	A484_1	A484	KPC	0.404715	1.08231
TCAACGAAGTCAATAG-1-0-0-0	A484_1	A484	KPC	0.53538	0.968259	-3.43616	-2.80934		CCATTCGGTGAGTATA-1-0-0	A484_1	A484	KPC	1.36812	0.9408
TCAACGACATTACCTT-1-0-0-0	A484_1	A484	KPC	0.354234	0.145062	4.47082	8.34905		CCATTCGGTGATGCCC-1-0-0	A484_1	A484	KPC	0.192472	0.744909
TCAACGATCCCATTTA-1-0-0-0	A484_1	A484	KPC	1.08324	1.48332	-1.04914	14.0223		CCATTCGTCCGGGTGT-1-0-0	A484_1	A484	KPC	1.04006	0.775938
TCAATCTAGTTAACGA-1-0-0-0	A484_1	A484	KPC	0.723427	1.554	3.42011	-3.20691		CCATTCGTCTTTACAC-1-0-0	A484_1	A484	KPC	0.445427	0.257748
TCAATCTCATCTATGG-1-0-0-0	A484_1	A484	KPC	0.770818	0.516177	-1.94336	11.4086		CCCAATCAGCATGGCA-1-0-0	A484_1	A484	KPC	0.540929	0.2708
TCACAAGAGAAACCAT-1-0-0-0	A484_1	A484	KPC	0.836515	0.290624	-7.53148	10.9354		CCCAATCCACCAACCG-1-0-0	A484_1	A484	KPC	1.07266	0.969752
TCACAAGGTAATTGGA-1-0-0-0	A484_1	A484	KPC	0.811241	0.241125	-2.55244	12.0402		CCCAATCCACCATGTA-1-0-0	A484_1	A484	KPC	0.607119	-0.0448384
TCACAAGGTCACCTAA-1-0-0-0	A484_1	A484	KPC	0.718639	1.33834	5.51655	8.54612		CCCAATCCACCGTTGG-1-0-0	A484_1	A484	KPC	0.570777	0.339736
TCACAAGGTCGAACAG-1-0-0-0	A484_1	A484	KPC	1.21963	1.24514	-7.50979	12.2379		CCCAATCCACGTAAGG-1-0-0	A484_1	A484	KPC	0.331717	0.630389
TCACAAGGTTACCGAT-1-0-0-0	A484_1	A484	KPC	0.468185	0.225273	-3.40197	-3.42371		CCCAATCCAGATCGGA-1-0-0	A484_1	A484	KPC	0.393859	-0.200449
TCACAAGTCCGTAGTA-1-0-0-0	A484_1	A484	KPC	0.633174	0.7486	1.83107	-3.19705		CCCAATCGTGGTCCGT-1-0-0	A484_1	A484	KPC	0.423292	0.120652
TCACAAGTCGGCGGTT-1-0-0-0	A484_1	A484	KPC	0.534615	0.526407	-0.736684	7.11235		CCCAATCGTTCCGTCT-1-0-0	A484_1	A484	KPC	0.354921	0.244318
TCACGAAAGACCACGA-1-0-0-0	A484_1	A484	KPC	0.951783	1.36741	-1.8599	13.2203		CCCAATCTCAGCACAT-1-0-0	A484_1	A484	KPC	0.688575	0.036212
TCACGAAAGGATTCGG-1-0-0-0	A484_1	A484	KPC	0.602963	-0.560716	6.08944	9.34662		CCCAATCTCCTCAATT-1-0-0	A484_1	A484	KPC	0.937186	-0.047687
TCACGAACAGTAAGAT-1-0-0-0	A484_1	A484	KPC	0.642608	-0.578021	-3.79631	9.6279		CCCAATCTCGTCCGTT-1-0-0	A484_1	A484	KPC	0.655583	1.07907
TCAGATGCAATCTGCA-1-0-0-0	A484_1	A484	KPC	0.881718	0.587618	-7.69742	11.7068		CCCAATCTCTCCAACC-1-0-0	A484_1	A484	KPC	0.411202	0.943597
TCAGATGGTCTAGTGT-1-0-0-0	A484_1	A484	KPC	0.69418	0.931825	-7.8033	10.9078		CCCAATCTCTTGGGTA-1-0-0	A484_1	A484	KPC	0.765799	-0.250357
TCAGCAAAGATAGTCA-1-0-0-0	A484_1	A484	KPC	0.439773	-0.24773	6.47167	8.58228		CCCAGTTCATCCTAGA-1-0-0	A484_1	A484	KPC	0.877859	0.255566
TCAGCAAGTAAGAGAG-1-0-0-0	A484_1	A484	KPC	0.473917	0.330652	3.10856	7.45305		CCCAGTTCATGGATGG-1-0-0	A484_1	A484	KPC	0.247441	0.656723
TCAGCAAGTTGTCTTT-1-0-0-0	A484_1	A484	KPC	0.408361	-0.370918	-4.1259	8.17715		CCCAGTTCATTTCACT-1-0-0	A484_1	A484	KPC	0.533329	0.906933
TCAGCAATCGCCATAA-1-0-0-0	A484_1	A484	KPC	0.913193	0.0546198	-6.81902	12.0715		CCCAGTTGTCTTGATG-1-0-0	A484_1	A484	KPC	0.302527	-0.224205
TCAGCAATCGTCACGG-1-0-0-0	A484_1	A484	KPC	0.754489	0.0808418	-1.8393	12.1591		CCCAGTTTCTAACGGT-1-0-0	A484_1	A484	KPC	0.244433	0.631508
TCAGCAATCGTTGCCT-1-0-0-0	A484_1	A484	KPC	0.4386	0.357309	4.11172	-1.365		CCCATACTCACCTTAT-1-0-0	A484_1	A484	KPC	0.559055	0.847421
TCAGCTCGTCGCGGTT-1-0-0-0	A484_1	A484	KPC	0.276703	1.48477	0.962915	-1.33142		CCCATACTCAGTTAGC-1-0-0	A484_1	A484	KPC	0.632377	0.693149
TCAGCTCGTTTGTGTG-1-0-0-0	A484_1	A484	KPC	0.634423	1.10953	0.51632	-1.97749		CCCTCCTAGCATGGCA-1-0-0	A484_1	A484	KPC	0.579789	-0.285314
TCAGCTCTCGCGTTTC-1-0-0-0	A484_1	A484	KPC	0.743955	0.498094	0.457714	13.6169		CCCTCCTAGCTCAACT-1-0-0	A484_1	A484	KPC	0.36138	0.451198
TCAGGATAGGAATCGC-1-0-0-0	A484_1	A484	KPC	0.422274	0.871611	3.06325	-1.5244		CCCTCCTAGTCTCAAC-1-0-0	A484_1	A484	KPC	0.418306	-0.136325
TCAGGATAGGCCCTTG-1-0-0-0	A484_1	A484	KPC	0.271057	-0.33376	5.14301	9.02001		CCCTCCTCAACGATGG-1-0-0	A484_1	A484	KPC	0.248377	0.84133
TCAGGATCAATTCCTT-1-0-0-0	A484_1	A484	KPC	0.426987	0.705976	-4.18306	-3.57034		CCCTCCTCAGACAAAT-1-0-0	A484_1	A484	KPC	0.712552	1.57173
TCAGGATTCGTACCGG-1-0-0-0	A484_1	A484	KPC	0.751331	0.471701	6.00902	7.90255		CCCTCCTGTCGGCACT-1-0-0	A484_1	A484	KPC	0.509155	0.518149
TCAGGATTCTTACCGC-1-0-0-0	A484_1	A484	KPC	0.317255	0.683062	0.0305557	-1.75599		CCCTCCTGTGAAGGCT-1-0-0	A484_1	A484	KPC	1.37111	1.35457
TCAGGTAAGGGTGTGT-1-0-0-0	A484_1	A484	KPC	0.972588	0.13855	7.71621	13.5566		CCCTCCTGTGGTACAG-1-0-0	A484_1	A484	KPC	0.546266	-0.286302
TCAGGTAAGGTAAACT-1-0-0-0	A484_1	A484	KPC	0.262484	1.03979	2.03087	-2.47172		CCCTCCTGTTAAGATG-1-0-0	A484_1	A484	KPC	0.34103	0.00784463
TCAGGTACACTGTGTA-1-0-0-0	A484_1	A484	KPC	0.90915	0.877349	-7.22525	12.0012		CCCTCCTTCACCGTAA-1-0-0	A484_1	A484	KPC	1.04476	0.925061
TCAGGTAGTTGATTCG-1-0-0-0	A484_1	A484	KPC	0.646502	0.651516	-8.50488	10.4027		CCCTCCTTCATGCATG-1-0-0	A484_1	A484	KPC	0.654806	1.35167
TCAGGTATCAACGCTA-1-0-0-0	A484_1	A484	KPC	0.178887	1.06702	-3.71278	-0.718621		CCCTCCTTCTAACTCT-1-0-0	A484_1	A484	KPC	0.958939	0.366031
TCATTACGTATCTGCA-1-0-0-0	A484_1	A484	KPC	0.50112	1.49006	-0.944132	-1.76752		CCCTCCTTCTAACTGG-1-0-0	A484_1	A484	KPC	0.315531	0.793998
TCATTACGTGAGTATA-1-0-0-0	A484_1	A484	KPC	0.676931	1.29243	-3.07665	-3.38062		CCGGGATAGAGTGAGA-1-0-0	A484_1	A484	KPC	1.04844	0.296839
TCATTTGAGAACTCGG-1-0-0-0	A484_1	A484	KPC	1.10671	0.211303	-6.33796	12.5271		CCGGGATAGTGAAGAG-1-0-0	A484_1	A484	KPC	0.325241	0.366108
TCATTTGAGATATACG-1-0-0-0	A484_1	A484	KPC	1.21999	0.181123	-6.90622	12.7148		CCGGGATCAAGGACTG-1-0-0	A484_1	A484	KPC	0.316113	0.651101
TCATTTGAGTTGAGAT-1-0-0-0	A484_1	A484	KPC	0.56032	0.679905	0.77891	11.3301		CCGGGATCACGAGGTA-1-0-0	A484_1	A484	KPC	0.268794	1.05244
TCCACACGTTCCTCCA-1-0-0-0	A484_1	A484	KPC	0.96021	-0.110461	-7.13443	12.1737		CCGGGATGTAAGGGAA-1-0-0	A484_1	A484	KPC	0.685421	1.47636
TCCACACTCGAGCCCA-1-0-0-0	A484_1	A484	KPC	0.376192	1.59322	-0.0640905	-1.25673		CCGGGATGTAATCGTC-1-0-0	A484_1	A484	KPC	0.428057	0.51598
TCCCGATAGGACCACA-1-0-0-0	A484_1	A484	KPC	0.366409	0.171257	1.7467	11.7093		CCGGGATGTACCATCA-1-0-0	A484_1	A484	KPC	1.07587	0.471389
TCCCGATAGGCCCGTT-1-0-0-0	A484_1	A484	KPC	0.688943	1.24317	-7.04307	9.19434		CCGGGATGTACTCGCG-1-0-0	A484_1	A484	KPC	0.442579	0.946449
TCCCGATCAGTCAGAG-1-0-0-0	A484_1	A484	KPC	0.912668	0.951575	-1.19861	14.6783		CCGGGATGTATATGAG-1-0-0	A484_1	A484	KPC	0.395931	0.630274
TCCCGATGTCAAAGAT-1-0-0-0	A484_1	A484	KPC	0.414185	0.840093	0.108526	-1.45944		CCGGGATGTATATGGA-1-0-0	A484_1	A484	KPC	0.49431	0.393775
TCCCGATTCAAACCAC-1-0-0-0	A484_1	A484	KPC	0.980485	1.47092	-0.8303	15.5294		CCGGGATGTCACAAGG-1-0-0	A484_1	A484	KPC	0.468263	0.583924
TCCCGATTCGTTTGCC-1-0-0-0	A484_1	A484	KPC	1.1014	0.626001	-3.51603	11.019		CCGGGATGTCAGCTAT-1-0-0	A484_1	A484	KPC	0.709412	-0.12222
TCGAGGCAGTAGATGT-1-0-0-0	A484_1	A484	KPC	1.19894	1.2807	-1.06509	14.8757		CCGGGATGTTCAGCGC-1-0-0	A484_1	A484	KPC	1.1193	0.884096
TCGAGGCGTAAGGGCT-1-0-0-0	A484_1	A484	KPC	0.845593	1.00985	-1.23492	8.89764		CCGGGATTCAGCTTAG-1-0-0	A484_1	A484	KPC	0.392613	0.114373
TCGAGGCGTAATTGGA-1-0-0-0	A484_1	A484	KPC	0.467796	0.33165	5.83184	9.94863		CCGGTAGAGACAATAC-1-0-0	A484_1	A484	KPC	0.136705	2.15691
TCGAGGCGTTCGAATC-1-0-0-0	A484_1	A484	KPC	0.471322	1.50131	4.50515	-1.70712		CCGGTAGAGACAGACC-1-0-0	A484_1	A484	KPC	1.28939	1.36507
TCGCGAGAGGAGTCTG-1-0-0-0	A484_1	A484	KPC	0.510064	0.182622	-8.67903	10.4876		CCGGTAGAGATGAGAG-1-0-0	A484_1	A484	KPC	0.202595	0.834038
TCGCGAGCAATGAAAC-1-0-0-0	A484_1	A484	KPC	0.251063	0.874419	0.0992634	-2.06554		CCGGTAGCACGAGAGT-1-0-0	A484_1	A484	KPC	0.899231	0.21366
TCGCGAGGTCGAGTTT-1-0-0-0	A484_1	A484	KPC	0.282708	0.853001	1.27124	-1.92377		CCGGTAGCACTCGACG-1-0-0	A484_1	A484	KPC	0.370357	0.637929
TCGCGTTCAAGTCATC-1-0-0-0	A484_1	A484	KPC	0.4002	0.176733	-4.58094	-2.54524		CCGGTAGCATGACGGA-1-0-0	A484_1	A484	KPC	0.519228	1.23101
TCGCGTTGTATATCCG-1-0-0-0	A484_1	A484	KPC	0.465435	1.23192	4.07032	-0.455967		CCGGTAGGTGTTGAGG-1-0-0	A484_1	A484	KPC	0.38324	0.975859
TCGCGTTTCATAACCG-1-0-0-0	A484_1	A484	KPC	0.286182	0.437943	-0.560227	-2.04562		CCGGTAGGTTGCTCCT-1-0-0	A484_1	A484	KPC	0.958765	0.344873
TCGGGACAGACAAAGG-1-0-0-0	A484_1	A484	KPC	0.437037	-0.00122371	-7.13381	10.7293		CCGGTAGTCAACCATG-1-0-0	A484_1	A484	KPC	0.607955	0.015187
TCGGGACAGCTGAAAT-1-0-0-0	A484_1	A484	KPC	0.240111	0.840796	-3.71269	-1.93737		CCGTACTGTGACAAAT-1-0-0	A484_1	A484	KPC	1.06231	1.66545
TCGGGACAGTCTCCTC-1-0-0-0	A484_1	A484	KPC	0.784755	1.29228	0.126927	13.4214		CCGTACTGTTGGACCC-1-0-0	A484_1	A484	KPC	0.877263	0.977428
TCGGGACGTGATGATA-1-0-0-0	A484_1	A484	KPC	0.597782	0.287264	-8.0258	11.0018		CCGTACTTCCAGGGCT-1-0-0	A484_1	A484	KPC	0.32541	0.818999
TCGGGACTCTATCCTA-1-0-0-0	A484_1	A484	KPC	0.295434	0.688308	-3.24062	-3.90174		CCGTACTTCGTTGCCT-1-0-0	A484_1	A484	KPC	0.612498	0.953048
TCGGTAAAGGATCGCA-1-0-0-0	A484_1	A484	KPC	1.26627	1.00511	-0.342168	15.2713		CCGTGGAAGATCCGAG-1-0-0	A484_1	A484	KPC	0.69562	0.551764
TCGTAGAAGGCATTGG-1-0-0-0	A484_1	A484	KPC	0.356691	-0.396195	5.84018	8.75924		CCGTGGACATGGTTGT-1-0-0	A484_1	A484	KPC	0.274452	0.669275
TCGTAGAGTCATCGGC-1-0-0-0	A484_1	A484	KPC	0.321136	-0.140299	-3.32071	8.73317		CCGTGGAGTATTACCG-1-0-0	A484_1	A484	KPC	1.20082	1.36902
TCGTAGAGTCGGCATC-1-0-0-0	A484_1	A484	KPC	0.423815	0.86332	2.20242	-1.01122		CCGTGGAGTCGACTAT-1-0-0	A484_1	A484	KPC	0.350849	0.586497
TCGTAGATCACCCGAG-1-0-0-0	A484_1	A484	KPC	0.730757	1.68905	1.16701	8.06719		CCGTGGAGTCGTGGCT-1-0-0	A484_1	A484	KPC	0.790298	1.55597
TCGTAGATCGAACGGA-1-0-0-0	A484_1	A484	KPC	0.813712	0.683619	-0.37446	10.1595		CCGTGGATCGGCGCTA-1-0-0	A484_1	A484	KPC	0.694595	0.098237
TCGTAGATCTTTAGTC-1-0-0-0	A484_1	A484	KPC	0.640836	0.31484	-4.9724	10.9208		CCGTGGATCGTCTGAA-1-0-0	A484_1	A484	KPC	0.864584	-0.090591
TCTATTGAGCTTTGGT-1-0-0-0	A484_1	A484	KPC	0.359445	0.863661	2.17921	-0.349567		CCGTTCAAGAGCTGCA-1-0-0	A484_1	A484	KPC	0.957406	1.08539
TCTATTGGTGTTGGGA-1-0-0-0	A484_1	A484	KPC	0.436995	-0.458708	-3.05251	10.3313		CCGTTCAAGCTGCCCA-1-0-0	A484_1	A484	KPC	0.486759	1.01397
TCTATTGGTTGATTCG-1-0-0-0	A484_1	A484	KPC	0.818499	0.923963	-7.03196	10.1525		CCGTTCAAGTCCAGGA-1-0-0	A484_1	A484	KPC	1.24714	0.986374
TCTATTGTCGCATGAT-1-0-0-0	A484_1	A484	KPC	0.429681	0.560216	0.450707	-2.86002		CCGTTCACAGACTCGC-1-0-0	A484_1	A484	KPC	0.862064	1.19904
TCTCATACATCACGAT-1-0-0-0	A484_1	A484	KPC	0.433759	0.140419	-2.23249	7.92219		CCGTTCAGTCAGAAGC-1-0-0	A484_1	A484	KPC	0.201818	0.877935
TCTCATAGTCGCCATG-1-0-0-0	A484_1	A484	KPC	0.741648	0.903658	-0.330627	8.63381		CCGTTCAGTCATCGGC-1-0-0	A484_1	A484	KPC	0.543578	0.176323
TCTCATATCTGCTGCT-1-0-0-0	A484_1	A484	KPC	0.761344	-0.00351359	-7.14306	12.1099		CCGTTCAGTGAAATCA-1-0-0	A484_1	A484	KPC	0.177171	0.515852
TCTCATATCTGGCGAC-1-0-0-0	A484_1	A484	KPC	0.439514	1.08236	0.399715	-1.48662		CCGTTCAGTGACCAAG-1-0-0	A484_1	A484	KPC	0.371335	0.877272
TCTCTAACACCGAATT-1-0-0-0	A484_1	A484	KPC	0.431676	0.583464	-1.50847	-2.18602		CCGTTCAGTTCCACTC-1-0-0	A484_1	A484	KPC	0.972499	0.184936
TCTCTAAGTATGCTTG-1-0-0-0	A484_1	A484	KPC	0.651102	0.887268	-7.19384	9.51756		CCGTTCATCGGTGTCG-1-0-0	A484_1	A484	KPC	0.414332	0.170856
TCTGAGACATTGGCGC-1-0-0-0	A484_1	A484	KPC	0.463713	0.789995	-0.205166	-1.54252		CCGTTCATCGTCCAGG-1-0-0	A484_1	A484	KPC	0.700781	1.39421
TCTGAGATCTGCTGCT-1-0-0-0	A484_1	A484	KPC	0.869099	1.83151	0.601968	15.4265		CCGTTCATCTCAACTT-1-0-0	A484_1	A484	KPC	0.817854	0.622362
TCTGGAAAGCTAGGCA-1-0-0-0	A484_1	A484	KPC	0.716576	1.47632	0.745229	12.7329		CCGTTCATCTTTCCTC-1-0-0	A484_1	A484	KPC	0.53873	0.146788
TCTGGAAGTAGAAAGG-1-0-0-0	A484_1	A484	KPC	0.362371	1.70964	0.752127	-1.21126		CCTAAAGAGCACGCCT-1-0-0	A484_1	A484	KPC	0.589518	1.3969
TCTGGAATCCACTGGG-1-0-0-0	A484_1	A484	KPC	0.37	0.663516	-2.36119	-3.1027		CCTAAAGAGGAGTTTA-1-0-0	A484_1	A484	KPC	0.945214	0.690935
TCTTCGGCATACTACG-1-0-0-0	A484_1	A484	KPC	0.18344	0.637796	2.30669	8.22516		CCTAAAGAGGCTCATT-1-0-0	A484_1	A484	KPC	0.593106	-0.252356
TCTTCGGGTGATAAAC-1-0-0-0	A484_1	A484	KPC	1.51913	1.63457	-1.37542	15.1746		CCTAAAGCAATGACCT-1-0-0	A484_1	A484	KPC	0.239419	0.530397
TCTTCGGTCTCTAGGA-1-0-0-0	A484_1	A484	KPC	1.09395	0.203799	-3.92865	10.7197		CCTAAAGCAGCTCGCA-1-0-0	A484_1	A484	KPC	0.09645	0.313075
TCTTCGGTCTGTACGA-1-0-0-0	A484_1	A484	KPC	1.04809	1.19222	-0.41609	15.5015		CCTAAAGCATAGAAAC-1-0-0	A484_1	A484	KPC	0.55975	0.0218655
TCTTTCCAGGATTCGG-1-0-0-0	A484_1	A484	KPC	1.05842	1.08338	2.11	4.85868		CCTAAAGCATTAACCG-1-0-0	A484_1	A484	KPC	1.23296	1.54908
TCTTTCCGTAGAAAGG-1-0-0-0	A484_1	A484	KPC	0.350906	1.4279	1.9323	-1.67772		CCTAAAGTCACCAGGC-1-0-0	A484_1	A484	KPC	0.824506	0.723753
TCTTTCCTCGTGGGAA-1-0-0-0	A484_1	A484	KPC	0.80307	0.90944	4.23717	7.39396		CCTACACAGATCACGG-1-0-0	A484_1	A484	KPC	0.371006	0.484626
TGAAAGAGTAAGGATT-1-0-0-0	A484_1	A484	KPC	1.14156	0.101527	-3.79118	12.5216		CCTACACAGGTGCAAC-1-0-0	A484_1	A484	KPC	0.512479	0.313736
TGAAAGAGTCCCGACA-1-0-0-0	A484_1	A484	KPC	0.631873	0.830116	-1.22183	7.34057		CCTACACAGTCATGCT-1-0-0	A484_1	A484	KPC	0.703126	1.3819
TGAAAGAGTCCGAAGA-1-0-0-0	A484_1	A484	KPC	1.24196	1.16389	-1.96759	14.0421		CCTACACGTACGAAAT-1-0-0	A484_1	A484	KPC	1.61754	1.77255
TGAAAGAGTGTAAGTA-1-0-0-0	A484_1	A484	KPC	0.887746	0.480353	3.10317	12.5461		CCTACACGTCTCACCT-1-0-0	A484_1	A484	KPC	0.152285	0.695287
TGAAAGATCCAGTATG-1-0-0-0	A484_1	A484	KPC	0.237386	1.21013	0.491399	-2.71502		CCTACACGTGGTGTAG-1-0-0	A484_1	A484	KPC	0.563514	0.585239
TGAAAGATCGTGTAGT-1-0-0-0	A484_1	A484	KPC	0.186434	0.445339	2.56006	9.4498		CCTACACTCCAATGGT-1-0-0	A484_1	A484	KPC	0.332481	0.866629
TGACAACCACGGCTAC-1-0-0-0	A484_1	A484	KPC	1.36094	0.897463	-3.12671	13.9213		CCTACACTCTCAAGTG-1-0-0	A484_1	A484	KPC	0.426175	0.70647
TGACAACCAGGAATCG-1-0-0-0	A484_1	A484	KPC	0.518482	0.417483	1.38053	0.656555		CCTACACTCTTAGAGC-1-0-0	A484_1	A484	KPC	1.31284	1.40517
TGACAACTCCCAAGTA-1-0-0-0	A484_1	A484	KPC	0.309235	0.523218	-4.47661	-2.90093		CCTACCAAGAGGACGG-1-0-0	A484_1	A484	KPC	0.755755	1.41971
TGACAACTCTGCGGCA-1-0-0-0	A484_1	A484	KPC	0.755525	0.917083	-0.0682973	13.8971		CCTACCAAGGTGATAT-1-0-0	A484_1	A484	KPC	0.618478	1.10679
TGACGGCAGTCTCCTC-1-0-0-0	A484_1	A484	KPC	0.212997	0.709008	-4.59977	-1.2374		CCTACCAAGTATTGGA-1-0-0	A484_1	A484	KPC	0.715964	0.378958
TGACGGCTCGCCATAA-1-0-0-0	A484_1	A484	KPC	0.7119	0.9232	-0.106829	13.2115		CCTACCAAGTGTGAAT-1-0-0	A484_1	A484	KPC	0.382931	1.14453
TGACTAGAGATGTTAG-1-0-0-0	A484_1	A484	KPC	0.281603	1.15241	2.3281	-2.44297		CCTACCACAGACGCAA-1-0-0	A484_1	A484	KPC	0.542417	0.933616
TGACTAGCATGCTGGC-1-0-0-0	A484_1	A484	KPC	0.707961	-0.443241	-4.25818	10.0874		CCTACCACAGGAACGT-1-0-0	A484_1	A484	KPC	0.429345	0.979863
TGACTAGTCAGTACGT-1-0-0-0	A484_1	A484	KPC	0.517456	-0.138966	-3.22374	9.30288		CCTACCAGTGATGATA-1-0-0	A484_1	A484	KPC	0.263518	0.0715588
TGACTTTCAAGAGTCG-1-0-0-0	A484_1	A484	KPC	0.749009	0.0467002	6.67103	13.3272		CCTACCATCACAGGCC-1-0-0	A484_1	A484	KPC	0.783712	0.123923
TGACTTTCAGTGGGAT-1-0-0-0	A484_1	A484	KPC	0.452644	0.571788	4.60144	-2.01752		CCTACCATCCTGCCAT-1-0-0	A484_1	A484	KPC	0.588574	0.66727
TGACTTTGTTGAGTTC-1-0-0-0	A484_1	A484	KPC	0.883342	0.91044	-0.880266	15.129		CCTACCATCTACCTGC-1-0-0	A484_1	A484	KPC	1.14915	0.968703
TGACTTTTCTTCCTTC-1-0-0-0	A484_1	A484	KPC	0.873219	0.520066	0.693576	13.2536		CCTAGCTCACCAGTTA-1-0-0	A484_1	A484	KPC	0.488448	0.826883
TGAGAGGTCGTTTAGG-1-0-0-0	A484_1	A484	KPC	0.327058	1.36461	2.38766	-0.796681		CCTAGCTCAGGTCGTC-1-0-0	A484_1	A484	KPC	0.349944	1.13159
TGAGCATAGAGACGAA-1-0-0-0	A484_1	A484	KPC	0.903137	1.49253	-0.839937	14.8471		CCTAGCTCATAACCTG-1-0-0	A484_1	A484	KPC	0.32564	0.144904
TGAGCATAGCCTCGTG-1-0-0-0	A484_1	A484	KPC	0.288828	0.765773	-2.83539	-2.88955		CCTAGCTCATACGCTA-1-0-0	A484_1	A484	KPC	0.217287	0.980517
TGAGCATAGTGGGTTG-1-0-0-0	A484_1	A484	KPC	1.04272	1.5079	-0.672332	14.5427		CCTAGCTCATCCGCGA-1-0-0	A484_1	A484	KPC	0.589003	1.57002
TGAGCATTCCTCAATT-1-0-0-0	A484_1	A484	KPC	0.449489	0.77908	0.00828824	-2.63611		CCTAGCTCATGCCTTC-1-0-0	A484_1	A484	KPC	0.981775	1.26601
TGAGCCGAGGGTTTCT-1-0-0-0	A484_1	A484	KPC	0.667646	0.475931	4.47823	12.3935		CCTAGCTGTGTAACGG-1-0-0	A484_1	A484	KPC	0.304101	1.021
TGAGCCGCAGAGTGTG-1-0-0-0	A484_1	A484	KPC	0.182055	0.788186	-4.55072	-1.1891		CCTAGCTGTGTGTGCC-1-0-0	A484_1	A484	KPC	0.147391	0.143318
TGAGCCGGTAGCGTGA-1-0-0-0	A484_1	A484	KPC	0.503035	1.19123	3.08663	-3.07915		CCTATTAAGAGTTGGC-1-0-0	A484_1	A484	KPC	1.04981	0.53917
TGAGGGAAGCCCAATT-1-0-0-0	A484_1	A484	KPC	0.941573	1.5517	-1.31723	13.5317		CCTATTACAGTACACT-1-0-0	A484_1	A484	KPC	0.281396	0.292473
TGAGGGACAATCCGAT-1-0-0-0	A484_1	A484	KPC	0.838972	-0.0772046	-6.9	11.2608		CCTATTACATGGTCTA-1-0-0	A484_1	A484	KPC	0.387554	1.54925
TGAGGGATCACCTTAT-1-0-0-0	A484_1	A484	KPC	1.16495	0.979269	-1.13495	7.09345		CCTATTAGTGCTAGCC-1-0-0	A484_1	A484	KPC	0.324586	0.252845
TGATTTCAGAAGGTTT-1-0-0-0	A484_1	A484	KPC	0.836414	-0.180215	-4.60251	12.17		CCTCAGTAGAGCTGCA-1-0-0	A484_1	A484	KPC	0.4495	0.0751442
TGATTTCGTCCAGTGC-1-0-0-0	A484_1	A484	KPC	0.442283	-0.133618	-3.69229	7.76098		CCTCAGTAGATGGGTC-1-0-0	A484_1	A484	KPC	0.734016	0.316317
TGATTTCTCACCATAG-1-0-0-0	A484_1	A484	KPC	1.151	0.50253	-2.73873	12.7213		CCTCAGTAGCGTGAAC-1-0-0	A484_1	A484	KPC	0.37346	0.545419
TGCACCTAGACCTTTG-1-0-0-0	A484_1	A484	KPC	0.577071	0.114378	-7.65047	10.8928		CCTCAGTAGTACGCCC-1-0-0	A484_1	A484	KPC	0.280505	0.668153
TGCACCTCAGGGCATA-1-0-0-0	A484_1	A484	KPC	0.346125	0.880711	-2.02073	-3.58593		CCTCAGTAGTCTTGCA-1-0-0	A484_1	A484	KPC	0.133871	0.161713
TGCACCTCATCGACGC-1-0-0-0	A484_1	A484	KPC	0.281938	0.58235	-0.526314	0.297691		CCTCAGTAGTTGAGAT-1-0-0	A484_1	A484	KPC	1.12372	1.4443
TGCACCTGTGGCTCCA-1-0-0-0	A484_1	A484	KPC	0.402581	-0.226113	-2.58372	8.15931		CCTCAGTCAATGAATG-1-0-0	A484_1	A484	KPC	0.813245	-0.162009
TGCCAAAAGTAGTGCG-1-0-0-0	A484_1	A484	KPC	1.06967	1.51366	-1.04024	14.2487		CCTCAGTCAGCCAGAA-1-0-0	A484_1	A484	KPC	0.571036	1.14202
TGCCAAACAATTGCTG-1-0-0-0	A484_1	A484	KPC	0.256051	0.833776	-0.461447	-2.63521		CCTCAGTTCAAGGCTT-1-0-0	A484_1	A484	KPC	0.557151	1.41382
TGCCAAACAGTTCATG-1-0-0-0	A484_1	A484	KPC	1.04636	0.757227	-2.13503	13.2408		CCTCAGTTCGGAAATA-1-0-0	A484_1	A484	KPC	1.04661	1.22896
TGCCCATAGCTCCTCT-1-0-0-0	A484_1	A484	KPC	0.66996	1.00075	-7.91888	11.2368		CCTCAGTTCGTCACGG-1-0-0	A484_1	A484	KPC	1.12226	1.24124
TGCCCATGTTGTCTTT-1-0-0-0	A484_1	A484	KPC	0.449214	0.374391	-7.6371	10.0867		CCTCAGTTCTTACCTA-1-0-0	A484_1	A484	KPC	0.641764	1.18035
TGCCCATTCCTTGCCA-1-0-0-0	A484_1	A484	KPC	0.664895	-0.0284525	-4.79979	11.162		CCTCTGAAGCCACCTG-1-0-0	A484_1	A484	KPC	0.608687	1.23816
TGCCCTAAGCACCGTC-1-0-0-0	A484_1	A484	KPC	0.867521	1.6628	-2.871	13.178		CCTCTGAAGTGGTCCC-1-0-0	A484_1	A484	KPC	0.848874	0.0236033
TGCCCTAAGCCAGGAT-1-0-0-0	A484_1	A484	KPC	0.576782	0.906579	1.50951	14.3814		CCTCTGACAATCTGCA-1-0-0	A484_1	A484	KPC	1.21793	1.01619
TGCCCTAAGGTCATCT-1-0-0-0	A484_1	A484	KPC	0.987025	0.484379	-1.48743	13.6678		CCTCTGACAATTGCTG-1-0-0	A484_1	A484	KPC	0.271398	1.09627
TGCCCTACAAATTGCC-1-0-0-0	A484_1	A484	KPC	0.878424	0.67035	-7.59876	11.0475		CCTCTGAGTACTCAAC-1-0-0	A484_1	A484	KPC	0.753992	0.306433
TGCCCTACATGAGCGA-1-0-0-0	A484_1	A484	KPC	0.832533	1.48642	-1.26362	13.0174		CCTCTGAGTCCGTTAA-1-0-0	A484_1	A484	KPC	0.388493	0.845839
TGCCCTAGTTTAGCTG-1-0-0-0	A484_1	A484	KPC	1.39542	2.10625	-1.41674	15.3009		CCTCTGAGTCGTTGTA-1-0-0	A484_1	A484	KPC	0.889644	0.819716
TGCGCAGAGATGTGGC-1-0-0-0	A484_1	A484	KPC	0.665347	-0.0717864	-1.32239	12.9678		CCTCTGAGTCTCCACT-1-0-0	A484_1	A484	KPC	1.2571	0.303306
TGCGCAGAGTTCCACA-1-0-0-0	A484_1	A484	KPC	0.412681	1.30284	2.90345	-1.98361		CCTCTGAGTGCCTTGG-1-0-0	A484_1	A484	KPC	0.899436	0.889218
TGCGCAGCAAACTGCT-1-0-0-0	A484_1	A484	KPC	0.834561	1.44408	1.77148	13.8086		CCTCTGAGTGTAAGTA-1-0-0	A484_1	A484	KPC	0.840831	0.939538
TGCGCAGGTGCATCTA-1-0-0-0	A484_1	A484	KPC	0.974048	0.466126	11.9868	1.9631		CCTTACGCAAACTGCT-1-0-0	A484_1	A484	KPC	1.33232	1.72906
TGCGCAGTCTTAACCT-1-0-0-0	A484_1	A484	KPC	0.922405	0.81472	-1.58813	11.3149		CCTTACGCACTAAGTC-1-0-0	A484_1	A484	KPC	0.481398	0.853769
TGCGGGTCAAGTCTGT-1-0-0-0	A484_1	A484	KPC	0.598723	0.138543	5.40397	12.8888		CCTTACGGTACAGACG-1-0-0	A484_1	A484	KPC	0.492746	0.622671
TGCGGGTCACAAGACG-1-0-0-0	A484_1	A484	KPC	0.446442	0.613073	-2.86817	-2.29578		CCTTACGGTACCAGTT-1-0-0	A484_1	A484	KPC	0.460909	1.06525
TGCGGGTCACTAAGTC-1-0-0-0	A484_1	A484	KPC	0.673838	0.59978	-0.328465	8.68814		CCTTACGGTAGGGACT-1-0-0	A484_1	A484	KPC	0.942108	1.48861
TGCGGGTTCAAACGGG-1-0-0-0	A484_1	A484	KPC	0.378515	0.699917	6.38202	11.8513		CCTTACGGTGCTCTTC-1-0-0	A484_1	A484	KPC	0.357079	1.00693
TGCGTGGAGTACTTGC-1-0-0-0	A484_1	A484	KPC	0.751132	-0.0382577	-4.22188	9.90439		CCTTACGTCCTTGCCA-1-0-0	A484_1	A484	KPC	0.532609	1.0071
TGCGTGGCACCGGAAA-1-0-0-0	A484_1	A484	KPC	1.24539	0.485927	3.63402	13.4807		CCTTCCCAGACAAAGG-1-0-0	A484_1	A484	KPC	0.645847	0.357668
TGCGTGGGTTGCGCAC-1-0-0-0	A484_1	A484	KPC	1.06894	0.781902	-7.55016	12.004		CCTTCCCAGCTAAGAT-1-0-0	A484_1	A484	KPC	1.0574	1.13511
TGCGTGGTCAATCACG-1-0-0-0	A484_1	A484	KPC	0.956722	1.56588	-0.910777	14.7999		CCTTCCCAGGCCCGTT-1-0-0	A484_1	A484	KPC	1.45879	1.62078
TGCTACCGTAGCTAAA-1-0-0-0	A484_1	A484	KPC	1.02983	-0.211133	-3.42211	11.11		CCTTCCCCAACGATGG-1-0-0	A484_1	A484	KPC	0.980672	0.607506
TGCTACCGTGGCGAAT-1-0-0-0	A484_1	A484	KPC	0.306712	0.957864	1.25358	-1.6971		CCTTCCCCAAGTTCTG-1-0-0	A484_1	A484	KPC	0.766003	0.570848
TGCTGCTCATGCTAGT-1-0-0-0	A484_1	A484	KPC	0.207468	0.826755	1.33347	0.302851		CCTTCCCCACGGCTAC-1-0-0	A484_1	A484	KPC	1.19431	1.65193
TGCTGCTGTAGTAGTA-1-0-0-0	A484_1	A484	KPC	0.360594	0.324213	2.73046	-2.06056		CCTTCCCCAGACAGGT-1-0-0	A484_1	A484	KPC	1.11379	1.45417
TGCTGCTTCAGCTCGG-1-0-0-0	A484_1	A484	KPC	1.4494	1.43129	-2.25432	14.1309		CCTTCCCCAGCCTTGG-1-0-0	A484_1	A484	KPC	0.460408	0.732111
TGGACGCAGCCGCCTA-1-0-0-0	A484_1	A484	KPC	0.349636	0.665517	4.0743	12.2926		CCTTCCCGTCCCTTGT-1-0-0	A484_1	A484	KPC	0.458553	1.74658
TGGACGCTCGCACTCT-1-0-0-0	A484_1	A484	KPC	0.939032	0.199943	-6.98809	12.633		CCTTCCCGTCGACTGC-1-0-0	A484_1	A484	KPC	0.724956	0.734815
TGGCCAGAGATCACGG-1-0-0-0	A484_1	A484	KPC	0.658795	1.25453	5.37418	10.174		CCTTCCCGTCTCTTAT-1-0-0	A484_1	A484	KPC	0.344142	1.00488
TGGCCAGTCCTGCCAT-1-0-0-0	A484_1	A484	KPC	0.530074	0.451416	3.73411	11.8095		CCTTCCCGTGTGACGA-1-0-0	A484_1	A484	KPC	0.0485131	0.478438
TGGCCAGTCTGCGTAA-1-0-0-0	A484_1	A484	KPC	0.869853	1.54739	0.910503	14.3298		CCTTCCCGTTGACGTT-1-0-0	A484_1	A484	KPC	0.407164	0.269591
TGGCGCACAAGGGTCA-1-0-0-0	A484_1	A484	KPC	0.543205	-0.0203128	-8.08439	10.8011		CCTTCCCTCATAACCG-1-0-0	A484_1	A484	KPC	0.21025	0.775341
TGGCGCACATGCAATC-1-0-0-0	A484_1	A484	KPC	0.676368	1.15724	3.86939	-2.69814		CCTTCCCTCCAGAGGA-1-0-0	A484_1	A484	KPC	0.346738	0.485704
TGGCGCAGTAAACGCG-1-0-0-0	A484_1	A484	KPC	0.346617	1.41058	3.00568	-1.45459		CCTTCCCTCCTGCCAT-1-0-0	A484_1	A484	KPC	1.23815	1.39735
TGGCGCAGTCTGATTG-1-0-0-0	A484_1	A484	KPC	0.716692	0.435615	-6.19885	12.0747		CCTTCCCTCGTTGACA-1-0-0	A484_1	A484	KPC	0.494295	0.803893
TGGCGCAGTTGCGCAC-1-0-0-0	A484_1	A484	KPC	0.665553	0.531573	-0.972603	12.2064		CCTTCCCTCTGGTGTA-1-0-0	A484_1	A484	KPC	0.487608	0.94456
TGGCTGGCAATACGCT-1-0-0-0	A484_1	A484	KPC	0.334618	1.50071	0.645207	-2.48204		CCTTCGAAGATCGGGT-1-0-0	A484_1	A484	KPC	0.586811	1.47608
TGGCTGGCAGTTAACC-1-0-0-0	A484_1	A484	KPC	0.349134	2.30175	2.36226	-2.53385		CCTTCGAAGCGATCCC-1-0-0	A484_1	A484	KPC	0.575506	0.835933
TGGGAAGCACGCCAGT-1-0-0-0	A484_1	A484	KPC	0.632305	0.838326	-3.10395	8.92049		CCTTCGAAGGCTCATT-1-0-0	A484_1	A484	KPC	0.442643	0.651244
TGGGAAGCATGGATGG-1-0-0-0	A484_1	A484	KPC	0.643513	-0.149518	-3.40741	8.88669		CCTTCGACACGAAAGC-1-0-0	A484_1	A484	KPC	0.705486	0.212324
TGGGAAGCATTGAGCT-1-0-0-0	A484_1	A484	KPC	0.527303	0.561704	-4.93495	-2.15935		CCTTCGACACTACAGT-1-0-0	A484_1	A484	KPC	0.602615	-0.132464
TGGGAAGTCAGGATCT-1-0-0-0	A484_1	A484	KPC	0.846453	0.423148	-1.27089	11.0103		CCTTCGAGTACGAAAT-1-0-0	A484_1	A484	KPC	0.876816	1.81975
TGGGAAGTCCAATGGT-1-0-0-0	A484_1	A484	KPC	0.459494	0.434406	4.22431	-1.23553		CCTTCGAGTAGCGCAA-1-0-0	A484_1	A484	KPC	0.945774	0.430509
TGGGAAGTCGCATGAT-1-0-0-0	A484_1	A484	KPC	0.674699	0.830303	-8.41339	11.3862		CCTTCGAGTCGACTGC-1-0-0	A484_1	A484	KPC	0.716457	0.469638
TGGGAAGTCTGGGCCA-1-0-0-0	A484_1	A484	KPC	0.655967	0.755806	-0.795335	10.1748		CCTTCGAGTTCCCTTG-1-0-0	A484_1	A484	KPC	0.452281	1.11366
TGGGCGTGTTAAGAAC-1-0-0-0	A484_1	A484	KPC	0.464096	-0.115368	-2.46648	8.1019		CCTTCGATCCCTCTTT-1-0-0	A484_1	A484	KPC	0.452533	0.576545
TGGGCGTGTTACGGAG-1-0-0-0	A484_1	A484	KPC	0.57838	0.828276	-0.683423	11.62		CCTTTCTAGAAGAAGC-1-0-0	A484_1	A484	KPC	0.791317	0.648722
TGGGCGTTCATCATTC-1-0-0-0	A484_1	A484	KPC	0.447478	0.41584	-3.47208	-3.67557		CCTTTCTAGCGATATA-1-0-0	A484_1	A484	KPC	0.419922	1.31931
TGGTTAGAGCGATGAC-1-0-0-0	A484_1	A484	KPC	0.342966	0.961013	0.395199	-1.98732		CCTTTCTAGGCATGGT-1-0-0	A484_1	A484	KPC	0.417507	1.21838
TGGTTAGAGCTAACTC-1-0-0-0	A484_1	A484	KPC	0.863284	0.38773	-3.29635	9.26442		CCTTTCTAGTGTTTGC-1-0-0	A484_1	A484	KPC	0.920052	1.32516
TGGTTAGAGTCCGGTC-1-0-0-0	A484_1	A484	KPC	0.465058	0.49417	-4.79623	-2.83705		CCTTTCTAGTTACCCA-1-0-0	A484_1	A484	KPC	0.700734	0.363253
TGGTTAGGTTCCGTCT-1-0-0-0	A484_1	A484	KPC	0.575085	0.733372	3.19878	12.3794		CCTTTCTCAAAGTCAA-1-0-0	A484_1	A484	KPC	0.189283	-0.163544
TGGTTCCAGTTGTAGA-1-0-0-0	A484_1	A484	KPC	0.883015	-0.00954229	-4.55821	12.2336		CCTTTCTCAACGCACC-1-0-0	A484_1	A484	KPC	0.920925	1.07115
TGGTTCCCAATTGCTG-1-0-0-0	A484_1	A484	KPC	0.515566	1.16059	5.95882	13.4786		CCTTTCTCACATGTGT-1-0-0	A484_1	A484	KPC	0.201084	-0.0137101
TGGTTCCCATGGTCTA-1-0-0-0	A484_1	A484	KPC	0.520211	0.591813	3.631	12.7662		CCTTTCTCAGGCGATA-1-0-0	A484_1	A484	KPC	0.964361	0.40368
TGGTTCCCATGTAGTC-1-0-0-0	A484_1	A484	KPC	0.453306	1.57689	0.882575	-1.64976		CCTTTCTCATGCAACT-1-0-0	A484_1	A484	KPC	0.45449	-0.036393
TGGTTCCTCACTTACT-1-0-0-0	A484_1	A484	KPC	0.913649	0.0743024	-4.38723	11.7274		CCTTTCTGTAAGTTCC-1-0-0	A484_1	A484	KPC	0.324609	0.0276215
TGGTTCCTCAGCAACT-1-0-0-0	A484_1	A484	KPC	0.482757	1.70503	2.14899	-1.20366		CCTTTCTGTACATCCA-1-0-0	A484_1	A484	KPC	0.353554	-0.0602484
TGTATTCCACAACGTT-1-0-0-0	A484_1	A484	KPC	0.531687	0.826632	3.23385	14.0283		CCTTTCTGTGAAATCA-1-0-0	A484_1	A484	KPC	0.315381	-0.0149495
TGTATTCGTTCAGCGC-1-0-0-0	A484_1	A484	KPC	0.402746	0.789942	1.1876	10.4274		CCTTTCTGTTCTCATT-1-0-0	A484_1	A484	KPC	0.874358	1.23129
TGTATTCGTTTCCACC-1-0-0-0	A484_1	A484	KPC	0.651355	-0.287739	7.14864	13.4152		CCTTTCTTCAACACCA-1-0-0	A484_1	A484	KPC	0.426573	1.15459
TGTCCCAAGAAACCGC-1-0-0-0	A484_1	A484	KPC	1.23962	0.955034	-4.14036	13.4194		CCTTTCTTCATGTGGT-1-0-0	A484_1	A484	KPC	0.539583	1.06233
TGTCCCAAGGTAAACT-1-0-0-0	A484_1	A484	KPC	0.728721	1.00525	0.0720685	4.63042		CCTTTCTTCCAACCAA-1-0-0	A484_1	A484	KPC	0.667192	0.771188
TGTCCCAGTCACAAGG-1-0-0-0	A484_1	A484	KPC	0.582585	0.082862	-8.34228	11.0719		CCTTTCTTCTGGTGTA-1-0-0	A484_1	A484	KPC	0.304689	1.33565
TGTCCCAGTCTCTCTG-1-0-0-0	A484_1	A484	KPC	0.494246	0.361138	-0.676844	5.99745		CGAACATAGCCTATGT-1-0-0	A484_1	A484	KPC	0.663826	1.4152
TGTCCCAGTGTTTGGT-1-0-0-0	A484_1	A484	KPC	0.305832	1.32252	0.847827	-2.31973		CGAACATAGGTGCAAC-1-0-0	A484_1	A484	KPC	1.14533	1.74723
TGTCCCATCCCAAGTA-1-0-0-0	A484_1	A484	KPC	1.19366	1.2875	-0.398219	6.62817		CGAACATCAGGATCGA-1-0-0	A484_1	A484	KPC	0.434303	1.069
TGTGGTAAGGACGAAA-1-0-0-0	A484_1	A484	KPC	0.427533	1.35797	2.16256	-1.37568		CGAACATCATGACATC-1-0-0	A484_1	A484	KPC	0.741593	0.0687594
TGTGGTAAGGTGCTTT-1-0-0-0	A484_1	A484	KPC	0.200279	1.30022	-2.80457	-3.24336		CGAACATCATGCAATC-1-0-0	A484_1	A484	KPC	0.442443	0.846096
TGTGTTTAGTGTTGAA-1-0-0-0	A484_1	A484	KPC	0.449592	1.4271	1.35861	-2.29099		CGAACATGTAAGGGAA-1-0-0	A484_1	A484	KPC	0.889511	0.745668
TGTGTTTCATTGGTAC-1-0-0-0	A484_1	A484	KPC	0.341277	1.48544	-3.13617	-3.81394		CGAACATGTCATCCCT-1-0-0	A484_1	A484	KPC	0.903454	0.565323
TGTGTTTGTTGAGTTC-1-0-0-0	A484_1	A484	KPC	1.63006	0.417636	-7.20973	12.6394		CGAACATGTGTAACGG-1-0-0	A484_1	A484	KPC	0.669768	0.332287
TGTGTTTTCACCACCT-1-0-0-0	A484_1	A484	KPC	0.224747	0.809109	-3.12423	-1.77523		CGAACATGTTACAGAA-1-0-0	A484_1	A484	KPC	1.03015	1.66202
TGTTCCGGTATGGTTC-1-0-0-0	A484_1	A484	KPC	0.393919	1.01003	2.07557	-1.27743		CGAACATGTTCAGACT-1-0-0	A484_1	A484	KPC	1.0087	1.92751
TGTTCCGGTGCAGGTA-1-0-0-0	A484_1	A484	KPC	0.230949	0.153567	-2.7157	-2.03069		CGAACATTCTTCAACT-1-0-0	A484_1	A484	KPC	0.375341	0.768003
TTAACTCAGATAGGAG-1-0-0-0	A484_1	A484	KPC	1.30266	0.634877	-3.25591	12.7959		CGAATGTAGCTCTCGG-1-0-0	A484_1	A484	KPC	1.10048	1.02925
TTAACTCAGCTGAAAT-1-0-0-0	A484_1	A484	KPC	0.473013	0.466456	-4.03048	-3.64972		CGAATGTAGTCCGGTC-1-0-0	A484_1	A484	KPC	1.34148	1.1256
TTAACTCTCTTGCATT-1-0-0-0	A484_1	A484	KPC	0.42563	1.56973	1.22415	-2.40423		CGAATGTAGTGCTGCC-1-0-0	A484_1	A484	KPC	0.316254	0.700103
TTAGGACTCTGTCAAG-1-0-0-0	A484_1	A484	KPC	0.437678	0.345469	5.07395	10.4289		CGAATGTAGTGGGATC-1-0-0	A484_1	A484	KPC	0.523506	1.38396
TTAGGCACAGATAATG-1-0-0-0	A484_1	A484	KPC	0.985457	1.27091	-1.02146	12.9487		CGAATGTCAAGGCTCC-1-0-0	A484_1	A484	KPC	0.421561	0.774154
TTAGGCACAGGTTTCA-1-0-0-0	A484_1	A484	KPC	0.56167	1.0965	-2.32551	-3.84657		CGAATGTCACGTAAGG-1-0-0	A484_1	A484	KPC	0.415502	1.45408
TTAGGCATCTGATACG-1-0-0-0	A484_1	A484	KPC	0.873225	-0.00490135	-4.95614	12.0594		CGAATGTCACTTCTGC-1-0-0	A484_1	A484	KPC	0.543609	0.252951
TTAGTTCCATCCTTGC-1-0-0-0	A484_1	A484	KPC	0.633237	0.467339	4.33047	12.2043		CGAATGTCAGCCAATT-1-0-0	A484_1	A484	KPC	0.618827	0.399846
TTAGTTCTCAGAGGTG-1-0-0-0	A484_1	A484	KPC	0.768179	1.30913	-0.154985	12.1756		CGAATGTCAGCTTCGG-1-0-0	A484_1	A484	KPC	1.49187	1.37503
TTAGTTCTCCTGCCAT-1-0-0-0	A484_1	A484	KPC	1.55128	0.994712	-0.676844	7.10876		CGAATGTCATGGGACA-1-0-0	A484_1	A484	KPC	0.763057	1.0527
TTAGTTCTCCTGTAGA-1-0-0-0	A484_1	A484	KPC	0.215633	1.66586	1.29092	-1.98789		CGAATGTGTACCATCA-1-0-0	A484_1	A484	KPC	0.76052	1.57646
TTAGTTCTCTGTCTAT-1-0-0-0	A484_1	A484	KPC	1.08181	1.21836	-4.10459	10.2574		CGAATGTGTCCATCCT-1-0-0	A484_1	A484	KPC	0.90079	0.914759
TTAGTTCTCTTGTATC-1-0-0-0	A484_1	A484	KPC	0.460326	1.59526	1.39934	-1.13228		CGAATGTTCCATGAGT-1-0-0	A484_1	A484	KPC	0.929198	0.468486
TTATGCTCACAAGTAA-1-0-0-0	A484_1	A484	KPC	0.651616	0.279123	-7.57612	10.727		CGAATGTTCCTTTACA-1-0-0	A484_1	A484	KPC	0.802486	1.25914
TTATGCTGTCTCATCC-1-0-0-0	A484_1	A484	KPC	1.07669	1.147	-0.694451	14.2486		CGAATGTTCTCGCATC-1-0-0	A484_1	A484	KPC	0.424274	0.514601
TTATGCTGTTATCACG-1-0-0-0	A484_1	A484	KPC	0.436389	0.909422	-0.138648	-2.32658		CGACCTTAGAATTCCC-1-0-0	A484_1	A484	KPC	0.253679	0.595193
TTATGCTTCCGGCACA-1-0-0-0	A484_1	A484	KPC	1.03306	0.23457	-8.13767	11.2423		CGACCTTAGACTTGAA-1-0-0	A484_1	A484	KPC	0.512774	1.57805
TTATGCTTCTTTACAC-1-0-0-0	A484_1	A484	KPC	1.17426	1.59017	6.73578	12.5573		CGACCTTAGCGAGAAA-1-0-0	A484_1	A484	KPC	0.382098	0.311956
TTCCCAGGTACATGTC-1-0-0-0	A484_1	A484	KPC	0.543085	-0.0704412	0.85294	11.2353		CGACCTTCACAACTGT-1-0-0	A484_1	A484	KPC	0.487204	0.0618344
TTCGAAGAGCTACCGC-1-0-0-0	A484_1	A484	KPC	0.420886	1.02761	-4.6152	-2.18214		CGACCTTCACACATGT-1-0-0	A484_1	A484	KPC	0.672265	-0.0559293
TTCGAAGAGGGATGGG-1-0-0-0	A484_1	A484	KPC	0.356426	0.746066	-3.44065	-2.08864		CGACCTTCATATACGC-1-0-0	A484_1	A484	KPC	0.304299	0.774925
TTCGAAGTCTCTTATG-1-0-0-0	A484_1	A484	KPC	0.533686	0.458372	-6.85912	11.827		CGACCTTCATCCGTGG-1-0-0	A484_1	A484	KPC	0.83383	1.42224
TTCGGTCAGACAGGCT-1-0-0-0	A484_1	A484	KPC	0.738342	0.262535	-7.50961	10.1719		CGACCTTTCCAGTAGT-1-0-0	A484_1	A484	KPC	0.924154	1.16585
TTCGGTCAGATGCGAC-1-0-0-0	A484_1	A484	KPC	1.05148	0.730335	0.0740935	5.77181		CGACCTTTCCGCGTTT-1-0-0	A484_1	A484	KPC	0.444898	0.717907
TTCGGTCAGCGTAATA-1-0-0-0	A484_1	A484	KPC	1.1828	1.71069	-1.02433	15.2786		CGACTTCAGTACCGGA-1-0-0	A484_1	A484	KPC	0.327252	0.738019
TTCGGTCAGTGATCGG-1-0-0-0	A484_1	A484	KPC	0.588767	0.589673	-7.90216	11.0021		CGACTTCAGTGGGATC-1-0-0	A484_1	A484	KPC	0.77621	1.43619
TTCGGTCTCCCAACGG-1-0-0-0	A484_1	A484	KPC	0.942185	0.971014	-7.73697	10.9672		CGACTTCCAGGGAGAG-1-0-0	A484_1	A484	KPC	0.499507	1.34356
TTCTACAAGACAATAC-1-0-0-0	A484_1	A484	KPC	1.59047	0.671542	-4.34992	13.27		CGACTTCCATCGGGTC-1-0-0	A484_1	A484	KPC	0.150218	0.418988
TTCTACACAGTCAGCC-1-0-0-0	A484_1	A484	KPC	0.278282	0.535227	-2.80914	-3.5884		CGACTTCCATGAGCGA-1-0-0	A484_1	A484	KPC	0.49572	1.42296
TTCTACACATTCTCAT-1-0-0-0	A484_1	A484	KPC	0.321074	0.611007	1.50511	-2.60245		CGACTTCGTAGCACGA-1-0-0	A484_1	A484	KPC	0.202382	-0.342999
TTCTACAGTGTGAATA-1-0-0-0	A484_1	A484	KPC	0.328052	0.512632	-4.22825	-3.06066		CGACTTCGTCGGCTCA-1-0-0	A484_1	A484	KPC	0.654928	0.0862752
TTCTCAAAGGATGGAA-1-0-0-0	A484_1	A484	KPC	0.642882	0.243539	-4.11713	8.99546		CGACTTCGTTGGTGGA-1-0-0	A484_1	A484	KPC	0.434739	0.457191
TTCTCAACACCAACCG-1-0-0-0	A484_1	A484	KPC	0.410347	0.84095	4.38655	-1.68557		CGACTTCTCAATACCG-1-0-0	A484_1	A484	KPC	0.607354	0.491325
TTCTCAACACTGTTAG-1-0-0-0	A484_1	A484	KPC	0.383703	1.4535	3.98802	-1.28601		CGACTTCTCCTGTACC-1-0-0	A484_1	A484	KPC	0.333346	0.84328
TTCTCAACAGCCTTGG-1-0-0-0	A484_1	A484	KPC	0.46662	0.887751	-2.95366	-3.61707		CGACTTCTCCTGTAGA-1-0-0	A484_1	A484	KPC	1.20066	1.3069
TTCTCAACATGTAGTC-1-0-0-0	A484_1	A484	KPC	0.991726	0.395858	-7.85174	11.5922		CGACTTCTCGGCTTGG-1-0-0	A484_1	A484	KPC	0.711681	0.844323
TTCTCAAGTGCATCTA-1-0-0-0	A484_1	A484	KPC	0.392557	1.2514	-3.88283	-2.95442		CGAGAAGAGCGATAGC-1-0-0	A484_1	A484	KPC	0.93568	1.67425
TTCTCAAGTTTAGGAA-1-0-0-0	A484_1	A484	KPC	1.0813	1.15909	-2.10868	13.8826		CGAGAAGCAAAGGAAG-1-0-0	A484_1	A484	KPC	0.224965	0.703092
TTCTCAATCTTACCGC-1-0-0-0	A484_1	A484	KPC	1.09268	0.840393	-5.00091	12.8524		CGAGAAGCAGGGTTAG-1-0-0	A484_1	A484	KPC	1.06748	1.72745
TTCTCCTAGGGCTCTC-1-0-0-0	A484_1	A484	KPC	0.329724	-0.0499473	-2.54929	-3.11897		CGAGAAGCATGCCCGA-1-0-0	A484_1	A484	KPC	0.339909	0.653078
TTCTCCTCAGGTGCCT-1-0-0-0	A484_1	A484	KPC	1.31719	-0.0265663	-2.97587	12.7366		CGAGAAGGTGCACGAA-1-0-0	A484_1	A484	KPC	0.212992	0.688934
TTCTCCTCAGTCACTA-1-0-0-0	A484_1	A484	KPC	0.600035	-0.269489	-3.8769	9.41991		CGAGAAGGTGTCGCTG-1-0-0	A484_1	A484	KPC	0.231796	1.32781
TTCTCCTGTACAGCAG-1-0-0-0	A484_1	A484	KPC	0.825127	0.736769	-8.72163	10.5643		CGAGAAGTCCAAGTAC-1-0-0	A484_1	A484	KPC	0.644135	0.218397
TTCTCCTGTAGATTAG-1-0-0-0	A484_1	A484	KPC	0.271925	0.660323	0.460834	-1.99318		CGAGAAGTCTCGTATT-1-0-0	A484_1	A484	KPC	0.436492	1.14585
TTCTCCTGTCAACTGT-1-0-0-0	A484_1	A484	KPC	0.398716	0.596435	-2.57709	-3.47547		CGAGCACAGCCCGAAA-1-0-0	A484_1	A484	KPC	0.606848	1.24531
TTCTCCTGTGTGAAAT-1-0-0-0	A484_1	A484	KPC	0.549513	0.0435559	-7.36369	9.98576		CGAGCACAGCGCTCCA-1-0-0	A484_1	A484	KPC	0.620203	0.0502408
TTCTTAGAGAATGTGT-1-0-0-0	A484_1	A484	KPC	1.06338	0.257708	-2.62023	9.6339		CGAGCACAGGAACTGC-1-0-0	A484_1	A484	KPC	0.240736	0.437587
TTCTTAGAGCCACGTC-1-0-0-0	A484_1	A484	KPC	0.501582	1.04994	-0.978541	-1.81565		CGAGCACAGTACGCCC-1-0-0	A484_1	A484	KPC	0.666208	0.0994685
TTCTTAGAGGACATTA-1-0-0-0	A484_1	A484	KPC	1.51097	1.10229	-0.822825	14.8077		CGAGCACAGTATTGGA-1-0-0	A484_1	A484	KPC	0.254936	0.53271
TTCTTAGAGTGGAGAA-1-0-0-0	A484_1	A484	KPC	0.529403	0.672617	-6.95881	9.54727		CGAGCACCAGACGCTC-1-0-0	A484_1	A484	KPC	0.28933	0.573761
TTCTTAGCACGCGAAA-1-0-0-0	A484_1	A484	KPC	0.574537	0.918562	2.36178	-2.01283		CGAGCACCAGACGTAG-1-0-0	A484_1	A484	KPC	0.383622	1.42328
TTCTTAGCAGTGGAGT-1-0-0-0	A484_1	A484	KPC	0.584449	0.457922	4.21086	6.88433		CGAGCACGTAAGCACG-1-0-0	A484_1	A484	KPC	0.51196	0.0531655
TTGAACGCACCCATGG-1-0-0-0	A484_1	A484	KPC	0.311384	0.62927	-4.90754	-2.26628		CGAGCACGTTGCGCAC-1-0-0	A484_1	A484	KPC	0.679885	0.611919
TTGAACGCATAGTAAG-1-0-0-0	A484_1	A484	KPC	1.01823	0.567594	0.462347	15.4157		CGAGCACTCAGGCCCA-1-0-0	A484_1	A484	KPC	0.424379	0.901912
TTGAACGTCGGCGCAT-1-0-0-0	A484_1	A484	KPC	1.37989	1.77119	-0.147687	6.49616		CGAGCACTCGGAGCAA-1-0-0	A484_1	A484	KPC	0.641404	1.5593
TTGACTTAGAAACGAG-1-0-0-0	A484_1	A484	KPC	0.379643	1.12843	2.20424	-2.66295		CGAGCCAAGAGCTATA-1-0-0	A484_1	A484	KPC	0.50237	-0.00600845
TTGACTTAGTTTGCGT-1-0-0-0	A484_1	A484	KPC	0.360042	0.699164	3.77814	-1.41094		CGAGCCAAGCCAGAAC-1-0-0	A484_1	A484	KPC	0.328322	0.643223
TTGACTTCACGAGGTA-1-0-0-0	A484_1	A484	KPC	0.317248	0.674704	1.53214	-1.50446		CGAGCCAAGGAGCGTT-1-0-0	A484_1	A484	KPC	0.266909	0.20314
TTGCCGTAGATCACGG-1-0-0-0	A484_1	A484	KPC	0.838095	0.606413	-1.40788	13.8911		CGAGCCACAAGTAGTA-1-0-0	A484_1	A484	KPC	0.797084	0.948907
TTGCCGTAGCTAACAA-1-0-0-0	A484_1	A484	KPC	0.302603	0.365599	-3.10768	-2.7288		CGAGCCACAGAGTGTG-1-0-0	A484_1	A484	KPC	0.999854	1.05797
TTGCCGTAGGTAGCCA-1-0-0-0	A484_1	A484	KPC	0.200748	-0.455489	6.6928	12.6692		CGAGCCACAGCTGCAC-1-0-0	A484_1	A484	KPC	0.282314	0.917709
TTGCCGTCACAAGTAA-1-0-0-0	A484_1	A484	KPC	0.243602	0.395146	-4.61585	-1.13781		CGAGCCACAGTCAGCC-1-0-0	A484_1	A484	KPC	0.464298	0.261474
TTGCCGTCATCGGACC-1-0-0-0	A484_1	A484	KPC	0.385311	1.47168	-0.109048	-1.31408		CGAGCCACAGTCGATT-1-0-0	A484_1	A484	KPC	0.639589	1.07825
TTGCCGTGTGTGCCTG-1-0-0-0	A484_1	A484	KPC	1.29744	0.185104	-3.80574	11.7722		CGAGCCACATATACGC-1-0-0	A484_1	A484	KPC	0.6127	0.384572
TTGCCGTGTTACCAGT-1-0-0-0	A484_1	A484	KPC	0.571076	1.18124	1.11446	-2.3604		CGAGCCACATGAAGTA-1-0-0	A484_1	A484	KPC	1.30744	1.24452
TTGCCGTGTTGGGACA-1-0-0-0	A484_1	A484	KPC	0.349379	0.75359	-3.79389	-1.61911		CGAGCCAGTCTGCGGT-1-0-0	A484_1	A484	KPC	0.563419	0.143992
TTGCGTCCACTGAAGG-1-0-0-0	A484_1	A484	KPC	0.670467	1.70578	2.63929	-1.57757		CGAGCCAGTTCGGGCT-1-0-0	A484_1	A484	KPC	0.378024	1.02094
TTGCGTCGTCTTGTCC-1-0-0-0	A484_1	A484	KPC	0.348738	0.127865	0.345716	11.7186		CGAGCCAGTTGGTAAA-1-0-0	A484_1	A484	KPC	0.296502	0.60796
TTGCGTCTCGCAGGCT-1-0-0-0	A484_1	A484	KPC	0.471273	1.30248	3.04899	-3.02233		CGATCGGAGTGTTTGC-1-0-0	A484_1	A484	KPC	0.541319	0.613071
TTGCGTCTCTACCAGA-1-0-0-0	A484_1	A484	KPC	0.364291	0.326663	-3.81695	-2.91999		CGATCGGGTAACGTTC-1-0-0	A484_1	A484	KPC	0.482821	1.26912
TTGGAACAGTAGCCGA-1-0-0-0	A484_1	A484	KPC	0.553177	0.760782	6.25066	13.8861		CGATCGGGTATGCTTG-1-0-0	A484_1	A484	KPC	0.247525	0.825293
TTGGAACCACGTCAGC-1-0-0-0	A484_1	A484	KPC	0.448134	0.323183	-3.95627	4.90782		CGATCGGGTCTAGCGC-1-0-0	A484_1	A484	KPC	1.01209	0.296062
TTGGAACCATCCGTGG-1-0-0-0	A484_1	A484	KPC	0.348874	0.514539	0.773981	-0.805973		CGATCGGGTCTCGTTC-1-0-0	A484_1	A484	KPC	0.317413	-0.129125
TTGGAACGTTGCGCAC-1-0-0-0	A484_1	A484	KPC	1.21593	1.31049	-1.52255	14.4908		CGATCGGGTGCATCTA-1-0-0	A484_1	A484	KPC	0.336587	0.0520641
TTGGCAAAGGACGAAA-1-0-0-0	A484_1	A484	KPC	1.18866	0.971676	-1.76964	13.6424		CGATCGGGTTGCTCCT-1-0-0	A484_1	A484	KPC	0.290306	0.708997
TTGTAGGAGCCACGCT-1-0-0-0	A484_1	A484	KPC	0.503256	0.905988	-0.41571	8.90899		CGATCGGTCACTATTC-1-0-0	A484_1	A484	KPC	0.505456	0.809144
TTGTAGGGTAGGCATG-1-0-0-0	A484_1	A484	KPC	0.572924	-0.11662	-3.09637	9.23367		CGATCGGTCCATGCTC-1-0-0	A484_1	A484	KPC	0.476184	0.374008
TTGTAGGTCAGCTTAG-1-0-0-0	A484_1	A484	KPC	0.851373	0.591458	-7.51905	11.5945		CGATCGGTCTTGCAAG-1-0-0	A484_1	A484	KPC	0.544168	-0.013994
TTGTAGGTCGCATGAT-1-0-0-0	A484_1	A484	KPC	0.854489	0.793966	-1.69887	14.214		CGATGGCAGACTTGAA-1-0-0	A484_1	A484	KPC	0.545434	1.322
TTTACTGGTACTTAGC-1-0-0-0	A484_1	A484	KPC	0.355145	1.28879	-2.79884	-2.7379		CGATGGCGTCACCTAA-1-0-0	A484_1	A484	KPC	0.572981	0.306446
TTTACTGGTAGAAGGA-1-0-0-0	A484_1	A484	KPC	0.238163	0.0479269	-3.54855	-1.88843		CGATGGCGTCGCGGTT-1-0-0	A484_1	A484	KPC	0.347009	1.10973
TTTACTGGTCTCATCC-1-0-0-0	A484_1	A484	KPC	1.08823	1.65374	-1.96304	13.3053		CGATGGCGTGCACCAC-1-0-0	A484_1	A484	KPC	0.889971	1.64419
TTTACTGGTCTCCCTA-1-0-0-0	A484_1	A484	KPC	0.757147	1.65969	-0.253269	11.8209		CGATGGCGTTAGTGGG-1-0-0	A484_1	A484	KPC	0.284411	0.113583
TTTACTGTCGTAGATC-1-0-0-0	A484_1	A484	KPC	0.176455	-0.246349	2.5306	9.91351		CGATGGCTCCTACAGA-1-0-0	A484_1	A484	KPC	1.02575	1.27825
TTTACTGTCTGGAGCC-1-0-0-0	A484_1	A484	KPC	0.588784	0.709468	-8.35783	10.34		CGATGGCTCTCCAGGG-1-0-0	A484_1	A484	KPC	0.387963	1.07675
TTTATGCTCTCTGCTG-1-0-0-0	A484_1	A484	KPC	0.260774	-0.415961	1.73124	12.1755		CGATGTAAGATCTGCT-1-0-0	A484_1	A484	KPC	0.41055	0.0890563
TTTCCTCCACGTGAGA-1-0-0-0	A484_1	A484	KPC	0.732198	0.479955	12.5553	6.00832		CGATGTAAGGCTCATT-1-0-0	A484_1	A484	KPC	0.396706	0.568025
TTTCCTCGTCTCTCTG-1-0-0-0	A484_1	A484	KPC	0.403386	0.520508	-1.13855	-2.48576		CGATGTAAGTACGTAA-1-0-0	A484_1	A484	KPC	0.508997	1.63458
TTTCCTCTCTATCCTA-1-0-0-0	A484_1	A484	KPC	0.775355	0.0214216	-4.03189	8.22305		CGATGTAAGTGTACGG-1-0-0	A484_1	A484	KPC	0.248644	0.395632
TTTGCGCAGCGTCAAG-1-0-0-0	A484_1	A484	KPC	1.36578	1.07652	-7.18304	12.6612		CGATGTACAAGAGTCG-1-0-0	A484_1	A484	KPC	1.24022	1.27974
TTTGCGCAGTATTGGA-1-0-0-0	A484_1	A484	KPC	1.1796	0.900561	-7.61268	11.6836		CGATGTACAGGAACGT-1-0-0	A484_1	A484	KPC	0.889525	0.647642
TTTGCGCCACTGAAGG-1-0-0-0	A484_1	A484	KPC	0.497386	0.793461	-4.09088	-2.92869		CGATGTACATCTGGTA-1-0-0	A484_1	A484	KPC	0.547384	1.38185
TTTGCGCCAGACAAAT-1-0-0-0	A484_1	A484	KPC	0.682225	0.225172	-6.09842	12.4748		CGATGTAGTCGCATAT-1-0-0	A484_1	A484	KPC	0.460384	0.919722
TTTGCGCTCAAACGGG-1-0-0-0	A484_1	A484	KPC	0.51235	0.381676	-2.63351	-3.64951		CGATGTAGTCGCCATG-1-0-0	A484_1	A484	KPC	0.481253	0.659187
TTTGCGCTCGTCTGAA-1-0-0-0	A484_1	A484	KPC	0.575581	-0.0352019	-3.92194	8.90203		CGATGTAGTCTTCTCG-1-0-0	A484_1	A484	KPC	0.581677	1.20578
TTTGGTTCAGCCACCA-1-0-0-0	A484_1	A484	KPC	0.349105	1.60698	-0.94853	-1.87245		CGATGTAGTGACCAAG-1-0-0	A484_1	A484	KPC	0.444745	0.674382
TTTGGTTCATATACCG-1-0-0-0	A484_1	A484	KPC	0.486486	0.576269	4.62401	-1.46217		CGATGTAGTTGCGTTA-1-0-0	A484_1	A484	KPC	0.690387	1.27038
TTTGGTTCATCTACGA-1-0-0-0	A484_1	A484	KPC	0.216876	0.800677	2.26511	-1.14647		CGATGTATCAGCTCGG-1-0-0	A484_1	A484	KPC	0.505077	1.36149
TTTGGTTTCGTCCAGG-1-0-0-0	A484_1	A484	KPC	0.273364	1.0419	-4.26407	-2.64348		CGATGTATCAGGTTCA-1-0-0	A484_1	A484	KPC	0.249701	0.544479
TTTGGTTTCGTTGCCT-1-0-0-0	A484_1	A484	KPC	1.25435	0.698726	-1.28801	7.6341		CGATGTATCCTTGCCA-1-0-0	A484_1	A484	KPC	0.263406	1.08335
TTTGTCAAGGCGACAT-1-0-0-0	A484_1	A484	KPC	1.03608	0.45321	-7.16861	12.2679		CGATGTATCTTTAGGG-1-0-0	A484_1	A484	KPC	0.558495	0.632776
TTTGTCAGTGCAGACA-1-0-0-0	A484_1	A484	KPC	0.501084	-0.191013	11.8295	1.35077		CGATTGAAGCGTCTAT-1-0-0	A484_1	A484	KPC	0.301353	0.102128
TTTGTCAGTTGATTCG-1-0-0-0	A484_1	A484	KPC	1.19802	1.57167	-1.58038	14.6189		CGATTGAAGTTGTAGA-1-0-0	A484_1	A484	KPC	0.273767	0.470865
AAACCTGAGGCCATAG-1-1-0-0	A484_2	A484	KPC	0.253998	0.465714	-6.15926	9.38212		CGATTGAGTAAGGGAA-1-0-0	A484_1	A484	KPC	0.2346	0.518959
AAACCTGCATGAAGTA-1-1-0-0	A484_2	A484	KPC	0.389854	0.391063	5.56375	13.8767		CGATTGAGTACACCGC-1-0-0	A484_1	A484	KPC	0.783635	0.324369
AAACGGGCACTTGGAT-1-1-0-0	A484_2	A484	KPC	0.509571	1.21908	4.49373	-1.75605		CGATTGAGTTCTGAAC-1-0-0	A484_1	A484	KPC	0.235159	1.1126
AAACGGGGTCTAGGTT-1-1-0-0	A484_2	A484	KPC	0.526297	-0.239644	6.74626	12.8399		CGATTGATCCCTCTTT-1-0-0	A484_1	A484	KPC	1.3353	0.650939
AAACGGGGTGACCAAG-1-1-0-0	A484_2	A484	KPC	0.268934	-0.481715	1.60475	11.8466		CGATTGATCCTATGTT-1-0-0	A484_1	A484	KPC	0.395965	1.10346
AAACGGGTCAAGGCTT-1-1-0-0	A484_2	A484	KPC	0.500774	0.387771	-7.17015	10.736		CGATTGATCGGTTCGG-1-0-0	A484_1	A484	KPC	0.306996	-0.204977
AAACGGGTCACCCTCA-1-1-0-0	A484_2	A484	KPC	0.398031	0.0680472	-7.16307	9.87898		CGATTGATCTGAGTGT-1-0-0	A484_1	A484	KPC	0.759312	0.041045
AAACGGGTCACCTCGT-1-1-0-0	A484_2	A484	KPC	0.423888	1.08843	4.25334	13.9932		CGCCAAGAGCACGCCT-1-0-0	A484_1	A484	KPC	0.120868	0.795689
AAAGATGAGCTAGTCT-1-1-0-0	A484_2	A484	KPC	0.320916	1.07433	-0.102035	-2.22893		CGCCAAGAGTCGTACT-1-0-0	A484_1	A484	KPC	0.63514	1.00172
AAAGATGAGTATCTCG-1-1-0-0	A484_2	A484	KPC	0.690586	0.895682	0.263401	0.615191		CGCCAAGCAAGCTGAG-1-0-0	A484_1	A484	KPC	0.685268	0.216165
AAAGCAAAGCTAGTTC-1-1-0-0	A484_2	A484	KPC	0.546575	1.05984	1.58408	-2.05162		CGCCAAGCAGACAAGC-1-0-0	A484_1	A484	KPC	0.329955	0.248934
AAAGCAACAATGGAAT-1-1-0-0	A484_2	A484	KPC	0.33945	0.693729	2.49864	7.53856		CGCCAAGCAGGGTATG-1-0-0	A484_1	A484	KPC	0.97856	1.03027
AAAGCAAGTTAGAACA-1-1-0-0	A484_2	A484	KPC	0.856067	0.964811	0.63342	11.9362		CGCCAAGGTACCATCA-1-0-0	A484_1	A484	KPC	0.314399	0.889243
AAAGTAGAGGCAAAGA-1-1-0-0	A484_2	A484	KPC	1.16011	1.65177	-1.92228	14.3881		CGCCAAGGTCGGCATC-1-0-0	A484_1	A484	KPC	0.767328	0.326136
AAAGTAGAGGGTATCG-1-1-0-0	A484_2	A484	KPC	0.851972	0.504531	5.56433	12.2883		CGCCAAGTCAACACTG-1-0-0	A484_1	A484	KPC	0.529281	0.903649
AAAGTAGCATCGGGTC-1-1-0-0	A484_2	A484	KPC	0.258841	-0.262626	5.73667	13.1418		CGCCAAGTCATAGCAC-1-0-0	A484_1	A484	KPC	1.06587	1.78609
AAATGCCAGGCCCTTG-1-1-0-0	A484_2	A484	KPC	0.577053	0.66285	-0.199276	9.86526		CGCCAAGTCCAAAGTC-1-0-0	A484_1	A484	KPC	0.623205	0.339959
AAATGCCAGTCATCCA-1-1-0-0	A484_2	A484	KPC	0.250014	0.631126	-3.39938	-2.33831		CGCCAAGTCTGCCCTA-1-0-0	A484_1	A484	KPC	1.00365	0.379141
AACACGTAGTGCTGCC-1-1-0-0	A484_2	A484	KPC	0.300472	0.0694301	0.122333	0.94559		CGCGGTAAGAGTACCG-1-0-0	A484_1	A484	KPC	0.629001	1.63958
AACACGTCAAACCTAC-1-1-0-0	A484_2	A484	KPC	0.349625	0.583295	-4.3482	-3.21791		CGCGGTAAGATAGTCA-1-0-0	A484_1	A484	KPC	1.05193	1.55096
AACACGTCAGTATGCT-1-1-0-0	A484_2	A484	KPC	0.316541	0.690187	-4.76831	-2.7806		CGCGGTAGTATTCGTG-1-0-0	A484_1	A484	KPC	0.531112	-0.0660537
AACACGTCATTACGAC-1-1-0-0	A484_2	A484	KPC	1.27769	0.519614	-4.85554	12.8475		CGCGGTAGTGGAAAGA-1-0-0	A484_1	A484	KPC	0.425944	1.57699
AACCATGAGCTGTCTA-1-1-0-0	A484_2	A484	KPC	0.319751	0.543134	-4.07055	-1.91483		CGCGGTATCCAAACAC-1-0-0	A484_1	A484	KPC	1.0654	0.988065
AACCATGTCGCCTGTT-1-1-0-0	A484_2	A484	KPC	0.846252	0.298422	-6.84797	11.8052		CGCGTTTCACACTGCG-1-0-0	A484_1	A484	KPC	0.400541	0.749102
AACGTTGAGAAACGCC-1-1-0-0	A484_2	A484	KPC	0.447919	0.347855	2.73654	7.20387		CGCGTTTCAGCTGTAT-1-0-0	A484_1	A484	KPC	0.541327	0.317322
AACGTTGGTTCTGGTA-1-1-0-0	A484_2	A484	KPC	0.264872	1.45865	1.71802	-1.6607		CGCGTTTCAGGTGGAT-1-0-0	A484_1	A484	KPC	0.487186	1.32309
AACGTTGTCTTCGAGA-1-1-0-0	A484_2	A484	KPC	0.578671	1.3218	3.49159	11.5485		CGCGTTTCATATGCTG-1-0-0	A484_1	A484	KPC	0.791985	1.26417
AACTCAGAGAGATGAG-1-1-0-0	A484_2	A484	KPC	0.233534	1.19321	1.15454	-0.347498		CGCGTTTCATGCCTTC-1-0-0	A484_1	A484	KPC	1.16691	1.70728
AACTCAGAGGGCTTCC-1-1-0-0	A484_2	A484	KPC	0.480678	0.459879	-0.0128091	7.68654		CGCGTTTGTGTCGCTG-1-0-0	A484_1	A484	KPC	0.859203	0.312564
AACTCAGCAAGGTTCT-1-1-0-0	A484_2	A484	KPC	0.271617	1.20028	-4.20861	-2.28729		CGCGTTTTCACAAACC-1-0-0	A484_1	A484	KPC	0.448056	1.365
AACTCCCCAGCTGGCT-1-1-0-0	A484_2	A484	KPC	0.611674	1.29197	3.54361	-3.21611		CGCGTTTTCGTAGGAG-1-0-0	A484_1	A484	KPC	0.369288	0.640046
AACTCCCGTCATGCAT-1-1-0-0	A484_2	A484	KPC	0.483788	0.495118	-1.54521	-1.64702		CGCTATCAGGTACTCT-1-0-0	A484_1	A484	KPC	0.350766	1.16963
AACTCCCGTGCTCTTC-1-1-0-0	A484_2	A484	KPC	0.579858	0.594776	4.1249	12.9151		CGCTATCCACATCCGG-1-0-0	A484_1	A484	KPC	0.65857	0.587545
AACTCTTAGGGCATGT-1-1-0-0	A484_2	A484	KPC	0.967569	1.12856	0.351519	15.3342		CGCTATCCACGGTAAG-1-0-0	A484_1	A484	KPC	0.38431	0.420075
AACTCTTCAACTGCGC-1-1-0-0	A484_2	A484	KPC	0.895358	0.152029	-3.60073	12.2015		CGCTATCCACTTAACG-1-0-0	A484_1	A484	KPC	1.06386	-0.124374
AACTCTTCAAGCCGCT-1-1-0-0	A484_2	A484	KPC	0.344501	0.778247	1.51459	-2.65572		CGCTATCCATTCTCAT-1-0-0	A484_1	A484	KPC	0.919078	0.746411
AACTCTTCATCACCCT-1-1-0-0	A484_2	A484	KPC	0.346049	-0.0027453	5.31467	13.3699		CGCTATCGTCTGATTG-1-0-0	A484_1	A484	KPC	0.633795	1.06554
AACTCTTCATGCATGT-1-1-0-0	A484_2	A484	KPC	0.458767	1.00928	0.937092	-1.59413		CGCTATCGTGATGATA-1-0-0	A484_1	A484	KPC	0.5551	0.978887
AACTCTTTCCAGAAGG-1-1-0-0	A484_2	A484	KPC	0.395886	0.0738364	1.21871	-1.54671		CGCTATCGTGTAACGG-1-0-0	A484_1	A484	KPC	0.583806	1.83469
AACTGGTGTCGGGTCT-1-1-0-0	A484_2	A484	KPC	0.691511	0.20214	-1.95397	13.1072		CGCTATCGTTTGGCGC-1-0-0	A484_1	A484	KPC	0.183257	0.333625
AACTGGTTCGCCCTTA-1-1-0-0	A484_2	A484	KPC	0.751154	0.716782	-1.1542	13.2505		CGCTATCTCAGTGTTG-1-0-0	A484_1	A484	KPC	1.05074	0.0520312
AACTGGTTCTGTGCAA-1-1-0-0	A484_2	A484	KPC	0.869985	0.660435	-3.08801	9.95103		CGCTATCTCCAAACAC-1-0-0	A484_1	A484	KPC	0.49954	1.20739
AACTTTCAGTGGTAAT-1-1-0-0	A484_2	A484	KPC	0.376508	0.536887	-3.63691	-3.64105		CGCTATCTCCTAAGTG-1-0-0	A484_1	A484	KPC	0.415192	1.60016
AACTTTCTCGCCTGTT-1-1-0-0	A484_2	A484	KPC	0.951008	0.921241	-0.835163	14.4366		CGCTGGAAGTGAACAT-1-0-0	A484_1	A484	KPC	0.709825	0.504525
AACTTTCTCGGATGTT-1-1-0-0	A484_2	A484	KPC	0.352584	0.850514	3.45892	9.68504		CGCTGGAAGTGTACTC-1-0-0	A484_1	A484	KPC	0.680199	0.659652
AAGACCTTCCATGAGT-1-1-0-0	A484_2	A484	KPC	0.516115	0.50032	-0.116683	11.548		CGCTGGACAGGAATGC-1-0-0	A484_1	A484	KPC	0.298348	1.65426
AAGCCGCCAGCCTTTC-1-1-0-0	A484_2	A484	KPC	0.51626	0.150034	2.04165	-0.131142		CGCTGGACATCACGTA-1-0-0	A484_1	A484	KPC	0.387634	0.606867
AAGCCGCTCAAGCCTA-1-1-0-0	A484_2	A484	KPC	0.740699	1.5638	0.1267	14.4353		CGCTGGACATGCCACG-1-0-0	A484_1	A484	KPC	1.27756	1.23
AAGGAGCAGTTTAGGA-1-1-0-0	A484_2	A484	KPC	0.333173	0.60051	-3.66835	-3.61727		CGCTGGAGTCAGAAGC-1-0-0	A484_1	A484	KPC	0.36461	0.276273
AAGGAGCCACGAGAGT-1-1-0-0	A484_2	A484	KPC	0.475567	-0.203378	-6.28314	7.60094		CGCTGGAGTCCAACTA-1-0-0	A484_1	A484	KPC	0.739901	0.725767
AAGGAGCTCCAAGCCG-1-1-0-0	A484_2	A484	KPC	0.204845	0.463169	-1.53269	-1.00527		CGCTGGAGTCGGGTCT-1-0-0	A484_1	A484	KPC	0.234967	1.13817
AAGGCAGCACCAACCG-1-1-0-0	A484_2	A484	KPC	0.683299	0.247333	-6.78551	11.6479		CGCTGGAGTCTCGTTC-1-0-0	A484_1	A484	KPC	0.211952	1.8706
AAGGCAGGTCTACCTC-1-1-0-0	A484_2	A484	KPC	0.49309	0.202437	-0.608824	9.46821		CGCTTCAAGAAAGTGG-1-0-0	A484_1	A484	KPC	0.214064	-0.127954
AAGGCAGGTGTTCTTT-1-1-0-0	A484_2	A484	KPC	0.130217	0.933843	-3.25335	-1.12158		CGCTTCAAGAAGGCCT-1-0-0	A484_1	A484	KPC	0.948366	0.952677
AAGGTTCAGCGTCTAT-1-1-0-0	A484_2	A484	KPC	1.04426	0.611526	-7.56752	11.2775		CGCTTCAAGAAGGTGA-1-0-0	A484_1	A484	KPC	0.467559	-0.258512
AAGGTTCAGCTACCTA-1-1-0-0	A484_2	A484	KPC	1.02612	0.821663	-3.5727	13.3951		CGCTTCAAGCAGCCTC-1-0-0	A484_1	A484	KPC	0.358926	0.527319
AAGGTTCAGTGCCATT-1-1-0-0	A484_2	A484	KPC	0.248011	0.887202	2.15265	-1.23578		CGCTTCAAGCTCCTCT-1-0-0	A484_1	A484	KPC	0.522327	0.0397182
AAGGTTCCAACACCCG-1-1-0-0	A484_2	A484	KPC	0.277799	1.40902	-0.0308219	-2.06165		CGCTTCACACCACCAG-1-0-0	A484_1	A484	KPC	0.678574	0.368822
AAGGTTCGTAGAAAGG-1-1-0-0	A484_2	A484	KPC	1.03878	0.839678	-1.01934	15.0502		CGCTTCACACGGCCAT-1-0-0	A484_1	A484	KPC	0.536775	1.55555
AAGGTTCGTTCCACGG-1-1-0-0	A484_2	A484	KPC	0.399187	1.46228	0.509481	7.67779		CGCTTCACACGGTAAG-1-0-0	A484_1	A484	KPC	1.1298	0.675005
AAGTCTGCAGTATAAG-1-1-0-0	A484_2	A484	KPC	0.65325	0.549653	-4.05769	5.04795		CGCTTCACAGTCCTTC-1-0-0	A484_1	A484	KPC	1.29122	1.78891
AAGTCTGGTTCGTTGA-1-1-0-0	A484_2	A484	KPC	0.298596	-0.254679	4.61341	13.9944		CGCTTCACATTAGGCT-1-0-0	A484_1	A484	KPC	0.172893	-0.158141
AAGTCTGTCAGCACAT-1-1-0-0	A484_2	A484	KPC	0.441374	0.69848	-4.35844	-2.87466		CGCTTCAGTACGACCC-1-0-0	A484_1	A484	KPC	0.497709	0.0714354
AATCCAGAGAGCTTCT-1-1-0-0	A484_2	A484	KPC	0.402841	0.347929	-0.0348496	0.559309		CGCTTCAGTAGCTGCC-1-0-0	A484_1	A484	KPC	0.518387	-0.156653
AATCCAGAGTCGATAA-1-1-0-0	A484_2	A484	KPC	0.484714	1.9625	1.9884	-1.58018		CGCTTCAGTTAAGTAG-1-0-0	A484_1	A484	KPC	0.5522	0.948714
AATCGGTAGCGAGAAA-1-1-0-0	A484_2	A484	KPC	0.216251	-0.0265164	-4.34479	-1.58869		CGCTTCATCACCGGGT-1-0-0	A484_1	A484	KPC	0.466841	0.0205061
AATCGGTAGCTGAAAT-1-1-0-0	A484_2	A484	KPC	0.992027	0.277898	-3.48981	10.107		CGCTTCATCACGAAGG-1-0-0	A484_1	A484	KPC	0.890305	0.671198
AATCGGTAGTACGTAA-1-1-0-0	A484_2	A484	KPC	0.666743	-0.298837	-7.03187	11.4365		CGCTTCATCGGCTTGG-1-0-0	A484_1	A484	KPC	0.172167	0.525159
AATCGGTGTCTTCTCG-1-1-0-0	A484_2	A484	KPC	1.20786	0.111641	-6.6832	12.7212		CGGACACAGATCGATA-1-0-0	A484_1	A484	KPC	0.472933	1.39722
ACACCAAAGCGTGTCC-1-1-0-0	A484_2	A484	KPC	0.891246	0.132633	-3.64949	9.28711		CGGACACCAATACGCT-1-0-0	A484_1	A484	KPC	0.440392	0.507463
ACACCAAGTATGCTTG-1-1-0-0	A484_2	A484	KPC	0.517455	0.510251	-4.69716	-3.11841		CGGACACCAGCTGCTG-1-0-0	A484_1	A484	KPC	0.627908	0.347224
ACACCAAGTGTAATGA-1-1-0-0	A484_2	A484	KPC	0.426051	0.261605	-0.370588	-0.0123626		CGGACACGTCTGGAGA-1-0-0	A484_1	A484	KPC	0.945441	1.12748
ACACCAATCCAAACAC-1-1-0-0	A484_2	A484	KPC	0.207744	0.500173	-3.50149	-0.944483		CGGACACGTGACGGTA-1-0-0	A484_1	A484	KPC	0.2023	0.0382283
ACACCAATCTTGTCAT-1-1-0-0	A484_2	A484	KPC	0.442984	0.209066	-2.93165	-2.12243		CGGACACTCTTATCTG-1-0-0	A484_1	A484	KPC	0.368462	0.404235
ACACCCTAGTGAAGTT-1-1-0-0	A484_2	A484	KPC	0.371511	0.918613	4.29654	-1.84669		CGGACGTAGAAGCCCA-1-0-0	A484_1	A484	KPC	0.850972	1.64588
ACACCCTCACTAGTAC-1-1-0-0	A484_2	A484	KPC	0.238261	0.369987	2.30695	10.7446		CGGACGTAGATATGGT-1-0-0	A484_1	A484	KPC	0.431325	1.50008
ACACCCTGTCGGGTCT-1-1-0-0	A484_2	A484	KPC	0.5172	0.0231998	-7.06253	9.83437		CGGACGTAGGAATGGA-1-0-0	A484_1	A484	KPC	0.546747	0.127284
ACACCCTTCGCTGATA-1-1-0-0	A484_2	A484	KPC	0.798199	0.356448	-3.61483	12.3293		CGGACGTCAATAAGCA-1-0-0	A484_1	A484	KPC	0.275987	0.275406
ACACCCTTCGGTTAAC-1-1-0-0	A484_2	A484	KPC	0.501641	1.43244	1.03759	-2.35678		CGGACGTCATTAGGCT-1-0-0	A484_1	A484	KPC	1.01543	1.34663
ACACCGGAGACCTAGG-1-1-0-0	A484_2	A484	KPC	0.866374	0.851951	-4.86278	12.5336		CGGACGTGTAGAAGGA-1-0-0	A484_1	A484	KPC	0.537492	1.23301
ACACCGGAGCTGATAA-1-1-0-0	A484_2	A484	KPC	0.382378	0.78407	-3.14994	-3.19098		CGGACGTTCGTTTATC-1-0-0	A484_1	A484	KPC	0.208751	0.38812
ACACCGGCACAGACAG-1-1-0-0	A484_2	A484	KPC	0.224029	0.515825	-3.88134	-2.32658		CGGACTGAGAACAACT-1-0-0	A484_1	A484	KPC	0.763571	0.596355
ACACCGGGTGGTACAG-1-1-0-0	A484_2	A484	KPC	0.257197	1.05342	-4.21689	-1.96521		CGGACTGAGGTGCACA-1-0-0	A484_1	A484	KPC	0.800306	1.10071
ACACCGGTCAGGTTCA-1-1-0-0	A484_2	A484	KPC	0.442254	-0.313476	-6.01224	10.7534		CGGACTGCAATACGCT-1-0-0	A484_1	A484	KPC	0.719864	0.526258
ACACTGACAGTCGATT-1-1-0-0	A484_2	A484	KPC	0.572413	0.269591	6.64479	11.7966		CGGACTGCAGCTCGCA-1-0-0	A484_1	A484	KPC	1.00627	1.45623
ACAGCCGCACGTGAGA-1-1-0-0	A484_2	A484	KPC	0.318635	1.08549	-3.97242	-2.66975		CGGACTGTCAGCTCGG-1-0-0	A484_1	A484	KPC	0.583039	0.0884578
ACAGCCGCATGATCCA-1-1-0-0	A484_2	A484	KPC	0.351885	0.156166	3.77343	12.7164		CGGACTGTCCTAGGGC-1-0-0	A484_1	A484	KPC	0.362138	0.652884
ACAGCCGCATGCATGT-1-1-0-0	A484_2	A484	KPC	0.303177	0.439613	-6.69209	9.27297		CGGAGCTAGAACAACT-1-0-0	A484_1	A484	KPC	1.20054	0.792377
ACAGCCGGTCCCTTGT-1-1-0-0	A484_2	A484	KPC	0.393912	0.0230787	-8.13561	10.5228		CGGAGCTAGAAGAAGC-1-0-0	A484_1	A484	KPC	0.809435	0.466645
ACAGCCGGTCTCCATC-1-1-0-0	A484_2	A484	KPC	0.572477	0.441274	-6.86507	11.0022		CGGAGCTAGGGTCTCC-1-0-0	A484_1	A484	KPC	0.194799	0.278133
ACAGCTACAGTCCTTC-1-1-0-0	A484_2	A484	KPC	0.421675	0.870119	-4.37548	-2.248		CGGAGCTCAAAGAATC-1-0-0	A484_1	A484	KPC	0.592161	0.191607
ACAGCTAGTGTGACGA-1-1-0-0	A484_2	A484	KPC	0.741131	0.56695	-1.47185	12.0935		CGGAGCTCATGAACCT-1-0-0	A484_1	A484	KPC	0.400946	0.675717
ACAGCTAGTTATGCGT-1-1-0-0	A484_2	A484	KPC	0.330248	1.13986	1.2967	-1.59912		CGGAGCTGTGCGCTTG-1-0-0	A484_1	A484	KPC	0.838117	1.65232
ACAGCTATCATAAAGG-1-1-0-0	A484_2	A484	KPC	0.837437	-0.100209	-6.58244	12.7106		CGGAGCTGTTAAGGGC-1-0-0	A484_1	A484	KPC	0.806316	0.75605
ACATACGAGGCCGAAT-1-1-0-0	A484_2	A484	KPC	0.772111	0.554607	-2.91472	12.068		CGGAGCTTCAGCTCTC-1-0-0	A484_1	A484	KPC	0.74416	0.645665
ACATACGCAGATGGCA-1-1-0-0	A484_2	A484	KPC	0.468996	-0.518779	2.84721	12.8468		CGGAGCTTCCACGAAT-1-0-0	A484_1	A484	KPC	0.515661	1.18076
ACATCAGTCCTACAGA-1-1-0-0	A484_2	A484	KPC	0.318817	-0.332072	6.00722	13.1719		CGGAGCTTCCCTAACC-1-0-0	A484_1	A484	KPC	0.473489	0.580869
ACATGGTAGAATAGGG-1-1-0-0	A484_2	A484	KPC	1.05299	0.41744	-6.4264	12.4251		CGGAGCTTCTTGCCGT-1-0-0	A484_1	A484	KPC	1.10074	0.584572
ACATGGTGTTGAGTTC-1-1-0-0	A484_2	A484	KPC	0.260502	0.246149	5.57652	13.6821		CGGAGTCAGAGTACCG-1-0-0	A484_1	A484	KPC	1.50913	0.0326556
ACATGGTGTTGTACAC-1-1-0-0	A484_2	A484	KPC	0.547376	0.625538	-4.6554	-2.50835		CGGAGTCAGGGTCGAT-1-0-0	A484_1	A484	KPC	1.01664	0.474687
ACATGGTTCAAACAAG-1-1-0-0	A484_2	A484	KPC	0.650254	0.170809	-2.76216	8.65831		CGGAGTCCAGCCAGAA-1-0-0	A484_1	A484	KPC	0.62065	1.16105
ACATGGTTCCTGCTTG-1-1-0-0	A484_2	A484	KPC	0.473799	0.155204	3.10339	6.50284		CGGAGTCCAGCTTAAC-1-0-0	A484_1	A484	KPC	0.411561	1.07889
ACCAGTAGTCAACATC-1-1-0-0	A484_2	A484	KPC	0.413075	0.792176	-3.27123	-1.04178		CGGAGTCTCATTATCC-1-0-0	A484_1	A484	KPC	0.472357	0.0466344
ACCCACTAGAAACCGC-1-1-0-0	A484_2	A484	KPC	0.32341	-0.248369	6.19759	12.9992		CGGAGTCTCGTAGGAG-1-0-0	A484_1	A484	KPC	0.504608	0.408923
ACCCACTGTCTGCAAT-1-1-0-0	A484_2	A484	KPC	0.490085	1.39188	2.17117	-2.9151		CGGAGTCTCTCTAAGG-1-0-0	A484_1	A484	KPC	0.65282	0.384269
ACCCACTTCTATCGCC-1-1-0-0	A484_2	A484	KPC	0.49671	1.20391	4.18057	-1.32373		CGGAGTCTCTGCCAGG-1-0-0	A484_1	A484	KPC	0.678608	-0.175783
ACCGTAAAGCCACCTG-1-1-0-0	A484_2	A484	KPC	0.642489	0.506839	2.45265	-2.86343		CGGCTAGAGACTAGAT-1-0-0	A484_1	A484	KPC	0.706113	1.26311
ACCGTAACATGGAATA-1-1-0-0	A484_2	A484	KPC	0.157244	0.732865	-0.321825	-1.66241		CGGCTAGAGCGCCTCA-1-0-0	A484_1	A484	KPC	0.248754	0.484796
ACCGTAATCGCGCCAA-1-1-0-0	A484_2	A484	KPC	0.827854	0.842642	3.40235	-3.00807		CGGCTAGAGCGCCTTG-1-0-0	A484_1	A484	KPC	0.411683	1.54343
ACCTTTACAAACGCGA-1-1-0-0	A484_2	A484	KPC	0.639165	0.56291	5.98676	10.6156		CGGCTAGAGCTGTTCA-1-0-0	A484_1	A484	KPC	0.488702	1.38355
ACCTTTACAACGCACC-1-1-0-0	A484_2	A484	KPC	0.715161	0.292606	4.8493	12.4245		CGGCTAGCATCACGTA-1-0-0	A484_1	A484	KPC	0.384671	0.842754
ACCTTTACACCCATGG-1-1-0-0	A484_2	A484	KPC	0.310469	0.41793	1.69911	-1.43386		CGGCTAGCATGTCCTC-1-0-0	A484_1	A484	KPC	0.589724	0.543543
ACCTTTATCCCTCTTT-1-1-0-0	A484_2	A484	KPC	0.813498	1.30081	-1.34373	14.1298		CGGCTAGCATGTCTCC-1-0-0	A484_1	A484	KPC	0.340665	0.378789
ACCTTTATCTCTTGAT-1-1-0-0	A484_2	A484	KPC	0.728229	0.758873	-0.565007	8.02041		CGGCTAGCATTGGGCC-1-0-0	A484_1	A484	KPC	0.297826	0.586978
ACGAGCCGTGCGAAAC-1-1-0-0	A484_2	A484	KPC	0.419775	0.374389	1.12636	11.6176		CGGCTAGTCGTGACAT-1-0-0	A484_1	A484	KPC	1.04926	0.873819
ACGAGCCGTGTTTGTG-1-1-0-0	A484_2	A484	KPC	0.168506	0.415904	0.0580577	-0.622533		CGGGTCAAGGTAGCTG-1-0-0	A484_1	A484	KPC	0.344677	0.939684
ACGAGGAAGTGATCGG-1-1-0-0	A484_2	A484	KPC	0.284947	0.634464	-0.622657	2.28579		CGGGTCAAGTGTGAAT-1-0-0	A484_1	A484	KPC	0.41544	1.12265
ACGAGGAGTCTCGTTC-1-1-0-0	A484_2	A484	KPC	0.422607	1.37483	1.33796	-2.12145		CGGGTCACACCACCAG-1-0-0	A484_1	A484	KPC	0.192384	0.116315
ACGAGGATCAGAAATG-1-1-0-0	A484_2	A484	KPC	1.1717	0.540904	-6.0815	12.8511		CGGGTCACAGTGGGAT-1-0-0	A484_1	A484	KPC	0.218975	0.823207
ACGATACAGTGCAAGC-1-1-0-0	A484_2	A484	KPC	0.64624	0.294095	-4.65545	11.1287		CGGGTCAGTCGGCACT-1-0-0	A484_1	A484	KPC	0.31994	0.5518
ACGATACGTTTACTCT-1-1-0-0	A484_2	A484	KPC	0.502884	0.805269	-0.215879	-2.44502		CGGGTCATCACGGTTA-1-0-0	A484_1	A484	KPC	0.429815	0.76474
ACGATGTAGAAGGCCT-1-1-0-0	A484_2	A484	KPC	0.216777	0.642956	-1.59352	-1.9234		CGGGTCATCTAGCACA-1-0-0	A484_1	A484	KPC	1.03587	0.786951
ACGATGTCATGAAGTA-1-1-0-0	A484_2	A484	KPC	0.568316	0.715897	-8.11273	11.0746		CGGTTAAAGAACAACT-1-0-0	A484_1	A484	KPC	0.912477	1.17267
ACGATGTTCACAACGT-1-1-0-0	A484_2	A484	KPC	0.286454	1.03895	-2.71462	-1.55236		CGGTTAAAGAATGTGT-1-0-0	A484_1	A484	KPC	0.401497	0.945619
ACGATGTTCCTGCAGG-1-1-0-0	A484_2	A484	KPC	0.385918	1.38748	4.3208	-1.22906		CGGTTAAAGATGTGGC-1-0-0	A484_1	A484	KPC	0.468729	0.110895
ACGCAGCAGCCGCCTA-1-1-0-0	A484_2	A484	KPC	0.276384	0.593474	1.95287	0.767881		CGGTTAAAGCACGCCT-1-0-0	A484_1	A484	KPC	0.451233	0.635479
ACGCAGCTCTTACCGC-1-1-0-0	A484_2	A484	KPC	1.14884	0.28749	-3.84961	11.001		CGGTTAAAGTGGCACA-1-0-0	A484_1	A484	KPC	0.301229	0.5374
ACGCCAGCACGGACAA-1-1-0-0	A484_2	A484	KPC	0.388121	0.2854	-0.991092	-0.0409019		CGGTTAACATGAACCT-1-0-0	A484_1	A484	KPC	0.497519	1.37786
ACGCCAGTCATGTCCC-1-1-0-0	A484_2	A484	KPC	0.423483	0.324522	2.70293	6.74941		CGGTTAACATGGTCAT-1-0-0	A484_1	A484	KPC	0.492334	-0.0734133
ACGCCGAAGGCATGTG-1-1-0-0	A484_2	A484	KPC	0.289675	0.57019	-4.61178	-3.02606		CGGTTAAGTACTCAAC-1-0-0	A484_1	A484	KPC	0.358374	0.575697
ACGCCGACACCACCAG-1-1-0-0	A484_2	A484	KPC	0.245773	-0.313688	1.80471	10.7145		CGGTTAAGTAGGGACT-1-0-0	A484_1	A484	KPC	0.316582	0.580587
ACGCCGACATGGTTGT-1-1-0-0	A484_2	A484	KPC	0.989027	0.408769	-6.55736	11.2218		CGGTTAAGTCAATGTC-1-0-0	A484_1	A484	KPC	0.327431	0.0770923
ACGGAGATCCATGCTC-1-1-0-0	A484_2	A484	KPC	0.547564	0.269597	-6.71335	10.4848		CGGTTAAGTTCAGACT-1-0-0	A484_1	A484	KPC	0.329166	0.703006
ACGGGCTGTTTGTTGG-1-1-0-0	A484_2	A484	KPC	1.22116	0.742565	-7.081	11.8023		CGGTTAATCTTTACAC-1-0-0	A484_1	A484	KPC	0.520757	0.380928
ACGGGTCCAATGGAGC-1-1-0-0	A484_2	A484	KPC	0.420081	0.128318	-4.40257	-2.29209		CGTAGCGAGCTCAACT-1-0-0	A484_1	A484	KPC	0.377546	0.0972664
ACGGGTCTCGGCGCAT-1-1-0-0	A484_2	A484	KPC	0.26649	1.03689	-0.072499	-1.42424		CGTAGCGAGGGTATCG-1-0-0	A484_1	A484	KPC	0.565779	0.248926
ACGTCAAAGTGTCCAT-1-1-0-0	A484_2	A484	KPC	0.380681	1.72645	2.02286	-2.46014		CGTAGCGCAAGGACAC-1-0-0	A484_1	A484	KPC	0.753791	-0.287661
ACGTCAACAAGGGTCA-1-1-0-0	A484_2	A484	KPC	0.645007	0.174557	6.4328	12.5167		CGTAGCGCACTTAACG-1-0-0	A484_1	A484	KPC	0.416274	0.92555
ACGTCAACAGATCGGA-1-1-0-0	A484_2	A484	KPC	1.05843	1.84604	-0.314734	11.6191		CGTAGCGTCCACGCAG-1-0-0	A484_1	A484	KPC	0.52596	0.694007
ACGTCAACATGCTAGT-1-1-0-0	A484_2	A484	KPC	0.345144	0.874257	-2.95018	-2.28741		CGTAGGCCACAGCCCA-1-0-0	A484_1	A484	KPC	1.14998	0.941904
ACGTCAAGTTTAAGCC-1-1-0-0	A484_2	A484	KPC	0.333832	1.44563	1.67592	-2.62741		CGTAGGCTCAGGATCT-1-0-0	A484_1	A484	KPC	0.500106	0.171146
ACTGAACAGCGTTTAC-1-1-0-0	A484_2	A484	KPC	0.398934	1.89629	1.14542	-2.64386		CGTAGGCTCGCACTCT-1-0-0	A484_1	A484	KPC	0.86962	1.27851
ACTGAACCAGTATCTG-1-1-0-0	A484_2	A484	KPC	0.569971	0.948338	4.70412	13.8025		CGTAGGCTCTCCCTGA-1-0-0	A484_1	A484	KPC	0.443858	0.424714
ACTGAGTAGTACGTTC-1-1-0-0	A484_2	A484	KPC	0.272023	0.572428	-1.43413	-1.95228		CGTAGGCTCTCGCATC-1-0-0	A484_1	A484	KPC	0.509251	0.770438
ACTGAGTTCATCACCC-1-1-0-0	A484_2	A484	KPC	0.418682	1.64379	2.21782	-2.14254		CGTAGGCTCTCTGTCG-1-0-0	A484_1	A484	KPC	0.568082	1.83605
ACTGAGTTCTTCGAGA-1-1-0-0	A484_2	A484	KPC	0.419984	1.46015	2.01383	-2.39284		CGTAGGCTCTGAGGGA-1-0-0	A484_1	A484	KPC	0.768033	0.531623
ACTGATGAGGTCATCT-1-1-0-0	A484_2	A484	KPC	1.0672	0.446569	-6.30991	12.8906		CGTAGGCTCTTCGAGA-1-0-0	A484_1	A484	KPC	0.905317	0.945851
ACTGATGCATCTGGTA-1-1-0-0	A484_2	A484	KPC	0.79135	1.10995	1.58237	14.8039		CGTCACTAGAATAGGG-1-0-0	A484_1	A484	KPC	0.437157	0.21602
ACTGCTCAGAAACCTA-1-1-0-0	A484_2	A484	KPC	0.680807	0.532336	-0.895561	14.3158		CGTCACTAGACCGGAT-1-0-0	A484_1	A484	KPC	0.828497	0.154325
ACTGCTCAGGAGTTGC-1-1-0-0	A484_2	A484	KPC	0.532987	1.5502	2.58	-1.83585		CGTCACTAGATAGGAG-1-0-0	A484_1	A484	KPC	0.816259	-0.0334232
ACTGCTCCAGCGAACA-1-1-0-0	A484_2	A484	KPC	0.735606	0.701843	-1.10279	6.75744		CGTCACTAGGGCACTA-1-0-0	A484_1	A484	KPC	0.600764	-0.128912
ACTGCTCCATGTCCTC-1-1-0-0	A484_2	A484	KPC	0.719906	0.556196	7.46593	12.5242		CGTCACTCACAACTGT-1-0-0	A484_1	A484	KPC	0.415547	1.12201
ACTGCTCTCACTCTTA-1-1-0-0	A484_2	A484	KPC	0.724242	0.223147	-1.5128	11.6863		CGTCACTCACACGCTG-1-0-0	A484_1	A484	KPC	1.2803	0.26676
ACTTACTCACGAAATA-1-1-0-0	A484_2	A484	KPC	0.429157	0.403401	2.03219	7.13556		CGTCACTGTAATTGGA-1-0-0	A484_1	A484	KPC	0.317023	0.477004
ACTTACTTCCTTAATC-1-1-0-0	A484_2	A484	KPC	0.740371	0.857932	0.353471	14.0279		CGTCACTGTGCACCAC-1-0-0	A484_1	A484	KPC	0.389699	0.654789
ACTTGTTAGGTTACCT-1-1-0-0	A484_2	A484	KPC	0.962199	1.16251	0.186425	13.1678		CGTCACTGTGTAAGTA-1-0-0	A484_1	A484	KPC	0.939337	1.00673
ACTTGTTAGTCCGGTC-1-1-0-0	A484_2	A484	KPC	0.38905	0.714905	0.287806	0.737563		CGTCACTTCATCTGCC-1-0-0	A484_1	A484	KPC	0.253854	0.507943
ACTTGTTCATGGTAGG-1-1-0-0	A484_2	A484	KPC	0.120658	0.673904	-1.24171	-0.998992		CGTCAGGAGCGTCAAG-1-0-0	A484_1	A484	KPC	0.786766	-0.138857
ACTTTCATCGCAGGCT-1-1-0-0	A484_2	A484	KPC	1.00221	0.18612	-5.12791	12.3832		CGTCAGGAGTGAACGC-1-0-0	A484_1	A484	KPC	0.36572	0.315872
AGAATAGAGCTTTGGT-1-1-0-0	A484_2	A484	KPC	0.743591	0.970379	3.82653	-2.19102		CGTCAGGAGTGGACGT-1-0-0	A484_1	A484	KPC	0.607973	0.123225
AGAATAGGTAGCGCTC-1-1-0-0	A484_2	A484	KPC	0.628046	0.896452	2.80686	13.6119		CGTCAGGCAGCATACT-1-0-0	A484_1	A484	KPC	0.159867	0.712676
AGAATAGGTCAGTGGA-1-1-0-0	A484_2	A484	KPC	0.895143	1.18228	0.590762	15.3571		CGTCAGGGTTCCCGAG-1-0-0	A484_1	A484	KPC	0.520081	0.595882
AGAATAGGTTGGACCC-1-1-0-0	A484_2	A484	KPC	0.304329	0.842015	-1.82827	3.39518		CGTCAGGGTTGACGTT-1-0-0	A484_1	A484	KPC	0.403859	1.2916
AGAATAGTCAGGCAAG-1-1-0-0	A484_2	A484	KPC	0.293341	1.69809	1.79263	-1.89891		CGTCAGGTCGGTCTAA-1-0-0	A484_1	A484	KPC	0.318994	0.692836
AGAATAGTCGATCCCT-1-1-0-0	A484_2	A484	KPC	0.672874	0.675145	1.92866	14.1051		CGTCCATAGACAGGCT-1-0-0	A484_1	A484	KPC	0.402211	0.972
AGAGCGACACCGTTGG-1-1-0-0	A484_2	A484	KPC	0.323637	0.369163	4.21534	11.0462		CGTCCATAGAGTCTGG-1-0-0	A484_1	A484	KPC	0.836415	0.242392
AGAGTGGAGTAATCCC-1-1-0-0	A484_2	A484	KPC	0.372148	-0.131739	-2.35706	5.95508		CGTCCATAGGTGCAAC-1-0-0	A484_1	A484	KPC	0.483232	1.11742
AGAGTGGGTCAAAGCG-1-1-0-0	A484_2	A484	KPC	0.636573	0.822644	0.595846	13.5281		CGTCCATAGGTTACCT-1-0-0	A484_1	A484	KPC	0.312015	1.05308
AGAGTGGGTCTAGCCG-1-1-0-0	A484_2	A484	KPC	0.856234	0.92541	4.05456	7.00462		CGTCCATGTCCATGAT-1-0-0	A484_1	A484	KPC	0.471888	0.718466
AGATCTGAGCAGACTG-1-1-0-0	A484_2	A484	KPC	0.50605	0.996496	4.73698	12.348		CGTCCATTCATCACCC-1-0-0	A484_1	A484	KPC	0.554641	-0.251273
AGATCTGAGCGATGAC-1-1-0-0	A484_2	A484	KPC	0.70697	0.125281	5.05801	7.43177		CGTCTACAGAGGTTGC-1-0-0	A484_1	A484	KPC	0.282244	1.10056
AGATCTGAGCTAGCCC-1-1-0-0	A484_2	A484	KPC	0.990719	-0.285315	-3.55978	10.6338		CGTCTACAGATGTAAC-1-0-0	A484_1	A484	KPC	0.933787	1.12954
AGATCTGGTCCTCTTG-1-1-0-0	A484_2	A484	KPC	0.270181	-0.229373	5.06884	13.3034		CGTCTACCAACTGCTA-1-0-0	A484_1	A484	KPC	0.376745	1.19471
AGATTGCAGACAAGCC-1-1-0-0	A484_2	A484	KPC	0.80167	0.3489	6.08045	12.0711		CGTCTACCACCAGTTA-1-0-0	A484_1	A484	KPC	0.93816	0.639861
AGCAGCCAGATCCCAT-1-1-0-0	A484_2	A484	KPC	0.607533	-0.02184	-3.66797	9.57988		CGTCTACCAGCTGCTG-1-0-0	A484_1	A484	KPC	0.429577	0.888744
AGCAGCCAGCTAGCCC-1-1-0-0	A484_2	A484	KPC	0.349398	-0.0875423	-7.29119	9.81863		CGTCTACGTAAATACG-1-0-0	A484_1	A484	KPC	1.05817	1.6933
AGCAGCCCAGAAGCAC-1-1-0-0	A484_2	A484	KPC	0.681363	0.0566735	7.62551	12.4665		CGTCTACGTAGGAGTC-1-0-0	A484_1	A484	KPC	0.462953	-0.374536
AGCAGCCGTAGCGTGA-1-1-0-0	A484_2	A484	KPC	0.398134	1.22626	1.96445	-1.20742		CGTCTACGTAGGCTGA-1-0-0	A484_1	A484	KPC	1.13462	0.97017
AGCAGCCTCGGTTCGG-1-1-0-0	A484_2	A484	KPC	0.706549	0.368773	-7.11729	9.94571		CGTCTACGTCTAGCGC-1-0-0	A484_1	A484	KPC	0.97132	0.500376
AGCATACAGCTAGCCC-1-1-0-0	A484_2	A484	KPC	0.798404	-0.0754838	-7.29066	11.4958		CGTCTACTCACTCCTG-1-0-0	A484_1	A484	KPC	0.392732	0.397734
AGCATACCACCAGCAC-1-1-0-0	A484_2	A484	KPC	0.58005	0.650112	2.06901	0.489392		CGTCTACTCCGTAGGC-1-0-0	A484_1	A484	KPC	0.419048	0.590899
AGCATACCATATACGC-1-1-0-0	A484_2	A484	KPC	0.361903	0.668574	-3.7881	-3.05263		CGTCTACTCTTACCTA-1-0-0	A484_1	A484	KPC	0.40066	0.34826
AGCATACCATCGGGTC-1-1-0-0	A484_2	A484	KPC	0.278505	1.56157	1.65824	-2.08364		CGTGAGCAGTGGAGTC-1-0-0	A484_1	A484	KPC	0.246635	0.365839
AGCCTAAAGGGCTTGA-1-1-0-0	A484_2	A484	KPC	1.04923	1.33426	-7.80654	10.8718		CGTGAGCCACCAGTTA-1-0-0	A484_1	A484	KPC	0.508409	1.29544
AGCCTAAAGTACGTAA-1-1-0-0	A484_2	A484	KPC	0.685335	0.762856	-2.09894	-3.11638		CGTGAGCCACCCTATC-1-0-0	A484_1	A484	KPC	0.804575	0.825542
AGCCTAAAGTGGGATC-1-1-0-0	A484_2	A484	KPC	0.415746	0.872955	-0.310801	-1.75759		CGTGAGCCAGCCAGAA-1-0-0	A484_1	A484	KPC	0.560953	1.03159
AGCCTAACAGATCCAT-1-1-0-0	A484_2	A484	KPC	0.568153	1.27329	2.42054	-1.87933		CGTGAGCCAGCTGTAT-1-0-0	A484_1	A484	KPC	0.916899	0.955865
AGCCTAAGTACCGCTG-1-1-0-0	A484_2	A484	KPC	0.95907	0.395999	-6.97876	10.778		CGTGAGCGTAATCGTC-1-0-0	A484_1	A484	KPC	0.398904	1.47048
AGCCTAAGTCGCTTTC-1-1-0-0	A484_2	A484	KPC	0.50717	0.937481	3.01858	4.0679		CGTGAGCGTACCAGTT-1-0-0	A484_1	A484	KPC	0.613272	0.315085
AGCCTAAGTTATCGGT-1-1-0-0	A484_2	A484	KPC	0.332406	1.23608	3.03551	-2.97975		CGTGAGCGTAGAGGAA-1-0-0	A484_1	A484	KPC	0.386039	0.243902
AGCGGTCCATACGCCG-1-1-0-0	A484_2	A484	KPC	0.252922	0.826162	4.00131	-0.797442		CGTGAGCGTCCAACTA-1-0-0	A484_1	A484	KPC	0.880349	1.06041
AGCGGTCTCTAGAGTC-1-1-0-0	A484_2	A484	KPC	0.62257	-0.339605	-3.80194	9.90317		CGTGAGCGTGTGCCTG-1-0-0	A484_1	A484	KPC	0.486427	1.1321
AGCGTATGTATAGGGC-1-1-0-0	A484_2	A484	KPC	0.26683	0.596846	-0.840902	-1.26146		CGTGAGCTCGCTAGCG-1-0-0	A484_1	A484	KPC	0.425511	0.671465
AGCGTATTCACCCTCA-1-1-0-0	A484_2	A484	KPC	0.981545	0.870356	-0.93951	14.5157		CGTGAGCTCTATCCTA-1-0-0	A484_1	A484	KPC	0.398222	0.608927
AGCGTATTCTCCAACC-1-1-0-0	A484_2	A484	KPC	0.693618	0.553411	-6.22914	11.0616		CGTGAGCTCTGCAGTA-1-0-0	A484_1	A484	KPC	0.402103	0.990062
AGCGTCGCATATACCG-1-1-0-0	A484_2	A484	KPC	0.712908	0.606766	-0.493031	13.3405		CGTGTAAAGACCTAGG-1-0-0	A484_1	A484	KPC	0.720959	0.359868
AGCGTCGCATTGGGCC-1-1-0-0	A484_2	A484	KPC	0.29093	0.950519	0.445593	-0.765347		CGTGTAAAGCATGGCA-1-0-0	A484_1	A484	KPC	0.709414	1.37751
AGCGTCGTCATCTGTT-1-1-0-0	A484_2	A484	KPC	0.645048	0.3354	-2.85016	8.56394		CGTGTAAGTCCTCCAT-1-0-0	A484_1	A484	KPC	0.339356	0.248217
[truncated: 77,728 more rows]

## Sheet: 5C
gene	B16Vehicle_4	B16Vehicle_3	B16Vehicle_1	B16Vehicle_2	B16aPD1_2	B16aPD1_3	B16aPD1_1	B16aPD1_4	B16AC484_3	B16AC484_1	B16AC484_4	B16AC484_2		gene	KPCNoTx_5	KPCNoTx_3	KPCNoTx_2	KPCNoTx_1	KPCNoTx_4	KPCaPD1_2	KPCaPD1_5	KPCaPD1_4	KPCaPD1_1	KPCAC484_6	KPCAC484_4	KPCAC484_5	KPCAC484_3	KPCAC484_2	KPCAC484_1
H2-K1	0	0.104114	0.330902	0.459869	0.90903	0.817564	0.934274	0.812147	0.960397	0.925908	0.846691	1		H2-K1	0	0.064181	0.268504	0.552943	0.416337	0.250238	0.219	0.595837	0.415362	0.828318	0.835176	1	0.877125	0.935845	0.992595
Tapbp	0	0.00875378	0.269609	0.362954	0.354228	0.529074	0.712274	0.378979	0.852894	1	0.861976	0.969238		Tapbp	0	0.395391	0.502216	0.658454	0.553438	0.395421	0.414584	0.571493	0.610098	0.512859	0.62763	0.712956	0.736605	0.766108	1
H2-D1	0	0.0442953	0.337948	0.365966	0.527294	0.618058	0.679752	0.64095	0.828358	0.979188	0.828507	1		H2-D1	0	0.265255	0.40429	0.583148	0.446124	0.26864	0.375323	0.6214	0.592402	0.678081	0.744406	0.835331	0.838718	0.939781	1
Tap1	0.234185	0.267676	0.45967	0.481974	0	0.144283	0.410554	0.0324507	0.825596	0.963314	0.798393	1		Tap1	0	0.0249648	0.20082	0.382527	0.207691	0.228373	0.239099	0.381723	0.279258	0.336944	0.459937	0.574792	0.602719	0.73106	1
B2m	0.110953	0.149204	0.297751	0.439741	0	0.0933321	0.443365	0.389798	0.941169	1	0.732819	0.776135		B2m	0	0.387936	0.63151	0.674735	0.610224	0.37495	0.514087	0.740011	0.681953	0.90794	0.932901	1	0.906611	0.965008	0.987996
Nlrc5	0.162205	0.121269	0.287161	0.3666	0	0.0641501	0.316907	0.28314	0.820426	1	0.723935	0.887106		Nlrc5	0.135568	0	0.197306	0.198606	0.508186	0.291382	0.0892917	0.387305	0.382166	0.534675	0.488011	0.866507	0.890625	0.908448	1
Calr	0.516989	0.593829	0.646542	0.320059	0	0.159787	0.272439	0.263414	0.46714	0.765379	0.886699	1		Calr	0	0.270347	0.525472	0.696373	0.754229	0.280201	0.386337	0.583038	0.744276	0.423068	0.52509	0.56918	0.661116	0.684692	1
Tap2	0	0.0174286	0.197671	0.252453	0.104403	0.308781	0.36287	0.0815026	0.602492	0.607013	0.631042	1		Tap2	0	0.0483292	0.340246	0.233428	0.445771	0.174355	0.283897	0.374526	0.18157	0.298069	0.390293	0.573933	0.584368	0.692627	1
Pdia3	0.254351	0.350758	0.519411	0	0.131697	0.444156	0.354613	0.347912	0.0588005	0.586742	0.695449	1		Pdia3	0	0.178182	0.215614	0.439043	0.336705	0.128187	0.21763	0.329194	0.436199	0.30495	0.381045	0.456146	0.540284	0.568949	1
Erap1	0	0.306702	0.360319	0.149562	0.435303	1	0.948877	0.695439	0.0195078	0.093139	0.222425	0.297739		Erap1	0	0.404779	0.343895	0.50939	0.38189	0.0730009	0.0275554	0.58632	0.49574	0.355956	0.394659	0.786055	0.700579	0.641385	1
Cxcl9	0.369716	0.328909	0.493793	0.365617	0	0.0501501	0.321381	0.0680827	0.959652	0.795301	0.849087	1		Cxcl9	0.116655	0.0761392	0.227037	0.393794	0.338603	0.282181	0.277601	0.233104	0	0.399161	0.424866	0.408715	0.518878	0.481429	1
Cxcl10	0.365275	0.408842	0.459894	0.591081	0.00807114	0	0.264646	0.043893	0.711987	0.992671	0.892687	1		Cxcl10	0.00888573	0.113331	0.190078	0.326238	0.053693	0.0876003	0.261607	0.14883	0	0.156203	0.311066	0.287816	0.451951	0.674222	1
Ccr5	0.15407	0	0.0788523	0.184384	0.441777	0.634503	0.585115	0.285766	0.843352	1	0.766315	0.91413		Ccr5	0	0.103103	0.0931553	1	0.253683	0.60845	0.399813	0.622984	0.861014	0.337698	0.444044	0.576965	0.315069	0.29359	0.531607
Ccl5	0.253067	0.423735	0.590364	0.26918	0	0.0478774	0.332358	0.217537	1	0.874307	0.671344	0.910438		Ccl5	0	0.0319459	0.145639	0.16662	0.154116	0.119582	0.0983215	0.305787	0.0753249	0.664389	0.692265	0.715013	0.798803	0.842643	1
Tnf	0.387422	0.48271	0.396559	0.84431	0	0.189657	0.261232	0.400911	0.568788	0.774614	0.96463	1		Tnf	0.0916889	0.663938	0.866785	0.0321661	0.452042	0.0247571	0	0.228936	0.193035	0.168203	0.218314	0.234675	0.629605	1	0.551913
Il18	0.285103	0.413299	0.342474	0.355395	0	0.0195818	0.0712331	0.0831314	0.390403	0.885842	1	0.933077		Il18	0.00692157	0	0.265049	0.598834	0.290289	0.303037	0.0786416	0.393187	0.586677	0.392369	0.636385	0.397607	0.64418	0.837877	1
Il15	0.48583	0.570131	0.634981	0.546543	0	0.184062	0.143622	0.111804	0.316199	1	0.851518	0.701422		Il15	0	0.52175	0.391649	0.342267	0.29668	0.56265	0.406415	0.453968	0.886857	0.705996	0.520116	0.857931	0.377529	0.951303	1
Cxcr3	0.0559322	0.0398044	0.285034	0.276817	0.0273354	0.477005	0	0.39985	0.903245	0.348336	0.384629	1		Cxcr3	0.0891539	0	0.0602747	0.0788635	0.152495	0.0227547	0.0207078	0.359693	0.236673	0.346536	0.508472	0.755731	0.692038	0.831777	1
Ifng	0.115082	0.610512	1	0.0147375	0.0982513	0	0.117476	0.0398714	0.838867	0.50301	0.423682	0.60762		Ifng	0.169025	0	0.531278	0.0228413	0.298208	0.139481	0.0236859	0.329532	0.06407	0.556994	0.621101	0.542484	0.964289	0.995324	1
Cxcl12	0	0.0991615	0.0149505	1	0.0764914	0.221415	0.369624	0.544288	0.60625	0.379769	0.851065	0.383341		Cxcl12	0.28338	0.615448	0.142707	0.50521	0	0.670411	0.220174	0.584345	1	0.659535	0.771483	0.581801	0.698155	0.545651	0.473503
Tnfsf13	0.230121	0.113883	0.323261	0.199634	1	0.788185	0.657309	0.979121	0	0.342168	0.831811	0.675638		Tnfsf13	0	0.0541852	0.171269	0.115134	0.310619	0.0605638	0.0798041	0.0998964	0.127857	0.352626	0.573701	0.494043	0.532857	0.656554	1
Cxcr4	0.303684	0.215218	0.0800999	0.568887	1	0.967862	0.35218	0.982547	0.550242	0.180975	0.551244	0		Cxcr4	0.599281	0.987027	1	0.163082	0.844142	0.813469	0.533604	0.224225	0	0.860348	0.647506	0.664234	0.564797	0.399821	0.519122
Xcl1	1	0.46125	0.809588	0.540918	0.252151	0	0.522971	0.534518	0.290276	0.158463	0.372348	0.296431		Xcl1	0.201471	0.28279	1	0.324606	0.853582	0.0275147	0	0.317049	0.0050799	0.482563	0.585281	0.80053	0.725459	0.411918	0.990116
Ccr6	0.63284	0.484698	1	0.61705	0	0	0.0906012	0.329738	0	0.136307	0.292541	0.467057		Ccr6	0.291837	0.234959	0.705271	0.907073	1	0.199523	0	0.238679	0	0.1954	0.175556	0.122774	0.144988	0.226022	0.318259
Xcr1	0.938278	0.789888	0.979388	0.474111	0.793842	0.907743	1	0.577898	0.0647075	0	0.165786	0.0782955		Xcr1	0.264645	0.870959	0.436527	0.503504	0.663523	0.103848	0.0507679	0.542798	1	0.0364855	0.0121173	0.424795	0.0954693	0	0.247614
Ccl2	0.596919	0.577128	0.366946	0.587129	0.0581393	0	0.0900423	0.185395	0.600329	1	0.890415	0.906096		Ccl2	0	0.0837955	0.102953	0.590929	0.0415424	0.309769	0.270463	0.508973	1	0.139499	0.275532	0.316207	0.258786	0.267344	0.283903
Ccr2	0.424139	0	0.170117	0.547715	0.367348	0.256335	0.286122	0.221493	0.623985	0.915678	0.80996	1		Ccr2	0	0.33164	0.177907	0.776049	0.25893	1	0.35055	0.618092	0.868607	0.425131	0.502332	0.581385	0.42303	0.420865	0.589672
Tgfb1	0.684831	0.337035	0.761035	0.296499	0	0.388129	0.321416	0.387046	0.377503	0.498888	1	0.881758		Tgfb1	0	0.245495	0.625597	0.356861	0.623907	0.123805	0.183616	0.317281	0.2213	0.644902	0.636751	0.689289	0.918338	0.80637	1
Cxcl5	0.149871	0.205431	0.0287985	1	0	0.0025455	0.212093	0.580929	0.631653	0.226994	0.485936	0.504543		Cxcl5	0.362803	0.155431	0.165189	0.141589	0.57508	0.457818	1	0.139544	0	0.0628522	0.272099	0.236717	0.636673	0.35115	0.246316
Cxcl2	0.442068	0.567303	0.1508	1	0.707007	0.885538	0.73557	0.667103	0	0.416718	0.547974	0.706175		Cxcl2	0.128633	1	0.877746	0.215649	0.564539	0.121846	0.287074	0.330948	0.430273	0	0.256136	0.249005	0.361289	0.538777	0.4362
Cxcr2	0.215462	0.384203	0	1	0.0565907	0.0690343	0.0197313	0.128969	0.0889493	0.109758	0.361807	0.434628		Cxcr2	0.393689	1	0.828348	0	0.757547	0.169121	0.246597	0.285633	0.123634	0.520524	0.608908	0.526884	0.689547	0.922582	0.742959
Cxcr1	0	0.461398	0	1	0	0	0	0.185328	0	0.191967	0.253579	0.269888		Cxcr1	0.0962852	0.715863	1	0	0.541314	0.4862	0.15918	0.36186	0.537238	0.725988	0.348153	0.476785	0.484094	0.92472	0.491221
Cxcl1	0.372137	0.532995	0.277074	0.504981	0.527538	0.94095	0.768712	1	0.11444	0	0.38557	0.162026		Cxcl1	0.319796	0.628024	0.789304	1	0.706284	0	0.526094	0.582979	0.889362	0.117505	0.476771	0.521478	0.540874	0.526301	0.586132
Vegfa	0.466941	0.350982	0.179765	0.378654	0.820536	1	0.915749	0.774988	0.0936306	0.107766	0.191424	0		Vegfa	0.261132	1	0.829373	0.504103	0.945535	0.254054	0.640875	0	0.0727718	0.483834	0.286283	0.364116	0.345739	0.236042	0.325071
Ccl22	1	0.849136	0.954963	0.647965	0.441356	0.373199	0.407134	0.727173	0.109722	0.0246324	0.191674	0		Ccl22	0.235182	0.84571	0.663005	1	0.734163	0.264732	0.488423	0.19503	0.0708377	0	0.0195503	0.0492599	0.038298	0.00695809	0.167932
Gdf15	0.411073	1	0.60139	0.271668	0.407758	0.378172	0.517781	0.488976	0.0942597	0.0383769	0.148698	0		Gdf15	0.17066	0.528843	0.0869393	0.930265	0.174735	0.048383	0.493573	0.474646	1	0	0.422288	0.459177	0.305187	0.360278	0.511683
Ccl17	0.837461	0.549387	0.556813	0.290133	0.597064	0.489807	0.674848	1	0.0941881	0	0.122496	0.0104735		Ccl17	0.307406	0.77776	0.503639	0.671307	1	0.0608356	0.186049	0.0715625	0.0218043	0.0772786	0.00192762	0.0409985	0.0462666	0	0.0363022

## Sheet: 5D
Number of 7-11 amino acid length peptides presented on MHC I of B16 tumour cells treated in vitro overnight with DMSO, AC484, IFNγ, or IFNγ + AC484
DMSO	0.3 µM AC484	0.5 ng/mL IFNg	AC484 + IFNg
1330	822	3559	4484
1327	1469	3148	3929
1384	1385	3065	4346

## Sheet: 5E
Count of Unique CDR3s
NTX	aPD1	AC484
952	1134	984
1211	1455	1469
1335	909	1293
286	1061	731
422	1209	1643
697	585	1592
294	1393	1691
360	1255	1370
687	1278	1066
495	831	2660
188	1124	1469
271	899	1470
1247	807	1419
923	1145	1236
	977	1390

## Sheet: 5F
Number of Clusters				Unique CDR3s per cluster
NTX	aPD1	AC484		NTX	aPD1	AC484
4	62	31		2	2.66129	2.48387
65	36	169		2.4	2.16667	3.36686
63	49	81		2.39683	2.71429	2.79012
5	31	64		2.4	2.45161	2.76562
19	22	71		2.57895	2.45454	2.61972
34	54	67		2.38235	2.48148	2.62687
8	34	60		2	2.26471	3
20	66	82		2.75	2.89394	2.36585
15	36	67		2.2	2.83333	2.41791
3	50	31		2	2.46	2.22581
3	70	88		2	2.62857	2.60227
51	24	80		2.4902	2.29167	2.7
33	83	90		2.48485	2.74699	2.95556
46	68	61		2.3913	2.64706	3.2459
	74	46			2.40541	2.6087

## Sheet: 5G
Number of Clusters GLIPH2				Number of Unique CDR3s per Cluster GLIPH2
NTX	aPD1	AC484		NTX	aPD1	AC484
365	1724	1356		1.04658	1.10731	1.09513
1524	1194	3436		1.10302	1.07538	1.19587
1719	1403	1896		1.1018	1.102	1.14557
364	1137	1839		1.03297	1.07036	1.10114
639	927	1686		1.08764	1.06365	1.09787
1078	1495	1556		1.07978	1.10301	1.08805
387	1134	1828		1.07235	1.0873	1.10394
904	1945	1809		1.06084	1.10591	1.1194
574	1263	1677		1.04007	1.10135	1.10316
228	1414	1081		1.10965	1.09766	1.09158
263	1698	1977		1.10646	1.09835	1.1214
1563	837	1924		1.07997	1.09438	1.10759
1073	1974	2146		1.08481	1.12107	1.14539
1201	1705	1718		1.07577	1.09853	1.16414
	1779	1401			1.11523	1.1035
