# Supplementary material for: The PTPN2/PTPN1 inhibitor ABBV-CLS-484 unleashes potent anti-tumour immunity
Source: Nature. 2023 Oct 4;622(7984):850–62. doi: 10.1038/s41586-023-06575-7 (PMC10599993; doi:10.1038/s41586-023-06575-7)
Supplement: Supplementary file 24 — Source Data Extended Data Fig. 6 [file 41586_2023_6575_MOESM24_ESM.xlsx]

## Sheet: Table of Contents
Figure	Description
Extended Data Figure 6a	Normalized Expression of Marker Genes in T/NK Clustering scRNA-seq
Extended Data Figure 6b	Normalized Expression of Marker Genes in UMAP of T/NK cells scRNA-seq
Extended Data Figure 6c	Proportion of T and NK Cell Subsets in scRNA-seq
Extended Data Figure 6d	Normalized expression of Gzmb, Prf1, and Ifng in UMAP of T/NK cells
Extended Data Figure 6e	Effector Geneset and IL2-STAT5 Signaling Geneset Enrichment Score in scRNA-seq

## Sheet: 6A
	Gzmb low NK Cells	Gzmb low NK Cells	Gzmb low NK Cells	Gzmb low NK Cells	Gzmb low NK Cells	Gzmb low NK Cells	Gzmb low NK Cells	Gzmb low NK Cells	Gzmb low NK Cells	Gzmb low NK Cells	Gzmb low NK Cells	Gzmb low NK Cells	Gzmb low NK Cells	Gzmb low NK Cells	Gzmb low NK Cells	Gzmb low NK Cells	Gzmb low NK Cells	Gzmb low NK Cells	Gzmb low NK Cells	Gzmb low NK Cells	Gzmb low NK Cells	Gzmb low NK Cells	Gzmb low NK Cells	Gzmb low NK Cells	Gzmb low NK Cells	Gzmb low NK Cells	Gzmb low NK Cells	Gzmb low NK Cells	Gzmb low NK Cells	Gzmb low NK Cells	Gzmb low NK Cells	Gzmb low NK Cells	Gzmb low NK Cells	Gzmb low NK Cells	Gzmb low NK Cells	Gzmb low NK Cells	Gzmb low NK Cells	Gzmb low NK Cells	Gzmb low NK Cells	Gzmb low NK Cells	Gzmb low NK Cells	Gzmb low NK Cells	Gzmb low NK Cells	Gzmb low NK Cells	Gzmb low NK Cells	Gzmb low NK Cells	Gzmb low NK Cells	Gzmb low NK Cells	Gzmb low NK Cells
Tyrobp	0.958715	1.61349	1.57683	1.28731	1.43392	1.57218	0.634387	1.57811	1.39599	-0.732597	1.65259	-0.732597	1.58715	1.02975	-0.732597	1.58153	0.876241	-0.732597	0.891167	1.17868	1.18467	1.43932	-0.732597	1.49787	-0.732597	0.837429	1.24327	1.33387	1.40536	1.1592	1.1155	1.41333	1.56467	1.54096	1.05996	1.75435	1.4517	0.980859	1.75709	0.946721	1.1732	1.2964	1.50592	1.30542	1.49317	1.39048	1.25569	1.04908	1.47794
Fcer1g	1.38286	1.27708	1.1817	1.04485	1.24648	1.38977	0.581045	1.26775	1.29733	-0.79576	1.06088	1.10304	1.54065	1.13284	1.62171	1.79922	1.24043	-0.79576	1.36501	1.15373	1.09532	1.23757	-0.79576	1.14243	1.26191	0.526914	1.1943	-0.79576	1.46706	0.763647	1.06561	0.87994	1.25425	1.28117	0.408434	1.79414	1.44906	-0.79576	1.48083	1.4215	1.12372	1.16306	0.779891	0.732855	1.44599	-0.79576	1.47045	0.998719	-0.79576
Irf8	-0.748202	-0.748202	-0.748202	1.42886	1.55447	-0.748202	1.18713	2.07399	0.859842	-0.748202	1.34792	-0.748202	1.57399	1.66213	-0.748202	1.77858	1.16839	-0.748202	1.18617	1.11923	1.37597	1.52762	1.36227	1.72644	-0.748202	1.12216	1.29506	-0.748202	1.30578	1.09625	-0.748202	1.00683	1.67654	1.39731	1.65093	-0.748202	1.23211	1.29302	-0.748202	-0.748202	1.21207	1.66892	-0.748202	1.67967	1.75189	1.28818	1.80274	1.68527	-0.748202
Rpl38	0.60332	0.420114	0.747004	0.565872	0.0691957	0.232215	0.667287	0.33819	0.466765	0.834689	0.375603	0.313341	0.909954	0.886327	1.03596	0.505809	0.115637	-0.600629	0.310206	-0.140537	0.327362	0.875958	0.790852	0.894681	-0.635533	1.07062	0.524004	0.986645	0.385325	0.906209	1.08637	0.0915298	1.11009	0.919951	0.73341	0.334449	0.803119	0.520016	0.576721	1.3	0.613127	0.647425	0.171056	-0.544314	0.453834	0.645586	0.476622	0.679296	0.965542
Gzma	-0.88957	1.08025	0.741914	1.15427	1.30808	1.5444	-0.88957	1.03056	1.21114	-0.88957	1.10707	1.28813	0.947676	1.18528	-0.88957	1.45342	0.447325	-0.88957	0.802894	1.28167	1.15416	0.858001	1.08719	1.24492	-0.88957	0.918035	1.3405	-0.88957	1.15327	1.24509	0.806093	0.00122686	-0.88957	0.894006	0.103941	0.741638	1.22891	0.534258	0.98871	1.37575	0.9114	-0.88957	0.410408	0.587064	1.34748	0.530881	1.25215	1.3437	0.603086
Ugcg	1.41238	0.784743	1.87881	0.890922	0.94799	-0.841701	1.14462	-0.841701	1.12335	-0.841701	0.680308	1.46336	-0.841701	0.996213	-0.841701	1.24587	1.12539	1.48777	-0.841701	0.761012	-0.841701	0.990836	1.8307	1.51117	-0.841701	1.26341	1.25539	1.36563	1.58522	1.36871	-0.841701	1.09053	1.64692	1.04304	-0.841701	1.7455	0.875243	1.2533	1.60189	-0.841701	-0.841701	1.40379	1.38859	1.51751	0.985522	1.24833	1.27049	1.65588	-0.841701
Rps29	0.213593	0.194236	0.12423	0.63026	0.455379	0.323193	1.03382	1.10907	0.308844	0.000144116	0.602963	0.182277	0.918083	0.446976	1.25409	0.634278	0.882416	-0.279448	0.584236	0.156083	0.846099	0.789656	0.869674	0.60834	0.35291	0.955418	0.649303	0.823103	0.778224	0.857495	0.944568	0.550036	0.763494	0.872691	0.822237	0.331432	0.484349	0.352778	0.267785	0.580111	0.51478	0.589773	-0.434543	-0.0255364	0.884773	0.137091	0.283356	-0.0165539	-0.487743
Il2rb	0.0966556	0.940943	0.950785	0.830265	0.88966	1.01776	0.925022	1.26656	0.830362	-1.69409	0.504869	-1.69409	0.551323	0.83449	1.30556	0.43968	0.64151	1.01377	0.987035	0.0766429	0.27238	0.828913	0.519927	0.815981	0.994862	0.457607	1.20778	0.562096	0.460664	0.56524	0.102239	0.147051	0.84961	1.14726	0.872423	0.950369	0.7088	0.773079	0.287936	0.730171	0.878706	0.841618	-1.69409	0.526695	0.823402	0.442199	-1.69409	1.29157	0.550791
Klrb1c	2.00804	1.83458	2.46392	-0.412956	1.62954	2.0194	1.89667	2.35071	2.30249	-0.412956	2.12211	2.77233	-0.412956	-0.412956	3	-0.412956	-0.412956	-0.412956	-0.412956	1.98098	1.38726	-0.412956	-0.412956	-0.412956	2.341	1.80587	2.04789	-0.412956	-0.412956	2.20299	-0.412956	-0.412956	3	-0.412956	1.60711	2.46336	1.95964	-0.412956	-0.412956	-0.412956	-0.412956	-0.412956	2.23024	2.58943	-0.412956	-0.412956	2.06853	-0.412956	-0.412956
Serpinb9	-0.852013	1.05831	1.19723	1.9375	1.47429	1.50534	1.28607	1.42978	1.85462	-0.852013	1.13583	1.73159	1.31036	-0.852013	-0.852013	1.83153	1.39721	-0.852013	1.59923	0.853232	-0.852013	1.26365	1.59423	1.88033	1.42281	1.22011	1.52598	1.95029	-0.852013	1.50746	-0.852013	0.740704	-0.852013	-0.852013	0.89332	-0.852013	1.14862	-0.852013	-0.852013	1.16908	1.12838	1.1751	-0.852013	1.60078	1.8875	1.20527	1.22708	-0.852013	-0.852013
Car2	-0.328041	3	-0.328041	2.54822	-0.328041	-0.328041	-0.328041	2.992	-0.328041	-0.328041	2.19859	3	-0.328041	2.72301	-0.328041	-0.328041	2.93745	-0.328041	-0.328041	-0.328041	-0.328041	-0.328041	-0.328041	-0.328041	-0.328041	2.85867	-0.328041	3	-0.328041	-0.328041	2.58941	-0.328041	-0.328041	2.80076	2.0987	-0.328041	2.52219	-0.328041	-0.328041	-0.328041	-0.328041	-0.328041	3	-0.328041	-0.328041	3	-0.328041	-0.328041	-0.328041
Txk	1.76208	-0.491279	2.59626	-0.491279	-0.491279	2.17915	1.65842	2.90146	1.63145	2.32424	-0.491279	-0.491279	1.92617	2.28016	-0.491279	2.19372	-0.491279	-0.491279	-0.491279	1.73689	1.9832	-0.491279	-0.491279	1.71957	-0.491279	1.5739	-0.491279	2.75843	-0.491279	1.54026	1.7691	-0.491279	-0.491279	1.93285	-0.491279	-0.491279	-0.491279	-0.491279	-0.491279	-0.491279	-0.491279	2.15746	-0.491279	1.89545	-0.491279	-0.491279	-0.491279	-0.491279	2.33353
Rps28	0.623431	0.495978	0.70178	0.382589	0.647903	0.231489	1.12806	0.58241	0.261249	0.735975	0.443313	-3.49237	0.676926	0.61589	0.278084	-3.49237	0.534462	-3.49237	-0.170227	0.0351477	0.703688	0.608	0.0919463	0.735603	0.301861	1.23449	0.956419	0.421813	0.739955	0.732772	0.689526	0.510778	0.558716	-0.316437	0.712615	0.57956	-0.292706	0.720897	0.596409	0.538505	0.329544	0.66903	0.333594	-0.815987	0.600202	0.251529	0.386427	0.571667	0.597595
Rpl13a	0.901001	1.24872	0.91385	0.882961	-1.00476	1.3747	1.11893	1.13157	0.806195	-1.00476	0.397894	-1.00476	1.40892	0.689025	1.40448	0.919101	1.39561	-1.00476	-1.00476	0.0290839	-1.00476	1.36495	1.28554	1.45835	1.12505	1.44635	1.22164	1.02948	1.62187	1.03231	-1.00476	0.486423	-1.00476	-1.00476	1.48184	-1.00476	1.33405	1.2197	-1.00476	1.35336	0.849385	1.06464	-1.00476	0.705389	1.26508	-1.00476	0.650166	1.00283	1.01928
Klra8	-0.344415	-0.344415	-0.344415	3	-0.344415	-0.344415	-0.344415	3	-0.344415	-0.344415	2.58581	-0.344415	-0.344415	-0.344415	-0.344415	-0.344415	-0.344415	-0.344415	-0.344415	-0.344415	1.54582	-0.344415	-0.344415	-0.344415	-0.344415	1.98537	-0.344415	2.85837	-0.344415	-0.344415	-0.344415	-0.344415	-0.344415	-0.344415	-0.344415	-0.344415	3	-0.344415	-0.344415	2.63482	3	2.18539	-0.344415	-0.344415	3	-0.344415	-0.344415	-0.344415	-0.344415
Tyrobp	0.958715	1.61349	1.57683	1.28731	1.43392	1.57218	0.634387	1.57811	1.39599	-0.732597	1.65259	-0.732597	1.58715	1.02975	-0.732597	1.58153	0.876241	-0.732597	0.891167	1.17868	1.18467	1.43932	-0.732597	1.49787	-0.732597	0.837429	1.24327	1.33387	1.40536	1.1592	1.1155	1.41333	1.56467	1.54096	1.05996	1.75435	1.4517	0.980859	1.75709	0.946721	1.1732	1.2964	1.50592	1.30542	1.49317	1.39048	1.25569	1.04908	1.47794
Fcer1g	1.38286	1.27708	1.1817	1.04485	1.24648	1.38977	0.581045	1.26775	1.29733	-0.79576	1.06088	1.10304	1.54065	1.13284	1.62171	1.79922	1.24043	-0.79576	1.36501	1.15373	1.09532	1.23757	-0.79576	1.14243	1.26191	0.526914	1.1943	-0.79576	1.46706	0.763647	1.06561	0.87994	1.25425	1.28117	0.408434	1.79414	1.44906	-0.79576	1.48083	1.4215	1.12372	1.16306	0.779891	0.732855	1.44599	-0.79576	1.47045	0.998719	-0.79576
Gzma	-0.88957	1.08025	0.741914	1.15427	1.30808	1.5444	-0.88957	1.03056	1.21114	-0.88957	1.10707	1.28813	0.947676	1.18528	-0.88957	1.45342	0.447325	-0.88957	0.802894	1.28167	1.15416	0.858001	1.08719	1.24492	-0.88957	0.918035	1.3405	-0.88957	1.15327	1.24509	0.806093	0.00122686	-0.88957	0.894006	0.103941	0.741638	1.22891	0.534258	0.98871	1.37575	0.9114	-0.88957	0.410408	0.587064	1.34748	0.530881	1.25215	1.3437	0.603086
Irf8	-0.748202	-0.748202	-0.748202	1.42886	1.55447	-0.748202	1.18713	2.07399	0.859842	-0.748202	1.34792	-0.748202	1.57399	1.66213	-0.748202	1.77858	1.16839	-0.748202	1.18617	1.11923	1.37597	1.52762	1.36227	1.72644	-0.748202	1.12216	1.29506	-0.748202	1.30578	1.09625	-0.748202	1.00683	1.67654	1.39731	1.65093	-0.748202	1.23211	1.29302	-0.748202	-0.748202	1.21207	1.66892	-0.748202	1.67967	1.75189	1.28818	1.80274	1.68527	-0.748202
AW112010	-0.349197	0.380759	0.0687489	0.377405	0.702842	0.865163	0.4386	-0.268946	0.524181	-3.17376	0.66782	-3.17376	-3.17376	0.0552219	0.102127	0.773717	0.0900775	-3.17376	0.583065	0.473938	-0.297055	0.320515	-0.459467	0.304621	0.122785	0.0980823	0.578876	0.227003	-0.132613	0.497173	0.147338	0.369965	0.345948	0.455262	0.730695	0.559111	0.497101	0.0853277	0.183781	0.600849	0.276059	0.336127	0.859801	-0.217455	0.548764	0.245608	0.508584	-0.0440618	0.379727
Ccl5	-0.489153	-0.205129	-1.81841	0.220048	0.0626051	0.627076	-0.311347	-0.301006	0.556051	-1.81841	0.542163	0.98168	0.168729	0.605156	0.486556	1.0409	0.597427	0.513151	0.585422	-0.22351	0.510043	0.409059	-0.174961	0.321117	0.255813	0.0746027	0.399616	-1.81841	0.0229423	0.142193	-0.245237	0.19125	-1.81841	-1.81841	-0.709283	0.441768	0.671907	0.540394	-0.106097	0.508401	0.388449	-0.255915	-0.367151	0.315147	0.371501	0.607078	0.411175	1.05009	-1.81841
Klrb1c	2.00804	1.83458	2.46392	-0.412956	1.62954	2.0194	1.89667	2.35071	2.30249	-0.412956	2.12211	2.77233	-0.412956	-0.412956	3	-0.412956	-0.412956	-0.412956	-0.412956	1.98098	1.38726	-0.412956	-0.412956	-0.412956	2.341	1.80587	2.04789	-0.412956	-0.412956	2.20299	-0.412956	-0.412956	3	-0.412956	1.60711	2.46336	1.95964	-0.412956	-0.412956	-0.412956	-0.412956	-0.412956	2.23024	2.58943	-0.412956	-0.412956	2.06853	-0.412956	-0.412956
Klra4	-0.342952	-0.342952	-0.342952	2.87046	-0.342952	-0.342952	-0.342952	-0.342952	2.03057	2.8052	-0.342952	-0.342952	-0.342952	-0.342952	-0.342952	-0.342952	-0.342952	-0.342952	-0.342952	-0.342952	2.2356	-0.342952	2.77217	-0.342952	-0.342952	-0.342952	-0.342952	3	-0.342952	-0.342952	-0.342952	-0.342952	-0.342952	-0.342952	1.75937	-0.342952	-0.342952	-0.342952	-0.342952	3	2.55047	-0.342952	3	-0.342952	-0.342952	-0.342952	-0.342952	-0.342952	2.8156
Klra8	-0.344415	-0.344415	-0.344415	3	-0.344415	-0.344415	-0.344415	3	-0.344415	-0.344415	2.58581	-0.344415	-0.344415	-0.344415	-0.344415	-0.344415	-0.344415	-0.344415	-0.344415	-0.344415	1.54582	-0.344415	-0.344415	-0.344415	-0.344415	1.98537	-0.344415	2.85837	-0.344415	-0.344415	-0.344415	-0.344415	-0.344415	-0.344415	-0.344415	-0.344415	3	-0.344415	-0.344415	2.63482	3	2.18539	-0.344415	-0.344415	3	-0.344415	-0.344415	-0.344415	-0.344415
Klra7	-0.384009	1.88204	-0.384009	2.46987	2.10948	2.50872	-0.384009	2.40243	1.91543	-0.384009	2.42965	-0.384009	-0.384009	2.17667	-0.384009	3	2.35664	-0.384009	2.38207	-0.384009	2.29646	-0.384009	-0.384009	2.89414	-0.384009	-0.384009	2.09711	-0.384009	2.9973	-0.384009	-0.384009	-0.384009	-0.384009	-0.384009	-0.384009	-0.384009	-0.384009	-0.384009	-0.384009	2.47671	-0.384009	2.92904	2.72336	-0.384009	-0.384009	-0.384009	-0.384009	-0.384009	-0.384009
Klre1	-0.559275	1.39232	-0.559275	1.51973	1.58821	-0.559275	2.20581	-0.559275	2.02146	-0.559275	-0.559275	-0.559275	2.0767	-0.559275	-0.559275	-0.559275	-0.559275	2.2359	-0.559275	1.51945	-0.559275	2.24347	2.03984	-0.559275	-0.559275	1.96668	1.57755	-0.559275	-0.559275	-0.559275	1.9287	1.38228	-0.559275	-0.559275	1.78977	-0.559275	-0.559275	1.95456	1.7675	-0.559275	2.23673	1.91181	1.73589	-0.559275	1.63324	1.94859	1.59548	2.05465	-0.559275
Klra9	-0.284705	-0.284705	-0.284705	-0.284705	-0.284705	-0.284705	-0.284705	-0.284705	-0.284705	-0.284705	-0.284705	-0.284705	3	-0.284705	-0.284705	3	-0.284705	-0.284705	-0.284705	-0.284705	-0.284705	2.95069	-0.284705	-0.284705	-0.284705	-0.284705	-0.284705	-0.284705	3	-0.284705	-0.284705	2.57205	-0.284705	-0.284705	-0.284705	-0.284705	3	3	-0.284705	3	3	-0.284705	-0.284705	3	3	-0.284705	3	-0.284705	-0.284705
Tmsb10	0.870855	0.535457	0.222229	0.574243	0.82159	0.888616	-1.05571	-0.234226	0.341625	-0.904756	0.429778	0.612538	0.00740663	-1.15556	-1.75186	0.38524	0.258294	0.749616	0.0942067	0.18025	-0.136314	0.366187	0.223439	0.432615	1.18572	0.186689	-0.0267425	-0.584834	0.278209	0.496297	0.119125	0.213708	-0.268965	0.847758	0.725747	0.502891	0.485926	-0.823928	0.135196	-0.0172355	-0.208634	0.649337	0.407949	-0.543403	0.573133	0.154519	0.365264	0.646544	-0.211962
Ncr1	3	2.89745	-0.282152	-0.282152	-0.282152	3	-0.282152	-0.282152	-0.282152	-0.282152	-0.282152	3	-0.282152	-0.282152	-0.282152	-0.282152	-0.282152	-0.282152	-0.282152	-0.282152	2.26462	-0.282152	-0.282152	-0.282152	-0.282152	2.85684	-0.282152	-0.282152	-0.282152	3	-0.282152	2.88109	-0.282152	3	2.57566	-0.282152	3	-0.282152	3	-0.282152	-0.282152	-0.282152	-0.282152	3	3	-0.282152	-0.282152	-0.282152	-0.282152
Sell	-0.37395	2.06897	-0.37395	-0.37395	1.8461	-0.37395	-0.37395	2.62997	-0.37395	2.91399	2.85737	-0.37395	-0.37395	2.38659	-0.37395	-0.37395	2.58061	-0.37395	-0.37395	-0.37395	-0.37395	-0.37395	-0.37395	-0.37395	-0.37395	-0.37395	-0.37395	-0.37395	2.79241	2.94608	-0.37395	1.59473	-0.37395	2.45693	-0.37395	-0.37395	-0.37395	-0.37395	-0.37395	-0.37395	-0.37395	2.99878	-0.37395	2.41326	-0.37395	-0.37395	-0.37395	-0.37395	-0.37395
Junb	1.06986	-0.238299	-1.86927	0.6073	-0.0745976	-1.86927	1.16321	0.775905	0.607395	-1.86927	-0.343024	-1.86927	-1.86927	0.799157	1.17714	0.224108	0.103293	0.975274	1.02051	-0.132057	0.432805	-0.0316331	0.622831	0.490151	0.4482	0.0557074	-1.86927	0.664388	-1.86927	0.0290489	1.14185	0.254396	0.626278	0.65905	0.225857	0.72513	-1.86927	-1.86927	0.902095	0.189707	0.975976	0.618437	0.687507	0.817243	-0.0369618	1.41401	0.248796	-1.86927	0.653249
Rora	-0.562171	-0.562171	-0.562171	-0.562171	-0.562171	-0.562171	1.40467	-0.562171	-0.562171	-0.562171	-0.562171	-0.562171	-0.562171	-0.562171	-0.562171	-0.562171	-0.562171	-0.562171	-0.562171	-0.562171	-0.562171	-0.562171	-0.562171	-0.562171	-0.562171	-0.562171	-0.562171	-0.562171	-0.562171	-0.562171	-0.562171	-0.562171	-0.562171	-0.562171	-0.562171	-0.562171	-0.562171	-0.562171	-0.562171	-0.562171	-0.562171	-0.562171	-0.562171	-0.562171	-0.562171	1.89733	-0.562171	2.00134	-0.562171
Hif1a	-0.826895	1.12203	-0.826895	-0.826895	-0.826895	0.940723	-0.826895	-0.826895	-0.826895	-0.826895	-0.826895	-0.826895	-0.826895	-0.826895	2.12019	-0.826895	-0.826895	-0.826895	1.16682	0.912807	-0.826895	-0.826895	-0.826895	-0.826895	-0.826895	0.785548	-0.826895	-0.826895	-0.826895	-0.826895	0.937954	0.489343	-0.826895	-0.826895	-0.826895	-0.826895	-0.826895	1.27695	-0.826895	1.23503	-0.826895	0.923983	-0.826895	-0.826895	1.32613	1.27196	-0.826895	-0.826895	-0.826895
Cd4	-0.27209	-0.27209	-0.27209	-0.27209	-0.27209	-0.27209	-0.27209	-0.27209	-0.27209	3	-0.27209	-0.27209	-0.27209	-0.27209	-0.27209	-0.27209	-0.27209	-0.27209	-0.27209	-0.27209	-0.27209	-0.27209	-0.27209	-0.27209	-0.27209	-0.27209	-0.27209	-0.27209	-0.27209	-0.27209	-0.27209	-0.27209	-0.27209	-0.27209	-0.27209	-0.27209	-0.27209	-0.27209	-0.27209	-0.27209	-0.27209	-0.27209	-0.27209	-0.27209	-0.27209	-0.27209	-0.27209	-0.27209	-0.27209
Ramp3	-0.262952	-0.262952	-0.262952	-0.262952	-0.262952	-0.262952	-0.262952	-0.262952	-0.262952	-0.262952	-0.262952	-0.262952	-0.262952	-0.262952	-0.262952	-0.262952	-0.262952	-0.262952	-0.262952	-0.262952	-0.262952	-0.262952	-0.262952	-0.262952	-0.262952	-0.262952	-0.262952	-0.262952	-0.262952	-0.262952	-0.262952	-0.262952	-0.262952	-0.262952	-0.262952	-0.262952	-0.262952	-0.262952	-0.262952	-0.262952	-0.262952	-0.262952	-0.262952	-0.262952	-0.262952	-0.262952	-0.262952	-0.262952	-0.262952
Tnfaip3	0.805316	-1.1689	-1.1689	0.485206	-1.1689	-1.1689	0.727406	0.740418	0.406718	-1.1689	-1.1689	1.0317	1.10647	1.19282	1.02173	-1.1689	1.19093	1.36027	-1.1689	-1.1689	-1.1689	0.580592	0.899018	0.472123	0.733705	0.663743	-1.1689	0.938405	-1.1689	0.339033	-1.1689	0.550747	1.20695	-1.1689	0.226693	0.81824	0.949052	-1.1689	-1.1689	-1.1689	-1.1689	-1.1689	0.657189	0.90534	0.575519	1.3093	-1.1689	0.910798	-1.1689
Nfkbiz	-0.496875	-0.496875	-0.496875	-0.496875	-0.496875	-0.496875	-0.496875	-0.496875	-0.496875	-0.496875	-0.496875	-0.496875	1.8429	-0.496875	-0.496875	-0.496875	-0.496875	-0.496875	-0.496875	1.27334	-0.496875	-0.496875	-0.496875	1.64294	-0.496875	-0.496875	-0.496875	-0.496875	-0.496875	-0.496875	-0.496875	-0.496875	-0.496875	-0.496875	-0.496875	-0.496875	-0.496875	-0.496875	-0.496875	-0.496875	2.40385	-0.496875	-0.496875	-0.496875	-0.496875	-0.496875	-0.496875	-0.496875	-0.496875
Gadd45b	-0.508542	-0.508542	-0.508542	-0.508542	-0.508542	-0.508542	1.61504	-0.508542	-0.508542	-0.508542	-0.508542	-0.508542	-0.508542	1.82664	-0.508542	-0.508542	1.99076	-0.508542	-0.508542	-0.508542	-0.508542	-0.508542	-0.508542	-0.508542	2.02358	-0.508542	-0.508542	-0.508542	-0.508542	2.29991	1.72438	-0.508542	-0.508542	-0.508542	-0.508542	-0.508542	1.67294	-0.508542	-0.508542	-0.508542	-0.508542	-0.508542	-0.508542	1.8492	-0.508542	2.95849	-0.508542	-0.508542	-0.508542
Ly6a	0.549928	-0.971045	-0.971045	-0.971045	-0.971045	-0.971045	-0.971045	-0.971045	-0.971045	-0.971045	-0.971045	1.03009	-0.971045	-0.971045	-0.971045	-0.971045	-0.971045	-0.971045	-0.971045	1.03013	-0.971045	-0.971045	-0.971045	-0.971045	1.03528	-0.971045	-0.971045	-0.971045	-0.971045	1.03703	-0.971045	0.706423	-0.971045	-0.971045	-0.971045	-0.971045	-0.971045	-0.971045	-0.971045	-0.971045	-0.971045	-0.971045	-0.971045	-0.971045	-0.971045	-0.971045	-0.971045	-0.971045	-0.971045
Cd40lg	-0.197497	-0.197497	-0.197497	-0.197497	-0.197497	-0.197497	-0.197497	-0.197497	-0.197497	-0.197497	-0.197497	-0.197497	-0.197497	-0.197497	-0.197497	-0.197497	-0.197497	-0.197497	-0.197497	-0.197497	-0.197497	-0.197497	-0.197497	-0.197497	-0.197497	-0.197497	-0.197497	-0.197497	-0.197497	-0.197497	-0.197497	-0.197497	-0.197497	-0.197497	-0.197497	-0.197497	-0.197497	-0.197497	-0.197497	-0.197497	-0.197497	-0.197497	-0.197497	-0.197497	-0.197497	-0.197497	-0.197497	-0.197497	-0.197497
Nfkbia	0.9915	-0.956326	-0.956326	-0.956326	0.435896	-0.956326	0.914632	1.22716	-0.956326	-0.956326	0.477288	-0.956326	0.814064	-0.956326	1.50609	-0.956326	0.896518	-0.956326	-0.956326	0.675451	0.732516	-0.956326	-0.956326	-0.956326	1.39652	-0.956326	-0.956326	-0.956326	-0.956326	0.53145	0.699038	0.863687	-0.956326	1.11782	-0.956326	1.00425	0.958112	-0.956326	-0.956326	-0.956326	-0.956326	-0.956326	0.845354	0.79157	0.764775	1.01232	-0.956326	-0.956326	-0.956326
Tnfrsf4	-0.455425	-0.455425	-0.455425	-0.455425	-0.455425	-0.455425	-0.455425	-0.455425	-0.455425	-0.455425	-0.455425	-0.455425	-0.455425	-0.455425	-0.455425	-0.455425	-0.455425	-0.455425	-0.455425	-0.455425	-0.455425	-0.455425	-0.455425	-0.455425	-0.455425	-0.455425	-0.455425	-0.455425	-0.455425	-0.455425	-0.455425	-0.455425	-0.455425	-0.455425	1.49246	-0.455425	-0.455425	-0.455425	-0.455425	-0.455425	-0.455425	-0.455425	-0.455425	-0.455425	-0.455425	-0.455425	-0.455425	-0.455425	-0.455425
Bhlhe40	1.26554	-0.939632	-0.939632	1.06428	-0.939632	0.782371	1.18537	1.01693	0.674973	-0.939632	0.855086	1.31542	0.899143	1.1684	-0.939632	1.10265	-0.939632	-0.939632	-0.939632	0.157847	-0.939632	0.853148	-0.939632	-0.939632	-0.939632	-0.939632	0.802543	1.21981	-0.939632	0.912349	0.779674	0.34264	-0.939632	0.904225	1.10435	-0.939632	1.04876	-0.939632	-0.939632	1.06909	-0.939632	0.766064	1.24228	1.3684	0.84795	1.10506	-0.939632	-0.939632	1.20899
Emb	-0.811372	0.740389	-0.811372	-0.811372	0.896139	1.57172	1.08374	1.57862	1.06345	-0.811372	1.41907	1.69283	1.28455	0.942148	-0.811372	-0.811372	1.92044	2.12053	1.56455	1.41819	1.02418	1.41716	-0.811372	-0.811372	1.39355	1.80658	-0.811372	-0.811372	1.5041	0.994752	-0.811372	0.439149	1.56298	1.46758	0.583341	-0.811372	-0.811372	-0.811372	1.0387	-0.811372	-0.811372	-0.811372	-0.811372	-0.811372	1.23416	1.18269	-0.811372	1.26702	-0.811372
Pim1	0.853524	-0.847023	1.17374	-0.847023	-0.847023	-0.847023	1.57111	-0.847023	-0.847023	-0.847023	-0.847023	1.88256	-0.847023	-0.847023	-0.847023	-0.847023	-0.847023	-0.847023	-0.847023	0.533259	0.417476	-0.847023	-0.847023	-0.847023	-0.847023	-0.847023	1.18851	-0.847023	1.1992	0.686126	1.34628	0.723555	-0.847023	0.982401	0.571908	-0.847023	0.819525	1.18649	-0.847023	1.45513	-0.847023	-0.847023	1.0096	0.95418	-0.847023	1.49103	-0.847023	-0.847023	-0.847023
Tnfrsf4	-0.455425	-0.455425	-0.455425	-0.455425	-0.455425	-0.455425	-0.455425	-0.455425	-0.455425	-0.455425	-0.455425	-0.455425	-0.455425	-0.455425	-0.455425	-0.455425	-0.455425	-0.455425	-0.455425	-0.455425	-0.455425	-0.455425	-0.455425	-0.455425	-0.455425	-0.455425	-0.455425	-0.455425	-0.455425	-0.455425	-0.455425	-0.455425	-0.455425	-0.455425	1.49246	-0.455425	-0.455425	-0.455425	-0.455425	-0.455425	-0.455425	-0.455425	-0.455425	-0.455425	-0.455425	-0.455425	-0.455425	-0.455425	-0.455425
Ikzf2	-0.516996	-0.516996	-0.516996	-0.516996	1.24683	-0.516996	-0.516996	-0.516996	-0.516996	-0.516996	-0.516996	-0.516996	-0.516996	-0.516996	-0.516996	-0.516996	-0.516996	-0.516996	1.85218	-0.516996	-0.516996	-0.516996	-0.516996	-0.516996	-0.516996	1.77377	-0.516996	-0.516996	-0.516996	-0.516996	-0.516996	-0.516996	-0.516996	-0.516996	1.81916	-0.516996	-0.516996	-0.516996	-0.516996	-0.516996	-0.516996	1.56361	1.76558	-0.516996	-0.516996	-0.516996	-0.516996	-0.516996	-0.516996
Ifi27l2a	-0.76861	-0.76861	1.03247	-0.76861	1.14203	-0.76861	0.677345	-0.76861	-0.76861	-0.76861	-0.76861	-0.76861	-0.76861	-0.76861	-0.76861	-0.76861	-0.76861	-0.76861	-0.76861	-0.76861	-0.76861	-0.76861	-0.76861	-0.76861	-0.76861	-0.76861	-0.76861	-0.76861	-0.76861	-0.76861	-0.76861	-0.76861	-0.76861	-0.76861	-0.76861	-0.76861	-0.76861	-0.76861	-0.76861	-0.76861	-0.76861	-0.76861	-0.76861	-0.76861	1.36218	-0.76861	-0.76861	-0.76861	-0.76861
Ly6a	0.549928	-0.971045	-0.971045	-0.971045	-0.971045	-0.971045	-0.971045	-0.971045	-0.971045	-0.971045	-0.971045	1.03009	-0.971045	-0.971045	-0.971045	-0.971045	-0.971045	-0.971045	-0.971045	1.03013	-0.971045	-0.971045	-0.971045	-0.971045	1.03528	-0.971045	-0.971045	-0.971045	-0.971045	1.03703	-0.971045	0.706423	-0.971045	-0.971045	-0.971045	-0.971045	-0.971045	-0.971045	-0.971045	-0.971045	-0.971045	-0.971045	-0.971045	-0.971045	-0.971045	-0.971045	-0.971045	-0.971045	-0.971045
Odc1	0.998599	-0.76298	1.83882	-0.76298	0.723191	-0.76298	-0.76298	-0.76298	1.63584	-0.76298	0.767376	1.55472	-0.76298	-0.76298	-0.76298	-0.76298	-0.76298	1.57927	-0.76298	0.364989	0.855706	1.39815	1.41498	-0.76298	-0.76298	-0.76298	-0.76298	-0.76298	1.35668	0.825194	-0.76298	0.554915	-0.76298	-0.76298	0.706875	-0.76298	-0.76298	-0.76298	-0.76298	-0.76298	1.25997	-0.76298	1.16028	1.10287	-0.76298	-0.76298	1.04262	-0.76298	-0.76298
Ctla4	-0.730014	-0.730014	-0.730014	1.06037	-0.730014	-0.730014	0.997089	-0.730014	-0.730014	-0.730014	-0.730014	-0.730014	-0.730014	1.16918	1.6411	-0.730014	-0.730014	-0.730014	-0.730014	-0.730014	0.616155	-0.730014	-0.730014	-0.730014	-0.730014	-0.730014	1.11017	-0.730014	-0.730014	1.22615	-0.730014	-0.730014	-0.730014	-0.730014	-0.730014	-0.730014	-0.730014	-0.730014	-0.730014	-0.730014	-0.730014	-0.730014	-0.730014	-0.730014	-0.730014	-0.730014	-0.730014	-0.730014	-0.730014
Tnfrsf18	1.31386	-0.680029	-0.680029	-0.680029	-0.680029	-0.680029	1.58056	-0.680029	-0.680029	-0.680029	-0.680029	-0.680029	-0.680029	1.41167	-0.680029	-0.680029	1.92052	-0.680029	1.57945	1.40676	-0.680029	-0.680029	-0.680029	-0.680029	-0.680029	1.14735	1.34668	-0.680029	-0.680029	1.47442	-0.680029	0.811662	-0.680029	-0.680029	2.0605	-0.680029	1.6331	-0.680029	-0.680029	-0.680029	-0.680029	1.30424	-0.680029	-0.680029	-0.680029	-0.680029	1.36368	-0.680029	1.81951
Tnfrsf9	0.933236	0.808769	-0.803951	1.22712	0.661642	0.941386	1.481	1.67992	1.32866	-0.803951	1.1985	-0.803951	-0.803951	1.01845	-0.803951	-0.803951	-0.803951	-0.803951	-0.803951	0.785238	-0.803951	1.01312	1.34385	1.21336	1.17215	1.28339	-0.803951	-0.803951	-0.803951	1.07313	0.938652	1.36612	-0.803951	-0.803951	1.52275	-0.803951	1.39582	-0.803951	-0.803951	1.54781	1.19099	-0.803951	-0.803951	1.35041	1.00785	1.26845	-0.803951	-0.803951	1.37379
Maf	-0.353751	-0.353751	-0.353751	-0.353751	-0.353751	-0.353751	-0.353751	-0.353751	-0.353751	-0.353751	-0.353751	3	-0.353751	-0.353751	-0.353751	2.87287	-0.353751	-0.353751	-0.353751	-0.353751	-0.353751	-0.353751	-0.353751	-0.353751	-0.353751	-0.353751	2.39873	-0.353751	-0.353751	-0.353751	-0.353751	-0.353751	-0.353751	-0.353751	-0.353751	-0.353751	-0.353751	-0.353751	-0.353751	-0.353751	-0.353751	-0.353751	-0.353751	-0.353751	-0.353751	-0.353751	-0.353751	3	-0.353751
Foxp3	-0.148779	-0.148779	-0.148779	-0.148779	-0.148779	-0.148779	-0.148779	-0.148779	-0.148779	-0.148779	-0.148779	-0.148779	-0.148779	-0.148779	-0.148779	-0.148779	-0.148779	-0.148779	-0.148779	-0.148779	-0.148779	-0.148779	-0.148779	-0.148779	-0.148779	-0.148779	-0.148779	-0.148779	-0.148779	-0.148779	-0.148779	-0.148779	-0.148779	-0.148779	-0.148779	-0.148779	-0.148779	-0.148779	-0.148779	-0.148779	-0.148779	-0.148779	-0.148779	-0.148779	-0.148779	-0.148779	-0.148779	-0.148779	-0.148779
Il2ra	-0.370667	-0.370667	-0.370667	-0.370667	-0.370667	-0.370667	-0.370667	-0.370667	-0.370667	-0.370667	-0.370667	-0.370667	-0.370667	-0.370667	-0.370667	-0.370667	-0.370667	-0.370667	-0.370667	-0.370667	-0.370667	-0.370667	-0.370667	-0.370667	3	-0.370667	-0.370667	-0.370667	-0.370667	2.2184	-0.370667	2.5819	-0.370667	-0.370667	2.02551	-0.370667	-0.370667	-0.370667	-0.370667	-0.370667	-0.370667	-0.370667	-0.370667	-0.370667	-0.370667	-0.370667	-0.370667	-0.370667	-0.370667
Icos	-0.833362	-0.833362	-0.833362	-0.833362	-0.833362	-0.833362	-0.833362	-0.833362	-0.833362	-0.833362	-0.833362	-0.833362	-0.833362	1.4294	-0.833362	-0.833362	-0.833362	-0.833362	-0.833362	0.541001	-0.833362	-0.833362	-0.833362	-0.833362	-0.833362	1.02194	-0.833362	-0.833362	-0.833362	-0.833362	-0.833362	-0.833362	-0.833362	-0.833362	-0.833362	-0.833362	-0.833362	1.19143	-0.833362	-0.833362	-0.833362	-0.833362	-0.833362	-0.833362	-0.833362	-0.833362	0.902203	-0.833362	-0.833362
Srgn	0.742441	-2.10646	0.680885	0.787629	-2.10646	0.584127	0.0331849	0.390594	0.210315	-2.10646	-2.10646	0.376524	-2.10646	0.214644	0.709578	-2.10646	0.0124693	-2.10646	0.374748	0.472903	0.16575	-2.10646	-2.10646	0.428032	0.727336	0.161141	-2.10646	-2.10646	0.50779	0.132348	-0.213369	-0.0250766	0.919173	-0.0762303	0.344731	-2.10646	-0.256984	0.695137	0.324587	-2.10646	0.0607599	-0.228356	0.640032	0.233951	0.203016	0.488224	0.369461	0.24011	-2.10646
Sdf4	1.09003	-0.768024	-0.768024	1.06951	0.799543	-0.768024	-0.768024	-0.768024	-0.768024	1.55358	0.846148	-0.768024	-0.768024	1.18118	-0.768024	-0.768024	1.31818	-0.768024	-0.768024	-0.768024	0.613597	-0.768024	-0.768024	-0.768024	-0.768024	-0.768024	-0.768024	1.57297	-0.768024	0.907131	-0.768024	1.14232	-0.768024	-0.768024	1.11246	1.43948	-0.768024	1.45384	-0.768024	-0.768024	-0.768024	-0.768024	-0.768024	-0.768024	-0.768024	-0.768024	-0.768024	-0.768024	-0.768024
Izumo1r	-0.237718	-0.237718	-0.237718	-0.237718	-0.237718	-0.237718	-0.237718	-0.237718	-0.237718	-0.237718	-0.237718	-0.237718	-0.237718	-0.237718	-0.237718	-0.237718	-0.237718	-0.237718	-0.237718	-0.237718	-0.237718	-0.237718	-0.237718	-0.237718	-0.237718	-0.237718	-0.237718	-0.237718	-0.237718	-0.237718	-0.237718	-0.237718	-0.237718	-0.237718	-0.237718	-0.237718	-0.237718	-0.237718	-0.237718	-0.237718	-0.237718	-0.237718	-0.237718	-0.237718	-0.237718	-0.237718	-0.237718	-0.237718	-0.237718
mt-Co1	-0.329446	-0.129707	0.00423502	-0.651302	-0.453826	-0.381433	0.176339	0.359613	-0.682028	0.720775	-0.49534	1.00838	0.69404	0.495425	-0.992201	0.265562	0.698197	0.00403737	0.394304	-1.19804	-0.673966	-0.216246	-0.159088	-0.158048	-0.436989	0.535087	-0.0801699	1.31127	0.33581	-0.0973746	0.815618	-1.73137	1.25502	0.128965	-0.336708	0.128412	-0.0393502	1.26239	1.00367	-0.379655	0.215884	-0.0727579	0.962891	0.766198	-0.744864	-1.05468	0.986026	-0.752765	0.846733
Gm42418	-0.609977	2.08334	0.159373	-0.646242	-0.0641487	0.0750008	0.788668	1.3319	1.9036	0.547547	-1.13277	-0.0167741	1.09254	-0.294443	1.90727	0.169939	1.60052	0.962113	0.455756	-0.274642	-0.0340679	2.53854	1.51155	1.00532	0.125246	0.577989	1.03456	0.581381	1.16524	0.414917	0.0698312	-0.546474	0.166755	0.345725	0.541079	-0.299261	0.31222	1.36228	-0.56347	0.730168	-0.044356	-0.226795	-0.74325	2.61612	1.7367	0.419006	-0.617451	-0.119789	0.715915
Rpl37a	0.789294	0.0701883	0.958225	-0.080599	0.0307476	0.161085	0.698535	-0.90704	-0.724833	1.07079	0.402973	0.422767	0.939225	0.449395	0.167824	-1.52908	0.560369	0.846579	0.77615	-0.272811	0.838806	0.101104	-0.456975	0.870299	0.33072	0.743676	0.137393	1.21252	0.524998	0.600042	-0.0124858	0.0777304	1.55389	0.577369	0.196545	0.00924725	-0.123687	0.608023	1.1547	1.03627	0.682346	0.566625	-0.283337	-0.604913	0.420145	-1.01987	0.405051	1.1342	1.09036
Lyz2	-0.387554	-0.387554	-0.387554	-0.387554	-0.387554	2.18227	-0.387554	-0.387554	2.02199	2.80839	-0.387554	-0.387554	-0.387554	-0.387554	-0.387554	-0.387554	-0.387554	-0.387554	-0.387554	-0.387554	-0.387554	-0.387554	2.77485	-0.387554	-0.387554	-0.387554	2.21237	-0.387554	-0.387554	-0.387554	-0.387554	-0.387554	-0.387554	-0.387554	-0.387554	-0.387554	-0.387554	-0.387554	-0.387554	-0.387554	-0.387554	-0.387554	-0.387554	-0.387554	-0.387554	-0.387554	-0.387554	3	-0.387554
H2-Aa	-0.284392	-0.284392	-0.284392	-0.284392	-0.284392	-0.284392	-0.284392	-0.284392	2.79305	-0.284392	-0.284392	3	-0.284392	-0.284392	-0.284392	-0.284392	-0.284392	-0.284392	-0.284392	-0.284392	-0.284392	-0.284392	-0.284392	-0.284392	-0.284392	-0.284392	-0.284392	-0.284392	3	2.66085	-0.284392	-0.284392	-0.284392	-0.284392	-0.284392	-0.284392	-0.284392	-0.284392	-0.284392	-0.284392	-0.284392	-0.284392	-0.284392	3	-0.284392	-0.284392	-0.284392	-0.284392	-0.284392
Lgmn	-0.215964	-0.215964	-0.215964	-0.215964	-0.215964	-0.215964	-0.215964	-0.215964	3	3	-0.215964	-0.215964	-0.215964	-0.215964	-0.215964	-0.215964	-0.215964	-0.215964	-0.215964	-0.215964	-0.215964	-0.215964	-0.215964	-0.215964	-0.215964	-0.215964	-0.215964	-0.215964	-0.215964	-0.215964	-0.215964	-0.215964	-0.215964	-0.215964	-0.215964	-0.215964	-0.215964	3	-0.215964	3	-0.215964	-0.215964	-0.215964	3	-0.215964	-0.215964	-0.215964	-0.215964	-0.215964
H2-Ab1	-0.288743	-0.288743	-0.288743	-0.288743	-0.288743	-0.288743	-0.288743	-0.288743	-0.288743	-0.288743	-0.288743	-0.288743	-0.288743	-0.288743	-0.288743	-0.288743	-0.288743	-0.288743	-0.288743	2.41012	2.18373	-0.288743	-0.288743	-0.288743	-0.288743	-0.288743	-0.288743	-0.288743	-0.288743	-0.288743	-0.288743	-0.288743	-0.288743	-0.288743	-0.288743	-0.288743	-0.288743	-0.288743	-0.288743	-0.288743	-0.288743	-0.288743	-0.288743	-0.288743	-0.288743	-0.288743	-0.288743	-0.288743	-0.288743
Cd74	-0.446398	-0.446398	-0.446398	-0.446398	-0.446398	-0.446398	-0.446398	-0.446398	1.70343	-0.446398	-0.446398	-0.446398	-0.446398	-0.446398	-0.446398	-0.446398	2.11594	-0.446398	-0.446398	-0.446398	-0.446398	-0.446398	-0.446398	-0.446398	-0.446398	-0.446398	-0.446398	-0.446398	-0.446398	-0.446398	-0.446398	-0.446398	-0.446398	-0.446398	-0.446398	-0.446398	-0.446398	-0.446398	2.49337	-0.446398	-0.446398	-0.446398	-0.446398	-0.446398	-0.446398	-0.446398	-0.446398	-0.446398	-0.446398
Jund	0.00089273	-0.122601	0.638962	0.789766	0.219685	0.319912	1.14477	0.973856	0.523302	-1.72271	0.264081	0.859515	0.438513	0.812377	1.16447	0.331055	0.70911	0.883616	0.5434	-0.619056	-1.72271	-1.72271	0.722234	0.461829	0.734759	0.165842	0.340422	0.448881	0.351253	-1.72271	0.500324	-1.72271	-1.72271	0.131517	0.0216962	0.325051	-0.0335669	1.15125	0.68131	0.610655	1.13885	0.486424	0.655123	0.83011	0.386555	0.647038	-1.72271	0.918626	0.752076
Tgfbi	-0.14989	-0.14989	-0.14989	-0.14989	-0.14989	-0.14989	-0.14989	-0.14989	3	-0.14989	-0.14989	-0.14989	-0.14989	-0.14989	-0.14989	-0.14989	-0.14989	-0.14989	-0.14989	-0.14989	-0.14989	-0.14989	-0.14989	-0.14989	-0.14989	-0.14989	-0.14989	-0.14989	-0.14989	-0.14989	-0.14989	-0.14989	-0.14989	-0.14989	-0.14989	-0.14989	-0.14989	-0.14989	-0.14989	-0.14989	-0.14989	-0.14989	-0.14989	-0.14989	-0.14989	-0.14989	-0.14989	-0.14989	-0.14989
Ccl6	-0.310859	-0.310859	-0.310859	-0.310859	-0.310859	-0.310859	-0.310859	-0.310859	-0.310859	-0.310859	-0.310859	-0.310859	-0.310859	-0.310859	-0.310859	-0.310859	-0.310859	3	-0.310859	-0.310859	-0.310859	-0.310859	-0.310859	-0.310859	-0.310859	-0.310859	-0.310859	-0.310859	-0.310859	-0.310859	-0.310859	-0.310859	-0.310859	-0.310859	2.26548	-0.310859	-0.310859	-0.310859	-0.310859	-0.310859	-0.310859	-0.310859	-0.310859	-0.310859	-0.310859	-0.310859	-0.310859	-0.310859	-0.310859
Il1b	3	-0.208993	-0.208993	-0.208993	-0.208993	-0.208993	-0.208993	-0.208993	-0.208993	-0.208993	-0.208993	-0.208993	-0.208993	-0.208993	-0.208993	-0.208993	-0.208993	3	-0.208993	-0.208993	-0.208993	-0.208993	-0.208993	-0.208993	-0.208993	-0.208993	-0.208993	-0.208993	-0.208993	-0.208993	-0.208993	-0.208993	-0.208993	-0.208993	-0.208993	-0.208993	-0.208993	-0.208993	-0.208993	-0.208993	-0.208993	-0.208993	-0.208993	-0.208993	-0.208993	-0.208993	-0.208993	-0.208993	-0.208993
Thbs1	-0.141528	-0.141528	-0.141528	-0.141528	-0.141528	-0.141528	-0.141528	-0.141528	-0.141528	3	-0.141528	-0.141528	-0.141528	-0.141528	-0.141528	3	-0.141528	-0.141528	-0.141528	-0.141528	-0.141528	-0.141528	-0.141528	-0.141528	-0.141528	-0.141528	-0.141528	-0.141528	-0.141528	-0.141528	-0.141528	-0.141528	-0.141528	-0.141528	-0.141528	-0.141528	-0.141528	-0.141528	-0.141528	-0.141528	-0.141528	-0.141528	-0.141528	3	-0.141528	-0.141528	-0.141528	-0.141528	-0.141528
H2-Eb1	-0.247568	-0.247568	3	-0.247568	-0.247568	-0.247568	-0.247568	-0.247568	-0.247568	-0.247568	-0.247568	-0.247568	-0.247568	-0.247568	-0.247568	-0.247568	-0.247568	-0.247568	-0.247568	-0.247568	-0.247568	-0.247568	-0.247568	-0.247568	-0.247568	-0.247568	-0.247568	-0.247568	-0.247568	-0.247568	-0.247568	-0.247568	-0.247568	-0.247568	-0.247568	-0.247568	-0.247568	-0.247568	-0.247568	-0.247568	-0.247568	-0.247568	-0.247568	-0.247568	-0.247568	-0.247568	-0.247568	-0.247568	-0.247568
Rpl38	0.60332	0.420114	0.747004	0.565872	0.0691957	0.232215	0.667287	0.33819	0.466765	0.834689	0.375603	0.313341	0.909954	0.886327	1.03596	0.505809	0.115637	-0.600629	0.310206	-0.140537	0.327362	0.875958	0.790852	0.894681	-0.635533	1.07062	0.524004	0.986645	0.385325	0.906209	1.08637	0.0915298	1.11009	0.919951	0.73341	0.334449	0.803119	0.520016	0.576721	1.3	0.613127	0.647425	0.171056	-0.544314	0.453834	0.645586	0.476622	0.679296	0.965542
Rps24	0.827739	0.708508	0.0843179	0.84781	0.107903	0.0705465	-0.0176718	-0.642942	0.0482845	-0.753041	1.04926	-0.148109	0.215414	0.619798	-0.173551	-0.42858	0.508043	0.538956	0.757405	0.179559	0.621907	-0.170832	0.140416	0.161009	0.321126	0.273254	-0.111261	0.241138	-0.950433	0.362807	0.313975	0.38438	0.548843	0.878683	0.533695	0.333585	0.268356	-1.43565	0.643851	0.264541	0.618058	0.484032	0.579079	-1.24646	-0.408826	-0.0454345	1.00412	-0.206698	0.818809
Ly6c2	1.72653	-0.757054	-0.757054	-0.757054	-0.757054	-0.757054	-0.757054	-0.757054	-0.757054	-0.757054	-0.757054	-0.757054	-0.757054	-0.757054	-0.757054	-0.757054	-0.757054	-0.757054	-0.757054	-0.757054	0.394514	-0.757054	-0.757054	-0.757054	-0.757054	-0.757054	-0.757054	-0.757054	-0.757054	-0.757054	-0.757054	-0.757054	-0.757054	-0.757054	-0.757054	1.8762	-0.757054	1.09484	-0.757054	-0.757054	-0.757054	-0.757054	-0.757054	-0.757054	-0.757054	-0.757054	-0.757054	1.61621	-0.757054
Emb	-0.811372	0.740389	-0.811372	-0.811372	0.896139	1.57172	1.08374	1.57862	1.06345	-0.811372	1.41907	1.69283	1.28455	0.942148	-0.811372	-0.811372	1.92044	2.12053	1.56455	1.41819	1.02418	1.41716	-0.811372	-0.811372	1.39355	1.80658	-0.811372	-0.811372	1.5041	0.994752	-0.811372	0.439149	1.56298	1.46758	0.583341	-0.811372	-0.811372	-0.811372	1.0387	-0.811372	-0.811372	-0.811372	-0.811372	-0.811372	1.23416	1.18269	-0.811372	1.26702	-0.811372
Ikzf2	-0.516996	-0.516996	-0.516996	-0.516996	1.24683	-0.516996	-0.516996	-0.516996	-0.516996	-0.516996	-0.516996	-0.516996	-0.516996	-0.516996	-0.516996	-0.516996	-0.516996	-0.516996	1.85218	-0.516996	-0.516996	-0.516996	-0.516996	-0.516996	-0.516996	1.77377	-0.516996	-0.516996	-0.516996	-0.516996	-0.516996	-0.516996	-0.516996	-0.516996	1.81916	-0.516996	-0.516996	-0.516996	-0.516996	-0.516996	-0.516996	1.56361	1.76558	-0.516996	-0.516996	-0.516996	-0.516996	-0.516996	-0.516996
Rplp1	0.362923	0.0825519	1.40115	0.944287	0.203664	0.13808	0.638942	-0.350596	0.270842	1.46345	0.681067	-0.379159	-0.0526587	0.398435	0.521354	-0.855207	-0.0146326	-1.02258	0.805313	0.282643	0.501048	0.467229	0.423259	0.648999	-0.366077	0.0359517	0.352353	0.804052	-0.112794	0.520588	0.131947	0.564327	0.430773	0.853584	0.718011	0.237284	-0.568529	0.675986	0.622457	0.584097	1.0735	0.413679	0.38034	-0.957769	-0.0339954	0.256128	1.04527	-0.248225	0.489561
Rps20	0.696039	0.825261	0.271337	0.064283	0.351399	-0.511049	-0.138377	-1.03045	0.0388163	0.343695	0.687687	-0.426807	0.279782	0.275703	-1.07673	-0.488582	-0.263412	0.455761	-0.430063	0.154065	1.08906	0.00290245	0.438592	0.588942	0.585443	0.54654	-0.329507	-0.619943	0.323461	0.804919	0.66651	0.483153	-0.0643715	0.107374	0.611173	-0.239028	0.498092	-1.46971	0.618592	0.0740473	0.36113	1.0354	0.498425	-0.485652	0.886044	0.147137	0.743535	-0.308516	0.358029
mt-Atp6	0.342127	-0.353309	-0.14557	0.45897	-0.0941302	-1.72063	-0.451549	0.00798291	-1.28497	0.851262	0.397463	0.328115	0.276339	0.467712	-0.192035	0.720373	-0.607171	-0.118238	0.107012	-0.146889	-0.762019	-1.56657	0.709447	-1.80863	0.433762	-0.313596	-0.460673	0.120911	0.368472	-0.765033	0.353889	-0.136496	-0.851626	0.505129	-0.711895	0.0312821	-1.42088	-0.117648	0.554129	-1.76905	0.0334949	0.201857	0.497804	-0.844852	-1.18504	0.0495048	1.02256	0.0595425	0.0974418
Cd7	1.66928	-0.493121	-0.493121	1.6454	1.94378	-0.493121	1.56981	1.97535	-0.493121	-0.493121	-0.493121	2.35194	1.82675	-0.493121	-0.493121	-0.493121	-0.493121	-0.493121	2.58054	-0.493121	-0.493121	1.76872	-0.493121	-0.493121	-0.493121	-0.493121	-0.493121	2.23132	2.10884	-0.493121	-0.493121	-0.493121	-0.493121	-0.493121	-0.493121	-0.493121	-0.493121	-0.493121	-0.493121	-0.493121	-0.493121	-0.493121	1.86775	-0.493121	1.76216	2.08654	2.11389	-0.493121	-0.493121
Tcf7	-0.306231	-0.306231	-0.306231	-0.306231	-0.306231	-0.306231	-0.306231	-0.306231	-0.306231	-0.306231	-0.306231	-0.306231	-0.306231	3	-0.306231	-0.306231	3	3	-0.306231	-0.306231	-0.306231	-0.306231	-0.306231	-0.306231	3	-0.306231	-0.306231	-0.306231	-0.306231	-0.306231	2.91007	-0.306231	-0.306231	3	-0.306231	-0.306231	-0.306231	-0.306231	-0.306231	-0.306231	-0.306231	-0.306231	-0.306231	-0.306231	-0.306231	3	-0.306231	-0.306231	-0.306231
Rps27	0.679421	0.183662	0.45394	0.313605	0.198091	-0.323087	-0.0838937	0.297172	0.230302	0.658654	0.381963	0.524375	0.201152	1.36709	0.504484	-0.496416	0.486239	0.570855	0.404224	-0.376733	0.845598	-0.183739	0.749953	-0.108608	-0.322833	0.545745	0.618141	0.8287	0.756251	0.2271	0.572941	0.2031	1.06927	0.523621	0.538317	0.0980214	0.554999	0.123877	0.432548	0.239513	1.06287	0.251211	-0.029594	-0.334347	0.217374	0.604649	0.511891	0.638367	0.672444
Rpl30	0.983189	0.274837	0.579374	0.556518	0.0532424	-1.23259	0.455638	-1.43108	0.132951	-0.111402	0.726969	0.675583	0.578318	0.284345	-7.42497	-1.20314	-0.0214427	-0.0903319	-0.375976	-0.873021	0.777346	-0.0739374	-0.999104	0.314592	0.958298	0.154826	-1.52099	0.203109	-0.322245	0.570253	-0.271793	0.154161	0.322714	0.892829	0.380601	0.578318	-0.378726	-1.18381	0.550153	0.0195007	0.740881	0.865007	-0.163751	-1.32483	-0.572542	0.299921	0.173297	0.690272	0.392468
Rpl13	0.597929	0.532595	0.139256	0.709252	0.403921	-0.555909	-0.184361	-0.680361	0.251875	-0.889612	0.791499	-0.701538	0.398562	0.0911259	-0.200282	-0.537443	-0.431137	0.160283	0.421937	0.565469	1.08784	-0.269819	0.109579	-0.105511	0.650262	0.0699793	-0.355064	0.481056	0.0148745	0.0262752	0.0465077	0.811997	-4.43849	0.58808	0.151431	-0.244125	0.195111	-0.525325	0.677559	0.0924455	0.54461	0.299196	-0.00129224	-1.43008	0.161797	-0.533425	0.780446	0.129722	0.578672
mt-Co1	-0.329446	-0.129707	0.00423502	-0.651302	-0.453826	-0.381433	0.176339	0.359613	-0.682028	0.720775	-0.49534	1.00838	0.69404	0.495425	-0.992201	0.265562	0.698197	0.00403737	0.394304	-1.19804	-0.673966	-0.216246	-0.159088	-0.158048	-0.436989	0.535087	-0.0801699	1.31127	0.33581	-0.0973746	0.815618	-1.73137	1.25502	0.128965	-0.336708	0.128412	-0.0393502	1.26239	1.00367	-0.379655	0.215884	-0.0727579	0.962891	0.766198	-0.744864	-1.05468	0.986026	-0.752765	0.846733
Rps16	0.606775	0.357492	0.222192	0.228357	-0.0393905	0.047878	-0.128022	0.519626	-0.0843612	-0.189345	0.496075	-0.326412	0.704507	0.00138351	-0.965708	0.371461	-0.984262	-0.278971	0.576419	0.310158	0.819318	0.554017	-0.234098	-0.0337707	0.411404	0.104276	0.251939	0.30377	-0.0897011	-0.0760825	-1.03346	0.3408	-0.589987	0.656865	0.273317	0.221402	-0.132003	-1.35226	0.563694	0.00295989	0.543085	0.249929	0.583694	-1.2018	0.265569	0.49596	0.539273	0.410753	0.282203
Rpl23	0.783761	0.580099	0.62757	0.822124	0.156762	-0.0973635	0.117329	0.0770721	0.415291	-0.0740442	0.808714	0.414448	0.935271	0.561563	-1.2597	-0.301098	0.0032196	0.23961	0.508743	0.221279	0.997908	0.335961	-0.836472	0.708657	0.198469	0.49224	-0.574966	-0.328552	-0.550342	0.717736	-0.469737	0.56095	0.594531	0.282174	0.618236	-0.314766	0.150126	-1.70298	0.57644	0.661367	0.816475	0.627268	0.0181428	-0.821699	0.323946	0.279232	0.328891	0.131409	0.981952
Cd3d	-1.12634	-1.12634	-1.12634	-1.12634	-1.12634	-1.12634	-1.12634	-1.12634	-1.12634	-1.12634	0.224304	-1.12634	-1.12634	0.50464	-1.12634	-1.12634	-1.12634	-1.12634	1.08354	-1.12634	0.0297209	-1.12634	-1.12634	-1.12634	-1.12634	-1.12634	-1.12634	-1.12634	-1.12634	0.275332	-1.12634	-1.12634	-1.12634	-1.12634	-1.12634	-1.12634	-1.12634	-1.12634	-1.12634	-1.12634	-1.12634	-1.12634	-1.12634	-1.12634	-1.12634	-1.12634	-1.12634	-1.12634	-1.12634
Cd8b1	-0.735834	-0.735834	-0.735834	-0.735834	-0.735834	-0.735834	-0.735834	-0.735834	-0.735834	-0.735834	-0.735834	-0.735834	-0.735834	1.39528	-0.735834	-0.735834	-0.735834	-0.735834	-0.735834	-0.735834	0.552598	-0.735834	-0.735834	-0.735834	-0.735834	-0.735834	-0.735834	-0.735834	-0.735834	-0.735834	-0.735834	-0.735834	-0.735834	-0.735834	-0.735834	-0.735834	-0.735834	-0.735834	-0.735834	-0.735834	-0.735834	-0.735834	-0.735834	-0.735834	-0.735834	-0.735834	-0.735834	-0.735834	-0.735834
Ccl5	-0.489153	-0.205129	-1.81841	0.220048	0.0626051	0.627076	-0.311347	-0.301006	0.556051	-1.81841	0.542163	0.98168	0.168729	0.605156	0.486556	1.0409	0.597427	0.513151	0.585422	-0.22351	0.510043	0.409059	-0.174961	0.321117	0.255813	0.0746027	0.399616	-1.81841	0.0229423	0.142193	-0.245237	0.19125	-1.81841	-1.81841	-0.709283	0.441768	0.671907	0.540394	-0.106097	0.508401	0.388449	-0.255915	-0.367151	0.315147	0.371501	0.607078	0.411175	1.05009	-1.81841
Cd3e	-1.09653	-1.09653	-1.09653	-1.09653	-1.09653	-1.09653	-1.09653	-1.09653	-1.09653	-1.09653	-1.09653	-1.09653	-1.09653	1.03213	-1.09653	-1.09653	-1.09653	-1.09653	-1.09653	-1.09653	-1.09653	-1.09653	-1.09653	-1.09653	-1.09653	-1.09653	-1.09653	-1.09653	-1.09653	-1.09653	-1.09653	-1.09653	-1.09653	-1.09653	-1.09653	-1.09653	-1.09653	-1.09653	-1.09653	-1.09653	-1.09653	-1.09653	-1.09653	-1.09653	-1.09653	-1.09653	-1.09653	-1.09653	-1.09653
Cd8a	-0.767717	-0.767717	-0.767717	-0.767717	-0.767717	-0.767717	-0.767717	-0.767717	-0.767717	-0.767717	-0.767717	-0.767717	-0.767717	-0.767717	-0.767717	-0.767717	-0.767717	-0.767717	-0.767717	-0.767717	-0.767717	-0.767717	-0.767717	-0.767717	-0.767717	-0.767717	-0.767717	-0.767717	-0.767717	-0.767717	-0.767717	-0.767717	-0.767717	-0.767717	-0.767717	-0.767717	-0.767717	-0.767717	-0.767717	-0.767717	-0.767717	-0.767717	-0.767717	-0.767717	-0.767717	-0.767717	-0.767717	-0.767717	-0.767717
S100a6	0.947823	0.718515	-1.7042	0.369396	0.0255541	0.721987	0.198812	0.0479696	0.623595	-1.7042	0.180609	0.759521	0.664177	0.553363	0.586156	-1.7042	0.858468	-1.7042	-1.7042	0.438585	-0.133361	0.178857	0.193516	0.766342	0.0418085	0.885992	0.502511	-1.7042	0.585967	0.395855	0.836085	-0.286595	-1.7042	0.785322	-0.423472	0.562463	0.519207	0.690862	0.273034	0.818222	-1.7042	-1.7042	-1.7042	0.807173	0.61762	-1.7042	1.01156	-1.7042	0.780242
Ly6c2	1.72653	-0.757054	-0.757054	-0.757054	-0.757054	-0.757054	-0.757054	-0.757054	-0.757054	-0.757054	-0.757054	-0.757054	-0.757054	-0.757054	-0.757054	-0.757054	-0.757054	-0.757054	-0.757054	-0.757054	0.394514	-0.757054	-0.757054	-0.757054	-0.757054	-0.757054	-0.757054	-0.757054	-0.757054	-0.757054	-0.757054	-0.757054	-0.757054	-0.757054	-0.757054	1.8762	-0.757054	1.09484	-0.757054	-0.757054	-0.757054	-0.757054	-0.757054	-0.757054	-0.757054	-0.757054	-0.757054	1.61621	-0.757054
Cd3g	-1.01477	-1.01477	-1.01477	-1.01477	-1.01477	-1.01477	-1.01477	-1.01477	-1.01477	-1.01477	-1.01477	-1.01477	-1.01477	-1.01477	1.04112	-1.01477	-1.01477	-1.01477	0.764021	-1.01477	0.427603	-1.01477	-1.01477	-1.01477	-1.01477	-1.01477	-1.01477	-1.01477	-1.01477	-1.01477	-1.01477	-1.01477	-1.01477	-1.01477	-1.01477	-1.01477	-1.01477	0.862275	-1.01477	-1.01477	-1.01477	-1.01477	-1.01477	-1.01477	-1.01477	-1.01477	-1.01477	-1.01477	-1.01477
Nkg7	0.220185	0.787555	0.0524576	-0.287703	0.604791	0.952141	0.369307	0.694392	0.84263	-1.97525	0.30172	0.269838	-0.144597	0.123468	0.259664	0.550632	0.744118	0.293618	0.268233	0.329776	0.701509	0.740728	0.134475	0.567839	0.275665	0.454845	0.377747	-1.97525	0.388528	0.671058	0.454817	0.216128	-1.97525	0.169496	-0.248263	0.544643	0.844589	-1.97525	-0.0865882	0.024595	0.476355	0.0305529	-0.112243	-1.97525	0.423656	0.370837	0.492793	0.769243	-1.97525
Cd52	0.762619	0.220697	0.379544	0.247995	0.12933	0.279329	-0.642658	0.0788842	0.2481	-2.50735	0.572654	-2.50735	-0.0564727	-0.456862	-2.50735	0.743425	0.513549	-2.50735	0.062472	0.164133	0.053858	0.455353	-0.0907419	0.326254	0.279479	0.344983	0.544943	-2.50735	-0.155428	0.479031	0.1614	-0.702132	-2.50735	0.420512	-0.529154	0.642466	0.636462	0.185576	0.0105193	0.34738	-2.50735	-0.00213968	0.337231	-0.0833546	0.449327	-2.50735	0.204852	-2.50735	0.299116
Trbc2	-0.940714	0.629817	-0.940714	-0.940714	-0.940714	-0.940714	-0.940714	-0.940714	-0.940714	-0.940714	-0.940714	-0.940714	-0.940714	-0.940714	-0.940714	-0.940714	-0.940714	-0.940714	0.976373	-0.940714	-0.940714	-0.940714	1.1509	-0.940714	-0.940714	-0.940714	-0.940714	-0.940714	-0.940714	-0.940714	-0.940714	-0.940714	-0.940714	-0.940714	-0.940714	-0.940714	-0.940714	1.79869	-0.940714	-0.940714	-0.940714	-0.940714	-0.940714	-0.940714	-0.940714	-0.940714	-0.940714	-0.940714	-0.940714
Plac8	-0.890634	1.12774	-0.890634	-0.890634	1.32499	-0.890634	-0.890634	-0.890634	-0.890634	1.06569	-0.890634	-0.890634	-0.890634	0.75189	-0.890634	-0.890634	-0.890634	-0.890634	-0.890634	1.42451	0.273608	-0.890634	-0.890634	-0.890634	-0.890634	0.824922	1.64658	-0.890634	-0.890634	-0.890634	-0.890634	-0.890634	-0.890634	0.793742	0.415795	-0.890634	0.925772	-0.890634	-0.890634	-0.890634	-0.890634	-0.890634	0.818787	-0.890634	0.742334	0.977205	-0.890634	1.34143	-0.890634
Ms4a4b	0.708873	0.889939	-1.25613	0.690271	0.989576	1.4635	0.332062	0.644277	0.611119	0.823963	0.487079	0.934198	0.831325	0.490307	0.924272	-1.25613	1.21886	0.957398	-1.25613	0.266813	0.572004	-1.25613	0.802137	-1.25613	-1.25613	0.56796	0.913569	-1.25613	-1.25613	1.24558	0.714123	0.455492	1.10863	0.836303	-1.25613	-1.25613	0.67519	-1.25613	-1.25613	1.30156	-1.25613	-1.25613	0.561437	0.985657	0.781141	0.729877	0.927968	0.813862	-1.25613
Fau	0.310303	-0.120906	-0.0722968	-0.0889479	-0.384211	-0.712556	-2.18628	-1.22952	-0.183091	-1.60132	-0.00186679	0.57313	0.799122	0.92904	0.542972	0.687692	-0.24897	0.0191683	0.390946	0.237661	0.48953	0.123103	-0.452638	-0.295388	0.412971	0.199786	-1.12532	-0.629609	-0.173653	0.213978	-0.0966874	-0.24405	-0.200679	0.431989	-0.326458	-0.250792	-0.215492	-2.78711	-0.190425	0.679877	0.942168	-0.314794	0.718529	-1.11123	0.188107	-0.968662	0.759049	0.363686	0.258848
Icos	-0.833362	-0.833362	-0.833362	-0.833362	-0.833362	-0.833362	-0.833362	-0.833362	-0.833362	-0.833362	-0.833362	-0.833362	-0.833362	1.4294	-0.833362	-0.833362	-0.833362	-0.833362	-0.833362	0.541001	-0.833362	-0.833362	-0.833362	-0.833362	-0.833362	1.02194	-0.833362	-0.833362	-0.833362	-0.833362	-0.833362	-0.833362	-0.833362	-0.833362	-0.833362	-0.833362	-0.833362	1.19143	-0.833362	-0.833362	-0.833362	-0.833362	-0.833362	-0.833362	-0.833362	-0.833362	0.902203	-0.833362	-0.833362
Cd3g	-1.01477	-1.01477	-1.01477	-1.01477	-1.01477	-1.01477	-1.01477	-1.01477	-1.01477	-1.01477	-1.01477	-1.01477	-1.01477	-1.01477	1.04112	-1.01477	-1.01477	-1.01477	0.764021	-1.01477	0.427603	-1.01477	-1.01477	-1.01477	-1.01477	-1.01477	-1.01477	-1.01477	-1.01477	-1.01477	-1.01477	-1.01477	-1.01477	-1.01477	-1.01477	-1.01477	-1.01477	0.862275	-1.01477	-1.01477	-1.01477	-1.01477	-1.01477	-1.01477	-1.01477	-1.01477	-1.01477	-1.01477	-1.01477
Cd3d	-1.12634	-1.12634	-1.12634	-1.12634	-1.12634	-1.12634	-1.12634	-1.12634	-1.12634	-1.12634	0.224304	-1.12634	-1.12634	0.50464	-1.12634	-1.12634	-1.12634	-1.12634	1.08354	-1.12634	0.0297209	-1.12634	-1.12634	-1.12634	-1.12634	-1.12634	-1.12634	-1.12634	-1.12634	0.275332	-1.12634	-1.12634	-1.12634	-1.12634	-1.12634	-1.12634	-1.12634	-1.12634	-1.12634	-1.12634	-1.12634	-1.12634	-1.12634	-1.12634	-1.12634	-1.12634	-1.12634	-1.12634	-1.12634
Cd8a	-0.767717	-0.767717	-0.767717	-0.767717	-0.767717	-0.767717	-0.767717	-0.767717	-0.767717	-0.767717	-0.767717	-0.767717	-0.767717	-0.767717	-0.767717	-0.767717	-0.767717	-0.767717	-0.767717	-0.767717	-0.767717	-0.767717	-0.767717	-0.767717	-0.767717	-0.767717	-0.767717	-0.767717	-0.767717	-0.767717	-0.767717	-0.767717	-0.767717	-0.767717	-0.767717	-0.767717	-0.767717	-0.767717	-0.767717	-0.767717	-0.767717	-0.767717	-0.767717	-0.767717	-0.767717	-0.767717	-0.767717	-0.767717	-0.767717
Cd3e	-1.09653	-1.09653	-1.09653	-1.09653	-1.09653	-1.09653	-1.09653	-1.09653	-1.09653	-1.09653	-1.09653	-1.09653	-1.09653	1.03213	-1.09653	-1.09653	-1.09653	-1.09653	-1.09653	-1.09653	-1.09653	-1.09653	-1.09653	-1.09653	-1.09653	-1.09653	-1.09653	-1.09653	-1.09653	-1.09653	-1.09653	-1.09653	-1.09653	-1.09653	-1.09653	-1.09653	-1.09653	-1.09653	-1.09653	-1.09653	-1.09653	-1.09653	-1.09653	-1.09653	-1.09653	-1.09653	-1.09653	-1.09653	-1.09653
Nkg7	0.220185	0.787555	0.0524576	-0.287703	0.604791	0.952141	0.369307	0.694392	0.84263	-1.97525	0.30172	0.269838	-0.144597	0.123468	0.259664	0.550632	0.744118	0.293618	0.268233	0.329776	0.701509	0.740728	0.134475	0.567839	0.275665	0.454845	0.377747	-1.97525	0.388528	0.671058	0.454817	0.216128	-1.97525	0.169496	-0.248263	0.544643	0.844589	-1.97525	-0.0865882	0.024595	0.476355	0.0305529	-0.112243	-1.97525	0.423656	0.370837	0.492793	0.769243	-1.97525
Cd8b1	-0.735834	-0.735834	-0.735834	-0.735834	-0.735834	-0.735834	-0.735834	-0.735834	-0.735834	-0.735834	-0.735834	-0.735834	-0.735834	1.39528	-0.735834	-0.735834	-0.735834	-0.735834	-0.735834	-0.735834	0.552598	-0.735834	-0.735834	-0.735834	-0.735834	-0.735834	-0.735834	-0.735834	-0.735834	-0.735834	-0.735834	-0.735834	-0.735834	-0.735834	-0.735834	-0.735834	-0.735834	-0.735834	-0.735834	-0.735834	-0.735834	-0.735834	-0.735834	-0.735834	-0.735834	-0.735834	-0.735834	-0.735834	-0.735834
Cd52	0.762619	0.220697	0.379544	0.247995	0.12933	0.279329	-0.642658	0.0788842	0.2481	-2.50735	0.572654	-2.50735	-0.0564727	-0.456862	-2.50735	0.743425	0.513549	-2.50735	0.062472	0.164133	0.053858	0.455353	-0.0907419	0.326254	0.279479	0.344983	0.544943	-2.50735	-0.155428	0.479031	0.1614	-0.702132	-2.50735	0.420512	-0.529154	0.642466	0.636462	0.185576	0.0105193	0.34738	-2.50735	-0.00213968	0.337231	-0.0833546	0.449327	-2.50735	0.204852	-2.50735	0.299116
Gzmb	-1.08808	0.829705	0.941372	0.664371	0.81374	0.936924	-1.08808	-1.08808	0.783043	-1.08808	0.4958	-1.08808	-1.08808	0.748139	-1.08808	0.549192	0.454701	-1.08808	-1.08808	0.830156	0.420821	0.349172	0.610768	0.837935	-1.08808	0.417483	0.887383	-1.08808	-1.08808	1.01131	0.290269	0.822969	-1.08808	0.390119	0.915744	0.794339	1.20947	-1.08808	-1.08808	0.918761	0.489861	-1.08808	-1.08808	-1.08808	0.924389	-1.08808	0.568502	0.620445	-1.08808
Thy1	0.744899	-1.18669	-1.18669	-1.18669	0.485006	-1.18669	0.374495	-1.18669	0.354907	0.858033	0.526876	0.966394	0.568942	-1.18669	-1.18669	-1.18669	1.12219	0.989198	-1.18669	-0.138836	-1.18669	-1.18669	-1.18669	-1.18669	-1.18669	0.313115	0.946115	-1.18669	-1.18669	0.288683	-1.18669	1.0893	-1.18669	0.573794	0.860527	0.757544	0.711789	-1.18669	-1.18669	0.731201	-1.18669	-1.18669	-1.18669	1.01698	0.815938	0.765546	0.490664	-1.18669	-1.18669
Ccl5	-0.489153	-0.205129	-1.81841	0.220048	0.0626051	0.627076	-0.311347	-0.301006	0.556051	-1.81841	0.542163	0.98168	0.168729	0.605156	0.486556	1.0409	0.597427	0.513151	0.585422	-0.22351	0.510043	0.409059	-0.174961	0.321117	0.255813	0.0746027	0.399616	-1.81841	0.0229423	0.142193	-0.245237	0.19125	-1.81841	-1.81841	-0.709283	0.441768	0.671907	0.540394	-0.106097	0.508401	0.388449	-0.255915	-0.367151	0.315147	0.371501	0.607078	0.411175	1.05009	-1.81841
Gapdh	0.24131	1.00741	-1.38359	0.516195	0.664735	0.837593	1.14578	0.471303	0.438938	-1.38359	0.317869	0.75428	0.826921	0.6149	-1.38359	0.552566	1.12774	-1.38359	0.457752	1.08037	0.572802	-1.38359	-1.38359	0.503329	0.759829	0.864513	0.561397	-1.38359	0.571607	0.761695	0.539475	-0.167949	-1.38359	-1.38359	0.986033	0.842465	0.67399	0.85509	0.414876	1.11284	0.777571	0.526423	0.68494	0.337489	-1.38359	0.554852	0.281913	0.932842	-1.38359
Fxyd5	0.172582	0.539865	0.808917	0.645932	0.519997	0.904322	0.40251	-1.54633	0.563844	-1.54633	0.435055	-1.54633	0.297755	0.256904	-1.54633	0.81454	-1.54633	0.739186	0.401547	0.746443	0.4413	-1.54633	-1.54633	0.140153	0.721101	0.0290395	0.693932	-1.54633	0.52199	0.805472	-1.54633	0.220956	0.895335	-1.54633	-0.112076	0.495859	0.760173	-1.54633	-1.54633	0.780687	0.427626	-1.54633	0.330347	0.585372	0.246414	-1.54633	-1.54633	0.590982	-1.54633
Pfn1	0.535799	0.0588455	-0.129188	0.449089	0.6866	0.602694	0.107734	0.122344	0.359558	-2.34573	0.523131	-2.34573	-0.344594	0.146951	-2.34573	-0.123121	0.0871138	0.474869	0.305631	0.636494	0.465366	0.391958	-2.34573	0.358412	0.854423	-0.636194	0.226395	-2.34573	0.238179	0.347629	0.201089	0.746109	-2.34573	0.338673	0.275891	0.408833	0.497716	0.564869	0.596723	0.179466	0.334186	0.0450219	-0.309226	-0.0324823	0.13542	0.418022	-0.0969083	-2.34573	-0.007383
Ly6a	0.549928	-0.971045	-0.971045	-0.971045	-0.971045	-0.971045	-0.971045	-0.971045	-0.971045	-0.971045	-0.971045	1.03009	-0.971045	-0.971045	-0.971045	-0.971045	-0.971045	-0.971045	-0.971045	1.03013	-0.971045	-0.971045	-0.971045	-0.971045	1.03528	-0.971045	-0.971045	-0.971045	-0.971045	1.03703	-0.971045	0.706423	-0.971045	-0.971045	-0.971045	-0.971045	-0.971045	-0.971045	-0.971045	-0.971045	-0.971045	-0.971045	-0.971045	-0.971045	-0.971045	-0.971045	-0.971045	-0.971045	-0.971045
Lag3	-0.62107	1.20068	-0.62107	-0.62107	1.03448	-0.62107	-0.62107	-0.62107	-0.62107	-0.62107	-0.62107	-0.62107	-0.62107	-0.62107	-0.62107	-0.62107	-0.62107	-0.62107	-0.62107	-0.62107	-0.62107	-0.62107	-0.62107	-0.62107	-0.62107	-0.62107	-0.62107	-0.62107	-0.62107	-0.62107	-0.62107	-0.62107	-0.62107	-0.62107	-0.62107	-0.62107	-0.62107	-0.62107	-0.62107	-0.62107	1.63244	-0.62107	-0.62107	-0.62107	-0.62107	-0.62107	-0.62107	-0.62107	-0.62107
Gapdh	0.24131	1.00741	-1.38359	0.516195	0.664735	0.837593	1.14578	0.471303	0.438938	-1.38359	0.317869	0.75428	0.826921	0.6149	-1.38359	0.552566	1.12774	-1.38359	0.457752	1.08037	0.572802	-1.38359	-1.38359	0.503329	0.759829	0.864513	0.561397	-1.38359	0.571607	0.761695	0.539475	-0.167949	-1.38359	-1.38359	0.986033	0.842465	0.67399	0.85509	0.414876	1.11284	0.777571	0.526423	0.68494	0.337489	-1.38359	0.554852	0.281913	0.932842	-1.38359
Cd3d	-1.12634	-1.12634	-1.12634	-1.12634	-1.12634	-1.12634	-1.12634	-1.12634	-1.12634	-1.12634	0.224304	-1.12634	-1.12634	0.50464	-1.12634	-1.12634	-1.12634	-1.12634	1.08354	-1.12634	0.0297209	-1.12634	-1.12634	-1.12634	-1.12634	-1.12634	-1.12634	-1.12634	-1.12634	0.275332	-1.12634	-1.12634	-1.12634	-1.12634	-1.12634	-1.12634	-1.12634	-1.12634	-1.12634	-1.12634	-1.12634	-1.12634	-1.12634	-1.12634	-1.12634	-1.12634	-1.12634	-1.12634	-1.12634
Cd3e	-1.09653	-1.09653	-1.09653	-1.09653	-1.09653	-1.09653	-1.09653	-1.09653	-1.09653	-1.09653	-1.09653	-1.09653	-1.09653	1.03213	-1.09653	-1.09653	-1.09653	-1.09653	-1.09653	-1.09653	-1.09653	-1.09653	-1.09653	-1.09653	-1.09653	-1.09653	-1.09653	-1.09653	-1.09653	-1.09653	-1.09653	-1.09653	-1.09653	-1.09653	-1.09653	-1.09653	-1.09653	-1.09653	-1.09653	-1.09653	-1.09653	-1.09653	-1.09653	-1.09653	-1.09653	-1.09653	-1.09653	-1.09653	-1.09653
Hmgb2	-1.02307	-1.02307	-1.02307	-1.02307	1.65138	0.562246	0.933253	-1.02307	-1.02307	-1.02307	-1.02307	-1.02307	-1.02307	-1.02307	1.04357	-1.02307	-1.02307	-1.02307	-1.02307	1.2938	-1.02307	0.627405	0.927809	0.525075	-1.02307	0.423076	0.865674	0.964966	1.16273	0.399518	1.75738	-1.02307	-1.02307	0.674427	0.740107	-1.02307	-1.02307	1.15087	-1.02307	-1.02307	-1.02307	0.547233	-1.02307	-1.02307	-1.02307	-1.02307	-1.02307	0.938922	-1.02307
Cd3g	-1.01477	-1.01477	-1.01477	-1.01477	-1.01477	-1.01477	-1.01477	-1.01477	-1.01477	-1.01477	-1.01477	-1.01477	-1.01477	-1.01477	1.04112	-1.01477	-1.01477	-1.01477	0.764021	-1.01477	0.427603	-1.01477	-1.01477	-1.01477	-1.01477	-1.01477	-1.01477	-1.01477	-1.01477	-1.01477	-1.01477	-1.01477	-1.01477	-1.01477	-1.01477	-1.01477	-1.01477	0.862275	-1.01477	-1.01477	-1.01477	-1.01477	-1.01477	-1.01477	-1.01477	-1.01477	-1.01477	-1.01477	-1.01477
Lgals1	0.907717	-1.34415	-1.34415	-1.34415	0.60767	0.582182	-1.34415	-1.34415	0.32899	-1.34415	0.646354	-1.34415	0.256189	0.490528	0.609589	-1.34415	-1.34415	0.639271	0.346261	0.876404	0.293941	0.485905	0.771854	0.659197	0.782694	0.022992	0.172115	-1.34415	0.72224	0.000721107	0.579799	1.04941	0.774781	0.260611	0.593353	-1.34415	0.3864	-1.34415	0.3069	-1.34415	-1.34415	0.140366	0.554827	0.235856	0.211634	0.706775	0.184835	-1.34415	-1.34415
Vim	0.490947	0.834029	-1.11471	-1.11471	-1.11471	-1.11471	0.417087	0.718216	0.397867	-1.11471	0.736125	-1.11471	1.06962	-1.11471	0.988268	-1.11471	0.688099	1.31327	0.704825	0.932892	0.360702	-1.11471	-1.11471	-1.11471	-1.11471	-1.11471	0.807243	-1.11471	-1.11471	0.790093	-1.11471	-1.11471	-1.11471	0.612633	0.225045	-1.11471	-1.11471	1.09746	0.662457	1.23037	-1.11471	-1.11471	0.638317	-1.11471	0.559914	-1.11471	-1.11471	-1.11471	0.898144
Thy1	0.744899	-1.18669	-1.18669	-1.18669	0.485006	-1.18669	0.374495	-1.18669	0.354907	0.858033	0.526876	0.966394	0.568942	-1.18669	-1.18669	-1.18669	1.12219	0.989198	-1.18669	-0.138836	-1.18669	-1.18669	-1.18669	-1.18669	-1.18669	0.313115	0.946115	-1.18669	-1.18669	0.288683	-1.18669	1.0893	-1.18669	0.573794	0.860527	0.757544	0.711789	-1.18669	-1.18669	0.731201	-1.18669	-1.18669	-1.18669	1.01698	0.815938	0.765546	0.490664	-1.18669	-1.18669
Cfl1	0.331012	0.629547	0.345204	0.500497	0.559471	0.0177472	0.437078	0.261812	0.22629	0.779251	0.740695	-1.77405	0.787173	0.0968676	-1.77405	0.351005	0.228362	0.597251	-1.77405	0.537731	-0.447921	0.603678	-1.77405	0.811402	0.578488	0.765758	0.360697	-1.77405	0.696446	0.152993	0.526149	0.620813	1.08521	0.792529	0.0309061	0.344792	0.484275	0.873492	0.523317	-1.77405	0.597961	0.32231	0.496293	0.114943	0.0859838	0.353513	0.376066	-1.77405	0.461662
Cox5b	0.557924	0.74099	-1.14117	-1.14117	1.082	0.872407	-1.14117	0.798418	0.944674	-1.14117	0.334903	-1.14117	-1.14117	-1.14117	-1.14117	-1.14117	-1.14117	-1.14117	0.784248	0.717616	0.420099	-1.14117	-1.14117	-1.14117	-1.14117	0.416036	0.585891	-1.14117	-1.14117	0.390669	0.563221	0.60574	-1.14117	-1.14117	1.13451	-1.14117	0.829968	-1.14117	0.739414	0.850122	-1.14117	-1.14117	0.71387	-1.14117	-1.14117	-1.14117	1.21649	0.971499	-1.14117
Hmgb1	0.677354	1.04165	1.30852	1.14686	1.12164	0.992921	0.905413	0.918677	-1.02759	-1.02759	-1.02759	-1.02759	-1.02759	0.760991	1.20543	-1.02759	-1.02759	-1.02759	-1.02759	1.39749	0.539055	0.755757	1.08035	1.1333	-1.02759	-1.02759	-1.02759	-1.02759	-1.02759	0.509523	0.990208	1.03334	-1.02759	-1.02759	-1.02759	-1.02759	0.643267	1.32137	-1.02759	-1.02759	-1.02759	-1.02759	0.833837	0.77827	-1.02759	-1.02759	-1.02759	-1.02759	-1.02759
Stmn1	-0.514314	-0.514314	-0.514314	-0.514314	2.48414	-0.514314	-0.514314	-0.514314	-0.514314	-0.514314	-0.514314	-0.514314	-0.514314	-0.514314	-0.514314	-0.514314	-0.514314	-0.514314	-0.514314	2.6399	-0.514314	-0.514314	-0.514314	1.56463	-0.514314	-0.514314	-0.514314	-0.514314	-0.514314	1.77523	2.37878	-0.514314	-0.514314	1.76519	-0.514314	-0.514314	-0.514314	2.01948	-0.514314	-0.514314	-0.514314	-0.514314	-0.514314	2.11345	-0.514314	-0.514314	-0.514314	-0.514314	-0.514314
Calm1	0.672096	0.544933	-1.57146	0.652535	0.393689	-1.57146	0.0921189	0.73584	0.384423	-1.57146	-0.0565546	-1.57146	0.299319	0.57326	-1.57146	0.506365	1.02101	0.747139	0.404613	0.568931	0.0308829	1.0717	-1.57146	0.638671	-1.57146	0.339215	1.09021	-1.57146	0.844129	0.497217	0.177771	0.606861	-1.57146	0.620296	0.508101	0.50029	0.76843	0.513764	-1.57146	0.472219	0.431069	0.478308	0.648424	0.591099	0.748064	0.508818	0.215907	-1.57146	0.614563
Tubb5	-0.708658	-0.708658	-0.708658	1.09153	1.67309	-0.708658	1.0279	1.36928	1.00611	-0.708658	-0.708658	-0.708658	1.24419	1.20093	-0.708658	-0.708658	-0.708658	1.71165	-0.708658	1.80662	0.963976	-0.708658	-0.708658	-0.708658	-0.708658	-0.708658	1.14159	-0.708658	1.48165	-0.708658	2.10912	0.65316	-0.708658	1.24958	1.1336	-0.708658	-0.708658	-0.708658	1.30607	1.7556	1.38172	-0.708658	-0.708658	-0.708658	-0.708658	-0.708658	1.4859	1.55471	1.57326
Ppia	0.419804	0.358594	0.23472	0.474843	0.862008	-0.112201	-0.0096311	0.346476	0.308798	0.00847272	0.167589	-2.33325	0.216357	0.313119	0.121398	-0.100084	-0.228966	0.701243	-0.209443	0.955399	0.12255	-0.372902	-0.0160982	0.0421136	0.591263	-0.081321	-0.0898987	-2.33325	-0.0781221	0.372901	0.42576	1.06928	0.328943	0.474114	0.670028	-0.106613	0.0399661	-2.33325	0.422773	-0.136782	0.159436	0.320578	0.0525958	-0.00901496	-0.0397359	-0.0974473	0.125559	0.538814	0.0162036
Cd8a	-0.767717	-0.767717	-0.767717	-0.767717	-0.767717	-0.767717	-0.767717	-0.767717	-0.767717	-0.767717	-0.767717	-0.767717	-0.767717	-0.767717	-0.767717	-0.767717	-0.767717	-0.767717	-0.767717	-0.767717	-0.767717	-0.767717	-0.767717	-0.767717	-0.767717	-0.767717	-0.767717	-0.767717	-0.767717	-0.767717	-0.767717	-0.767717	-0.767717	-0.767717	-0.767717	-0.767717	-0.767717	-0.767717	-0.767717	-0.767717	-0.767717	-0.767717	-0.767717	-0.767717	-0.767717	-0.767717	-0.767717	-0.767717	-0.767717
Dut	-0.58345	-0.58345	-0.58345	-0.58345	1.76655	-0.58345	-0.58345	-0.58345	1.38096	-0.58345	-0.58345	-0.58345	-0.58345	-0.58345	-0.58345	-0.58345	-0.58345	-0.58345	-0.58345	1.78162	-0.58345	-0.58345	-0.58345	-0.58345	-0.58345	-0.58345	-0.58345	-0.58345	-0.58345	1.29657	1.50835	-0.58345	2.37865	-0.58345	-0.58345	-0.58345	-0.58345	1.91014	-0.58345	-0.58345	-0.58345	-0.58345	-0.58345	-0.58345	-0.58345	-0.58345	-0.58345	2.00943	2.03068
Cd3e	-1.09653	-1.09653	-1.09653	-1.09653	-1.09653	-1.09653	-1.09653	-1.09653	-1.09653	-1.09653	-1.09653	-1.09653	-1.09653	1.03213	-1.09653	-1.09653	-1.09653	-1.09653	-1.09653	-1.09653	-1.09653	-1.09653	-1.09653	-1.09653	-1.09653	-1.09653	-1.09653	-1.09653	-1.09653	-1.09653	-1.09653	-1.09653	-1.09653	-1.09653	-1.09653	-1.09653	-1.09653	-1.09653	-1.09653	-1.09653	-1.09653	-1.09653	-1.09653	-1.09653	-1.09653	-1.09653	-1.09653	-1.09653	-1.09653
Rpsa	0.166803	-0.709095	0.500177	0.0532622	0.306846	-0.0801448	-0.477778	-0.217096	-0.27981	0.122006	0.721858	-0.240407	-0.100668	0.631029	0.310875	-1.19574	-0.276152	0.373194	-0.47954	0.653539	0.88346	0.312871	0.41447	0.244148	0.523911	0.39183	-0.42885	0.725247	-1.15923	0.257146	0.176722	0.909881	0.0870021	0.145255	0.205189	-0.070775	-0.158673	-0.61563	0.00671164	-0.357695	0.558115	0.601243	0.195833	-0.476749	-0.344933	-0.291796	0.167824	-0.466534	0.318528
Stmn1	-0.514314	-0.514314	-0.514314	-0.514314	2.48414	-0.514314	-0.514314	-0.514314	-0.514314	-0.514314	-0.514314	-0.514314	-0.514314	-0.514314	-0.514314	-0.514314	-0.514314	-0.514314	-0.514314	2.6399	-0.514314	-0.514314	-0.514314	1.56463	-0.514314	-0.514314	-0.514314	-0.514314	-0.514314	1.77523	2.37878	-0.514314	-0.514314	1.76519	-0.514314	-0.514314	-0.514314	2.01948	-0.514314	-0.514314	-0.514314	-0.514314	-0.514314	2.11345	-0.514314	-0.514314	-0.514314	-0.514314	-0.514314
Cd3d	-1.12634	-1.12634	-1.12634	-1.12634	-1.12634	-1.12634	-1.12634	-1.12634	-1.12634	-1.12634	0.224304	-1.12634	-1.12634	0.50464	-1.12634	-1.12634	-1.12634	-1.12634	1.08354	-1.12634	0.0297209	-1.12634	-1.12634	-1.12634	-1.12634	-1.12634	-1.12634	-1.12634	-1.12634	0.275332	-1.12634	-1.12634	-1.12634	-1.12634	-1.12634	-1.12634	-1.12634	-1.12634	-1.12634	-1.12634	-1.12634	-1.12634	-1.12634	-1.12634	-1.12634	-1.12634	-1.12634	-1.12634	-1.12634
Pclaf	-0.425611	-0.425611	-0.425611	-0.425611	2.97132	-0.425611	-0.425611	-0.425611	-0.425611	-0.425611	-0.425611	-0.425611	-0.425611	-0.425611	-0.425611	-0.425611	-0.425611	-0.425611	-0.425611	2.79222	-0.425611	-0.425611	-0.425611	-0.425611	-0.425611	-0.425611	-0.425611	-0.425611	-0.425611	-0.425611	3	-0.425611	-0.425611	-0.425611	-0.425611	-0.425611	-0.425611	-0.425611	-0.425611	-0.425611	-0.425611	-0.425611	-0.425611	-0.425611	-0.425611	-0.425611	-0.425611	-0.425611	-0.425611
Nap1l1	-0.77376	-0.77376	1.44391	1.07188	0.800717	-0.77376	-0.77376	1.35664	0.984303	-0.77376	-0.77376	-0.77376	-0.77376	-0.77376	-0.77376	-0.77376	1.32164	-0.77376	-0.77376	1.07163	0.941105	-0.77376	-0.77376	1.05728	-0.77376	-0.77376	-0.77376	-0.77376	-0.77376	0.90878	1.09831	-0.77376	-0.77376	-0.77376	0.783432	1.44348	-0.77376	-0.77376	1.63029	-0.77376	1.36939	-0.77376	1.60201	1.20295	-0.77376	-0.77376	-0.77376	-0.77376	-0.77376
Rps26	0.599116	0.557494	0.863359	0.409559	0.0365276	-0.651901	0.633061	-1.08133	-0.0953813	0.799056	0.380999	0.772232	0.0694175	0.58528	-0.599237	-0.937978	-0.309261	-0.542202	0.244761	0.332657	0.336603	-0.00869077	0.0188574	0.44272	0.257303	0.30473	0.021726	0.304379	0.14085	0.309443	0.39045	0.697071	0.548952	0.602582	0.680364	0.621487	0.105112	0.11925	0.1682	-4.35344	0.405401	0.483885	0.241138	0.488351	0.506868	0.53453	0.454408	-4.35344	0.980024
Hmgb2	-1.02307	-1.02307	-1.02307	-1.02307	1.65138	0.562246	0.933253	-1.02307	-1.02307	-1.02307	-1.02307	-1.02307	-1.02307	-1.02307	1.04357	-1.02307	-1.02307	-1.02307	-1.02307	1.2938	-1.02307	0.627405	0.927809	0.525075	-1.02307	0.423076	0.865674	0.964966	1.16273	0.399518	1.75738	-1.02307	-1.02307	0.674427	0.740107	-1.02307	-1.02307	1.15087	-1.02307	-1.02307	-1.02307	0.547233	-1.02307	-1.02307	-1.02307	-1.02307	-1.02307	0.938922	-1.02307
Ran	0.852671	1.03984	-0.884512	0.833487	1.20378	1.1742	1.08504	-0.884512	-0.884512	-0.884512	0.624651	-0.884512	1.29374	0.937889	-0.884512	-0.884512	-0.884512	-0.884512	1.39945	1.43263	0.711757	0.932557	-0.884512	1.4485	1.09158	0.707603	0.881266	-0.884512	-0.884512	0.99256	0.858087	0.719902	-0.884512	0.984325	1.05663	1.17938	0.81794	1.19281	-0.884512	1.15142	-0.884512	0.844292	-0.884512	1.26985	-0.884512	-0.884512	-0.884512	-0.884512	-0.884512
Gapdh	0.24131	1.00741	-1.38359	0.516195	0.664735	0.837593	1.14578	0.471303	0.438938	-1.38359	0.317869	0.75428	0.826921	0.6149	-1.38359	0.552566	1.12774	-1.38359	0.457752	1.08037	0.572802	-1.38359	-1.38359	0.503329	0.759829	0.864513	0.561397	-1.38359	0.571607	0.761695	0.539475	-0.167949	-1.38359	-1.38359	0.986033	0.842465	0.67399	0.85509	0.414876	1.11284	0.777571	0.526423	0.68494	0.337489	-1.38359	0.554852	0.281913	0.932842	-1.38359
Hsp90ab1	-0.195744	0.197645	-2.03684	0.450394	0.708016	0.479874	0.777895	0.399203	-0.302472	0.599017	0.49451	-2.03684	-0.0616739	0.671058	0.374499	0.688435	-2.03684	-2.03684	-2.03684	0.507188	0.375631	-0.11108	-2.03684	0.296613	0.057459	0.422091	0.16693	0.815117	0.513535	0.393877	0.142092	1.0961	-2.03684	-2.03684	0.798611	0.930055	0.294504	0.164737	0.531056	0.455585	0.0774275	0.658586	0.503084	0.246387	0.659647	0.494448	0.378586	-2.03684	0.27116
Snrpe	0.514197	0.878569	-1.1911	0.495365	1.04018	1.01105	0.435753	1.06526	-1.1911	-1.1911	0.774589	1.05255	-1.1911	0.597851	-1.1911	-1.1911	1.03305	-1.1911	-1.1911	0.983566	0.375869	0.592616	-1.1911	0.970237	0.748723	0.677394	-1.1911	-1.1911	1.17116	0.651517	0.519514	0.562188	1.23122	0.952268	1.15277	-1.1911	0.480103	-1.1911	-1.1911	-1.1911	-1.1911	0.994571	0.670712	-1.1911	0.587444	-1.1911	0.864816	0.929281	0.946662
Ptma	0.622295	0.1879	0.707494	0.425432	0.876343	0.551654	0.59903	-0.102835	0.425538	0.67937	-0.640314	-2.35193	-0.238232	-0.285055	-2.35193	0.354108	0.577172	0.267737	-0.119266	1.18352	-0.0737009	0.274836	0.653381	0.714939	0.722481	0.584356	0.724753	0.489453	0.853268	0.554074	1.2696	0.653437	0.806801	0.483467	0.682391	0.557573	-0.0662506	0.57291	0.661266	0.315306	-2.35193	0.681983	-2.35193	0.450331	0.417881	0.56728	-0.332474	-2.35193	0.117947
[truncated: 5,000 more columns]

## Sheet: 6B
Normalized Expression of Marker Genes in UMAP of T/NK cells scRNA-seq
cell	repname	condition	type	umap_1	umap_2	Cd8a	Ncr1	Klra7	Cd4	Foxp3	Tcf7	Slamf6	Tox	Havcr2	Entpd1	Cx3cr1
AAACCTGTCATGGTCA-1-0-0	A484_1	A484	KPC	0.449739	5.72167	4.5725	0	0	0	0	0	0	0	0	0	0
AAACGGGGTCCGAATT-1-0-0	A484_1	A484	KPC	8.29789	1.58225	0	3.45241	3.45241	0	0	2.79044	0	0	0	0	0
AAACGGGGTCCTGCTT-1-0-0	A484_1	A484	KPC	3.17069	5.35606	4.20805	0	0	0	0	4.89373	0	0	0	0	0
AAAGCAACAAGTTAAG-1-0-0	A484_1	A484	KPC	1.33823	3.60565	4.87679	0	0	0	0	0	0	0	4.47513	0	0
AAAGTAGAGCCTCGTG-1-0-0	A484_1	A484	KPC	3.50558	1.86704	3.9622	0	0	0	0	0	0	0	3.2879	0	0
AAAGTAGCAGGCTGAA-1-0-0	A484_1	A484	KPC	1.49904	2.45467	5.56568	0	0	0	0	0	0	0	0	0	0
AACACGTAGTATGACA-1-0-0	A484_1	A484	KPC	0.235175	3.52873	3.81345	0	0	0	0	0	0	0	0	0	0
AACACGTAGTCGATAA-1-0-0	A484_1	A484	KPC	10.3231	4.29655	0	0	4.87227	0	0	0	0	0	0	0	0
AACCGCGTCCCAACGG-1-0-0	A484_1	A484	KPC	-0.634366	4.52406	3.88916	0	0	0	0	0	3.88916	0	0	0	0
AACCGCGTCGAACTGT-1-0-0	A484_1	A484	KPC	-1.448	8.51694	0	0	0	0	0	0	0	0	0	0	0
AACGTTGAGTACTTGC-1-0-0	A484_1	A484	KPC	1.82544	4.01485	4.56212	0	0	0	0	3.87936	0	0	0	0	0
AACGTTGGTTCCCGAG-1-0-0	A484_1	A484	KPC	1.31718	4.20997	5.03129	0	0	0	0	0	0	0	0	0	0
AACGTTGGTTGGTAAA-1-0-0	A484_1	A484	KPC	2.46767	3.74282	0	0	4.03905	0	0	0	0	4.03905	0	0	0
AACTCAGCAAAGCAAT-1-0-0	A484_1	A484	KPC	10.0025	2.5694	0	3.17208	0	0	0	0	0	0	0	0	0
AACTCAGCAAGCGCTC-1-0-0	A484_1	A484	KPC	6.2632	5.10157	0	0	5.75092	0	0	0	0	0	0	0	0
AACTCAGGTGCTGTAT-1-0-0	A484_1	A484	KPC	2.27	3.2293	5.64998	0	0	0	0	0	0	0	3.87566	0	0
AACTCCCAGCAATCTC-1-0-0	A484_1	A484	KPC	10.5465	3.85738	0	0	0	0	0	0	0	0	0	0	0
AACTCCCCATGTAGTC-1-0-0	A484_1	A484	KPC	3.72764	4.0889	5.44536	0	0	0	0	0	0	0	0	0	0
AACTCTTAGGCTAGAC-1-0-0	A484_1	A484	KPC	0.738922	3.7743	5.72449	0	0	0	0	0	0	0	0	0	0
AACTCTTCAGTTCCCT-1-0-0	A484_1	A484	KPC	-1.27174	3.18162	4.63816	0	0	0	0	0	0	0	4.23752	3.55872	0
AACTCTTGTACAGTTC-1-0-0	A484_1	A484	KPC	9.73504	3.19592	0	0	3.93134	0	0	0	0	0	0	0	0
AACTGGTGTACCGTTA-1-0-0	A484_1	A484	KPC	0.635581	3.37946	4.79065	0	0	0	0	0	0	0	0	0	0
AACTTTCGTAGGGACT-1-0-0	A484_1	A484	KPC	0.351243	2.73058	5.3766	0	0	0	0	0	0	0	0	0	0
AACTTTCGTATGGTTC-1-0-0	A484_1	A484	KPC	1.88499	2.40172	4.89834	0	0	0	0	0	0	0	0	0	0
AAGACCTAGTCTCCTC-1-0-0	A484_1	A484	KPC	10.213	6.0191	0	0	4.76802	0	0	0	0	0	0	0	0
AAGACCTCATCTATGG-1-0-0	A484_1	A484	KPC	0.422689	3.43386	4.97131	0	0	0	0	0	0	0	3.6056	3.6056	0
AAGACCTGTATGGTTC-1-0-0	A484_1	A484	KPC	11.8755	4.5703	0	0	5.80469	0	0	0	0	0	0	0	0
AAGACCTGTCTGGTCG-1-0-0	A484_1	A484	KPC	9.48824	3.07888	0	0	0	0	0	0	0	0	0	0	0
AAGCCGCAGATCCGAG-1-0-0	A484_1	A484	KPC	4.64105	7.09699	0	0	0	0	0	0	0	0	0	0	0
AAGCCGCTCCAGTATG-1-0-0	A484_1	A484	KPC	-2.43582	0.799483	4.62724	0	0	2.88323	0	0	0	0	2.88323	0	0
AAGGAGCGTACTTGAC-1-0-0	A484_1	A484	KPC	0.961646	8.17725	0	0	0	5.23043	0	0	0	0	4.54262	0	0
AAGGCAGAGATCCTGT-1-0-0	A484_1	A484	KPC	9.65294	5.11904	0	0	0	0	0	0	0	0	0	0	0
AAGGCAGAGCCCTAAT-1-0-0	A484_1	A484	KPC	0.22219	3.4504	5.6988	0	0	0	0	0	0	0	3.64254	0	0
AAGTCTGCAGACAAAT-1-0-0	A484_1	A484	KPC	-1.62112	1.00212	4.99165	0	0	0	0	0	0	0	0	0	0
AAGTCTGGTTACGTCA-1-0-0	A484_1	A484	KPC	-0.633509	3.00136	4.50785	0	0	0	0	0	0	0	0	0	3.15408
AATCCAGGTGCGCTTG-1-0-0	A484_1	A484	KPC	0.873	7.55491	0	0	0	0	0	4.59019	0	0	0	0	0
AATCGGTAGGAATCGC-1-0-0	A484_1	A484	KPC	3.01928	5.65943	0	0	0	0	0	4.44056	0	0	4.44056	0	0
AATCGGTGTAAGGATT-1-0-0	A484_1	A484	KPC	-2.73371	3.68508	4.11957	0	0	3.44254	3.44254	0	0	0	4.11957	0	0
AATCGGTGTAATAGCA-1-0-0	A484_1	A484	KPC	-1.16055	3.53507	5.7207	0	0	0	0	0	0	0	0	0	0
AATCGGTGTCACACGC-1-0-0	A484_1	A484	KPC	10.5728	6.66728	0	0	0	0	0	0	0	0	0	0	0
AATCGGTGTGTGAAAT-1-0-0	A484_1	A484	KPC	-2.9782	1.32317	3.79231	0	0	0	0	0	0	0	0	0	0
ACACCAAGTATGGTTC-1-0-0	A484_1	A484	KPC	-0.278161	0.792497	4.04344	0	0	0	0	0	0	0	0	0	0
ACACCCTAGACTTGAA-1-0-0	A484_1	A484	KPC	-0.928442	5.29169	4.2497	0	0	0	0	0	0	0	0	0	0
ACACCCTAGGGCTTGA-1-0-0	A484_1	A484	KPC	-2.50998	2.17271	4.51221	0	0	4.51221	0	0	0	0	0	0	0
ACACCCTCATGTTCCC-1-0-0	A484_1	A484	KPC	4.82577	6.45395	0	0	0	0	0	0	0	0	0	0	0
ACACCCTTCTGCAGTA-1-0-0	A484_1	A484	KPC	-3.30096	1.48134	4.88377	0	0	3.05275	0	0	0	0	0	0	0
ACACCGGAGGACAGAA-1-0-0	A484_1	A484	KPC	9.53084	2.2491	0	0	4.64528	0	0	0	0	0	0	0	0
ACACCGGCAGATCCAT-1-0-0	A484_1	A484	KPC	10.8274	5.99352	0	0	4.55558	0	0	0	0	0	0	0	0
ACACCGGCATACGCTA-1-0-0	A484_1	A484	KPC	2.61495	4.98393	0	0	0	0	0	0	0	0	0	0	0
ACACCGGGTAGCACGA-1-0-0	A484_1	A484	KPC	7.29003	2.56744	0	0	0	0	0	4.0914	0	0	0	0	0
ACACTGACACGGTAGA-1-0-0	A484_1	A484	KPC	11.2484	6.56291	0	0	0	0	0	0	0	0	0	0	0
ACACTGAGTTATCCGA-1-0-0	A484_1	A484	KPC	0.501769	3.04613	4.93878	0	0	0	0	0	0	0	0	0	0
ACACTGATCAAAGTAG-1-0-0	A484_1	A484	KPC	1.70275	4.44348	4.83939	0	0	0	0	0	0	0	0	4.15412	0
ACAGCCGTCGTTGCCT-1-0-0	A484_1	A484	KPC	0.941872	4.64061	4.77654	0	0	0	0	0	0	0	0	3.69464	0
ACAGCTATCACAGGCC-1-0-0	A484_1	A484	KPC	-0.352709	4.84302	4.79025	0	0	0	0	0	3.70812	0	0	0	0
ACAGCTATCTGTCTCG-1-0-0	A484_1	A484	KPC	1.35004	2.32112	3.73688	0	0	0	0	3.73688	0	0	3.73688	0	0
ACATACGGTAAATGTG-1-0-0	A484_1	A484	KPC	0.638661	3.61948	5.36277	0	0	0	0	0	0	0	3.99044	0	3.99044
ACATCAGAGTGGTAGC-1-0-0	A484_1	A484	KPC	7.58258	6.39785	0	0	0	0	0	0	0	0	0	0	0
ACCAGTAAGCACCGCT-1-0-0	A484_1	A484	KPC	-0.65915	0.948766	4.61677	0	0	0	0	0	0	0	4.21624	2.87325	0
ACCAGTACAGGGTACA-1-0-0	A484_1	A484	KPC	-0.607703	3.20788	4.7264	0	0	0	0	0	0	0	3.36633	0	0
ACCAGTATCTCTTATG-1-0-0	A484_1	A484	KPC	-1.97679	7.70726	0	0	0	0	0	0	0	3.74774	0	0	0
ACCAGTATCTGAGGGA-1-0-0	A484_1	A484	KPC	1.52555	1.24573	4.6321	0	0	0	0	0	0	0	0	0	0
ACCCACTGTATGAAAC-1-0-0	A484_1	A484	KPC	8.37803	7.32568	0	5.04549	0	0	0	0	0	0	0	0	0
ACCCACTGTCATATGC-1-0-0	A484_1	A484	KPC	-2.73516	0.763468	4.39396	0	0	0	0	0	0	0	3.04405	3.4335	3.4335
ACCGTAAAGAGAACAG-1-0-0	A484_1	A484	KPC	10.1355	6.36943	0	0	0	0	0	0	0	0	0	0	0
ACCTTTACATCCCACT-1-0-0	A484_1	A484	KPC	4.7671	6.02219	6.33105	0	0	0	0	0	0	0	0	0	0
ACGAGGATCATGCTCC-1-0-0	A484_1	A484	KPC	2.07261	3.67996	5.16775	0	3.58085	0	0	3.58085	0	0	0	0	0
ACGATACAGTGTGAAT-1-0-0	A484_1	A484	KPC	2.32114	2.96391	0	0	0	0	0	0	0	0	0	0	0
ACGATACCAATCAGAA-1-0-0	A484_1	A484	KPC	8.85399	3.5597	0	0	4.96269	0	0	0	0	0	0	0	0
ACGATACTCGTGGACC-1-0-0	A484_1	A484	KPC	0.865001	1.29605	5.3928	0	0	0	0	0	0	0	0	3.8014	0
ACGATGTCATCCTTGC-1-0-0	A484_1	A484	KPC	0.272106	3.1576	4.39189	0	0	0	0	0	0	0	0	3.04205	0
ACGCAGCCACAGGCCT-1-0-0	A484_1	A484	KPC	9.27551	3.04216	0	3.86189	5.23228	0	0	0	0	0	0	0	0
ACGCAGCGTTGCTCCT-1-0-0	A484_1	A484	KPC	0.829013	2.99128	5.55067	0	0	0	0	0	0	0	3.77815	0	0
ACGCCGATCGGATGGA-1-0-0	A484_1	A484	KPC	-2.07373	0.0419854	4.68572	0	0	0	0	0	3.11252	0	0	0	0
ACGGAGAGTTAGGGTG-1-0-0	A484_1	A484	KPC	6.29782	5.76194	0	0	0	0	0	0	0	0	0	0	0
ACGTCAACACAGGAGT-1-0-0	A484_1	A484	KPC	9.88389	2.97658	0	0	3.68626	0	0	0	0	0	0	0	0
ACGTCAAGTGTTGGGA-1-0-0	A484_1	A484	KPC	0.995522	0.692553	5.0771	0	0	0	0	0	0	0	0	0	0
ACTATCTCACTGAAGG-1-0-0	A484_1	A484	KPC	1.06872	5.07362	4.09895	0	0	0	0	0	0	0	0	0	0
ACTGAACCATCACCCT-1-0-0	A484_1	A484	KPC	10.2671	6.56022	0	0	0	0	0	0	0	0	0	0	0
ACTGAACGTATCAGTC-1-0-0	A484_1	A484	KPC	-2.02553	3.04661	4.69807	0	0	0	0	0	0	0	2.95087	0	2.95087
ACTGAACGTCTCTTTA-1-0-0	A484_1	A484	KPC	-2.62694	1.80114	0	0	0	0	0	3.00574	0	0	3.00574	0	3.00574
ACTGAGTAGGTCATCT-1-0-0	A484_1	A484	KPC	9.98408	6.19498	0	4.27909	4.27909	0	0	0	0	0	4.27909	0	0
ACTGATGAGGGAAACA-1-0-0	A484_1	A484	KPC	-0.274241	0.739646	4.18442	0	0	0	0	0	0	0	0	0	0
ACTGATGTCTGCAGTA-1-0-0	A484_1	A484	KPC	-0.984122	1.36243	4.02073	0	0	0	0	0	0	0	0	0	0
ACTGCTCAGTCGTTTG-1-0-0	A484_1	A484	KPC	10.9697	5.06485	0	0	0	0	0	0	0	0	0	0	0
ACTGCTCTCCGCGGTA-1-0-0	A484_1	A484	KPC	9.35371	4.24557	0	0	4.3214	0	0	0	0	0	0	4.3214	0
ACTGCTCTCTCCAGGG-1-0-0	A484_1	A484	KPC	9.13174	5.4456	0	0	0	0	0	0	0	0	0	0	0
ACTGTCCAGGCTAGGT-1-0-0	A484_1	A484	KPC	6.44598	6.95985	0	0	0	0	0	0	0	4.8301	0	0	0
ACTGTCCCAGGTGCCT-1-0-0	A484_1	A484	KPC	0.476332	3.84748	5.1544	0	0	0	0	0	0	0	0	0	0
ACTGTCCGTGCACTTA-1-0-0	A484_1	A484	KPC	-0.786059	6.12602	0	0	0	4.63951	0	0	0	0	3.56004	3.56004	4.23887
ACTTACTCACGACGAA-1-0-0	A484_1	A484	KPC	-1.03537	3.34645	5.02748	0	0	0	0	0	0	0	0	0	0
ACTTACTTCAGCAACT-1-0-0	A484_1	A484	KPC	10.9563	4.01449	0	4.86013	0	0	0	0	0	0	0	0	0
ACTTACTTCTGCCCTA-1-0-0	A484_1	A484	KPC	11.1755	6.82763	0	0	5.09582	0	0	0	0	0	0	0	0
ACTTGTTTCACTTACT-1-0-0	A484_1	A484	KPC	2.31312	5.16387	4.10304	0	0	0	0	0	0	0	0	0	0
ACTTGTTTCTAACCGA-1-0-0	A484_1	A484	KPC	10.1181	3.19562	0	0	4.17093	0	0	0	0	0	0	0	0
ACTTTCAAGGAATGGA-1-0-0	A484_1	A484	KPC	10.5986	7.02852	0	0	0	0	0	0	0	0	0	0	0
ACTTTCAAGGTAGCTG-1-0-0	A484_1	A484	KPC	2.73684	5.02617	0	0	0	0	0	0	0	0	4.12614	0	5.21393
AGACGTTAGGGTCTCC-1-0-0	A484_1	A484	KPC	1.35689	3.22933	5.36277	0	0	0	0	0	0	0	0	0	0
AGACGTTCACACCGAC-1-0-0	A484_1	A484	KPC	9.74072	3.16617	0	0	3.68172	0	0	0	0	0	0	0	0
AGAGCGAAGCAGATCG-1-0-0	A484_1	A484	KPC	10.4605	4.05679	0	0	0	0	0	0	0	0	0	0	0
AGAGCGACAGGAATCG-1-0-0	A484_1	A484	KPC	9.56761	5.70398	0	0	5.10229	0	0	0	0	5.10229	0	0	0
AGAGCGAGTTCACCTC-1-0-0	A484_1	A484	KPC	3.19722	4.13245	0	0	0	0	0	0	0	0	0	0	0
AGAGCTTCAATGGTCT-1-0-0	A484_1	A484	KPC	0.2698	3.72151	5.70611	0	0	0	0	0	0	0	0	3.53515	0
AGAGCTTGTCACACGC-1-0-0	A484_1	A484	KPC	2.86396	3.73717	6.00735	0	0	0	0	0	0	0	0	0	0
AGAGTGGGTCATGCCG-1-0-0	A484_1	A484	KPC	11.3707	4.81663	0	0	0	0	0	0	0	0	0	0	0
AGAGTGGGTGCACGAA-1-0-0	A484_1	A484	KPC	10.1808	7.34108	0	0	5.2249	0	0	0	0	0	0	0	0
AGAGTGGTCTGATTCT-1-0-0	A484_1	A484	KPC	-0.81298	2.14236	4.8517	0	0	0	0	0	0	3.09827	0	0	0
AGATCTGAGCCAGTAG-1-0-0	A484_1	A484	KPC	8.16534	3.11842	3.4496	0	0	0	0	0	0	3.4496	0	0	0
AGATTGCCACTCGACG-1-0-0	A484_1	A484	KPC	-0.257127	3.58583	5.0153	0	0	0	0	0	0	0	3.64871	3.64871	3.64871
AGCAGCCCATCGGAAG-1-0-0	A484_1	A484	KPC	2.18973	3.86663	4.88002	0	0	0	0	0	0	0	0	0	0
AGCAGCCGTCTAGCCG-1-0-0	A484_1	A484	KPC	11.1752	5.50945	0	5.12613	0	0	0	0	0	0	0	0	0
AGCCTAAAGCGAAGGG-1-0-0	A484_1	A484	KPC	8.48275	6.78712	0	0	0	0	0	0	0	0	0	0	0
AGCCTAAAGGTGCAAC-1-0-0	A484_1	A484	KPC	0.311174	2.73356	4.71546	0	0	0	0	0	0	0	0	0	3.6346
AGCGTCGGTCTCGTTC-1-0-0	A484_1	A484	KPC	3.32558	2.61006	4.34065	0	0	0	0	0	0	0	0	0	0
AGCTCCTAGTGCAAGC-1-0-0	A484_1	A484	KPC	10.2195	3.68376	0	0	4.08391	0	0	0	0	0	0	0	0
AGCTCCTCATTGTGCA-1-0-0	A484_1	A484	KPC	5.29928	4.66443	4.06178	0	0	0	0	0	0	0	0	0	0
AGCTCCTTCGTAGATC-1-0-0	A484_1	A484	KPC	10.4986	5.07953	0	0	4.53165	0	0	0	0	0	0	0	0
AGCTCCTTCTTACCGC-1-0-0	A484_1	A484	KPC	-0.313566	6.55551	0	0	0	4.8697	0	0	0	0	0	0	0
AGCTCTCAGTTGCAGG-1-0-0	A484_1	A484	KPC	8.92523	2.78921	0	0	4.96552	0	0	0	0	0	0	0	0
AGCTCTCTCAGGTAAA-1-0-0	A484_1	A484	KPC	5.98951	5.64924	0	0	0	0	0	0	0	0	0	0	0
AGCTTGACAGGTCTCG-1-0-0	A484_1	A484	KPC	5.8874	4.16249	0	0	4.94638	0	0	0	0	0	0	0	0
AGCTTGATCAAGATCC-1-0-0	A484_1	A484	KPC	-1.78142	8.04568	0	0	0	0	4.38345	0	0	0	0	0	0
AGGCCACCAACCGCCA-1-0-0	A484_1	A484	KPC	10.5382	3.48706	0	0	3.99044	0	0	0	0	0	0	0	0
AGGCCACTCGGACAAG-1-0-0	A484_1	A484	KPC	8.92282	2.69598	0	0	3.47564	0	0	0	0	0	0	0	0
AGGCCGTAGGAGCGTT-1-0-0	A484_1	A484	KPC	1.55923	1.7038	4.82396	0	0	0	0	0	0	0	0	0	0
AGGGAGTAGACAATAC-1-0-0	A484_1	A484	KPC	8.80065	6.77303	0	0	0	0	0	0	0	0	0	0	0
AGGGAGTAGACAGGCT-1-0-0	A484_1	A484	KPC	3.33781	7.67525	0	0	0	0	0	0	0	0	0	0	0
AGGGAGTAGAGACTTA-1-0-0	A484_1	A484	KPC	-0.724483	4.43674	4.59325	0	0	0	0	0	0	0	0	3.51468	0
AGGGAGTAGTGCAAGC-1-0-0	A484_1	A484	KPC	-0.31039	2.11427	4.8665	0	0	0	0	0	0	0	0	0	0
AGGGAGTTCTCGATGA-1-0-0	A484_1	A484	KPC	5.13589	5.92724	0	0	0	0	0	4.06346	0	0	0	0	0
AGGGATGGTAAACACA-1-0-0	A484_1	A484	KPC	1.50074	7.89304	0	0	0	0	0	4.46234	4.46234	0	0	0	0
AGGGATGGTACCGCTG-1-0-0	A484_1	A484	KPC	1.67384	5.12404	0	0	0	0	0	0	0	0	0	0	0
AGGGATGGTCACCTAA-1-0-0	A484_1	A484	KPC	11.3722	5.73754	0	0	0	0	0	0	0	0	0	0	0
AGGGTGACACTAAGTC-1-0-0	A484_1	A484	KPC	-0.146836	2.77394	4.85548	0	0	0	0	0	0	0	0	0	4.4539
AGGTCATCACGTCTCT-1-0-0	A484_1	A484	KPC	1.53629	2.90117	3.86417	0	0	0	0	0	0	0	0	0	0
AGGTCATTCATTTGGG-1-0-0	A484_1	A484	KPC	9.62216	4.77976	0	4.26169	0	0	0	0	0	0	0	0	0
AGGTCCGAGGCAGGTT-1-0-0	A484_1	A484	KPC	0.120082	2.3779	4.82571	0	0	0	0	0	0	0	2.9268	0	0
AGGTCCGCATACAGCT-1-0-0	A484_1	A484	KPC	-0.878289	0.889058	4.21427	0	0	0	0	0	0	0	2.87137	3.53579	0
AGGTCCGGTCTCTTAT-1-0-0	A484_1	A484	KPC	-0.856481	3.10228	4.88653	0	0	0	0	0	0	0	0	3.13181	0
AGTAGTCCAAGCCTAT-1-0-0	A484_1	A484	KPC	8.58485	2.66756	0	0	3.67908	0	0	0	0	0	0	0	0
AGTCTTTCAAATACAG-1-0-0	A484_1	A484	KPC	5.61158	4.47582	3.84696	0	5.77441	0	0	0	0	0	0	0	0
AGTGAGGTCTGCCCTA-1-0-0	A484_1	A484	KPC	0.933201	1.88255	0	0	0	0	0	0	4.0972	0	0	0	0
AGTGGGACATGGAATA-1-0-0	A484_1	A484	KPC	2.96306	5.30661	0	0	0	0	0	0	0	0	0	0	0
AGTGTCAAGGCGACAT-1-0-0	A484_1	A484	KPC	-0.711031	4.24145	4.20609	0	0	0	0	0	0	0	0	4.20609	0
AGTGTCATCGACGGAA-1-0-0	A484_1	A484	KPC	1.00186	2.99964	5.34186	0	0	0	0	0	0	0	4.83422	3.75139	3.75139
AGTTGGTGTGTGAAAT-1-0-0	A484_1	A484	KPC	-0.999848	2.70862	4.85128	0	0	0	3.27263	0	0	0	0	3.27263	0
ATAACGCAGCAAATCA-1-0-0	A484_1	A484	KPC	7.73236	1.45691	0	2.78187	4.3405	0	0	0	0	0	0	0	0
ATAAGAGCACATGGGA-1-0-0	A484_1	A484	KPC	5.31837	6.07292	0	0	0	0	0	0	0	0	0	0	0
ATAAGAGTCACCATAG-1-0-0	A484_1	A484	KPC	2.96547	5.34214	4.0601	0	0	0	0	0	0	0	0	0	0
ATAGACCCATATGCTG-1-0-0	A484_1	A484	KPC	-1.96069	1.97988	2.85733	0	0	0	0	0	0	0	0	0	0
ATCATCTCAACACCTA-1-0-0	A484_1	A484	KPC	10.3838	2.95536	0	0	3.652	0	0	0	0	0	0	0	0
ATCATCTGTCGCCATG-1-0-0	A484_1	A484	KPC	-1.21796	3.4984	3.38543	0	0	0	0	3.38543	0	0	0	0	3.38543
ATCATCTGTGTTGGGA-1-0-0	A484_1	A484	KPC	1.85603	3.39963	5.12198	0	0	0	0	0	0	0	0	0	0
ATCATGGTCACGGTTA-1-0-0	A484_1	A484	KPC	2.47951	3.439	4.22982	0	0	0	0	0	0	0	0	0	0
ATCATGGTCTACTATC-1-0-0	A484_1	A484	KPC	-0.846804	5.59461	0	0	0	3.0767	0	0	0	3.0767	0	0	0
ATCATGGTCTTCGAGA-1-0-0	A484_1	A484	KPC	10.0005	4.2872	0	4.01631	0	0	0	0	0	4.01631	0	0	0
ATCCGAAAGCTAAGAT-1-0-0	A484_1	A484	KPC	11.8399	5.28425	0	4.52983	0	0	0	0	0	0	0	0	0
ATCCGAATCGGAAACG-1-0-0	A484_1	A484	KPC	-0.887361	1.74262	3.97161	0	0	0	0	0	0	0	0	0	3.29713
ATCTACTCAGTGAGTG-1-0-0	A484_1	A484	KPC	-0.529961	4.26047	4.4883	0	0	0	0	0	0	0	3.13517	0	0
ATCTGCCTCCCTGACT-1-0-0	A484_1	A484	KPC	0.51633	4.95247	3.65346	0	0	0	0	4.33357	0	0	0	0	3.65346
ATCTGCCTCTTAGCCC-1-0-0	A484_1	A484	KPC	-0.259238	8.31747	0	0	0	0	0	0	0	0	0	0	0
ATGAGGGCAGACACTT-1-0-0	A484_1	A484	KPC	8.53612	2.7149	0	5.04641	3.46238	0	0	0	0	0	0	0	0
ATGAGGGTCGAGAGCA-1-0-0	A484_1	A484	KPC	1.87903	2.99286	5.36435	0	0	0	0	0	0	0	0	0	0
ATGAGGGTCTAAGCCA-1-0-0	A484_1	A484	KPC	1.93829	2.88867	5.33003	0	0	0	0	0	0	0	0	0	0
ATGCGATCAAGCCATT-1-0-0	A484_1	A484	KPC	-2.41975	2.98729	4.86029	0	3.49697	0	0	0	0	0	2.83367	0	0
ATGCGATCAAGCTGTT-1-0-0	A484_1	A484	KPC	-0.516236	4.34398	4.24551	0	0	0	0	0	0	0	0	0	0
ATGCGATTCAGCTTAG-1-0-0	A484_1	A484	KPC	5.94953	5.10278	0	0	3.93674	0	0	4.62008	0	0	0	0	0
ATGGGAGCACCGAAAG-1-0-0	A484_1	A484	KPC	10.6208	4.00811	0	0	0	0	0	0	0	0	0	0	0
ATGGGAGCACGGCCAT-1-0-0	A484_1	A484	KPC	10.0736	3.19194	0	0	0	0	0	3.81606	0	0	0	0	0
ATGGGAGGTAAACGCG-1-0-0	A484_1	A484	KPC	-1.59629	0.517757	5.10555	0	0	0	0	0	0	0	0	0	0
ATGGGAGTCTGTGCAA-1-0-0	A484_1	A484	KPC	1.89644	2.60483	4.63109	0	0	0	0	0	0	0	0	0	0
ATGTGTGCATACGCCG-1-0-0	A484_1	A484	KPC	-0.700335	2.77181	5.10671	0	0	0	0	0	0	0	0	0	0
ATGTGTGGTAATTGGA-1-0-0	A484_1	A484	KPC	9.04215	1.9135	0	3.86714	5.23762	0	0	0	0	0	0	0	0
ATTCTACAGTCTCCTC-1-0-0	A484_1	A484	KPC	1.03594	8.08923	0	0	0	0	0	0	0	0	0	0	0
ATTGGACCAAGTAATG-1-0-0	A484_1	A484	KPC	0.633792	6.79496	0	0	0	0	0	0	0	0	0	0	0
ATTGGACGTTCAGCGC-1-0-0	A484_1	A484	KPC	5.22436	5.89437	0	0	0	0	0	0	0	0	0	4.60723	0
ATTGGTGGTGGACGAT-1-0-0	A484_1	A484	KPC	-2.09047	0.468738	4.79589	0	0	0	0	0	0	0	0	0	0
CAACCAACATCCGTGG-1-0-0	A484_1	A484	KPC	-1.86093	2.36342	5.16552	0	0	0	0	0	0	0	3.92694	0	3.92694
CAACCAAGTATAGGGC-1-0-0	A484_1	A484	KPC	9.68266	3.32933	0	4.0629	0	0	0	4.0629	0	0	0	0	0
CAACCAATCATCGGAT-1-0-0	A484_1	A484	KPC	0.676479	5.32366	4.58682	0	0	0	0	0	0	0	0	0	0
CAACCTCTCCAGATCA-1-0-0	A484_1	A484	KPC	10.3626	4.24203	0	0	4.20349	0	0	0	0	0	0	0	0
CAACTAGAGATGGCGT-1-0-0	A484_1	A484	KPC	-1.12127	1.54639	3.40268	0	0	0	0	0	0	0	0	0	0
CAACTAGTCCACGACG-1-0-0	A484_1	A484	KPC	7.83834	2.31951	0	3.33239	0	0	0	3.33239	0	0	0	0	0
CAAGGCCAGCGTGAGT-1-0-0	A484_1	A484	KPC	-0.316174	3.45218	3.32487	0	0	0	0	0	0	0	4.68381	3.32487	0
CAAGGCCAGCTAGTTC-1-0-0	A484_1	A484	KPC	-0.193759	1.64437	3.9105	0	0	0	0	0	0	0	0	0	0
CAAGGCCGTCTAGCCG-1-0-0	A484_1	A484	KPC	8.94937	2.01366	0	0	4.56777	0	0	0	0	0	0	0	0
CAAGTTGTCATCACCC-1-0-0	A484_1	A484	KPC	8.02683	1.73471	0	3.30975	0	0	0	0	0	0	0	0	0
CACAAACCACAGACTT-1-0-0	A484_1	A484	KPC	9.06588	7.514	0	0	0	0	0	0	0	0	0	0	0
CACACAACACGGTAAG-1-0-0	A484_1	A484	KPC	2.39125	2.98459	0	0	0	0	0	0	0	0	0	0	0
CACACAACATAGTAAG-1-0-0	A484_1	A484	KPC	-1.57717	1.81386	5.06819	0	0	0	0	0	0	0	3.39137	0	0
CACACAAGTCACAAGG-1-0-0	A484_1	A484	KPC	-0.34669	0.384702	4.03468	0	0	0	0	0	4.03468	0	0	0	4.03468
CACACAAGTTATGTGC-1-0-0	A484_1	A484	KPC	-1.97399	2.66189	5.038	0	0	0	0	0	0	0	3.36202	0	0
CACACCTTCATCTGCC-1-0-0	A484_1	A484	KPC	-2.70784	2.36279	5.24997	0	0	0	0	0	0	0	0	0	2.74608
CACAGGCTCATACGGT-1-0-0	A484_1	A484	KPC	8.67726	2.17919	0	4.05285	4.05285	0	0	3.37692	0	0	0	0	0
CACATAGTCGGTGTCG-1-0-0	A484_1	A484	KPC	-0.775507	-0.00851139	4.94085	0	0	0	0	0	0	0	2.91024	2.91024	0
CACATTTAGGCTCTTA-1-0-0	A484_1	A484	KPC	-0.181953	5.22838	4.62808	0	0	0	0	0	0	0	0	0	0
CACATTTGTAAGTGGC-1-0-0	A484_1	A484	KPC	10.4881	5.96073	0	0	4.3141	0	0	0	0	0	0	0	0
CACATTTGTATTACCG-1-0-0	A484_1	A484	KPC	-0.39561	2.97009	5.20669	0	0	0	0	0	0	0	4.11897	0	0
CACCACTCAGGGAGAG-1-0-0	A484_1	A484	KPC	3.19748	4.04179	5.62765	0	0	0	0	0	0	0	0	0	4.53621
CACCTTGAGGCAATTA-1-0-0	A484_1	A484	KPC	10.793	3.50767	0	0	0	0	0	0	0	0	0	0	0
CACTCCATCCACTGGG-1-0-0	A484_1	A484	KPC	-0.417401	3.89829	4.88783	0	0	0	0	0	0	0	0	0	3.5239
CAGAATCAGGTGTGGT-1-0-0	A484_1	A484	KPC	0.941252	3.89789	5.10392	0	0	0	0	0	0	4.01738	4.01738	0	0
CAGAGAGAGGCAATTA-1-0-0	A484_1	A484	KPC	8.2953	3.25149	0	0	0	0	0	0	0	0	0	3.59521	0
CAGAGAGTCTTACCTA-1-0-0	A484_1	A484	KPC	0.960784	2.88775	4.98282	0	0	0	0	0	0	0	3.40043	0	0
CAGAGAGTCTTAGAGC-1-0-0	A484_1	A484	KPC	-0.876903	1.51229	3.78991	0	3.11911	0	4.18782	0	0	0	0	0	3.11911
CAGATCATCCAGAAGG-1-0-0	A484_1	A484	KPC	0.258057	3.28009	5.0926	0	0	0	0	0	0	0	0	0	0
CAGCAGCGTAATCGTC-1-0-0	A484_1	A484	KPC	11.4977	5.23519	0	4.21066	4.21066	0	0	0	0	0	0	0	0
CAGCAGCTCTTAGCCC-1-0-0	A484_1	A484	KPC	-0.328019	2.22589	4.48259	0	0	0	0	0	0	0	0	0	0
CAGCCGACACGGATAG-1-0-0	A484_1	A484	KPC	6.29387	3.11146	0	0	5.3667	0	0	0	0	0	0	0	0
CAGCCGACATTACGAC-1-0-0	A484_1	A484	KPC	11.5713	5.55775	0	0	4.48808	0	0	0	0	0	0	0	0
CAGCCGATCTATCCTA-1-0-0	A484_1	A484	KPC	0.425589	3.42228	4.18931	0	0	0	0	0	0	0	3.51121	0	0
CAGCGACGTTGGTTTG-1-0-0	A484_1	A484	KPC	11.1504	5.82005	0	0	0	0	0	4.83133	0	0	0	0	0
CAGGTGCAGATGTGTA-1-0-0	A484_1	A484	KPC	9.34974	4.77361	0	0	0	0	0	0	0	0	0	0	0
CAGTAACTCTTACCGC-1-0-0	A484_1	A484	KPC	1.03609	3.75444	5.32097	0	0	0	0	0	0	0	3.7309	3.7309	0
CATATGGAGATCACGG-1-0-0	A484_1	A484	KPC	1.9953	4.86237	4.07762	0	0	0	0	0	0	0	0	0	0
CATATGGCAAAGCAAT-1-0-0	A484_1	A484	KPC	3.58059	5.51392	0	0	0	0	0	4.5725	4.5725	0	0	0	0
CATCAAGGTACGCACC-1-0-0	A484_1	A484	KPC	9.96485	4.55521	0	0	4.78789	0	0	0	0	0	0	0	0
CATCAGAAGACAATAC-1-0-0	A484_1	A484	KPC	2.83078	1.9771	4.8497	0	0	0	0	4.16436	0	0	0	0	0
CATCAGAAGCGTTGCC-1-0-0	A484_1	A484	KPC	0.992118	5.46445	0	0	0	0	0	0	0	0	0	0	0
CATCAGAGTCTAGCGC-1-0-0	A484_1	A484	KPC	3.01815	5.25043	5.24065	0	0	0	0	0	0	0	0	0	0
CATCAGATCCCTAATT-1-0-0	A484_1	A484	KPC	1.52619	8.31639	0	0	0	0	0	0	0	0	0	0	0
CATCCACTCCCGGATG-1-0-0	A484_1	A484	KPC	8.8338	2.04276	0	3.41839	0	0	0	0	0	0	0	0	0
CATCGAAAGATACACA-1-0-0	A484_1	A484	KPC	10.3982	2.99155	0	4.04455	0	0	0	0	0	0	0	0	0
CATCGAAGTATATGGA-1-0-0	A484_1	A484	KPC	0.243801	4.01235	5.04703	0	0	0	0	0	0	0	0	0	0
CATCGAAGTCTCGTTC-1-0-0	A484_1	A484	KPC	7.66925	2.91086	0	0	4.40079	0	0	4.40079	0	0	0	0	0
CATGACATCTTGGGTA-1-0-0	A484_1	A484	KPC	4.68375	5.82325	0	0	5.67186	0	0	0	0	0	0	0	0
CATGGCGAGCGTTCCG-1-0-0	A484_1	A484	KPC	3.7548	5.83785	4.26792	0	0	0	0	0	0	0	0	0	0
CATTATCAGATGTAAC-1-0-0	A484_1	A484	KPC	9.6102	2.53724	0	0	4.78671	0	0	0	0	0	0	3.70464	0
CATTATCCAAGGTTTC-1-0-0	A484_1	A484	KPC	2.88846	2.99788	5.07454	0	0	0	0	0	0	0	0	0	0
CATTATCGTCCGAATT-1-0-0	A484_1	A484	KPC	-1.0162	3.30437	5.20632	0	0	0	0	0	0	0	0	0	0
CATTCGCTCATCTGCC-1-0-0	A484_1	A484	KPC	2.97957	5.44101	0	0	0	0	0	0	0	0	0	4.00938	0
CCAATCCAGAATGTTG-1-0-0	A484_1	A484	KPC	-0.0353561	2.31566	0	0	0	0	0	0	0	0	0	0	0
CCAATCCAGCACCGCT-1-0-0	A484_1	A484	KPC	1.36579	4.87263	0	0	0	0	0	0	4.14186	0	0	0	0
CCAATCCAGCGTGTCC-1-0-0	A484_1	A484	KPC	9.94032	6.64486	0	0	0	0	0	0	0	0	0	0	0
CCAATCCTCCGCATCT-1-0-0	A484_1	A484	KPC	9.14659	2.97119	0	0	0	0	0	0	0	0	0	0	0
CCACCTAAGCCTATGT-1-0-0	A484_1	A484	KPC	1.59536	7.82444	0	0	0	5.33979	0	0	0	0	4.65143	0	0
CCACCTATCTGTCAAG-1-0-0	A484_1	A484	KPC	-1.91581	0.920038	4.23803	0	0	0	0	0	0	0	0	0	0
CCACGGATCGCGGATC-1-0-0	A484_1	A484	KPC	9.35599	2.24544	0	3.77523	0	0	0	0	0	0	0	0	0
CCACTACCATTCGACA-1-0-0	A484_1	A484	KPC	-3.21147	2.87477	3.78275	0	0	2.72866	0	0	0	0	3.78275	2.72866	0
CCACTACGTGGTAACG-1-0-0	A484_1	A484	KPC	9.22753	2.98434	0	0	3.81693	0	0	0	0	0	0	0	0
CCAGCGAAGAAGCCCA-1-0-0	A484_1	A484	KPC	6.12993	5.68737	0	0	4.10362	0	0	5.19116	0	0	0	0	0
CCATGTCTCCTCATTA-1-0-0	A484_1	A484	KPC	11.8631	5.48992	0	4.54262	0	0	0	0	0	0	0	4.54262	0
CCATTCGGTGATGCCC-1-0-0	A484_1	A484	KPC	8.94531	3.68744	0	0	4.61463	0	0	0	0	0	0	0	0
CCCAATCCACGTAAGG-1-0-0	A484_1	A484	KPC	1.73286	1.00934	4.27209	0	0	0	0	0	0	0	0	0	0
CCCAATCTCGTCCGTT-1-0-0	A484_1	A484	KPC	-2.80269	2.13028	4.45373	0	4.2335	0	0	0	0	0	0	0	0
CCCAGTTTCTAACGGT-1-0-0	A484_1	A484	KPC	9.55876	5.90313	0	0	0	0	0	4.82887	0	0	0	0	0
CCCTCCTTCTAACTGG-1-0-0	A484_1	A484	KPC	10.7286	4.02041	0	4.27979	0	0	0	0	0	0	0	0	0
CCGGGATAGTGAAGAG-1-0-0	A484_1	A484	KPC	1.73648	7.87754	0	0	0	4.57155	0	0	0	0	0	0	0
CCGGGATGTCACAAGG-1-0-0	A484_1	A484	KPC	9.7858	2.7413	0	0	3.75179	0	0	3.75179	0	0	0	0	0
CCGGTAGCATGACGGA-1-0-0	A484_1	A484	KPC	-2.48549	1.58412	4.12332	0	0	0	0	0	0	2.27012	2.27012	2.27012	0
CCGGTAGGTGTTGAGG-1-0-0	A484_1	A484	KPC	10.7475	4.82098	0	0	0	0	0	0	0	0	0	0	0
CCGTACTTCCAGGGCT-1-0-0	A484_1	A484	KPC	9.8788	4.72788	0	0	0	0	0	0	0	0	0	0	0
CCGTGGAGTCGACTAT-1-0-0	A484_1	A484	KPC	-0.0246426	2.72777	4.87356	0	0	0	0	0	0	0	0	0	0
CCGTTCAAGCTGCCCA-1-0-0	A484_1	A484	KPC	5.70333	4.2275	0	0	5.42019	0	0	0	0	0	0	0	0
CCGTTCAGTGACCAAG-1-0-0	A484_1	A484	KPC	2.80093	5.30205	0	0	0	0	0	0	3.83315	0	0	0	0
CCTAAAGCAGCTCGCA-1-0-0	A484_1	A484	KPC	9.46075	6.88785	0	0	0	0	0	0	0	0	0	4.64121	0
CCTACACTCTCAAGTG-1-0-0	A484_1	A484	KPC	10.2589	3.5466	0	0	0	0	0	0	0	0	0	0	0
CCTACCAAGGTGATAT-1-0-0	A484_1	A484	KPC	-0.902088	2.54095	4.30637	0	0	0	0	0	0	0	3.90762	0	3.23436
CCTACCACAGGAACGT-1-0-0	A484_1	A484	KPC	8.67057	3.7795	0	0	0	0	0	4.86459	0	0	0	0	0
CCTAGCTCAGGTCGTC-1-0-0	A484_1	A484	KPC	1.90467	3.50344	0	0	0	5.24408	0	0	0	0	0	0	4.15597
CCTAGCTCATACGCTA-1-0-0	A484_1	A484	KPC	0.543743	5.12927	4.59164	0	0	0	0	0	0	0	0	0	0
CCTAGCTGTGTAACGG-1-0-0	A484_1	A484	KPC	2.31427	3.81307	5.02476	0	0	0	0	0	0	0	3.93921	3.93921	0
CCTATTAGTGCTAGCC-1-0-0	A484_1	A484	KPC	9.73311	4.96183	0	3.87104	4.55372	0	0	3.87104	0	0	0	0	0
CCTCAGTAGCGTGAAC-1-0-0	A484_1	A484	KPC	5.4496	5.13681	3.79373	0	0	0	0	0	0	0	0	0	0
CCTCTGAGTCCGTTAA-1-0-0	A484_1	A484	KPC	5.61603	5.65372	0	0	4.02329	0	0	4.02329	4.02329	0	0	0	0
CCTTACGCACTAAGTC-1-0-0	A484_1	A484	KPC	0.347914	4.80953	4.34402	0	0	0	0	0	0	0	4.34402	3.66378	0
CCTTACGGTGCTCTTC-1-0-0	A484_1	A484	KPC	2.5745	5.21105	4.73503	0	0	0	0	0	0	0	0	0	4.05063
CCTTACGTCCTTGCCA-1-0-0	A484_1	A484	KPC	2.98952	5.08891	3.91434	0	0	0	0	0	0	0	0	0	3.91434
CCTTCCCGTGTGACGA-1-0-0	A484_1	A484	KPC	11.5996	4.5522	0	4.69987	0	0	0	0	0	0	0	0	0
CCTTCCCGTTGACGTT-1-0-0	A484_1	A484	KPC	6.14792	4.59995	0	0	5.09784	0	0	3.72971	0	0	0	0	0
CCTTCCCTCATAACCG-1-0-0	A484_1	A484	KPC	8.4644	4.52814	0	0	0	0	0	0	0	0	0	0	0
CCTTCCCTCGTTGACA-1-0-0	A484_1	A484	KPC	-1.47443	1.62408	4.89966	0	0	0	0	0	0	0	0	0	0
CCTTTCTAGCGATATA-1-0-0	A484_1	A484	KPC	8.201	1.68391	0	0	4.57801	0	0	0	0	0	0	0	0
CGAACATCAGGATCGA-1-0-0	A484_1	A484	KPC	0.963219	4.11415	4.69502	0	0	0	0	0	0	0	0	0	0
CGAACATTCTTCAACT-1-0-0	A484_1	A484	KPC	1.08735	5.15817	3.36876	0	0	0	0	0	3.36876	3.36876	0	0	0
CGAATGTAGTGGGATC-1-0-0	A484_1	A484	KPC	0.985889	4.326	0	0	0	0	0	0	0	0	0	0	3.762
CGAATGTCACGTAAGG-1-0-0	A484_1	A484	KPC	-0.140894	3.01261	4.71036	0	0	0	0	0	0	0	0	0	0
CGACCTTAGACTTGAA-1-0-0	A484_1	A484	KPC	-0.748082	2.90051	5.06199	0	0	0	0	0	0	0	3.3014	0	0
CGACCTTAGCGAGAAA-1-0-0	A484_1	A484	KPC	10.0578	6.00074	0	0	0	0	0	0	0	0	0	0	0
CGACTTCCATCGGGTC-1-0-0	A484_1	A484	KPC	9.52189	5.594	0	0	4.88197	0	0	0	0	0	0	0	0
CGAGAAGCATGCCCGA-1-0-0	A484_1	A484	KPC	9.99208	4.18729	0	5.44078	0	0	0	0	0	0	0	0	0
CGAGCACAGGAACTGC-1-0-0	A484_1	A484	KPC	2.81411	4.06652	5.27518	0	0	0	0	0	0	0	0	0	0
CGATCGGGTATGCTTG-1-0-0	A484_1	A484	KPC	10.8991	5.78032	0	0	0	0	0	0	0	0	0	0	0
CGATCGGGTTGCTCCT-1-0-0	A484_1	A484	KPC	0.51266	2.01165	3.93896	0	0	0	0	0	0	0	0	0	0
CGATGGCAGACTTGAA-1-0-0	A484_1	A484	KPC	-2.29986	4.00217	0	0	0	4.56025	0	4.56025	0	0	4.56025	3.87751	0
CGATGGCGTTAGTGGG-1-0-0	A484_1	A484	KPC	10.5737	5.19172	0	0	4.7328	0	0	0	0	0	0	0	0
CGATGTAAGATCTGCT-1-0-0	A484_1	A484	KPC	-1.2353	6.12765	0	0	0	3.28393	0	0	0	0	0	0	0
CGATGTAAGTACGTAA-1-0-0	A484_1	A484	KPC	2.1112	4.89959	4.77615	0	0	0	0	0	0	0	0	0	0
CGATGTATCAGCTCGG-1-0-0	A484_1	A484	KPC	0.978619	4.72072	4.07705	0	0	0	0	0	0	0	0	0	4.76168
CGATGTATCAGGTTCA-1-0-0	A484_1	A484	KPC	9.46573	4.97881	0	0	5.2611	0	0	0	0	0	0	0	0
CGATGTATCCTTGCCA-1-0-0	A484_1	A484	KPC	1.90143	3.07379	5.11127	0	0	0	0	0	0	0	3.7429	3.7429	0
CGCCAAGAGCACGCCT-1-0-0	A484_1	A484	KPC	4.75665	6.11903	5.25098	0	0	0	0	0	0	0	0	5.25098	0
CGCGGTAGTGGAAAGA-1-0-0	A484_1	A484	KPC	1.74071	3.55241	5.30596	0	0	0	0	0	0	0	0	0	0
CGCGTTTCAGGTGGAT-1-0-0	A484_1	A484	KPC	2.17212	3.64378	5.03482	0	0	0	0	0	0	0	0	0	0
CGCGTTTTCACAAACC-1-0-0	A484_1	A484	KPC	-0.400224	3.25295	4.69448	0	0	0	0	0	0	0	3.614	0	0
CGCGTTTTCGTAGGAG-1-0-0	A484_1	A484	KPC	5.44876	3.7961	0	0	0	0	0	0	0	3.01105	0	0	0
CGCTATCAGGTACTCT-1-0-0	A484_1	A484	KPC	1.38931	4.62735	4.84813	0	0	0	0	0	0	0	0	0	0
CGCTATCGTCTGATTG-1-0-0	A484_1	A484	KPC	-1.8695	0.922104	4.24953	0	0	0	0	0	0	0	0	0	0
CGCTATCGTGATGATA-1-0-0	A484_1	A484	KPC	8.07304	1.62961	0	2.96332	4.53056	0	0	0	0	2.96332	0	0	0
CGCTATCTCCAAACAC-1-0-0	A484_1	A484	KPC	-1.492	2.26353	5.33521	0	0	0	0	0	0	0	0	3.17581	0
CGCTGGACAGGAATGC-1-0-0	A484_1	A484	KPC	0.206675	2.72594	4.70745	0	0	0	0	0	0	0	0	0	0
CGCTGGACATCACGTA-1-0-0	A484_1	A484	KPC	10.4159	5.20803	0	0	0	0	0	4.27349	0	0	0	0	0
CGCTGGAGTCAGAAGC-1-0-0	A484_1	A484	KPC	9.59904	3.80261	0	0	0	0	0	0	0	0	0	0	0
CGCTTCAAGCAGCCTC-1-0-0	A484_1	A484	KPC	-1.16173	8.78678	0	0	0	5.57262	0	0	0	0	0	0	0
CGGACACGTGACGGTA-1-0-0	A484_1	A484	KPC	5.20207	5.88178	0	0	0	0	0	0	0	0	0	0	0
CGGACGTAGATATGGT-1-0-0	A484_1	A484	KPC	-2.77263	1.50664	4.82287	0	0	0	0	0	0	0	3.34656	2.68801	0
CGGACGTTCGTTTATC-1-0-0	A484_1	A484	KPC	6.2144	6.89891	0	0	0	0	0	4.24596	0	0	0	0	0
CGGAGCTCATGAACCT-1-0-0	A484_1	A484	KPC	1.70493	3.18113	4.5763	0	0	0	0	0	0	0	0	0	0
CGGAGCTTCCCTAACC-1-0-0	A484_1	A484	KPC	0.274654	0.569858	3.99357	0	0	0	0	0	0	0	3.31869	0	0
CGGCTAGAGCGCCTTG-1-0-0	A484_1	A484	KPC	2.6503	5.38969	5.84594	0	0	0	0	0	0	4.46828	4.46828	0	0
CGGCTAGAGCTGTTCA-1-0-0	A484_1	A484	KPC	0.197112	4.1118	4.86363	0	0	0	0	0	0	0	3.50024	0	0
CGGTTAAAGAATGTGT-1-0-0	A484_1	A484	KPC	-1.35692	0.452034	4.27572	0	0	0	0	0	0	0	0	2.7204	0
CGGTTAACATGAACCT-1-0-0	A484_1	A484	KPC	-2.08392	3.31671	4.84188	0	0	0	0	0	0	0	0	0	0
CGGTTAAGTCAATGTC-1-0-0	A484_1	A484	KPC	8.61999	1.95945	0	0	0	0	0	0	0	0	0	0	0
CGGTTAAGTTCAGACT-1-0-0	A484_1	A484	KPC	6.07435	4.94516	4.74741	0	0	0	0	0	0	0	0	0	0
CGTAGCGCACTTAACG-1-0-0	A484_1	A484	KPC	0.758194	4.0972	4.99688	0	0	0	0	0	0	0	0	4.31047	0
CGTAGGCTCTCCCTGA-1-0-0	A484_1	A484	KPC	9.30216	5.0714	0	0	0	0	0	0	0	0	0	0	0
CGTAGGCTCTCGCATC-1-0-0	A484_1	A484	KPC	1.90124	4.77022	5.29669	0	0	0	0	0	0	0	0	3.52967	0
CGTAGGCTCTCTGTCG-1-0-0	A484_1	A484	KPC	0.690202	4.16607	5.45158	0	0	0	0	0	0	0	0	0	4.5417
CGTCACTGTAATTGGA-1-0-0	A484_1	A484	KPC	0.823794	2.11998	4.47598	0	0	0	0	0	0	0	0	3.39987	0
CGTCAGGGTTGACGTT-1-0-0	A484_1	A484	KPC	-0.990909	1.89974	5.29834	0	0	0	0	0	0	3.2533	3.2533	3.2533	0
CGTCCATAGGTGCAAC-1-0-0	A484_1	A484	KPC	2.21312	5.65774	0	0	0	0	0	3.95164	0	0	0	0	0
CGTCCATAGGTTACCT-1-0-0	A484_1	A484	KPC	-0.458261	0.795834	4.81745	0	0	0	0	0	0	3.06533	0	3.06533	3.06533
CGTCTACCAACTGCTA-1-0-0	A484_1	A484	KPC	-0.526002	3.09823	5.17472	0	0	0	0	0	0	0	4.26688	0	0
CGTCTACCAGCTGCTG-1-0-0	A484_1	A484	KPC	2.93499	3.91774	4.20025	0	0	0	0	0	0	0	0	0	0
CGTCTACGTAGGAGTC-1-0-0	A484_1	A484	KPC	-1.62318	8.34721	0	0	0	0	0	0	0	4.33618	0	0	0
CGTCTACTCTTACCTA-1-0-0	A484_1	A484	KPC	9.68455	2.40141	0	4.32987	0	0	0	0	0	0	0	0	0
CGTGAGCCAGCCAGAA-1-0-0	A484_1	A484	KPC	-0.845307	5.69541	0	0	0	3.99409	0	0	0	0	0	0	0
CGTGTAATCATTTGGG-1-0-0	A484_1	A484	KPC	0.484621	8.31705	0	0	0	4.40637	0	0	0	0	0	0	0
CGTGTAATCGAACTGT-1-0-0	A484_1	A484	KPC	3.8304	5.61658	5.03634	0	0	0	0	4.34967	0	0	0	0	0
CGTGTCTAGATGAGAG-1-0-0	A484_1	A484	KPC	10.4673	4.48427	0	0	0	0	0	0	0	0	0	0	0
CGTGTCTTCTGCAGTA-1-0-0	A484_1	A484	KPC	-1.12968	7.04516	0	0	0	0	0	0	0	0	0	0	0
CGTTAGAAGTCGAGTG-1-0-0	A484_1	A484	KPC	3.13462	5.31713	4.12794	0	0	0	0	0	0	0	0	0	4.12794
CGTTAGACATACCATG-1-0-0	A484_1	A484	KPC	-1.36951	0.00744904	3.89182	0	0	0	0	0	0	0	2.83321	2.83321	0
CGTTAGAGTAGCGTGA-1-0-0	A484_1	A484	KPC	0.777784	3.83569	0	0	0	0	0	0	0	0	4.31119	4.31119	0
CGTTGGGCAGCATACT-1-0-0	A484_1	A484	KPC	-1.92986	0.548549	5.10083	0	0	0	0	0	0	0	0	0	0
CTAACTTAGCTACCTA-1-0-0	A484_1	A484	KPC	8.73988	2.64089	0	0	0	0	0	0	0	0	0	0	0
CTAACTTAGGGTCTCC-1-0-0	A484_1	A484	KPC	3.40138	2.62366	4.09488	0	0	0	0	0	0	0	0	4.09488	0
CTAACTTGTGTGAATA-1-0-0	A484_1	A484	KPC	10.274	4.61989	0	0	0	0	0	0	0	0	0	0	0
CTAAGACCAAGTAGTA-1-0-0	A484_1	A484	KPC	2.95722	2.30283	5.72776	0	0	0	0	0	0	0	0	0	0
CTAATGGCAGGGTTAG-1-0-0	A484_1	A484	KPC	2.25761	5.29182	0	0	0	0	0	0	0	0	0	0	0
CTAATGGGTATGGTTC-1-0-0	A484_1	A484	KPC	5.90336	4.49863	0	0	0	0	0	0	0	0	0	0	0
CTACACCAGACGCTTT-1-0-0	A484_1	A484	KPC	-0.152355	7.12189	0	0	0	0	0	0	0	0	0	0	0
CTACATTTCGGAAATA-1-0-0	A484_1	A484	KPC	0.032246	9.893	0	0	0	0	5.23786	0	0	0	0	0	0
CTACATTTCTCACATT-1-0-0	A484_1	A484	KPC	8.24164	2.0917	0	0	0	0	0	3.05602	0	0	0	0	0
CTACCCAAGTTAAGTG-1-0-0	A484_1	A484	KPC	5.65199	4.72322	0	3.87289	3.87289	0	0	0	0	0	0	0	0
CTACCCACACCAGGCT-1-0-0	A484_1	A484	KPC	-2.14372	0.826738	4.20122	0	0	0	0	0	0	0	0	0	0
CTACCCACAGTAGAGC-1-0-0	A484_1	A484	KPC	3.69681	4.39359	0	0	0	0	0	0	0	0	0	0	0
CTACCCATCCTGCAGG-1-0-0	A484_1	A484	KPC	11.4551	4.66556	0	4.31701	0	0	0	0	0	0	0	0	0
CTACGTCCACAACGCC-1-0-0	A484_1	A484	KPC	0.548215	3.01909	4.76571	0	0	0	0	0	0	0	0	4.08104	0
CTACGTCCAGGTTTCA-1-0-0	A484_1	A484	KPC	-2.78198	1.12707	4.95115	0	0	0	0	0	0	0	3.04681	0	0
CTAGTGAAGGTGCACA-1-0-0	A484_1	A484	KPC	-0.0491158	9.80248	0	0	0	0	0	0	0	0	0	0	0
CTAGTGAGTCGGGTCT-1-0-0	A484_1	A484	KPC	10.7216	6.34393	0	0	4.37257	0	0	0	0	0	0	0	0
CTCACACAGTAATCCC-1-0-0	A484_1	A484	KPC	-1.15387	1.3432	5.4658	0	0	0	0	0	0	0	0	0	2.95035
CTCAGAAAGCCCAACC-1-0-0	A484_1	A484	KPC	-0.557964	2.71479	5.04156	0	0	0	0	0	0	0	0	0	0
CTCAGAAGTAAAGGAG-1-0-0	A484_1	A484	KPC	10.5157	4.49397	0	0	0	0	0	0	0	0	0	0	0
CTCAGAAGTTGTGGCC-1-0-0	A484_1	A484	KPC	6.77366	4.60057	0	0	0	0	0	0	0	0	0	0	0
CTCAGAATCACCACCT-1-0-0	A484_1	A484	KPC	0.395009	3.93123	5.18526	0	0	0	0	0	0	0	0	0	4.09778
CTCCTAGAGCGCCTCA-1-0-0	A484_1	A484	KPC	9.98472	4.78305	0	0	0	0	0	0	0	0	0	0	0
CTCCTAGAGGAATTAC-1-0-0	A484_1	A484	KPC	-1.65095	2.29498	5.04549	0	0	0	0	0	0	0	3.46148	0	0
CTCCTAGAGGGTCTCC-1-0-0	A484_1	A484	KPC	-1.70844	1.71783	4.0691	0	0	0	0	3.0041	0	0	3.0041	3.0041	0
CTCGAGGAGAGACTTA-1-0-0	A484_1	A484	KPC	9.07405	4.16065	0	0	4.01204	0	0	0	0	0	0	0	0
CTCGGAGTCTTATCTG-1-0-0	A484_1	A484	KPC	3.25483	8.04315	0	0	0	0	0	0	0	0	0	0	0
CTCGGGATCGTGGTCG-1-0-0	A484_1	A484	KPC	8.36333	3.73065	0	0	0	0	0	0	0	0	0	0	0
CTCGTACAGTATCTCG-1-0-0	A484_1	A484	KPC	10.9402	3.36163	0	4.01577	0	0	0	0	0	0	0	0	0
CTCGTACTCTGCAGTA-1-0-0	A484_1	A484	KPC	7.43081	1.43931	0	2.6852	4.41845	0	0	0	0	0	0	0	0
CTCGTCAAGAGGTTAT-1-0-0	A484_1	A484	KPC	9.8405	5.21267	0	0	4.37644	0	0	0	0	0	0	4.37644	0
CTCGTCAAGCTCAACT-1-0-0	A484_1	A484	KPC	10.7776	4.00026	0	4.16592	0	0	0	0	0	0	0	0	0
CTCGTCAAGTACTTGC-1-0-0	A484_1	A484	KPC	10.1528	3.20658	0	0	5.52297	0	0	0	0	0	0	0	0
CTCGTCATCGTCTGAA-1-0-0	A484_1	A484	KPC	3.12385	7.42695	0	0	0	0	0	0	0	0	0	0	0
CTCTAATTCTATCGCC-1-0-0	A484_1	A484	KPC	-3.29563	1.1212	2.89947	0	0	0	0	0	2.25991	0	2.25991	0	0
CTCTACGCAGCTGCTG-1-0-0	A484_1	A484	KPC	2.97378	8.11173	0	0	0	0	0	4.51096	0	0	0	0	0
CTCTGGTGTCCGACGT-1-0-0	A484_1	A484	KPC	1.142	8.35264	3.89953	0	0	0	0	3.89953	0	0	0	0	0
CTCTGGTTCAGGCAAG-1-0-0	A484_1	A484	KPC	9.10252	3.44684	0	0	0	0	0	0	0	0	0	0	0
CTGAAGTAGCCACTAT-1-0-0	A484_1	A484	KPC	1.46376	2.85124	5.09851	0	0	0	0	0	0	0	0	4.01204	0
CTGAAGTAGTCCTCCT-1-0-0	A484_1	A484	KPC	-0.835949	0.882729	4.3414	0	0	0	0	0	0	0	0	0	0
CTGAAGTCAGTCAGAG-1-0-0	A484_1	A484	KPC	-0.045527	1.82708	4.72446	0	0	0	0	0	0	0	0	0	0
CTGATAGCAGCCTTTC-1-0-0	A484_1	A484	KPC	2.09143	3.0526	5.58378	0	0	0	0	0	0	0	0	0	0
CTGCGGACAGTCAGCC-1-0-0	A484_1	A484	KPC	9.05157	2.18039	0	0	0	0	0	0	0	0	0	0	0
CTGCTGTAGTGAACGC-1-0-0	A484_1	A484	KPC	1.6298	4.52054	5.21818	0	0	0	0	0	0	0	0	0	0
CTGTTTAGTAGAGCTG-1-0-0	A484_1	A484	KPC	10.1193	3.30602	0	0	0	0	0	0	0	0	0	4.12914	0
CTGTTTATCTCGATGA-1-0-0	A484_1	A484	KPC	1.09804	7.84101	0	0	0	5.3547	0	0	0	0	0	0	0
CTTAGGAGTCTAAAGA-1-0-0	A484_1	A484	KPC	1.31621	5.91266	6.10947	0	0	0	0	0	0	0	0	0	0
CTTAGGAGTTCGCGAC-1-0-0	A484_1	A484	KPC	0.0801216	7.65065	0	0	0	5.1534	0	0	0	0	0	4.06628	0
CTTCTCTAGTGGAGTC-1-0-0	A484_1	A484	KPC	10.8916	4.67828	0	4.18803	0	0	0	0	0	0	0	0	0
CTTCTCTGTGTCTGAT-1-0-0	A484_1	A484	KPC	4.14722	3.02777	4.82151	0	0	0	0	0	0	0	0	0	0
CTTCTCTTCAGTTCGA-1-0-0	A484_1	A484	KPC	1.69514	4.99549	3.86052	0	0	0	0	0	0	0	0	0	0
CTTGGCTGTCAATGTC-1-0-0	A484_1	A484	KPC	8.76361	2.13615	0	0	0	0	0	0	0	3.59314	0	0	0
CTTTGCGCATGATCCA-1-0-0	A484_1	A484	KPC	10.1578	3.81727	0	0	3.44313	0	0	0	0	0	0	0	0
CTTTGCGGTAGTACCT-1-0-0	A484_1	A484	KPC	1.19141	6.07514	4.03796	0	0	0	0	0	0	0	4.03796	0	4.72225
GAAACTCAGCCAACAG-1-0-0	A484_1	A484	KPC	-0.0788925	0.976213	4.81716	0	0	0	0	0	0	0	0	0	0
GAAACTCAGTCGTACT-1-0-0	A484_1	A484	KPC	0.398676	3.71728	3.57882	0	0	0	0	0	0	0	3.57882	0	0
GAACATCTCTCTTATG-1-0-0	A484_1	A484	KPC	0.129144	1.10891	3.58595	0	0	0	0	0	0	0	0	0	0
GAACCTACAGGCTCAC-1-0-0	A484_1	A484	KPC	6.03359	4.88537	0	0	0	0	0	4.79183	0	0	0	0	0
GAACCTATCACGCATA-1-0-0	A484_1	A484	KPC	-0.89555	2.27719	4.31355	0	0	0	0	0	0	0	0	0	0
GAACCTATCCTATGTT-1-0-0	A484_1	A484	KPC	9.26717	4.47844	0	4.19831	0	0	0	4.19831	0	0	0	0	0
GAAGCAGAGATGCGAC-1-0-0	A484_1	A484	KPC	-0.890288	8.57183	0	0	0	0	0	0	0	0	0	0	0
GAAGCAGTCCGCATAA-1-0-0	A484_1	A484	KPC	-2.72536	3.09126	4.21937	2.87625	2.87625	0	0	0	0	0	0	2.87625	0
GACACGCAGATAGCAT-1-0-0	A484_1	A484	KPC	0.995411	3.41103	5.08619	0	0	0	0	0	0	0	0	0	0
GACAGAGAGGTGCTAG-1-0-0	A484_1	A484	KPC	0.21941	3.64644	4.77538	0	0	0	0	0	0	3.69349	0	0	0
GACCTGGTCAGAGCTT-1-0-0	A484_1	A484	KPC	-1.39036	1.15874	4.54964	0	0	0	0	0	0	0	0	2.98161	0
GACGCGTAGTGGGCTA-1-0-0	A484_1	A484	KPC	2.41103	4.02571	5.36136	0	0	0	0	0	0	4.27209	4.95824	0	0
GACGCGTTCGTTACAG-1-0-0	A484_1	A484	KPC	0.698278	4.14399	4.64579	0	0	0	0	0	0	0	0	0	0
GACGGCTCACTCTGTC-1-0-0	A484_1	A484	KPC	0.674231	3.4983	5.88399	0	0	0	0	0	0	0	0	0	0
GACGTGCGTCTAACGT-1-0-0	A484_1	A484	KPC	0.72768	4.14675	5.75971	0	0	0	0	0	0	0	0	0	4.1628
GACGTTAGTGTAACGG-1-0-0	A484_1	A484	KPC	0.267732	3.72965	5.35592	0	0	0	0	0	0	0	0	0	0
GACGTTAGTTAAAGAC-1-0-0	A484_1	A484	KPC	3.89134	4.18955	4.81664	0	0	0	0	0	0	0	4.81664	0	4.81664
GACTAACTCCGCAGTG-1-0-0	A484_1	A484	KPC	0.204812	6.63216	0	0	0	5.02802	0	0	0	0	0	0	0
GACTAACTCTATCGCC-1-0-0	A484_1	A484	KPC	3.09121	5.13796	4.75025	0	0	0	0	0	0	0	0	0	0
GACTACAGTACTTGAC-1-0-0	A484_1	A484	KPC	10.663	4.60608	0	4.18931	4.87485	0	0	0	0	0	0	0	0
GACTGCGGTGCACCAC-1-0-0	A484_1	A484	KPC	2.3565	3.18873	4.116	0	0	0	0	0	0	0	0	0	0
GATCAGTAGTCTTGCA-1-0-0	A484_1	A484	KPC	-1.66201	0.798498	4.60345	0	0	0	0	0	0	0	2.71591	0	0
GATCGATTCCTAAGTG-1-0-0	A484_1	A484	KPC	-1.22858	3.9811	4.12464	0	0	0	0	0	0	0	0	0	0
GATCGCGAGATCGGGT-1-0-0	A484_1	A484	KPC	2.4422	3.77132	4.77907	0	0	0	0	0	0	0	0	4.0943	0
GATCGCGGTAGAAGGA-1-0-0	A484_1	A484	KPC	-0.31623	4.71891	0	0	0	0	0	0	0	0	0	0	0
GATCGCGGTCATACTG-1-0-0	A484_1	A484	KPC	5.21535	6.532	3.55277	0	0	0	0	3.55277	3.55277	0	0	0	0
GATCGCGTCTGGCGAC-1-0-0	A484_1	A484	KPC	10.929	5.72508	0	4.32729	0	0	0	0	0	0	0	0	0
GATCGTATCACGATGT-1-0-0	A484_1	A484	KPC	2.57993	4.21942	4.782	0	0	0	0	0	0	0	0	0	0
GATGAAAGTAGTAGTA-1-0-0	A484_1	A484	KPC	10.0289	3.7931	0	3.92013	3.92013	0	0	0	0	0	0	0	0
GATGAAATCACATACG-1-0-0	A484_1	A484	KPC	0.422947	4.7671	0	0	0	0	0	0	0	0	0	0	0
GATGAGGGTCCCGACA-1-0-0	A484_1	A484	KPC	6.30356	5.15473	0	0	5.46625	0	0	4.09256	0	0	0	0	0
GATGAGGTCCAAAGTC-1-0-0	A484_1	A484	KPC	-1.84585	3.56667	0	0	4.30277	0	0	0	0	0	3.23086	0	0
GATGCTAAGAAACCAT-1-0-0	A484_1	A484	KPC	-0.137337	3.09442	5.01307	0	0	0	0	0	0	0	0	3.64653	0
GATTCAGTCATGCAAC-1-0-0	A484_1	A484	KPC	1.32214	4.32793	5.39425	0	0	0	0	0	0	0	4.30469	0	0
GATTCAGTCCTAGAAC-1-0-0	A484_1	A484	KPC	1.18792	4.53177	4.47384	0	0	0	0	0	0	0	0	0	0
GCAATCAGTGAGGCTA-1-0-0	A484_1	A484	KPC	-0.988442	2.846	4.95854	0	0	0	0	0	0	0	3.72318	3.0539	0
GCAATCAGTGATAAAC-1-0-0	A484_1	A484	KPC	10.3427	4.92563	4.31628	4.31628	0	0	0	0	0	0	0	0	0
GCAATCATCGGAGCAA-1-0-0	A484_1	A484	KPC	9.95009	3.99663	0	0	0	0	0	0	0	0	0	0	0
GCACATAAGATGCCAG-1-0-0	A484_1	A484	KPC	-2.57991	1.03084	4.66634	0	0	0	0	0	0	0	0	3.09383	0
GCACATAGTAAGAGAG-1-0-0	A484_1	A484	KPC	-0.668278	6.94956	0	0	0	4.4221	0	0	0	0	0	0	0
GCACTCTAGTCTCGGC-1-0-0	A484_1	A484	KPC	1.46916	5.06649	5.98557	0	0	0	0	0	0	0	0	0	3.80827
GCACTCTCACACCGCA-1-0-0	A484_1	A484	KPC	10.53	3.71165	4.31337	0	4.31337	0	0	0	0	0	0	4.31337	0
GCAGCCACAATACGCT-1-0-0	A484_1	A484	KPC	1.43423	7.99153	0	0	0	0	0	5.15169	0	0	0	0	0
GCAGTTAAGAGCTTCT-1-0-0	A484_1	A484	KPC	1.38929	4.04647	4.45727	0	0	0	0	0	0	0	0	0	4.45727
GCAGTTAGTAGCGTCC-1-0-0	A484_1	A484	KPC	-0.834426	2.41012	5.16573	0	0	0	0	0	0	0	0	3.40212	0
GCAGTTAGTGCTTCTC-1-0-0	A484_1	A484	KPC	10.4618	6.64319	0	0	4.8665	0	0	0	0	0	0	0	0
GCATACATCGCATGAT-1-0-0	A484_1	A484	KPC	-2.19308	1.41208	4.15104	0	0	0	0	0	3.2581	0	2.60269	0	0
GCATGATCAAGTCATC-1-0-0	A484_1	A484	KPC	1.1072	3.10228	5.54198	0	0	0	0	0	0	0	0	0	0
GCATGCGCATGGATGG-1-0-0	A484_1	A484	KPC	1.79607	3.7022	0	0	0	0	0	0	0	0	3.45256	3.45256	0
GCATGTAGTCCTCTTG-1-0-0	A484_1	A484	KPC	2.08543	3.25943	5.01977	0	0	0	0	0	0	0	0	3.93428	0
GCCAAATCACGGTAAG-1-0-0	A484_1	A484	KPC	0.842172	3.91062	0	0	0	0	0	0	0	0	0	0	0
GCCAAATCATCGGAAG-1-0-0	A484_1	A484	KPC	-0.205229	1.05559	5.81214	0	0	0	0	0	0	0	3.63856	0	4.31848
GCCAAATTCCAGTATG-1-0-0	A484_1	A484	KPC	-2.17081	3.54818	4.43108	0	0	0	0	0	0	0	3.07987	3.07987	0
GCCAAATTCCTCATTA-1-0-0	A484_1	A484	KPC	0.993768	3.4575	5.85631	0	0	0	0	0	0	0	3.7967	3.7967	0
GCCTCTACAATTGCTG-1-0-0	A484_1	A484	KPC	1.37757	2.24494	4.01071	0	0	0	0	0	0	0	0	0	0
GCCTCTACATACGCTA-1-0-0	A484_1	A484	KPC	-2.48443	0.676704	4.56629	0	0	0	0	0	0	0	2.68089	0	0
GCGACCAGTCGATTGT-1-0-0	A484_1	A484	KPC	1.03107	2.88408	4.35762	0	0	0	0	0	0	0	0	4.35762	0
GCGACCATCCGCATCT-1-0-0	A484_1	A484	KPC	-0.415964	6.5277	0	0	0	4.899	0	0	0	0	0	0	0
GCGAGAACATTTGCCC-1-0-0	A484_1	A484	KPC	0.584746	4.14625	4.68275	0	0	0	0	0	0	0	0	3.99881	0
GCGAGAATCAAGCCTA-1-0-0	A484_1	A484	KPC	0.65235	3.9965	3.72535	0	0	0	0	0	0	0	0	0	0
GCGAGAATCTGTACGA-1-0-0	A484_1	A484	KPC	0.351571	3.90652	5.3048	0	0	0	0	0	0	0	0	0	0
GCGCAACAGGTAGCTG-1-0-0	A484_1	A484	KPC	10.519	5.76042	0	0	0	0	0	0	0	0	0	0	0
GCGCAACCATGCTGGC-1-0-0	A484_1	A484	KPC	0.21733	3.51878	5.68153	0	0	0	0	0	0	0	4.30541	0	3.62567
GCGCAGTAGATGTGGC-1-0-0	A484_1	A484	KPC	2.96398	7.70967	5.50086	0	0	0	0	0	0	0	0	4.81179	0
GCGCAGTCAAGGCTCC-1-0-0	A484_1	A484	KPC	1.64786	3.44734	5.43508	0	0	0	0	0	0	0	0	0	0
GCGCCAATCCTGCCAT-1-0-0	A484_1	A484	KPC	0.360466	2.66188	4.51274	0	0	0	0	0	0	0	0	0	0
GCGCGATAGCGGATCA-1-0-0	A484_1	A484	KPC	3.26918	3.24711	0	0	0	4.10421	0	0	0	0	0	4.10421	0
GCGGGTTAGATGTCGG-1-0-0	A484_1	A484	KPC	11.6573	6.18919	0	0	0	0	0	0	0	0	0	0	0
GCGGGTTAGCCACCTG-1-0-0	A484_1	A484	KPC	8.26013	2.44128	0	0	0	0	0	0	0	0	0	0	0
GCGGGTTTCCAGTATG-1-0-0	A484_1	A484	KPC	-0.0120329	2.80917	3.51121	0	0	0	0	0	0	0	0	0	0
GCTCCTACACAGTCGC-1-0-0	A484_1	A484	KPC	-0.657609	4.79239	3.40521	0	0	0	0	0	0	0	0	0	0
GCTCCTAGTCGGGTCT-1-0-0	A484_1	A484	KPC	2.24329	2.60951	3.81867	0	0	0	0	0	0	0	0	0	0
GCTCTGTAGAATAGGG-1-0-0	A484_1	A484	KPC	-0.904684	0.353168	4.54308	0	0	0	0	0	0	0	0	0	0
GCTGCAGAGACAGAGA-1-0-0	A484_1	A484	KPC	3.12027	3.68216	0	0	0	0	0	0	0	0	0	0	0
GCTGCAGAGTGTGAAT-1-0-0	A484_1	A484	KPC	10.343	4.87326	0	0	5.30829	0	0	0	0	0	0	0	0
GCTGCAGGTACTTGAC-1-0-0	A484_1	A484	KPC	1.56067	1.5858	0	0	0	0	0	0	0	0	0	0	0
GCTGCAGGTGTAACGG-1-0-0	A484_1	A484	KPC	11.8312	5.51173	0	4.29894	0	0	0	0	0	0	0	4.29894	0
GCTGCGACAAACGTGG-1-0-0	A484_1	A484	KPC	2.68925	3.84338	6.05675	0	0	0	0	0	0	0	0	0	0
GCTGCTTAGACTGGGT-1-0-0	A484_1	A484	KPC	-1.39866	3.49033	5.48019	0	0	0	0	0	0	0	3.21443	0	0
GCTTCCAAGGGCTTGA-1-0-0	A484_1	A484	KPC	7.92556	2.26036	0	0	3.3968	0	0	0	0	0	0	0	0
GCTTCCACATGTTGAC-1-0-0	A484_1	A484	KPC	-0.928685	2.38986	4.24427	0	0	0	0	0	0	0	0	0	0
GCTTGAACAGATTGCT-1-0-0	A484_1	A484	KPC	3.05474	2.41289	5.04626	0	0	0	0	0	0	0	0	0	0
GGAAAGCAGACATAAC-1-0-0	A484_1	A484	KPC	-0.212806	5.74176	0	0	0	0	0	0	0	0	0	0	0
GGAAAGCCATAGAAAC-1-0-0	A484_1	A484	KPC	-2.3308	2.30913	4.24343	0	0	0	0	0	0	0	0	0	0
GGAACTTAGAGACGAA-1-0-0	A484_1	A484	KPC	0.123366	6.82304	0	0	0	4.8911	0	0	0	0	0	0	0
GGAACTTAGTTCCACA-1-0-0	A484_1	A484	KPC	9.55856	3.57246	0	4.60674	0	0	0	0	0	0	0	0	0
GGAACTTCAAACGCGA-1-0-0	A484_1	A484	KPC	-0.264589	3.51575	5.33403	0	0	0	0	0	0	0	3.7437	0	0
GGAACTTCATGGTCAT-1-0-0	A484_1	A484	KPC	-0.549607	3.27569	4.9166	0	0	0	0	0	0	0	0	4.41065	0
GGACAAGCAGGCTGAA-1-0-0	A484_1	A484	KPC	10.2659	2.7343	0	3.56537	0	0	0	0	0	0	0	0	0
GGACAAGGTGCCTGTG-1-0-0	A484_1	A484	KPC	-0.865178	2.856	5.20741	0	0	0	0	0	0	0	0	3.61964	0
GGACAGACATATACCG-1-0-0	A484_1	A484	KPC	-3.43331	1.21745	4.94653	0	0	0	0	0	0	0	3.13791	2.7539	2.12248
GGACAGATCAGCTGGC-1-0-0	A484_1	A484	KPC	-0.0538406	3.51525	4.60625	0	0	0	0	0	0	0	0	3.52742	0
GGACAGATCATCGATG-1-0-0	A484_1	A484	KPC	1.60066	0.835387	4.46545	0	0	0	0	0	0	0	3.38957	0	0
GGATTACAGGGATCTG-1-0-0	A484_1	A484	KPC	5.43641	4.16962	4.35534	0	4.35534	0	0	0	0	0	0	0	0
GGCAATTTCACAGGCC-1-0-0	A484_1	A484	KPC	0.459547	4.91853	4.4977	0	0	0	0	0	0	0	0	0	0
GGCCGATCAAGTCTAC-1-0-0	A484_1	A484	KPC	-0.236358	0.286157	4.30685	0	0	0	0	0	0	0	0	0	0
GGCGACTAGAACTCGG-1-0-0	A484_1	A484	KPC	5.91844	4.76197	0	0	0	0	0	4.73951	0	0	0	0	0
GGCGACTAGAGTACCG-1-0-0	A484_1	A484	KPC	8.62006	3.44414	0	0	4.75044	0	0	0	0	0	0	0	0
GGCGACTCAAGAAGAG-1-0-0	A484_1	A484	KPC	10.4957	7.54424	0	0	5.14885	0	0	0	0	0	0	0	0
GGCGACTCAGGTGCCT-1-0-0	A484_1	A484	KPC	-1.30045	0.805882	4.20074	0	0	0	0	0	0	0	2.85841	2.85841	0
GGCTGGTTCTTGTCAT-1-0-0	A484_1	A484	KPC	-0.683671	1.23936	4.87292	0	0	0	0	0	0	0	0	3.29362	0
GGGAATGAGATCACGG-1-0-0	A484_1	A484	KPC	5.60894	4.80729	0	0	0	0	0	0	0	0	0	0	0
GGGACCTTCCTAGAAC-1-0-0	A484_1	A484	KPC	0.271014	4.35655	5.63152	0	0	0	0	0	0	0	0	0	0
GGGAGATCAATCTGCA-1-0-0	A484_1	A484	KPC	1.35579	3.3631	5.07823	0	0	0	0	0	0	0	3.71046	3.71046	0
GGGATGACAAGCGATG-1-0-0	A484_1	A484	KPC	-1.24894	8.4763	0	0	0	0	4.19573	0	0	0	0	0	0
GGGATGATCTGTTTGT-1-0-0	A484_1	A484	KPC	4.31255	4.41987	4.63715	0	0	0	0	0	0	0	0	0	0
GGGCACTGTACCATCA-1-0-0	A484_1	A484	KPC	0.426204	7.93473	0	0	0	3.75831	0	0	0	0	0	0	0
GGGCACTTCGAGAACG-1-0-0	A484_1	A484	KPC	10.8575	3.65743	0	0	0	0	0	0	0	0	0	0	0
GGGCATCAGCGATTCT-1-0-0	A484_1	A484	KPC	9.50849	4.54625	0	0	5.39553	0	0	4.70691	0	0	0	0	0
GGGCATCCACTAAGTC-1-0-0	A484_1	A484	KPC	9.85444	2.76804	0	4.40477	4.40477	0	0	0	0	0	0	0	0
GGGCATCCATGGAATA-1-0-0	A484_1	A484	KPC	-0.0119766	4.12843	4.64019	0	0	0	0	0	0	0	0	0	0
GGGCATCGTACATCCA-1-0-0	A484_1	A484	KPC	9.22251	3.57795	0	0	0	0	0	0	0	0	0	0	0
GGGTCTGCATGCTAGT-1-0-0	A484_1	A484	KPC	-0.0437551	3.56298	4.34967	0	0	0	0	0	0	0	0	0	0
GGGTCTGTCGCATGAT-1-0-0	A484_1	A484	KPC	2.71167	5.75759	5.41483	0	0	0	0	0	0	0	0	0	0
GGGTTGCCACGAGAGT-1-0-0	A484_1	A484	KPC	11.3758	5.45045	0	4.25825	0	0	0	0	0	0	0	0	0
GGTATTGAGTACGCCC-1-0-0	A484_1	A484	KPC	10.2766	5.31721	0	4.29038	0	0	0	0	0	0	0	0	0
GGTATTGGTATAAACG-1-0-0	A484_1	A484	KPC	-1.4726	8.43796	0	0	0	0	4.33767	0	0	0	0	0	0
GGTGAAGAGTCAATAG-1-0-0	A484_1	A484	KPC	-0.283878	0.821592	4.70203	0	0	0	0	0	0	0	0	3.3426	0
GGTGAAGCATGGTCAT-1-0-0	A484_1	A484	KPC	9.39033	3.27407	0	0	4.60723	0	0	3.92401	0	0	0	0	0
GGTGTTAAGGACATTA-1-0-0	A484_1	A484	KPC	0.21854	4.08617	5.02626	0	0	0	0	0	0	0	0	0	0
GTAACGTAGGAGCGAG-1-0-0	A484_1	A484	KPC	-0.0451556	2.04001	3.74089	0	0	0	0	0	0	0	3.74089	0	0
GTAACTGAGAGGGATA-1-0-0	A484_1	A484	KPC	1.49442	2.88125	5.8014	0	0	0	0	0	0	0	4.42413	0	0
GTACGTAAGTGGTCCC-1-0-0	A484_1	A484	KPC	10.3111	5.00371	0	0	0	0	0	0	0	0	0	0	0
GTACGTATCGTTTAGG-1-0-0	A484_1	A484	KPC	9.81574	7.40241	0	0	0	0	0	0	0	0	0	0	0
GTACTCCCACAGCGTC-1-0-0	A484_1	A484	KPC	1.11173	3.50727	4.96363	0	0	0	0	0	0	0	0	3.8789	0
GTACTTTCAATACGCT-1-0-0	A484_1	A484	KPC	9.97062	2.58222	0	4.08621	0	0	0	0	0	0	0	0	0
GTACTTTTCACTGGGC-1-0-0	A484_1	A484	KPC	6.19084	4.88053	0	0	4.02221	0	0	0	0	0	0	0	0
GTAGTCATCATGTAGC-1-0-0	A484_1	A484	KPC	9.20561	4.69206	0	4.4598	0	0	0	4.4598	0	0	0	0	0
GTATCTTAGTTGTAGA-1-0-0	A484_1	A484	KPC	-1.24946	1.36412	4.35522	0	0	0	0	0	0	0	3.28196	3.28196	0
GTATCTTGTCACTGGC-1-0-0	A484_1	A484	KPC	-0.00325315	4.07494	4.82549	0	0	0	0	0	0	0	0	0	0
GTATCTTGTCTAGGTT-1-0-0	A484_1	A484	KPC	-2.3071	3.47601	5.01551	0	0	3.77919	0	3.77919	0	0	0	3.10863	0
GTATTCTTCAGTTTGG-1-0-0	A484_1	A484	KPC	-0.0650404	3.56454	5.16187	0	0	0	0	0	0	0	3.5751	0	4.25414
GTCAAGTAGCTGCGAA-1-0-0	A484_1	A484	KPC	10.4258	6.94583	0	0	4.67115	0	0	0	0	0	0	0	0
GTCAAGTGTATTCTCT-1-0-0	A484_1	A484	KPC	0.199832	4.04828	4.81482	0	0	0	0	0	0	0	0	0	0
GTCACAAAGATCCCGC-1-0-0	A484_1	A484	KPC	9.58693	3.21235	4.18995	0	0	0	0	0	4.18995	0	0	0	0
GTCACAAAGGTAGCCA-1-0-0	A484_1	A484	KPC	10.123	4.19524	0	0	0	0	0	0	0	0	0	0	0
GTCATTTCATCCTTGC-1-0-0	A484_1	A484	KPC	0.408378	4.85908	3.55277	0	0	0	0	0	0	0	0	0	0
GTCGGGTAGTGACTCT-1-0-0	A484_1	A484	KPC	4.54761	6.55862	5.69325	0	0	0	0	0	0	0	0	0	0
GTCGGGTTCACGGTTA-1-0-0	A484_1	A484	KPC	2.3635	3.77259	4.08391	0	0	0	0	0	0	0	0	0	0
GTCGTAACAACGCACC-1-0-0	A484_1	A484	KPC	3.05191	3.49887	5.04473	0	0	0	0	0	0	0	0	0	0
GTCGTAACACGGACAA-1-0-0	A484_1	A484	KPC	7.33307	1.60667	0	0	0	0	0	0	0	0	0	0	0
GTCGTAAGTGTCCTCT-1-0-0	A484_1	A484	KPC	2.73709	3.55347	4.21722	0	0	0	0	0	0	0	0	0	0
GTCTCGTGTCCCTACT-1-0-0	A484_1	A484	KPC	1.00183	3.19983	5.14842	0	0	0	0	0	0	0	0	0	0
GTCTCGTGTGTGGCTC-1-0-0	A484_1	A484	KPC	1.92835	7.5404	0	0	0	0	0	0	4.45222	4.45222	0	0	0
GTCTTCGGTACCGTAT-1-0-0	A484_1	A484	KPC	-0.143435	7.89794	0	0	0	3.50305	0	0	0	0	0	0	0
GTGAAGGCACGGCGTT-1-0-0	A484_1	A484	KPC	-0.252881	2.77769	4.5021	0	0	0	0	0	0	0	0	3.81997	0
GTGAAGGGTGACGCCT-1-0-0	A484_1	A484	KPC	2.39265	2.50489	0	0	0	0	0	0	0	0	0	0	0
GTGCAGCAGGCCGAAT-1-0-0	A484_1	A484	KPC	9.68383	6.25173	0	0	0	0	0	0	0	0	0	0	0
GTGCATAAGGCATTGG-1-0-0	A484_1	A484	KPC	3.41144	5.86355	5.1195	0	0	0	0	0	0	0	0	0	0
GTGCATACAACACCTA-1-0-0	A484_1	A484	KPC	0.108672	4.23442	4.08047	0	0	0	0	0	0	0	0	4.08047	0
GTGCATAGTTGGAGGT-1-0-0	A484_1	A484	KPC	8.49667	2.28641	3.62567	3.62567	0	0	0	0	0	0	0	0	0
GTGCGGTCAACACCTA-1-0-0	A484_1	A484	KPC	2.96146	5.49	0	0	0	0	0	0	0	0	0	0	0
GTGCGGTTCGACGGAA-1-0-0	A484_1	A484	KPC	2.21402	7.24845	0	0	0	0	0	4.92444	0	0	0	0	0
GTGGGTCAGCCAGAAC-1-0-0	A484_1	A484	KPC	10.5993	4.13627	0	0	4.3295	0	0	0	0	0	0	0	0
GTGTGCGGTCATCCCT-1-0-0	A484_1	A484	KPC	1.38688	4.1799	4.00039	0	0	0	0	0	0	0	0	0	4.00039
GTGTTAGCATGCATGT-1-0-0	A484_1	A484	KPC	11.145	4.26017	0	0	4.13155	0	0	0	0	0	0	0	0
GTTAAGCCAAGACACG-1-0-0	A484_1	A484	KPC	7.99558	2.66364	0	0	3.71984	0	0	3.71984	0	0	0	0	0
GTTACAGAGCTCTCGG-1-0-0	A484_1	A484	KPC	10.027	2.81988	0	4.60789	0	0	0	0	0	0	0	0	0
GTTACAGGTGAAGGCT-1-0-0	A484_1	A484	KPC	10.9378	4.13572	0	0	0	0	0	0	0	0	0	0	0
GTTCATTCAGAGCCAA-1-0-0	A484_1	A484	KPC	7.17774	2.4951	0	0	0	0	0	4.13236	0	0	0	0	0
GTTCGGGAGACAGGCT-1-0-0	A484_1	A484	KPC	10.409	2.87189	0	0	0	0	0	0	0	0	0	0	0
GTTCGGGTCACAACGT-1-0-0	A484_1	A484	KPC	0.973456	4.96518	3.50932	0	0	0	0	3.50932	0	0	0	0	0
GTTTCTACACCAACCG-1-0-0	A484_1	A484	KPC	-1.28717	2.25789	5.41929	0	0	0	0	0	0	0	2.98197	0	2.98197
TAAACCGAGATCTGAA-1-0-0	A484_1	A484	KPC	-0.51071	3.44068	4.97766	0	0	0	0	0	0	0	3.39541	3.39541	0
TAAACCGAGTCGTACT-1-0-0	A484_1	A484	KPC	1.49624	2.3372	4.75881	0	0	0	0	0	0	0	3.6772	0	0
TAAACCGCAAGTCTGT-1-0-0	A484_1	A484	KPC	10.1865	2.75003	0	4.8242	4.31872	0	0	0	0	0	0	0	0
TAAACCGCACGGTGTC-1-0-0	A484_1	A484	KPC	-0.0799461	0.545985	3.48632	0	0	0	0	0	0	0	3.48632	0	0
TAAACCGGTACCGTTA-1-0-0	A484_1	A484	KPC	7.72564	1.58555	0	4.28401	0	0	0	0	0	0	0	0	0
TAAACCGTCAAGATCC-1-0-0	A484_1	A484	KPC	9.11795	4.25026	0	4.11838	0	0	0	0	0	0	0	0	0
TAAGCGTTCGATAGAA-1-0-0	A484_1	A484	KPC	8.15278	3.18813	0	0	0	0	0	0	0	0	0	0	0
TAAGTGCCATCACGAT-1-0-0	A484_1	A484	KPC	-0.986739	-0.145601	4.94344	0	0	0	0	0	0	0	0	0	0
TACAGTGAGCGTCAAG-1-0-0	A484_1	A484	KPC	0.768799	1.5491	5.60554	0	0	0	0	0	0	0	0	0	0
TACAGTGGTTCGCGAC-1-0-0	A484_1	A484	KPC	10.4398	4.18477	0	4.09953	4.78435	0	0	0	0	0	0	0	0
TACCTATAGATCCCAT-1-0-0	A484_1	A484	KPC	1.385	4.68264	0	0	0	0	0	0	0	0	0	0	0
TACCTATAGCGGATCA-1-0-0	A484_1	A484	KPC	6.39551	4.51414	0	0	6.4352	0	0	0	0	0	0	0	0
TACCTATTCATGCAAC-1-0-0	A484_1	A484	KPC	0.807352	3.72932	3.92547	0	0	0	0	0	0	0	0	0	0
TACCTTAAGACTTTCG-1-0-0	A484_1	A484	KPC	10.0361	4.63642	0	0	0	0	0	4.12255	0	4.12255	0	0	0
TACCTTATCCCAGGTG-1-0-0	A484_1	A484	KPC	0.708367	2.08707	4.93507	0	0	0	0	0	0	0	0	0	0
TACCTTATCTGGAGCC-1-0-0	A484_1	A484	KPC	11.0002	6.67131	0	0	0	0	0	0	0	0	0	0	0
TACGGATCAGAGCCAA-1-0-0	A484_1	A484	KPC	11.0766	4.60893	0	0	0	0	0	0	0	0	0	0	0
TACGGATCATATGCTG-1-0-0	A484_1	A484	KPC	2.21952	7.67733	0	0	0	5.17355	0	0	0	0	0	0	0
TACGGGCAGACCACGA-1-0-0	A484_1	A484	KPC	5.43167	6.94975	0	0	0	0	0	4.79619	0	0	0	0	0
TACGGGCGTTTGTGTG-1-0-0	A484_1	A484	KPC	-0.339457	4.94087	4.95847	0	0	0	0	0	3.87381	0	0	0	0
TACGGTAAGCTAACAA-1-0-0	A484_1	A484	KPC	10.6001	4.09321	0	0	0	0	0	0	0	0	0	0	0
TACGGTAAGGAATGGA-1-0-0	A484_1	A484	KPC	3.16277	2.51493	4.83072	0	0	0	0	0	0	0	0	0	0
TACGGTATCATTGCGA-1-0-0	A484_1	A484	KPC	10.1201	4.93467	0	0	0	0	0	0	0	0	0	0	0
TACTCATTCCAAACTG-1-0-0	A484_1	A484	KPC	0.48738	1.87749	4.64809	0	0	0	0	0	0	0	0	0	0
TACTCATTCTTTCCTC-1-0-0	A484_1	A484	KPC	9.53661	2.55286	0	0	0	0	0	0	0	3.47382	0	3.47382	0
TACTCGCCAAGTAGTA-1-0-0	A484_1	A484	KPC	1.87602	4.57056	5.1253	0	0	0	0	0	0	0	4.43808	0	0
TACTCGCCATAGTAAG-1-0-0	A484_1	A484	KPC	1.85112	5.27575	0	0	0	0	0	4.83959	0	0	3.75668	0	0
TACTTGTCAAGTTGTC-1-0-0	A484_1	A484	KPC	-0.236686	8.14296	0	0	0	3.66972	0	0	0	0	0	0	0
TACTTGTCACATTTCT-1-0-0	A484_1	A484	KPC	10.392	2.87325	0	3.90333	4.9884	0	0	0	0	0	0	0	0
TACTTGTGTCTTCGTC-1-0-0	A484_1	A484	KPC	-1.21923	2.19691	4.23199	0	0	0	0	0	0	0	2.88834	0	0
TACTTGTTCTGATACG-1-0-0	A484_1	A484	KPC	-0.857492	2.39157	5.1846	0	0	0	0	0	0	0	0	0	3.81497
TAGACCAGTCAAACTC-1-0-0	A484_1	A484	KPC	1.31621	3.57325	3.84472	0	0	0	0	0	0	0	0	0	0
TAGACCAGTGTTGGGA-1-0-0	A484_1	A484	KPC	0.389463	7.48143	0	0	0	4.99688	0	0	0	0	0	4.31047	0
TAGAGCTCAAGCCCAC-1-0-0	A484_1	A484	KPC	4.12828	4.79896	5.02877	0	0	0	0	0	0	0	0	0	0
TAGAGCTCATCCCACT-1-0-0	A484_1	A484	KPC	0.912835	4.10992	4.16031	0	0	0	0	0	0	0	4.16031	0	0
TAGCCGGCACCCATGG-1-0-0	A484_1	A484	KPC	2.32933	1.86133	0	0	0	0	0	0	0	0	0	0	0
TAGCCGGCAGATCTGT-1-0-0	A484_1	A484	KPC	-2.21217	1.40423	4.60979	0	0	0	0	0	0	0	3.03939	3.70832	3.03939
TAGCCGGGTTCATGGT-1-0-0	A484_1	A484	KPC	2.87826	5.22606	0	0	0	0	0	0	4.12794	0	0	0	0
TAGGCATAGGATATAC-1-0-0	A484_1	A484	KPC	-1.09012	0.791596	5.46797	0	0	0	0	0	0	0	3.61911	2.95241	0
TAGGCATTCAGTGCAT-1-0-0	A484_1	A484	KPC	8.84793	2.91227	0	0	0	0	0	0	0	0	0	0	0
TAGTTGGAGTCGATAA-1-0-0	A484_1	A484	KPC	0.360762	3.99095	4.80847	0	0	0	0	0	0	0	0	0	0
TAGTTGGGTAGGCTGA-1-0-0	A484_1	A484	KPC	10.5924	6.67735	0	4.82518	0	0	0	0	0	0	0	0	0
TATCAGGAGCCGATTT-1-0-0	A484_1	A484	KPC	0.56058	2.85657	5.23823	0	0	0	0	0	0	0	0	0	0
TATCAGGCACGAGGTA-1-0-0	A484_1	A484	KPC	10.385	4.41057	0	0	4.49857	0	0	0	0	0	0	0	0
TATCTCAAGAGCCTAG-1-0-0	A484_1	A484	KPC	2.79511	4.23332	4.34816	0	0	0	0	0	0	0	0	0	0
TATGCCCCACAGATTC-1-0-0	A484_1	A484	KPC	6.15002	5.27834	0	0	0	0	0	0	0	0	0	0	0
TATGCCCCACCAGGTC-1-0-0	A484_1	A484	KPC	3.65396	5.44804	4.40637	0	0	0	0	0	0	0	0	0	0
TATGCCCGTACAGTTC-1-0-0	A484_1	A484	KPC	1.8734	4.90258	0	0	0	0	0	0	0	0	0	0	0
TATGCCCTCGTTGACA-1-0-0	A484_1	A484	KPC	1.0249	2.36692	3.83981	0	0	0	0	0	0	0	3.83981	0	0
TATTACCCACAGTCGC-1-0-0	A484_1	A484	KPC	1.61898	7.70728	3.98576	0	0	3.98576	0	5.35802	0	0	0	0	0
TCAACGAAGTCAATAG-1-0-0	A484_1	A484	KPC	10.9343	4.25826	0	0	0	0	0	0	0	0	0	4.31774	0
TCAACGAGTCTAGTCA-1-0-0	A484_1	A484	KPC	3.30992	7.53212	0	0	0	0	0	4.39129	0	0	0	0	0
TCAATCTAGTTAACGA-1-0-0	A484_1	A484	KPC	-2.82067	3.11646	4.15866	0	0	3.09082	0	0	0	0	3.76098	3.09082	3.09082
TCAATCTCAAGCGCTC-1-0-0	A484_1	A484	KPC	0.822706	4.96317	4.93626	0	0	0	0	0	0	0	3.85191	0	0
TCAATCTGTCCAACTA-1-0-0	A484_1	A484	KPC	-2.34361	3.50899	3.4257	2.76456	2.76456	0	0	0	0	0	0	2.76456	0
TCACAAGGTTACCGAT-1-0-0	A484_1	A484	KPC	10.751	3.78264	0	0	4.90963	0	0	0	0	0	0	0	0
TCACAAGTCCGTAGTA-1-0-0	A484_1	A484	KPC	-2.21996	3.06051	0	0	3.86783	3.86783	0	0	0	0	0	3.19537	0
TCACAAGTCTGTTTGT-1-0-0	A484_1	A484	KPC	10.8582	6.57227	0	0	0	0	0	0	0	0	0	0	0
TCACGAACAAACCCAT-1-0-0	A484_1	A484	KPC	6.40152	4.84718	0	0	0	0	0	0	0	0	0	0	0
TCACGAAGTAGCCTAT-1-0-0	A484_1	A484	KPC	5.68705	4.06434	4.09488	0	0	0	0	3.41825	0	0	0	0	0
TCAGATGCATAAAGGT-1-0-0	A484_1	A484	KPC	-0.684554	3.64986	4.35269	0	0	0	0	0	0	0	0	0	0
TCAGCAACAAGAGGCT-1-0-0	A484_1	A484	KPC	7.81045	2.48542	0	3.5316	0	0	0	0	0	0	0	0	0
TCAGCAACAAGTTCTG-1-0-0	A484_1	A484	KPC	0.349655	3.65845	5.42635	0	0	0	0	0	0	0	0	3.50649	0
TCAGCAATCGTTGCCT-1-0-0	A484_1	A484	KPC	-1.59172	1.19433	0	0	0	3.54196	0	0	0	0	2.87736	0	0
TCAGCTCGTCGCGGTT-1-0-0	A484_1	A484	KPC	2.84127	3.67069	4.3429	0	0	0	0	0	0	0	0	0	0
TCAGCTCTCCTTTACA-1-0-0	A484_1	A484	KPC	-0.669056	4.98364	3.54001	0	0	0	0	0	0	0	0	3.54001	0
TCAGGATAGGAATCGC-1-0-0	A484_1	A484	KPC	-1.13761	6.49102	4.90297	0	0	4.72214	0	0	0	0	0	0	3.8191
TCAGGATTCTTACCGC-1-0-0	A484_1	A484	KPC	0.70443	5.94668	0	0	0	3.76653	0	0	0	0	0	0	0
TCAGGTAAGGTGCTAG-1-0-0	A484_1	A484	KPC	9.99367	5.52638	0	0	0	0	0	0	0	0	0	0	0
TCAGGTAGTAGAGGAA-1-0-0	A484_1	A484	KPC	6.2552	1.90772	3.99339	2.93099	2.93099	0	0	0	0	2.93099	3.59711	0	0
TCAGGTATCGGAGGTA-1-0-0	A484_1	A484	KPC	10.3917	2.9917	0	0	0	0	0	0	0	0	0	0	0
TCATTACGTCTAGCCG-1-0-0	A484_1	A484	KPC	9.77092	3.35056	0	0	3.72614	0	0	0	0	0	0	0	0
TCATTACGTGAGTATA-1-0-0	A484_1	A484	KPC	8.42906	2.63973	0	0	4.22682	0	0	0	0	0	0	0	0
TCATTTGCAGCCTGTG-1-0-0	A484_1	A484	KPC	-2.64624	2.45745	5.12839	0	0	0	0	0	0	0	3.21742	0	0
TCCACACTCGAGCCCA-1-0-0	A484_1	A484	KPC	2.69251	4.01207	0	0	0	0	0	0	0	0	4.80576	0	0
TCCCGATGTCAAAGAT-1-0-0	A484_1	A484	KPC	2.8343	4.53075	4.4717	0	0	0	0	0	0	0	0	0	0
TCCCGATGTTGAGTTC-1-0-0	A484_1	A484	KPC	-0.809353	2.35764	5.09352	0	0	0	0	0	0	0	4.25437	0	3.18376
TCGAGGCTCAAGAAGT-1-0-0	A484_1	A484	KPC	9.68589	4.54367	0	0	0	0	0	0	0	0	0	0	0
TCGCGAGAGATGTGTA-1-0-0	A484_1	A484	KPC	1.2863	4.21267	4.55745	0	0	0	0	0	0	0	0	0	0
TCGCGAGCAATGAAAC-1-0-0	A484_1	A484	KPC	1.82914	6.10191	0	0	0	0	0	4.15474	0	0	0	0	0
TCGCGAGGTCGAGTTT-1-0-0	A484_1	A484	KPC	1.57837	4.35906	0	0	0	0	0	0	0	0	0	4.41683	0
TCGCGTTAGGATATAC-1-0-0	A484_1	A484	KPC	2.52729	2.6524	5.15013	0	0	0	0	0	0	3.78108	0	0	3.78108
TCGCGTTCAAGTCATC-1-0-0	A484_1	A484	KPC	10.6097	4.27005	0	0	5.0568	0	0	3.97084	0	0	0	0	0
TCGCGTTGTATATCCG-1-0-0	A484_1	A484	KPC	-1.22698	0.30725	4.41575	0	0	0	0	0	0	2.68266	0	0	0
TCGGGACCAGTCGATT-1-0-0	A484_1	A484	KPC	3.52294	7.38713	0	0	0	4.30109	0	4.30109	0	0	0	0	0
TCGGGACTCTATCCTA-1-0-0	A484_1	A484	KPC	9.59113	2.55648	0	0	0	0	0	0	0	0	0	0	0
TCGGTAACAGTGAGTG-1-0-0	A484_1	A484	KPC	0.192048	6.89515	0	0	0	5.54051	0	0	0	0	0	0	0
TCGTACCCAGGGTTAG-1-0-0	A484_1	A484	KPC	0.575769	3.11582	4.71894	0	0	0	0	0	0	0	0	3.35907	0
TCGTAGAAGTGATCGG-1-0-0	A484_1	A484	KPC	4.29227	4.40212	5.10392	0	0	0	0	0	0	0	0	0	0
TCGTAGAGTCGGCATC-1-0-0	A484_1	A484	KPC	1.33926	1.39008	5.54346	0	0	0	0	0	0	0	0	0	0
TCTATTGAGCTTTGGT-1-0-0	A484_1	A484	KPC	0.104764	7.42882	0	0	0	0	0	0	0	3.72614	0	0	0
TCTCATACACAGGCCT-1-0-0	A484_1	A484	KPC	10.2507	2.58235	0	3.32564	0	0	0	0	0	0	0	0	0
TCTCTAACACCGAATT-1-0-0	A484_1	A484	KPC	6.21128	5.08659	0	0	4.84563	0	0	4.16031	0	0	0	0	0
TCTGAGACATTGGCGC-1-0-0	A484_1	A484	KPC	2.97256	5.21359	4.13942	0	0	0	0	0	0	0	0	0	0
TCTGGAATCCACTGGG-1-0-0	A484_1	A484	KPC	8.49601	2.5969	0	0	0	0	0	0	0	0	0	0	0
TGAAAGAGTATTACCG-1-0-0	A484_1	A484	KPC	-0.581497	3.22399	4.9239	0	0	0	0	0	0	0	4.01845	0	0
TGAAAGATCCAGTATG-1-0-0	A484_1	A484	KPC	1.26236	4.95368	4.56966	0	0	0	0	0	0	0	0	0	3.88682
TGACGGCAGTCTCCTC-1-0-0	A484_1	A484	KPC	11.042	6.80051	0	4.43478	0	0	0	0	0	0	0	0	0
TGACGGCGTATGCTTG-1-0-0	A484_1	A484	KPC	10.85	5.50361	0	4.0972	0	0	0	0	0	0	0	0	0
TGACTAGAGATGTTAG-1-0-0	A484_1	A484	KPC	-0.382341	3.3766	4.48201	0	0	0	0	0	0	0	0	0	0
TGACTTTCAGTGGGAT-1-0-0	A484_1	A484	KPC	-2.0727	1.39048	4.42842	0	0	0	0	0	0	0	0	3.0773	0
TGAGAGGTCGTTTAGG-1-0-0	A484_1	A484	KPC	1.48395	1.85319	5.14263	0	0	0	0	0	0	0	0	0	0
TGAGCATAGCCTCGTG-1-0-0	A484_1	A484	KPC	8.01583	2.89621	0	3.53224	0	0	0	0	0	0	0	0	0
TGAGCATAGTCCGTAT-1-0-0	A484_1	A484	KPC	1.37553	3.74114	5.3751	0	0	0	0	0	0	3.78401	3.78401	0	0
TGAGCATTCCTCAATT-1-0-0	A484_1	A484	KPC	1.10489	5.29222	0	0	0	0	0	0	0	0	0	3.78738	0
TGAGCCGGTAGCGTGA-1-0-0	A484_1	A484	KPC	-2.06084	2.79576	4.44471	0	0	0	0	0	0	0	4.44471	0	0
TGAGGGAGTCGCGGTT-1-0-0	A484_1	A484	KPC	8.07394	3.00749	0	0	0	0	4.35193	0	0	0	0	0	0
TGATTTCCAACGCACC-1-0-0	A484_1	A484	KPC	1.15139	4.03296	5.02201	0	0	0	0	0	0	0	3.6553	0	0
TGATTTCCACATGGGA-1-0-0	A484_1	A484	KPC	3.07804	5.92909	0	0	0	0	0	0	0	0	0	0	0
TGATTTCCATCTGGTA-1-0-0	A484_1	A484	KPC	-0.984528	1.36881	2.82871	0	0	0	0	0	0	0	0	0	0
TGATTTCCATTATCTC-1-0-0	A484_1	A484	KPC	1.43088	4.7965	0	0	0	0	0	0	0	0	0	0	0
TGATTTCTCAGAGGTG-1-0-0	A484_1	A484	KPC	5.17948	4.62478	3.43408	0	3.43408	0	0	0	0	0	0	0	0
TGCCAAAGTGCGAAAC-1-0-0	A484_1	A484	KPC	1.70981	2.83187	3.70078	0	0	0	0	0	0	0	0	0	0
TGCCCTACATGCGCAC-1-0-0	A484_1	A484	KPC	3.45047	4.24068	4.73391	0	0	0	0	0	0	0	0	0	0
TGCGCAGAGTTCCACA-1-0-0	A484_1	A484	KPC	-0.265783	2.39061	4.49302	0	0	0	0	0	0	0	0	0	0
TGCGCAGTCTGCTGCT-1-0-0	A484_1	A484	KPC	9.98377	4.87981	0	0	0	0	0	0	0	0	0	0	0
TGCGGGTTCGGCATCG-1-0-0	A484_1	A484	KPC	3.59726	5.29029	4.20349	0	0	0	0	0	0	0	0	0	0
TGCTACCGTGGCGAAT-1-0-0	A484_1	A484	KPC	1.07485	3.98048	4.02221	0	0	0	0	0	0	0	4.02221	4.02221	0
TGCTGCTAGGGATGGG-1-0-0	A484_1	A484	KPC	11.3736	4.66681	0	0	0	0	0	0	0	0	0	0	0
TGCTGCTCATTGGCGC-1-0-0	A484_1	A484	KPC	-0.957393	4.30933	4.61281	0	0	0	0	0	0	0	0	0	0
TGGCCAGCACCACCAG-1-0-0	A484_1	A484	KPC	10.2488	4.15462	0	4.82335	0	0	0	0	0	0	0	0	0
TGGCTGGCAATACGCT-1-0-0	A484_1	A484	KPC	1.53261	5.11519	3.91193	0	0	0	0	0	0	0	0	0	0
TGGCTGGCAGTTAACC-1-0-0	A484_1	A484	KPC	-0.261859	3.32524	4.90463	0	0	0	0	0	0	0	3.54033	3.54033	0
TGGCTGGTCTAAGCCA-1-0-0	A484_1	A484	KPC	-0.454279	4.84596	5.22748	0	0	0	0	0	0	0	0	0	0
TGGGAAGAGACAGACC-1-0-0	A484_1	A484	KPC	2.0576	3.64104	5.17866	0	0	0	0	0	0	0	0	3.80913	0
TGGGAAGCACTGCCAG-1-0-0	A484_1	A484	KPC	-1.86042	6.20655	4.77196	0	0	3.19582	0	0	0	0	0	3.19582	0
TGGGAAGCATTGAGCT-1-0-0	A484_1	A484	KPC	10.5755	5.48949	0	4.57202	5.25999	0	0	0	0	0	0	0	0
TGGGAAGTCCAATGGT-1-0-0	A484_1	A484	KPC	-1.49106	-0.177343	4.35788	0	0	0	0	0	0	0	2.62818	2.62818	0
TGGTTAGAGCGATGAC-1-0-0	A484_1	A484	KPC	3.03228	5.16027	4.26931	0	0	0	0	0	0	0	0	0	0
TGGTTAGAGCGTCAAG-1-0-0	A484_1	A484	KPC	3.72828	4.52911	5.64716	0	0	0	0	0	0	0	0	0	0
TGTATTCAGAAGCCCA-1-0-0	A484_1	A484	KPC	-0.58616	2.91189	5.68532	0	0	0	0	0	0	0	0	3.41284	0
TGTATTCAGCGATTCT-1-0-0	A484_1	A484	KPC	1.2529	3.75197	4.77615	0	0	0	0	0	0	0	0	0	0
TGTGGTAAGAGCTTCT-1-0-0	A484_1	A484	KPC	2.3191	5.15275	0	0	0	0	0	0	0	0	0	0	0
TGTGGTAAGGACGAAA-1-0-0	A484_1	A484	KPC	1.47643	2.50178	3.80011	0	0	0	0	0	0	0	0	0	0
TGTGGTAAGGTGCTTT-1-0-0	A484_1	A484	KPC	9.22321	3.83631	0	0	4.17912	0	0	0	0	0	4.17912	0	0
TGTGTTTAGTGTTGAA-1-0-0	A484_1	A484	KPC	0.643032	4.28916	4.83442	0	0	0	0	0	0	0	0	0	4.1492
TGTGTTTGTGCAACTT-1-0-0	A484_1	A484	KPC	0.717751	1.93129	5.20849	0	0	0	0	0	0	0	0	0	0
TGTGTTTTCACCACCT-1-0-0	A484_1	A484	KPC	9.07458	6.06528	0	0	4.49945	0	0	5.59063	0	0	4.49945	0	0
TGTTCCGGTATGGTTC-1-0-0	A484_1	A484	KPC	1.58179	2.56378	0	0	0	0	0	0	0	0	0	0	0
TTAACTCAGCTGAAAT-1-0-0	A484_1	A484	KPC	11.2686	3.85027	0	0	0	0	0	0	0	0	0	0	0
TTAGGACGTAATAGCA-1-0-0	A484_1	A484	KPC	10.3252	3.94743	0	0	0	0	0	0	0	0	0	0	0
TTAGGCACAGGTTTCA-1-0-0	A484_1	A484	KPC	8.12967	1.71165	0	0	0	0	0	3.53418	0	0	0	3.53418	0
TTAGGCATCTTAGCCC-1-0-0	A484_1	A484	KPC	1.57528	2.51761	3.73608	0	0	0	0	0	0	0	0	0	0
TTAGTTCCATAGAAAC-1-0-0	A484_1	A484	KPC	-0.320958	5.48008	0	0	0	4.27174	0	0	0	0	0	0	0
TTAGTTCTCCTGTAGA-1-0-0	A484_1	A484	KPC	0.945502	4.09177	3.8191	0	0	0	0	0	0	0	0	0	3.8191
TTAGTTCTCTTGTATC-1-0-0	A484_1	A484	KPC	1.69998	2.95307	5.34186	0	0	0	0	0	0	0	0	0	0
TTCCCAGCATGGTCAT-1-0-0	A484_1	A484	KPC	-1.36258	6.06913	0	0	0	5.64669	0	0	0	4.95707	0	0	0
TTCGAAGCAGATGGCA-1-0-0	A484_1	A484	KPC	10.4141	4.73317	0	4.19316	0	0	0	0	0	0	0	0	0
TTCTACACAAGAGTCG-1-0-0	A484_1	A484	KPC	0.058574	3.05881	4.18675	0	0	0	0	0	0	0	3.50869	3.50869	0
TTCTACACATTCTCAT-1-0-0	A484_1	A484	KPC	-0.784815	3.99624	0	0	0	0	0	0	0	0	0	0	0
TTCTCAACACCAACCG-1-0-0	A484_1	A484	KPC	-1.64393	0.395873	3.69216	0	0	0	0	0	0	0	3.02362	0	0
TTCTCAACACTGTTAG-1-0-0	A484_1	A484	KPC	-0.65064	0.717997	4.08463	0	0	0	0	0	0	0	0	0	0
TTCTCAAGTGCATCTA-1-0-0	A484_1	A484	KPC	10.7887	4.80604	0	0	0	0	0	0	0	0	0	0	0
TTCTCAATCCTCATTA-1-0-0	A484_1	A484	KPC	10.4117	5.49846	0	0	0	0	0	0	0	0	0	0	0
TTCTCCTAGCGTTGCC-1-0-0	A484_1	A484	KPC	-0.792309	2.517	5.5848	0	0	0	0	0	0	0	0	0	0
TTCTCCTAGGTTCCTA-1-0-0	A484_1	A484	KPC	10.2925	4.19934	0	4.23786	0	0	0	0	0	0	0	0	0
TTCTTAGAGCCACGTC-1-0-0	A484_1	A484	KPC	6.06412	5.09655	3.9688	0	0	0	0	0	0	0	3.9688	0	0
TTCTTAGCATTACGAC-1-0-0	A484_1	A484	KPC	-0.894948	4.65481	4.82969	0	0	0	0	0	3.74693	0	0	0	0
TTGAACGGTTAAGAAC-1-0-0	A484_1	A484	KPC	6.49603	4.34338	0	0	5.12032	0	0	0	0	0	0	0	0
TTGACTTCACGAGGTA-1-0-0	A484_1	A484	KPC	1.57287	2.46834	5.32829	0	0	0	0	0	0	0	0	3.73808	0
TTGCCGTCACAAGTAA-1-0-0	A484_1	A484	KPC	10.3653	7.63839	0	0	4.72834	0	0	0	0	0	0	0	0
TTGCCGTTCCTAGAAC-1-0-0	A484_1	A484	KPC	9.81646	2.59074	0	0	3.53482	0	0	0	0	0	0	0	0
TTGCCGTTCTCCAGGG-1-0-0	A484_1	A484	KPC	-0.119313	3.79114	0	0	0	3.56037	0	0	0	0	0	0	0
TTGCCGTTCTGGAGCC-1-0-0	A484_1	A484	KPC	0.0740908	3.57762	4.56871	0	0	0	0	0	0	0	0	3.49063	0
TTGCGTCCACTGAAGG-1-0-0	A484_1	A484	KPC	-2.36266	4.11716	4.04565	0	0	0	0	0	0	0	4.04565	4.73001	0
TTGGAACCATAGACTC-1-0-0	A484_1	A484	KPC	3.86937	5.70271	0	0	0	0	0	0	0	0	0	0	0
TTGGAACCATCCGTGG-1-0-0	A484_1	A484	KPC	2.32374	7.6997	0	0	0	0	0	0	0	0	0	0	0
TTGTAGGCACATGGGA-1-0-0	A484_1	A484	KPC	0.382509	2.73994	5.2391	0	0	0	0	0	0	0	4.55124	3.47352	0
TTGTAGGGTCTTTCAT-1-0-0	A484_1	A484	KPC	2.78809	4.33156	5.13113	0	0	0	0	0	0	0	0	0	0
TTTATGCCATCTCCCA-1-0-0	A484_1	A484	KPC	4.21123	7.54814	0	0	0	0	0	0	0	0	0	0	0
TTTATGCGTAGCGCTC-1-0-0	A484_1	A484	KPC	2.76675	5.88484	0	0	0	0	0	0	0	0	0	0	0
TTTGCGCAGATCCTGT-1-0-0	A484_1	A484	KPC	7.02687	4.4627	0	0	0	0	0	0	0	0	0	0	0
TTTGCGCCACTGAAGG-1-0-0	A484_1	A484	KPC	10.7432	5.32357	0	0	4.21263	0	0	0	0	0	0	0	0
TTTGGTTCAGCCACCA-1-0-0	A484_1	A484	KPC	2.9691	6.86397	0	0	0	0	0	0	0	0	0	0	0
TTTGGTTCATCTACGA-1-0-0	A484_1	A484	KPC	2.25995	1.66061	4.85096	0	0	0	0	0	0	0	3.48786	3.48786	3.48786
AAACGGGCACTTGGAT-1-1-0	A484_2	A484	KPC	-2.57963	1.03539	4.18829	0	0	0	0	0	0	0	0	0	2.63777
AAACGGGCATTACCTT-1-1-0	A484_2	A484	KPC	4.32203	7.8272	0	0	0	0	0	0	0	0	0	0	0
AAAGATGAGCTAGTCT-1-1-0	A484_2	A484	KPC	1.89547	5.27752	4.31774	0	0	0	0	4.31774	0	0	4.31774	4.31774	0
AAAGTAGAGAGCCCAA-1-1-0	A484_2	A484	KPC	7.47804	2.66351	0	0	0	0	0	0	0	0	0	0	0
AAAGTAGTCTCGCATC-1-1-0	A484_2	A484	KPC	10.0812	5.77266	0	4.77849	0	0	0	0	0	0	0	0	0
AAATGCCAGATAGGAG-1-1-0	A484_2	A484	KPC	10.3965	6.77872	0	0	0	0	0	0	0	0	0	0	0
AAATGCCAGTCATCCA-1-1-0	A484_2	A484	KPC	9.73643	5.04275	0	0	0	0	0	0	0	0	0	0	0
AACACGTCAGTATGCT-1-1-0	A484_2	A484	KPC	11.8646	5.70716	0	0	5.02126	0	0	0	0	0	0	0	0
AACACGTGTATCAGTC-1-1-0	A484_2	A484	KPC	10.2007	5.29085	0	0	0	0	0	0	0	0	0	0	0
AACCATGAGCTGTCTA-1-1-0	A484_2	A484	KPC	9.60039	5.15269	0	0	4.43067	0	0	0	0	0	0	0	0
AACTCAGAGAGATGAG-1-1-0	A484_2	A484	KPC	1.12643	8.14852	5.00715	0	0	0	0	0	0	0	0	4.32067	0
AACTCAGCAAGGTTCT-1-1-0	A484_2	A484	KPC	10.06	5.32763	0	0	4.7151	0	0	0	0	0	0	0	0
AACTCCCCATCGGAAG-1-1-0	A484_2	A484	KPC	6.5334	7.13956	0	0	0	0	0	0	0	0	0	0	0
AACTCCCGTCATGCAT-1-1-0	A484_2	A484	KPC	4.42103	6.08749	0	0	0	0	0	0	0	0	0	0	4.71291
AACTCCCGTGTGGTTT-1-1-0	A484_2	A484	KPC	9.96942	6.57785	0	0	0	0	0	0	0	4.86395	0	4.86395	0
AACTCTTCACGTCAGC-1-1-0	A484_2	A484	KPC	10.0339	7.41058	0	0	0	0	0	0	0	0	0	0	0
AACTCTTTCCAGAAGG-1-1-0	A484_2	A484	KPC	0.954845	7.46526	0	0	0	0	0	0	0	0	0	0	0
AACTTTCAGGTGATTA-1-1-0	A484_2	A484	KPC	5.55201	4.73784	0	0	0	0	0	3.55541	0	0	0	0	0
AACTTTCAGTGGTAAT-1-1-0	A484_2	A484	KPC	10.9422	3.73989	0	0	0	0	0	0	0	0	0	0	0
AAGGAGCTCCAAGCCG-1-1-0	A484_2	A484	KPC	3.78376	5.70226	0	0	0	0	0	0	0	0	0	0	0
AAGGCAGCAATCCAAC-1-1-0	A484_2	A484	KPC	-0.941083	1.08366	4.93339	0	0	0	0	0	0	0	3.02979	0	0
AAGGCAGGTGTTCTTT-1-1-0	A484_2	A484	KPC	9.67432	7.36851	0	0	0	0	0	0	0	0	0	0	0
AAGGTTCAGTGCCATT-1-1-0	A484_2	A484	KPC	-0.232717	5.78476	4.49288	0	0	0	0	0	0	0	0	0	0
AAGGTTCCAACACCCG-1-1-0	A484_2	A484	KPC	3.50393	5.40062	4.21854	0	0	0	0	0	0	0	0	0	0
AAGGTTCTCCCAGGTG-1-1-0	A484_2	A484	KPC	1.16175	3.81161	4.80696	0	0	0	0	0	0	0	0	0	0
AAGTCTGGTTACGACT-1-1-0	A484_2	A484	KPC	1.65069	4.52374	4.1492	0	0	0	0	0	0	0	0	0	0
AAGTCTGTCAGCACAT-1-1-0	A484_2	A484	KPC	11.3379	4.42518	0	0	0	0	0	0	0	0	0	4.49331	0
AATCCAGAGAGCTTCT-1-1-0	A484_2	A484	KPC	1.16401	8.11893	0	0	0	4.25825	0	0	4.25825	4.25825	0	0	0
AATCCAGAGGCCCTTG-1-1-0	A484_2	A484	KPC	1.99811	9.60218	0	0	0	0	0	0	0	0	0	0	0
AATCGGTAGCGAGAAA-1-1-0	A484_2	A484	KPC	10.0758	5.52051	0	0	0	0	0	0	0	0	0	0	0
ACACCAATCTTGTCAT-1-1-0	A484_2	A484	KPC	8.24864	4.53779	0	0	0	0	0	0	0	0	0	0	0
ACACCCTAGTGAAGTT-1-1-0	A484_2	A484	KPC	-2.58105	1.51867	3.95114	0	0	0	0	0	0	0	0	0	0
ACACCCTTCACTTATC-1-1-0	A484_2	A484	KPC	3.60715	5.37421	0	0	0	0	0	0	0	0	0	0	4.17849
ACACCGGAGCTGATAA-1-1-0	A484_2	A484	KPC	9.82003	3.29361	0	0	0	0	0	0	0	0	0	0	0
ACAGCCGAGCTACCGC-1-1-0	A484_2	A484	KPC	10.5784	4.72323	0	0	4.00355	0	0	0	0	0	0	0	0
ACATCAGAGATGCGAC-1-1-0	A484_2	A484	KPC	5.01425	6.30521	4.55605	0	0	0	0	3.87335	0	0	0	0	0
ACATCAGAGTGACATA-1-1-0	A484_2	A484	KPC	4.18132	5.93702	0	0	0	0	0	0	4.98167	0	0	0	0
ACATCAGGTTCAACCA-1-1-0	A484_2	A484	KPC	-0.0959031	2.8085	4.90099	0	0	0	0	3.53676	0	0	0	3.53676	4.21525
ACATGGTAGGACACCA-1-1-0	A484_2	A484	KPC	3.16591	5.49971	0	0	0	0	0	0	0	0	0	0	4.89045
ACCAGTACACCGCTAG-1-1-0	A484_2	A484	KPC	-1.49947	3.15729	3.71513	0	0	0	0	0	0	0	0	3.04605	0
ACCCACTGTCTGCAAT-1-1-0	A484_2	A484	KPC	-0.659821	3.94908	4.30181	0	0	0	0	0	0	0	0	0	3.62211
ACCCACTTCTATCGCC-1-1-0	A484_2	A484	KPC	-1.25415	0.53235	2.42911	0	0	0	0	0	0	0	3.74703	0	0
ACCGTAATCGCGCCAA-1-1-0	A484_2	A484	KPC	-2.13818	2.89633	4.2648	0	0	2.91981	0	0	0	0	2.91981	0	0
ACCTTTACACCCATGG-1-1-0	A484_2	A484	KPC	0.67898	1.69129	4.65727	0	0	0	0	0	0	0	0	0	0
ACGAGCCGTGTTTGTG-1-1-0	A484_2	A484	KPC	3.84686	4.35371	0	0	0	0	0	0	0	0	0	0	0
ACGAGGAAGTGATCGG-1-1-0	A484_2	A484	KPC	4.54112	7.05277	0	0	0	0	0	0	0	0	0	0	0
ACGATACGTTTACTCT-1-1-0	A484_2	A484	KPC	1.82524	5.15242	0	0	0	0	0	0	0	0	0	0	0
ACGATGTAGAAGGCCT-1-1-0	A484_2	A484	KPC	5.71676	4.74388	0	0	4.33395	0	0	5.02051	0	0	0	0	0
ACGATGTTCACAACGT-1-1-0	A484_2	A484	KPC	10.5868	5.95515	4.69341	0	0	0	0	0	0	0	0	0	4.69341
ACGATGTTCCTGCAGG-1-1-0	A484_2	A484	KPC	-1.342	0.892459	5.15838	0	0	0	0	0	0	0	0	0	0
ACGCAGCAGGCATTGG-1-1-0	A484_2	A484	KPC	11.2087	4.80329	0	0	5.48161	0	0	0	0	0	0	0	0
ACGCCAGAGAATTCCC-1-1-0	A484_2	A484	KPC	11.1334	5.55577	0	0	4.74289	0	0	0	0	0	0	0	0
ACGCCAGAGCCAGTTT-1-1-0	A484_2	A484	KPC	4.7532	6.30417	0	0	0	0	0	0	0	0	0	0	0
ACGCCAGCACGGACAA-1-1-0	A484_2	A484	KPC	2.47552	8.04323	0	0	0	0	0	0	0	0	0	0	0
ACGCCGAAGACAGAGA-1-1-0	A484_2	A484	KPC	-0.201889	8.83197	0	0	0	0	0	0	0	0	0	0	0
ACGCCGAAGGCATGTG-1-1-0	A484_2	A484	KPC	11.7417	4.70909	0	0	5.13953	0	0	0	0	0	0	0	4.45222
ACGCCGACATGCTAGT-1-1-0	A484_2	A484	KPC	-0.0656864	3.93677	5.28165	0	0	0	0	0	0	0	3.69235	3.69235	0
ACGGAGAAGGCCCGTT-1-1-0	A484_2	A484	KPC	11.3215	6.36896	0	4.72501	0	0	0	0	0	0	0	0	0
ACGGCCAAGCCACGTC-1-1-0	A484_2	A484	KPC	9.3296	2.63074	0	4.49113	0	0	0	0	0	0	0	0	0
ACGGCCAAGGAATCGC-1-1-0	A484_2	A484	KPC	-1.39448	1.40683	4.6482	0	0	0	0	0	0	0	0	0	0
ACGGGCTGTAGGCTGA-1-1-0	A484_2	A484	KPC	0.370781	3.53544	4.47727	0	0	0	0	0	0	0	0	0	0
ACGGGCTTCAGGTTCA-1-1-0	A484_2	A484	KPC	11.0589	5.7207	0	4.72059	0	0	0	0	0	0	0	0	0
ACGGGTCCAGATCCAT-1-1-0	A484_2	A484	KPC	0.676804	5.82897	4.82518	0	0	0	0	0	0	0	0	0	0
ACGGGTCTCCTAGGGC-1-1-0	A484_2	A484	KPC	1.66791	3.84534	5.58246	0	0	0	0	0	0	0	0	4.2074	0
ACGGGTCTCGGCGCAT-1-1-0	A484_2	A484	KPC	2.40744	5.45826	4.92038	0	0	0	0	0	0	0	0	0	0
ACGTCAAAGTGTCCAT-1-1-0	A484_2	A484	KPC	0.118441	3.45448	5.44421	0	0	0	0	0	0	0	0	0	0
ACGTCAACATGGTCTA-1-1-0	A484_2	A484	KPC	-0.897164	3.87443	3.79543	0	0	0	0	0	0	0	0	0	3.79543
ACTATCTTCCTTCAAT-1-1-0	A484_2	A484	KPC	0.905248	0.9279	5.24471	0	0	0	0	0	3.47898	0	0	0	3.47898
ACTGAACGTGATGCCC-1-1-0	A484_2	A484	KPC	6.6782	4.28341	0	0	0	0	0	3.87427	0	0	0	0	0
ACTGAGTTCATCACCC-1-1-0	A484_2	A484	KPC	0.507989	3.93637	5.27535	0	0	0	0	0	0	0	0	3.90428	0
ACTGATGTCAGTTGAC-1-1-0	A484_2	A484	KPC	-0.187781	2.32235	4.78877	0	0	0	0	0	0	0	0	0	0
ACTGCTCGTACAAGTA-1-1-0	A484_2	A484	KPC	0.163258	3.2784	5.81048	0	0	0	0	0	0	0	4.71784	0	0
ACTGTCCGTACGCTGC-1-1-0	A484_2	A484	KPC	0.710481	4.25981	5.3302	0	0	0	0	0	0	0	0	4.24123	0
ACTGTCCTCTGTCCGT-1-1-0	A484_2	A484	KPC	1.61439	8.73491	0	0	0	0	0	0	0	0	0	0	0
ACTTGTTAGGCAAAGA-1-1-0	A484_2	A484	KPC	9.88769	5.03683	0	0	5.45924	0	0	0	0	0	0	0	0
ACTTGTTAGTCCGGTC-1-1-0	A484_2	A484	KPC	1.14003	8.42564	0	0	0	0	0	0	0	0	0	0	0
ACTTGTTCATGGTAGG-1-1-0	A484_2	A484	KPC	4.67673	6.76611	0	0	5.95229	0	0	4.85886	0	0	0	0	0
ACTTTCAAGAACTGTA-1-1-0	A484_2	A484	KPC	6.26384	3.36142	0	0	4.72945	0	0	0	0	0	0	4.0451	0
ACTTTCAGTAAATGTG-1-1-0	A484_2	A484	KPC	0.578732	-0.151657	4.47042	0	0	0	0	0	0	0	0	0	0
AGAATAGTCACAACGT-1-1-0	A484_2	A484	KPC	-1.04449	3.43655	5.77162	0	0	0	0	0	0	0	3.59901	4.27838	0
AGAATAGTCAGGCAAG-1-1-0	A484_2	A484	KPC	0.687742	3.56885	4.86395	0	0	0	0	0	0	0	3.78066	0	0
AGAGCGATCTGGTGTA-1-1-0	A484_2	A484	KPC	9.43657	6.9502	6.03468	0	0	0	0	0	0	0	0	0	0
AGAGTGGTCCCTCAGT-1-1-0	A484_2	A484	KPC	3.24175	4.75816	4.76456	0	0	0	0	0	0	0	0	0	0
AGATCTGGTAGCGTAG-1-1-0	A484_2	A484	KPC	10.1941	5.81634	0	0	0	0	0	0	0	0	0	0	0
AGATTGCAGTTTCCTT-1-1-0	A484_2	A484	KPC	-0.782419	3.30512	4.36296	0	0	0	0	0	0	0	0	0	4.36296
AGATTGCTCGTTTAGG-1-1-0	A484_2	A484	KPC	-0.881354	2.49171	5.32864	0	0	0	0	0	0	0	4.48779	0	3.41142
AGCAGCCGTCTTGCGG-1-1-0	A484_2	A484	KPC	0.604845	4.36412	5.46977	0	0	0	0	0	0	0	4.09604	0	4.09604
AGCATACCATCGGGTC-1-1-0	A484_2	A484	KPC	0.706105	3.885	5.25476	0	0	0	0	0	0	0	0	0	0
AGCCTAAAGTACGTAA-1-1-0	A484_2	A484	KPC	7.65486	2.73345	0	0	3.73011	0	0	0	0	0	0	0	0
AGCCTAACAGATCCAT-1-1-0	A484_2	A484	KPC	-0.149245	1.49755	4.86523	0	0	0	0	0	0	0	4.17976	0	3.5018
AGCCTAAGTTATCGGT-1-1-0	A484_2	A484	KPC	-1.66982	3.36682	4.4516	0	0	0	0	0	0	0	0	3.09968	0
AGCGGTCAGCTGCAAG-1-1-0	A484_2	A484	KPC	3.66037	5.67271	0	0	0	0	0	0	0	0	0	0	0
AGCGTATAGAGCAATT-1-1-0	A484_2	A484	KPC	-1.03631	4.49335	4.02383	0	0	0	0	0	0	0	3.34841	0	0
AGCGTATAGGGCTTCC-1-1-0	A484_2	A484	KPC	7.63292	6.31375	0	0	0	0	0	0	0	0	0	0	0
AGCGTATTCTAAGCCA-1-1-0	A484_2	A484	KPC	-1.65027	8.07147	0	0	0	3.84966	3.84966	0	0	0	0	0	0
AGCGTCGCATTGGGCC-1-1-0	A484_2	A484	KPC	2.68057	3.46291	4.99761	0	0	0	0	0	0	0	0	0	0
AGCTCCTAGGGTGTTG-1-1-0	A484_2	A484	KPC	2.1596	3.84937	4.44222	0	0	0	0	0	0	0	0	0	0
AGCTCTCAGGCTAGAC-1-1-0	A484_2	A484	KPC	-1.53369	3.30747	4.39762	0	0	0	0	0	0	0	0	0	0
AGCTTGATCTGTACGA-1-1-0	A484_2	A484	KPC	-0.91594	2.86487	4.78671	0	0	0	0	0	0	0	4.38541	0	0
AGGCCGTAGACGACGT-1-1-0	A484_2	A484	KPC	-0.669232	9.58131	0	0	0	5.07191	0	0	0	0	0	0	0
AGGCCGTAGACTTGAA-1-1-0	A484_2	A484	KPC	2.17947	5.00485	4.18867	0	0	0	0	0	0	0	0	0	4.18867
AGGCCGTTCATGGTCA-1-1-0	A484_2	A484	KPC	7.89924	2.28206	0	0	0	0	0	0	0	0	0	0	0
AGGGAGTTCCGTCAAA-1-1-0	A484_2	A484	KPC	0.333102	2.77212	0	0	0	0	0	0	0	0	0	0	0
AGGTCCGTCTGCAAGT-1-1-0	A484_2	A484	KPC	4.42707	5.34577	0	0	0	0	0	0	4.20544	0	0	0	0
AGTCTTTTCAGCGATT-1-1-0	A484_2	A484	KPC	4.18285	5.41391	5.72015	0	0	0	0	0	0	0	5.03028	0	0
AGTGAGGTCACTGGGC-1-1-0	A484_2	A484	KPC	-1.39974	0.574427	4.4747	0	0	0	0	0	0	0	0	0	0
AGTGAGGTCCGGCACA-1-1-0	A484_2	A484	KPC	3.47616	5.54247	0	0	0	0	0	0	0	0	0	0	0
AGTGAGGTCTAACCGA-1-1-0	A484_2	A484	KPC	-1.26361	0.852299	5.05187	0	0	0	0	0	0	0	0	0	0
AGTGGGATCTTACCGC-1-1-0	A484_2	A484	KPC	-2.64662	1.35581	4.92879	0	0	0	0	0	0	0	2.68929	3.34788	2.68929
AGTGTCATCGTTTGCC-1-1-0	A484_2	A484	KPC	-0.277495	3.1293	5.30679	0	0	0	0	0	0	0	0	0	0
AGTTGGTCATTAGCCA-1-1-0	A484_2	A484	KPC	10.0976	6.17592	0	0	5.13532	0	0	0	0	0	0	0	0
ATAACGCCAGATCGGA-1-1-0	A484_2	A484	KPC	6.65936	6.45945	0	0	0	0	0	0	0	0	0	0	0
ATAACGCTCAGTCCCT-1-1-0	A484_2	A484	KPC	-0.678592	2.94548	5.35514	0	0	0	0	0	0	0	0	0	0
ATAGACCGTCCATCCT-1-1-0	A484_2	A484	KPC	11.2422	5.11054	0	0	4.43478	0	0	0	0	0	0	0	0
ATCCACCCATTCCTGC-1-1-0	A484_2	A484	KPC	2.95618	5.33347	3.96321	0	0	0	0	0	0	0	0	0	0
ATCCACCGTCATGCCG-1-1-0	A484_2	A484	KPC	-0.0215228	6.01115	0	0	0	0	0	0	3.5724	0	0	0	0
ATCCGAACAGGAATGC-1-1-0	A484_2	A484	KPC	-1.22215	3.77571	4.34891	0	0	0	0	0	0	0	0	0	0
ATCCGAAGTCGAAAGC-1-1-0	A484_2	A484	KPC	1.67305	5.27104	4.2009	0	0	0	0	0	0	0	0	0	4.2009
ATCCGAAGTTCGGCAC-1-1-0	A484_2	A484	KPC	-0.646967	1.87007	4.13578	0	0	0	0	0	0	0	0	3.06865	0
ATCCGAATCTCAACTT-1-1-0	A484_2	A484	KPC	5.74828	4.47147	0	0	0	0	0	0	0	0	0	0	0
ATCTACTTCGCCCTTA-1-1-0	A484_2	A484	KPC	9.86228	4.03465	0	0	0	0	0	0	0	0	0	0	0
ATCTGCCTCCGCAAGC-1-1-0	A484_2	A484	KPC	-0.544439	2.95415	4.64494	0	0	0	0	0	0	0	3.56537	0	3.56537
ATGAGGGAGCGATATA-1-1-0	A484_2	A484	KPC	1.45428	7.82368	0	0	0	0	0	4.54816	0	0	0	0	0
ATGCGATGTAAGTTCC-1-1-0	A484_2	A484	KPC	1.18571	4.76814	3.76447	0	0	0	0	3.76447	0	0	4.84751	0	0
ATTATCCGTCTGCGGT-1-1-0	A484_2	A484	KPC	9.03631	3.03562	0	0	0	0	0	0	0	0	0	0	0
ATTCTACAGCTGATAA-1-1-0	A484_2	A484	KPC	-1.19457	6.41603	0	0	0	4.12854	0	0	0	3.45137	4.12854	0	3.45137
ATTCTACAGTGAATTG-1-1-0	A484_2	A484	KPC	0.950365	3.70016	5.42738	0	3.83537	0	0	0	0	0	0	0	0
ATTCTACTCCAGAGGA-1-1-0	A484_2	A484	KPC	-0.323253	1.9357	5.16927	0	0	0	0	0	0	0	3.12888	0	0
ATTCTACTCCCTTGCA-1-1-0	A484_2	A484	KPC	-0.150324	4.98721	0	0	0	0	0	0	0	0	0	4.18739	0
ATTCTACTCCGTAGGC-1-1-0	A484_2	A484	KPC	3.68959	5.70589	5.33567	0	0	0	0	0	0	0	0	0	4.64733
ATTCTACTCTTACCTA-1-1-0	A484_2	A484	KPC	-0.889722	3.03993	4.07136	0	0	0	0	0	0	0	0	0	0
ATTGGACCAGCCTTTC-1-1-0	A484_2	A484	KPC	10.9551	4.14818	0	0	0	0	0	0	0	0	0	0	0
ATTGGACCATTACGAC-1-1-0	A484_2	A484	KPC	11.5577	5.70781	0	0	0	0	0	0	0	0	0	0	0
ATTTCTGAGTGCGTGA-1-1-0	A484_2	A484	KPC	3.34978	4.33013	0	0	0	0	0	0	0	0	0	0	0
ATTTCTGTCAGTTGAC-1-1-0	A484_2	A484	KPC	-0.611271	2.47541	5.26452	0	0	0	0	0	0	0	3.22064	0	3.22064
CAACCAAGTACCGGCT-1-1-0	A484_2	A484	KPC	0.536501	4.53703	3.98162	0	0	0	0	0	0	0	0	0	0
CAACCTCCAGGGTACA-1-1-0	A484_2	A484	KPC	-0.98269	4.32582	4.73839	0	0	0	0	0	0	3.65713	0	0	0
CAACCTCTCTTTACAC-1-1-0	A484_2	A484	KPC	11.2958	4.81386	0	0	0	0	0	0	0	0	0	0	0
CAACTAGGTCGCGGTT-1-1-0	A484_2	A484	KPC	0.936709	2.44106	0	0	0	0	0	0	4.76283	0	0	0	0
CAACTAGGTTATCGGT-1-1-0	A484_2	A484	KPC	10.1144	3.60101	0	0	0	0	0	0	0	0	0	0	0
CAAGAAATCGGTGTTA-1-1-0	A484_2	A484	KPC	-1.10403	3.49374	4.6654	0	0	0	0	0	3.30696	0	3.98162	0	0
CAAGATCAGAGCTTCT-1-1-0	A484_2	A484	KPC	4.76476	6.37243	0	0	0	0	0	0	0	0	0	0	0
CAAGATCTCATACGGT-1-1-0	A484_2	A484	KPC	1.69371	3.63346	5.54761	0	0	0	0	0	0	0	0	0	0
CAAGGCCGTAGGCATG-1-1-0	A484_2	A484	KPC	-1.09764	1.51994	0	0	0	0	0	0	0	0	0	0	3.78612
CAAGTTGCAAACCTAC-1-1-0	A484_2	A484	KPC	-3.33856	1.33662	4.8351	0	0	0	0	0	0	0	1.97998	2.60159	2.60159
CAAGTTGCACAGACAG-1-1-0	A484_2	A484	KPC	-2.51291	0.813316	4.23035	0	0	0	0	0	0	0	2.67747	2.67747	0
CAAGTTGTCGGATGGA-1-1-0	A484_2	A484	KPC	7.31939	1.41451	0	3.3975	0	0	0	3.3975	0	2.73726	0	0	0
CACAAACCAGAGCCAA-1-1-0	A484_2	A484	KPC	-1.68637	3.52346	3.84764	0	0	0	0	0	0	0	3.17559	3.17559	0
CACAAACCATGCGCAC-1-1-0	A484_2	A484	KPC	4.55584	3.40194	0	0	0	0	0	0	0	0	0	0	0
CACAAACGTGCACCAC-1-1-0	A484_2	A484	KPC	-0.607773	3.43059	4.89307	0	0	0	0	0	0	0	3.52902	4.2074	0
CACAAACTCAGTGTTG-1-1-0	A484_2	A484	KPC	2.74998	5.55611	4.49419	0	0	0	0	0	0	0	0	0	0
CACACAAAGACGCAAC-1-1-0	A484_2	A484	KPC	-0.250039	4.00134	5.02614	0	0	0	0	0	0	0	0	0	0
CACACAACACTTCTGC-1-1-0	A484_2	A484	KPC	-2.78156	2.99528	4.42018	0	0	3.5888	0	0	0	3.19706	3.5888	2.54398	0
CACACCTAGCAGCCTC-1-1-0	A484_2	A484	KPC	-0.067662	3.60997	5.16429	0	0	0	0	0	0	0	0	0	0
CACACCTCAAAGCGGT-1-1-0	A484_2	A484	KPC	2.38713	5.11346	4.55745	0	0	0	0	0	0	0	0	0	0
CACACCTCACCAACCG-1-1-0	A484_2	A484	KPC	0.192031	3.7315	5.38683	0	0	0	0	0	0	0	0	0	0
CACACCTGTGCACTTA-1-1-0	A484_2	A484	KPC	-1.10904	6.61181	0	0	0	4.57947	0	0	0	0	0	3.50117	3.50117
CACACCTTCATAAAGG-1-1-0	A484_2	A484	KPC	1.1149	2.85679	5.14375	0	0	0	0	0	3.55739	0	0	0	3.55739
CACACTCAGTGTTTGC-1-1-0	A484_2	A484	KPC	9.33017	5.11032	0	0	4.5244	0	0	0	0	5.21212	0	0	0
CACACTCTCGCATGGC-1-1-0	A484_2	A484	KPC	1.43731	3.92641	4.248	0	0	0	0	0	0	3.56905	0	0	0
CACACTCTCTTCAACT-1-1-0	A484_2	A484	KPC	10.6737	4.36596	0	0	0	0	0	0	0	0	0	0	0
CACAGGCTCCGTTGTC-1-1-0	A484_2	A484	KPC	-0.745989	1.30084	4.44617	0	0	0	0	0	0	0	0	0	0
CACAGTAAGGCGCTCT-1-1-0	A484_2	A484	KPC	-0.102581	3.30688	5.15226	0	0	0	0	0	0	3.78317	0	0	0
CACAGTATCTTCATGT-1-1-0	A484_2	A484	KPC	2.84104	3.7166	5.44055	0	0	0	0	0	0	0	0	0	0
CACATAGAGTGAACAT-1-1-0	A484_2	A484	KPC	9.20987	4.58817	0	0	0	0	0	0	0	0	0	0	0
CACATAGTCAGAGCTT-1-1-0	A484_2	A484	KPC	3.39856	7.26155	0	0	0	0	0	0	0	0	0	0	0
CACATTTTCTAGCACA-1-1-0	A484_2	A484	KPC	-1.09229	3.28789	4.60282	0	0	0	0	0	0	0	0	3.24615	0
CACCACTCACAGAGGT-1-1-0	A484_2	A484	KPC	-0.719578	4.42985	4.59876	0	0	0	0	0	0	0	0	3.52007	0
CACCTTGAGTGTGAAT-1-1-0	A484_2	A484	KPC	2.45399	3.43773	0	0	0	0	0	0	0	0	0	0	0
CAGAGAGCATTGGTAC-1-1-0	A484_2	A484	KPC	2.70559	5.57297	0	0	0	0	0	0	0	0	0	0	0
CAGAGAGGTAGTGAAT-1-1-0	A484_2	A484	KPC	1.88208	4.48574	0	0	0	0	0	0	0	0	0	0	0
CAGATCAAGTTCGATC-1-1-0	A484_2	A484	KPC	2.07934	0.769381	4.76072	0	0	0	0	0	0	0	3.67908	0	0
CAGATCAGTCCGAGTC-1-1-0	A484_2	A484	KPC	3.38279	5.53019	0	0	0	0	0	4.44888	0	0	0	0	5.13616
CAGCATACACTTACGA-1-1-0	A484_2	A484	KPC	-1.67038	4.2862	4.05368	0	4.45334	0	0	4.05368	0	0	0	0	0
CAGCATACAGGTCCAC-1-1-0	A484_2	A484	KPC	1.53054	0.592068	5.24627	0	0	0	0	0	0	0	3.87566	0	0
CAGCCGACATTATCTC-1-1-0	A484_2	A484	KPC	1.74642	6.15242	5.15911	0	0	0	0	0	0	0	0	0	0
CAGCCGATCCATTCTA-1-1-0	A484_2	A484	KPC	-2.98024	2.91525	4.3121	0	0	2.96523	0	0	0	0	0	2.96523	2.96523
CAGCCGATCTTCTGGC-1-1-0	A484_2	A484	KPC	11.0868	4.75555	0	4.5763	0	0	0	0	0	0	0	0	0
CAGCTAAAGTGGCACA-1-1-0	A484_2	A484	KPC	10.1143	5.19919	0	0	0	0	0	0	0	0	0	0	0
CAGCTGGAGTACACCT-1-1-0	A484_2	A484	KPC	1.37712	2.1584	5.16458	0	0	0	0	0	0	0	0	0	3.40099
CAGGTGCAGTGTACTC-1-1-0	A484_2	A484	KPC	0.431976	4.07242	5.1721	0	0	0	0	0	0	0	3.80268	0	0
CAGGTGCTCAGAGCTT-1-1-0	A484_2	A484	KPC	-2.36594	1.70606	5.27934	0	0	0	0	2.58041	2.58041	0	0	0	0
CAGTAACAGTAGCGGT-1-1-0	A484_2	A484	KPC	9.91207	4.24324	0	0	5.65281	0	0	0	0	0	0	0	0
CAGTCCTGTTTGACAC-1-1-0	A484_2	A484	KPC	8.09365	2.72253	0	0	4.80817	0	0	0	0	0	0	0	0
CATATGGAGATCACGG-1-1-0	A484_2	A484	KPC	10.7215	5.1383	0	4.37567	4.37567	0	0	0	0	0	0	4.37567	0
CATATGGAGTACATGA-1-1-0	A484_2	A484	KPC	2.62384	2.77312	3.9622	0	0	0	0	0	0	3.9622	0	3.9622	0
CATATTCAGGCCATAG-1-1-0	A484_2	A484	KPC	-0.82398	6.80042	0	0	0	4.63412	0	0	0	4.63412	3.95064	0	0
CATATTCCAAGCCTAT-1-1-0	A484_2	A484	KPC	-2.04161	2.76847	4.75309	0	0	0	0	0	0	0	0	3.39235	0
CATATTCGTGATGTCT-1-1-0	A484_2	A484	KPC	0.366228	7.75346	0	0	0	0	0	0	0	0	0	0	0
CATCAAGGTGAACCTT-1-1-0	A484_2	A484	KPC	10.0244	6.3183	0	0	0	0	0	5.20849	0	0	0	0	0
CATCAGAGTAGCTAAA-1-1-0	A484_2	A484	KPC	-1.65377	1.54826	4.92647	0	0	3.17033	0	0	0	0	3.84226	0	0
CATCCACAGGCTCATT-1-1-0	A484_2	A484	KPC	10.2995	5.11733	0	4.64733	4.64733	0	0	0	0	0	0	4.64733	0
CATCCACTCAAGCCTA-1-1-0	A484_2	A484	KPC	-2.83509	2.35317	2.63464	0	0	4.18497	0	0	0	0	0	0	0
CATCGAAAGAGGTTAT-1-1-0	A484_2	A484	KPC	-0.763919	3.40957	5.2103	0	0	0	0	0	0	0	3.29663	0	0
CATGACAAGAGGTTGC-1-1-0	A484_2	A484	KPC	0.983104	4.95223	3.79373	0	0	0	0	0	0	0	0	0	0
CATGCCTCACGGTGTC-1-1-0	A484_2	A484	KPC	2.02463	4.71985	4.22649	0	0	0	0	0	0	0	0	0	0
CATGGCGAGTCACGCC-1-1-0	A484_2	A484	KPC	1.25035	4.15171	4.01899	0	0	0	0	0	0	0	0	4.01899	0
CATGGCGGTGTTAAGA-1-1-0	A484_2	A484	KPC	-0.541915	3.47486	0	0	0	0	0	0	0	0	4.26966	3.5904	0
CATTATCAGCTAAGAT-1-1-0	A484_2	A484	KPC	2.92708	5.1634	4.17093	0	0	0	0	0	0	0	0	0	0
CATTATCCATCAGTCA-1-1-0	A484_2	A484	KPC	-0.989443	3.79463	5.47095	0	0	0	0	0	0	0	0	3.42054	0
CATTCGCGTATAAACG-1-1-0	A484_2	A484	KPC	-1.09364	0.661538	4.3453	0	0	0	0	0	0	0	2.78643	2.78643	0
CCAATCCAGCCGGTAA-1-1-0	A484_2	A484	KPC	4.48693	7.32821	0	0	0	0	0	0	0	0	0	0	0
CCAATCCAGGTGTTAA-1-1-0	A484_2	A484	KPC	10.3147	4.9896	0	0	4.42007	0	0	0	0	0	0	0	0
CCACCTAAGTACGACG-1-1-0	A484_2	A484	KPC	0.555836	3.41845	5.20759	0	0	0	0	0	0	0	0	0	0
CCACCTAGTCGCGTGT-1-1-0	A484_2	A484	KPC	-0.070252	6.86021	0	0	0	0	0	0	0	0	3.6049	0	0
CCACGGAGTTCATGGT-1-1-0	A484_2	A484	KPC	1.42004	3.63399	4.62158	0	0	0	0	0	0	0	3.93822	0	0
CCACTACTCCACGTTC-1-1-0	A484_2	A484	KPC	-1.26945	2.1995	5.41738	0	0	0	0	0	0	0	3.49775	3.49775	0
CCACTACTCTATGTGG-1-1-0	A484_2	A484	KPC	4.46467	6.52994	4.76687	0	0	0	0	0	0	0	0	0	0
CCAGCGACACGACGAA-1-1-0	A484_2	A484	KPC	11.2603	5.59854	0	0	4.6902	0	0	0	0	0	0	0	0
CCATGTCGTCTTGCGG-1-1-0	A484_2	A484	KPC	1.22216	5.2607	0	0	0	0	0	0	0	0	0	0	0
CCATGTCTCTCACATT-1-1-0	A484_2	A484	KPC	-0.946413	0.0386099	5.03125	0	0	0	0	0	0	0	0	0	4.59304
CCATTCGAGAACTCGG-1-1-0	A484_2	A484	KPC	4.39714	5.76431	0	0	0	0	0	0	0	0	0	0	0
CCCAATCAGGCGTACA-1-1-0	A484_2	A484	KPC	10.9754	6.48951	0	0	0	0	0	0	0	0	0	0	0
CCCAATCAGTTCGCAT-1-1-0	A484_2	A484	KPC	2.88549	7.753	0	0	0	4.845	0	0	4.845	0	0	0	0
CCCAATCTCCACGACG-1-1-0	A484_2	A484	KPC	0.575571	4.47938	5.22307	0	0	0	0	0	0	0	0	0	0
CCCAGTTCAACCGCCA-1-1-0	A484_2	A484	KPC	8.68097	4.23549	0	0	0	0	0	0	0	0	0	0	0
CCCAGTTGTTAGTGGG-1-1-0	A484_2	A484	KPC	4.16711	5.47467	4.93261	0	0	0	0	0	0	0	0	0	0
CCCATACGTCCCTACT-1-1-0	A484_2	A484	KPC	2.12752	0.8989	5.38629	0	0	0	0	0	0	0	0	3.795	0
CCCTCCTAGCAATCTC-1-1-0	A484_2	A484	KPC	3.93574	5.80567	0	0	0	0	0	0	0	0	0	0	0
CCGGGATGTGACGGTA-1-1-0	A484_2	A484	KPC	4.54494	6.33999	0	0	0	0	0	0	0	0	0	0	0
CCGGTAGAGTCATGCT-1-1-0	A484_2	A484	KPC	-0.663914	9.56299	0	0	0	0	5.16256	0	0	0	5.16256	0	0
CCGTGGAAGATGTTAG-1-1-0	A484_2	A484	KPC	3.4049	7.72827	0	0	0	0	0	0	0	0	0	0	0
CCGTGGACACATGTGT-1-1-0	A484_2	A484	KPC	1.08463	7.08209	0	0	0	0	0	0	0	0	0	0	0
CCGTGGACATTCGACA-1-1-0	A484_2	A484	KPC	1.12549	0.542007	5.44421	0	0	0	0	0	0	0	0	0	0
CCGTGGAGTAAGTGGC-1-1-0	A484_2	A484	KPC	10.2539	7.52639	0	0	0	0	0	0	0	0	0	0	0
CCGTTCACAGCTGTGC-1-1-0	A484_2	A484	KPC	10.351	5.55751	0	4.71729	0	0	0	0	0	0	0	0	0
CCGTTCACATTTGCTT-1-1-0	A484_2	A484	KPC	9.21211	5.4461	0	0	0	0	0	0	0	0	0	0	0
CCGTTCAGTGACAAAT-1-1-0	A484_2	A484	KPC	0.921231	3.74246	5.37232	0	0	0	0	0	0	0	0	0	0
CCGTTCATCATGTCTT-1-1-0	A484_2	A484	KPC	-3.44844	1.19071	4.84227	0	0	0	0	0	0	0	1.90453	0	2.52031
CCTAAAGAGCTATGCT-1-1-0	A484_2	A484	KPC	8.38616	2.75377	0	0	0	0	0	0	0	0	0	0	0
CCTACACAGTACGTTC-1-1-0	A484_2	A484	KPC	11.4678	4.61616	0	0	0	0	0	0	0	0	0	4.41118	0
CCTACACTCATGTCTT-1-1-0	A484_2	A484	KPC	-2.06577	2.5494	4.26764	0	0	0	0	0	0	0	4.26764	2.71275	3.76612
CCTACCAGTCACACGC-1-1-0	A484_2	A484	KPC	10.0501	6.73661	0	0	0	0	0	0	0	0	0	0	0
CCTAGCTAGGCTAGAC-1-1-0	A484_2	A484	KPC	10.0058	4.30713	0	0	0	0	0	0	0	0	0	0	0
CCTAGCTTCGCACTCT-1-1-0	A484_2	A484	KPC	11.3115	3.89391	0	0	0	0	0	0	0	0	0	0	0
CCTCTGAAGTGCCAGA-1-1-0	A484_2	A484	KPC	8.91831	4.37788	0	0	0	0	0	0	0	0	0	0	0
CCTCTGACAGTCGTGC-1-1-0	A484_2	A484	KPC	-1.19507	2.41745	4.11068	0	0	0	0	0	0	0	3.43379	0	0
CCTTACGAGGGATACC-1-1-0	A484_2	A484	KPC	5.70104	5.30142	0	0	0	0	0	0	0	0	0	0	0
CCTTACGGTCTCATCC-1-1-0	A484_2	A484	KPC	-0.314452	3.7593	4.94546	0	0	0	0	0	0	0	0	0	0
CCTTCGACAGTGGAGT-1-1-0	A484_2	A484	KPC	-0.0361957	2.13074	4.57503	0	0	0	0	0	0	0	0	0	0
CCTTTCTGTAGGGTAC-1-1-0	A484_2	A484	KPC	1.65055	7.90704	0	0	0	0	0	0	0	0	0	0	0
CGAACATCATCTCGCT-1-1-0	A484_2	A484	KPC	10.2274	5.68252	0	0	0	0	0	0	0	0	0	0	0
CGAACATGTGGTCTCG-1-1-0	A484_2	A484	KPC	9.77813	3.94203	0	4.49857	0	0	0	0	0	0	0	0	0
CGAACATTCAAGGCTT-1-1-0	A484_2	A484	KPC	0.0298152	3.14756	4.66644	0	0	0	0	0	0	0	3.98265	0	3.98265
CGAATGTAGTATCTCG-1-1-0	A484_2	A484	KPC	4.19656	4.88224	5.0672	0	0	0	0	0	0	4.38033	0	0	0
CGACCTTCATTGGTAC-1-1-0	A484_2	A484	KPC	2.67459	3.37573	5.03179	0	0	0	0	0	0	0	0	0	0
CGACCTTTCCGCATCT-1-1-0	A484_2	A484	KPC	-3.05421	1.75973	2.5294	0	0	0	0	2.5294	0	0	2.5294	0	2.5294
CGACTTCCAAGTCTAC-1-1-0	A484_2	A484	KPC	6.55001	4.44616	0	4.10187	4.10187	0	0	4.10187	0	0	0	0	0
CGACTTCGTAGTACCT-1-1-0	A484_2	A484	KPC	2.37941	7.0701	0	0	0	0	0	0	0	0	0	0	0
CGAGAAGCACTGTGTA-1-1-0	A484_2	A484	KPC	-1.15496	2.6206	4.64467	0	0	0	0	0	0	0	3.7427	0	0
CGAGAAGCACTTGGAT-1-1-0	A484_2	A484	KPC	1.07933	1.86635	3.51595	0	0	0	0	0	0	0	0	0	0
CGAGCCATCGCGATCG-1-1-0	A484_2	A484	KPC	4.66651	6.81898	0	0	0	0	0	0	0	0	0	0	0
CGATCGGTCAGTACGT-1-1-0	A484_2	A484	KPC	4.52937	7.44283	0	0	0	0	0	0	0	0	0	0	0
CGATGGCGTCGAGTTT-1-1-0	A484_2	A484	KPC	6.73514	7.49606	0	0	0	0	0	0	0	0	0	0	0
CGATGTAGTGCTGTAT-1-1-0	A484_2	A484	KPC	0.64865	2.19445	4.69636	0	0	0	0	0	0	0	3.33709	0	0
CGCCAAGAGTCAATAG-1-1-0	A484_2	A484	KPC	11.7298	4.49898	0	0	4.47684	0	0	0	0	0	0	0	0
CGCGGTACAGATGGGT-1-1-0	A484_2	A484	KPC	1.98086	3.31081	5.53988	0	0	0	0	0	0	0	0	0	4.16529
CGCGGTATCTCGCATC-1-1-0	A484_2	A484	KPC	-1.10605	1.27153	3.93625	0	0	0	0	0	0	0	0	0	0
CGCGTTTGTATAAACG-1-1-0	A484_2	A484	KPC	0.559337	5.53636	3.75057	0	0	0	0	0	0	0	0	0	0
CGCGTTTGTGACTCAT-1-1-0	A484_2	A484	KPC	2.39465	4.07967	5.18526	0	0	0	0	0	0	0	4.09778	0	4.09778
CGCTGGACATGGTCTA-1-1-0	A484_2	A484	KPC	2.10142	3.40748	4.6952	0	0	0	0	0	0	0	0	0	0
CGCTGGATCAACGGCC-1-1-0	A484_2	A484	KPC	8.23514	3.61941	0	3.99986	0	0	0	0	0	0	0	0	0
CGCTGGATCCGATATG-1-1-0	A484_2	A484	KPC	-1.86452	0.936633	4.68508	0	0	0	0	0	0	0	3.11191	0	0
CGCTGGATCTTGAGGT-1-1-0	A484_2	A484	KPC	3.00751	4.19871	5.44536	0	0	0	0	0	0	0	0	0	0
CGCTTCAGTGCGATAG-1-1-0	A484_2	A484	KPC	-1.43465	0.529608	4.61298	0	0	0	0	0	0	0	0	0	0
CGGACGTAGAGTACAT-1-1-0	A484_2	A484	KPC	0.851201	1.79167	4.09895	0	0	0	0	0	0	0	4.09895	0	0
CGGACGTAGGCGTACA-1-1-0	A484_2	A484	KPC	7.86046	2.20393	0	0	0	0	0	0	0	0	0	0	0
CGGACGTCAAAGGAAG-1-1-0	A484_2	A484	KPC	-0.0902201	3.73642	3.80956	0	0	0	0	0	0	0	0	4.49157	3.80956
CGGAGCTAGGAGTCTG-1-1-0	A484_2	A484	KPC	9.57236	6.04031	0	0	5.07191	0	0	0	0	0	0	0	0
CGGAGTCAGTGACATA-1-1-0	A484_2	A484	KPC	0.583489	3.80791	0	0	0	0	0	0	0	0	0	0	0
CGGAGTCCAGCCACCA-1-1-0	A484_2	A484	KPC	5.34204	6.22954	0	0	0	0	0	0	0	0	0	0	0
CGGAGTCTCAGCACAT-1-1-0	A484_2	A484	KPC	10.7502	3.68385	0	0	5.84379	0	0	0	0	0	0	0	0
CGGGTCACAGGTCTCG-1-1-0	A484_2	A484	KPC	5.06492	5.8402	0	0	0	0	0	0	0	0	0	0	0
CGGGTCAGTATTCTCT-1-1-0	A484_2	A484	KPC	5.00946	4.84187	0	0	0	0	0	4.93056	0	0	0	0	0
CGGGTCATCAGGTAAA-1-1-0	A484_2	A484	KPC	11.3012	5.9167	0	0	0	0	0	0	0	0	0	0	0
CGGGTCATCCATGAAC-1-1-0	A484_2	A484	KPC	0.526581	6.39974	3.89811	0	0	3.89811	0	0	0	0	0	0	0
CGTAGCGCAGGTGCCT-1-1-0	A484_2	A484	KPC	1.10631	4.58966	4.47255	0	0	0	0	3.79076	0	0	0	0	0
CGTAGGCCACACTGCG-1-1-0	A484_2	A484	KPC	-1.96011	1.58172	5.10573	0	0	0	0	0	0	0	2.95586	0	2.95586
CGTAGGCCATTTCAGG-1-1-0	A484_2	A484	KPC	-1.01853	4.48068	0	0	0	4.95894	0	0	0	0	3.3772	0	0
CGTAGGCGTCACTGGC-1-1-0	A484_2	A484	KPC	-0.705229	9.47987	0	0	0	5.12364	0	0	0	5.12364	0	0	0
CGTCACTGTACATCCA-1-1-0	A484_2	A484	KPC	9.11141	4.39187	0	4.90297	0	0	0	0	0	0	0	0	0
CGTCACTGTCAGTGGA-1-1-0	A484_2	A484	KPC	2.36033	5.12491	0	0	0	0	0	0	0	0	0	4.03741	0
CGTCACTTCGCATGAT-1-1-0	A484_2	A484	KPC	5.33868	5.21059	0	0	3.95414	0	0	3.95414	0	0	0	0	0
CGTCAGGAGTACCGGA-1-1-0	A484_2	A484	KPC	-2.92052	2.86805	4.93124	0	0	0	0	0	0	0	2.79015	0	2.79015
CGTCCATGTACTTCTT-1-1-0	A484_2	A484	KPC	-1.13142	9.11304	0	0	0	0	5.76139	0	0	0	0	0	0
CGTCTACGTGTCTGAT-1-1-0	A484_2	A484	KPC	-0.27267	0.538906	4.49682	0	0	0	0	0	0	0	0	3.99339	0
CGTCTACTCCGTCATC-1-1-0	A484_2	A484	KPC	4.37393	2.79919	0	0	0	0	0	4.12734	0	0	4.12734	0	0
CGTGAGCTCTACCTGC-1-1-0	A484_2	A484	KPC	0.510801	4.04787	5.35351	0	0	0	0	0	0	0	0	3.76282	0
CGTGTAAAGGCATTGG-1-1-0	A484_2	A484	KPC	9.55735	3.13886	0	0	4.25482	0	0	0	0	0	0	0	0
CGTGTAACAGCTGGCT-1-1-0	A484_2	A484	KPC	-1.62185	0.18025	4.50404	0	0	0	0	0	0	0	2.29638	2.29638	0
CGTTAGAAGACTTTCG-1-1-0	A484_2	A484	KPC	10.5286	4.86855	0	0	0	0	0	0	0	0	0	4.37489	0
CTAATGGAGAGTAAGG-1-1-0	A484_2	A484	KPC	10.1822	3.94247	0	0	4.67535	0	0	4.67535	0	0	0	0	0
CTACACCAGCTGCGAA-1-1-0	A484_2	A484	KPC	-1.34727	7.38333	0	0	0	3.74491	0	0	0	0	0	0	0
CTACACCAGTGATCGG-1-1-0	A484_2	A484	KPC	-2.89616	1.52814	4.15371	0	0	0	0	0	0	0	0	2.43755	0
CTAGAGTTCGTTACAG-1-1-0	A484_2	A484	KPC	1.29944	6.72248	0	0	0	4.21722	0	0	0	4.21722	0	0	0
CTAGCCTGTTGCGCAC-1-1-0	A484_2	A484	KPC	10.2454	4.22794	0	0	0	0	0	0	0	0	0	0	0
CTAGTGATCCATGAAC-1-1-0	A484_2	A484	KPC	11.9268	5.65832	0	0	5.38413	0	0	0	0	0	4.69556	0	0
CTCAGAAGTCTAGTCA-1-1-0	A484_2	A484	KPC	12.0438	5.13135	0	4.6701	0	0	0	0	0	0	0	0	0
CTCATTATCATCTGCC-1-1-0	A484_2	A484	KPC	-1.21324	3.59022	4.76957	0	0	0	0	0	0	0	3.68778	3.68778	0
CTCCTAGTCCCTAATT-1-1-0	A484_2	A484	KPC	10.144	6.66796	0	0	0	0	0	0	0	0	0	0	0
CTCCTAGTCCTTTACA-1-1-0	A484_2	A484	KPC	-2.39386	3.39085	5.5219	0	0	0	0	0	0	0	3.5997	0	0
CTCGAGGCAAGTACCT-1-1-0	A484_2	A484	KPC	-1.37002	4.45237	4.42413	0	0	0	0	0	0	0	0	0	0
CTCGAGGCAGGCTGAA-1-1-0	A484_2	A484	KPC	1.33565	8.76997	0	0	0	0	0	0	0	0	0	0	0
CTCGAGGCATCGGGTC-1-1-0	A484_2	A484	KPC	-0.399536	3.93106	4.82928	0	0	0	0	0	0	0	0	0	0
CTCGAGGGTGACTACT-1-1-0	A484_2	A484	KPC	8.98641	4.33945	0	0	0	0	0	0	0	0	0	0	0
CTCGAGGTCCTGTACC-1-1-0	A484_2	A484	KPC	5.692	5.49422	0	0	0	0	0	0	0	4.30757	0	0	0
CTCGGAGGTGGTTTCA-1-1-0	A484_2	A484	KPC	9.43856	3.42621	0	0	3.97391	0	0	0	0	0	0	0	0
CTCGTACTCGGTGTCG-1-1-0	A484_2	A484	KPC	4.39596	6.39036	0	0	0	0	0	0	0	0	0	0	0
CTCGTCAAGTTCGATC-1-1-0	A484_2	A484	KPC	1.13411	2.76577	5.04895	0	0	0	0	0	0	0	0	3.68172	0
CTCGTCACAAGAAGAG-1-1-0	A484_2	A484	KPC	9.8595	3.93954	0	0	4.11838	0	0	0	0	0	0	0	0
CTCTAATAGCATCATC-1-1-0	A484_2	A484	KPC	1.94329	5.17497	0	0	0	0	0	0	0	0	0	0	4.5208
CTCTAATGTTTGGGCC-1-1-0	A484_2	A484	KPC	9.46768	7.52251	0	0	0	0	0	5.28751	0	0	0	0	0
CTCTACGCATTTCACT-1-1-0	A484_2	A484	KPC	9.71783	2.8753	0	3.91578	0	0	0	0	0	0	0	0	0
CTCTACGTCGGCGCTA-1-1-0	A484_2	A484	KPC	1.2421	3.58518	4.6321	0	0	0	0	0	0	0	5.03431	0	3.94864
CTCTACGTCTTGTCAT-1-1-0	A484_2	A484	KPC	3.99754	4.68974	0	0	0	0	0	0	0	0	0	0	0
CTCTGGTGTCAGTGGA-1-1-0	A484_2	A484	KPC	5.27968	3.10755	0	0	4.42088	3.73968	0	0	3.73968	0	0	0	0
CTGATAGGTGTTCGAT-1-1-0	A484_2	A484	KPC	9.83458	2.26489	0	0	0	0	0	0	0	0	0	3.33135	0
CTGATAGGTTTAAGCC-1-1-0	A484_2	A484	KPC	-0.97347	2.8893	4.91903	0	0	0	0	0	0	0	0	0	0
CTGCTGTCATGCTGGC-1-1-0	A484_2	A484	KPC	3.89826	3.42587	0	0	0	0	0	0	0	0	0	0	0
CTGCTGTCATTAGCCA-1-1-0	A484_2	A484	KPC	-1.18183	6.32665	0	0	0	5.44421	0	0	0	0	3.5239	0	0
CTGCTGTCATTCTCAT-1-1-0	A484_2	A484	KPC	-1.39456	2.38082	3.96321	0	0	0	0	0	0	0	0	0	0
CTGGTCTGTCTTGATG-1-1-0	A484_2	A484	KPC	5.86768	5.05571	0	0	4.70691	0	0	0	0	0	0	0	0
CTGTGCTCAGCTATTG-1-1-0	A484_2	A484	KPC	0.514255	2.40572	4.60674	0	0	0	0	0	0	0	0	3.92353	0
CTGTGCTCATCACAAC-1-1-0	A484_2	A484	KPC	-2.65586	1.00418	5.48738	0	0	0	0	0	0	0	2.71828	0	0
CTGTGCTGTCAAAGAT-1-1-0	A484_2	A484	KPC	-0.253859	2.77195	0	0	0	3.82522	0	0	0	0	4.90919	3.82522	0
CTGTTTAGTCTCTTAT-1-1-0	A484_2	A484	KPC	3.37577	6.47089	4.27139	0	0	0	0	0	0	0	0	0	0
CTTAACTAGCAGGTCA-1-1-0	A484_2	A484	KPC	10.9791	3.1276	0	0	0	0	0	0	0	0	0	0	0
CTTAACTTCCAGGGCT-1-1-0	A484_2	A484	KPC	10.5747	3.24959	0	0	0	0	0	0	0	0	0	4.19702	0
CTTAGGACAATCGGTT-1-1-0	A484_2	A484	KPC	2.29216	4.72405	4.94499	0	0	0	0	0	0	0	0	0	0
CTTAGGAGTAGCGTAG-1-1-0	A484_2	A484	KPC	10.2607	4.12947	0	0	4.60625	0	0	0	0	0	0	0	0
CTTAGGAGTCTCAACA-1-1-0	A484_2	A484	KPC	10.9349	3.82457	0	0	0	0	0	0	0	0	0	0	0
CTTAGGAGTGCCTGGT-1-1-0	A484_2	A484	KPC	9.97342	5.19424	0	0	4.73391	0	0	0	0	0	0	0	0
CTTCTCTAGCGTTGCC-1-1-0	A484_2	A484	KPC	4.23173	6.06154	4.9043	0	0	0	0	0	0	0	0	0	4.9043
CTTCTCTCAAGAGTCG-1-1-0	A484_2	A484	KPC	0.961697	3.49333	4.79977	0	0	0	0	0	0	0	0	0	4.11482
CTTCTCTGTGTGACCC-1-1-0	A484_2	A484	KPC	2.12047	9.29318	0	0	0	0	0	0	0	0	0	0	0
CTTTGCGGTGGTCTCG-1-1-0	A484_2	A484	KPC	0.58321	3.72584	3.95164	0	0	0	0	0	0	0	3.95164	0	0
GAAACTCCACCAGCAC-1-1-0	A484_2	A484	KPC	-1.05055	6.51766	0	0	0	4.97499	0	0	0	0	0	0	0
GAAATGACATCCCATC-1-1-0	A484_2	A484	KPC	10.4401	6.27625	0	0	0	0	0	0	0	0	0	0	0
GAAATGATCCGCGGTA-1-1-0	A484_2	A484	KPC	-0.330733	3.24047	4.30757	0	0	0	0	0	0	0	0	0	0
GAACATCCACCGCTAG-1-1-0	A484_2	A484	KPC	11.3537	3.97288	0	0	0	0	0	0	0	0	0	0	0
GAACATCGTAACGTTC-1-1-0	A484_2	A484	KPC	-1.78903	2.80951	5.16101	0	0	0	0	0	0	2.90876	2.90876	2.90876	2.90876
GAACATCGTGTAAGTA-1-1-0	A484_2	A484	KPC	9.76364	7.08805	0	0	0	0	0	0	0	0	0	0	0
GAACCTACAGCCTTGG-1-1-0	A484_2	A484	KPC	8.88768	4.63336	0	0	4.1823	0	0	0	0	0	0	0	0
GAACGGACATACGCTA-1-1-0	A484_2	A484	KPC	8.42215	2.11094	0	3.55442	4.63378	0	0	0	0	0	0	0	0
GAATAAGCAGCCAATT-1-1-0	A484_2	A484	KPC	-2.03527	1.35132	3.86485	0	0	0	0	0	0	0	3.86485	0	4.2633
GAATGAACAATGCCAT-1-1-0	A484_2	A484	KPC	11.1069	6.87578	0	0	0	0	0	0	0	0	0	4.53804	0
GAATGAATCGAACGGA-1-1-0	A484_2	A484	KPC	3.14354	5.28855	0	0	0	0	0	0	0	0	0	0	0
GACACGCAGTTGAGAT-1-1-0	A484_2	A484	KPC	0.769905	3.41893	5.04818	0	0	0	0	0	0	0	0	0	0
GACAGAGAGATAGGAG-1-1-0	A484_2	A484	KPC	-0.0440279	0.478706	5.30954	0	0	0	0	0	0	0	3.26413	0	3.26413
GACAGAGCATCCCATC-1-1-0	A484_2	A484	KPC	10.4116	5.32789	0	0	5.26142	0	0	0	0	0	0	0	0
GACCAATCAAGTAGTA-1-1-0	A484_2	A484	KPC	3.33203	4.8402	5.24721	0	0	0	0	0	0	0	0	0	0
GACCAATTCAAGAAGT-1-1-0	A484_2	A484	KPC	-1.95723	3.86865	5.17443	0	0	0	0	0	0	0	0	0	0
GACCTGGGTTGTACAC-1-1-0	A484_2	A484	KPC	9.63377	3.19667	0	4.23249	0	4.23249	0	0	0	0	0	0	0
GACGCGTTCAATAAGG-1-1-0	A484_2	A484	KPC	4.96094	6.89026	0	0	0	0	0	0	0	0	0	0	4.564
GACGTTATCCGCGTTT-1-1-0	A484_2	A484	KPC	-0.635627	2.78837	5.27804	0	0	0	0	0	0	0	3.36229	3.36229	3.36229
GACTGCGTCTGCGACG-1-1-0	A484_2	A484	KPC	-0.493799	3.32517	5.41616	0	0	0	0	0	0	0	0	0	0
GAGGTGAAGACACTAA-1-1-0	A484_2	A484	KPC	10.254	3.13903	0	4.0206	0	0	0	0	0	0	0	0	0
GAGGTGATCGCAGGCT-1-1-0	A484_2	A484	KPC	5.55279	6.89849	4.72059	0	0	0	0	0	0	0	0	0	0
GAGTCCGGTCGACTAT-1-1-0	A484_2	A484	KPC	4.20124	7.8209	0	0	0	0	0	0	0	0	0	0	0
GAGTCCGTCCTAGGGC-1-1-0	A484_2	A484	KPC	6.37776	5.69439	0	0	5.86118	0	0	0	0	0	0	0	0
GATCAGTCATGATCCA-1-1-0	A484_2	A484	KPC	9.47376	3.83507	0	4.24393	0	0	0	0	0	0	0	0	0
GATCAGTGTCCCTACT-1-1-0	A484_2	A484	KPC	0.589176	2.90651	5.15637	0	0	0	0	0	0	0	0	0	0
GATCGATAGTGGAGTC-1-1-0	A484_2	A484	KPC	3.31822	5.57051	0	0	0	0	0	0	0	0	0	0	0
GATCGATCATAGACTC-1-1-0	A484_2	A484	KPC	10.1311	3.7732	0	0	0	0	0	0	0	0	0	0	0
GATCGCGTCTGGTGTA-1-1-0	A484_2	A484	KPC	1.4301	5.2054	3.85689	0	0	0	0	0	3.85689	0	0	0	0
GATGAGGAGATGTTAG-1-1-0	A484_2	A484	KPC	10.8922	3.88997	0	4.15227	0	0	0	0	0	0	0	0	0
GATGAGGGTGACCAAG-1-1-0	A484_2	A484	KPC	11.115	3.51913	0	0	4.19059	0	0	0	0	0	0	0	0
GATGCTAAGGAATTAC-1-1-0	A484_2	A484	KPC	10.8437	3.90806	0	0	0	0	0	0	0	0	0	0	0
GATGCTACAAGCCGCT-1-1-0	A484_2	A484	KPC	-0.625392	2.23051	0	0	0	3.35027	0	0	3.35027	0	0	0	0
GATTCAGCAATAGCAA-1-1-0	A484_2	A484	KPC	0.988351	3.83904	5.19116	0	0	0	0	0	0	0	0	0	4.78848
GATTCAGCATGACATC-1-1-0	A484_2	A484	KPC	0.0780022	5.32834	0	0	0	0	0	0	0	0	0	0	0
GCAAACTGTCTGCGGT-1-1-0	A484_2	A484	KPC	-0.488188	3.51161	4.18739	0	0	0	0	0	0	0	0	4.18739	0
GCAATCACAAATCCGT-1-1-0	A484_2	A484	KPC	11.6677	4.34718	0	0	0	0	0	0	0	0	0	0	0
GCACATAGTCTGATTG-1-1-0	A484_2	A484	KPC	-2.46427	2.46545	4.33599	0	0	0	0	0	0	2.98821	0	2.98821	0
GCACATATCGCAGGCT-1-1-0	A484_2	A484	KPC	11.1745	3.51322	0	4.49331	0	0	0	0	0	0	0	0	0
GCACTCTAGGGATACC-1-1-0	A484_2	A484	KPC	9.96556	3.50522	0	0	0	0	0	0	0	0	0	0	0
GCACTCTGTTTAGCTG-1-1-0	A484_2	A484	KPC	11.7534	4.70791	0	0	4.31994	0	0	0	0	0	0	4.31994	0
GCAGCCATCCAAACTG-1-1-0	A484_2	A484	KPC	10.3916	3.96669	0	4.34891	0	0	0	0	0	0	0	0	0
GCAGTTACATTAGGCT-1-1-0	A484_2	A484	KPC	-0.241071	5.06387	4.29894	0	0	0	0	0	0	0	0	0	3.61928
GCATACAAGGCCATAG-1-1-0	A484_2	A484	KPC	-1.50867	2.16594	4.82672	0	0	0	0	0	0	0	0	3.46418	0
GCATACAGTACCGGCT-1-1-0	A484_2	A484	KPC	1.57487	8.59482	0	0	0	0	0	0	0	0	0	0	0
GCATACAGTTAAGGGC-1-1-0	A484_2	A484	KPC	0.946138	4.13537	4.19059	0	0	0	0	0	0	0	0	0	0
GCATGCGAGTCTCAAC-1-1-0	A484_2	A484	KPC	10.9723	5.12005	0	0	5.27971	0	0	0	0	0	0	0	0
GCATGTAGTTTCGCTC-1-1-0	A484_2	A484	KPC	1.33614	3.94652	5.18762	0	0	0	0	0	0	0	0	0	0
GCCAAATCAAGCGCTC-1-1-0	A484_2	A484	KPC	2.20291	4.46739	5.43054	0	0	0	0	0	0	0	4.0573	0	0
GCCAAATCAAGTCATC-1-1-0	A484_2	A484	KPC	9.16851	7.74794	0	0	0	0	0	0	0	0	0	0	0
GCCTCTAGTGGGTATG-1-1-0	A484_2	A484	KPC	7.55031	5.45247	0	0	4.48635	0	0	0	0	0	0	0	0
GCGAGAATCCAAGCCG-1-1-0	A484_2	A484	KPC	-3.15937	2.87734	4.61959	0	0	0	0	0	2.87594	0	0	2.87594	2.87594
GCGCAACAGATGGCGT-1-1-0	A484_2	A484	KPC	-0.462161	6.12942	0	0	0	0	0	0	0	0	0	0	0
GCGCCAAAGAGTACAT-1-1-0	A484_2	A484	KPC	3.05563	6.54682	0	0	0	0	0	4.83072	0	0	0	0	0
GCGCCAATCGCTTGTC-1-1-0	A484_2	A484	KPC	-2.28649	0.750197	4.18052	0	0	0	0	0	0	0	0	0	0
GCGGGTTAGCCACCTG-1-1-0	A484_2	A484	KPC	1.21621	4.71653	4.01738	0	0	0	0	0	0	0	0	0	0
GCTGCAGAGGACTGGT-1-1-0	A484_2	A484	KPC	-2.39668	2.95977	3.11705	0	3.11705	4.18569	0	0	0	0	3.11705	0	3.11705
GCTGCAGCACATGTGT-1-1-0	A484_2	A484	KPC	3.40545	5.33432	0	0	0	0	0	0	0	0	0	0	0
GCTGCGAAGTGTCCAT-1-1-0	A484_2	A484	KPC	9.36706	6.74105	0	0	5.00789	0	0	0	0	0	0	0	0
GCTGCGATCCACGAAT-1-1-0	A484_2	A484	KPC	8.9616	2.00462	0	0	0	0	0	0	0	4.1569	0	0	0
GCTTCCAGTTACGACT-1-1-0	A484_2	A484	KPC	8.029	3.52757	0	0	3.94964	0	0	0	0	0	0	0	0
GCTTGAACATCACGTA-1-1-0	A484_2	A484	KPC	0.0833527	3.52611	5.03103	0	0	0	0	0	0	0	0	3.66415	0
GGAAAGCAGAAAGTGG-1-1-0	A484_2	A484	KPC	-0.271899	0.772249	4.63445	0	0	0	0	0	0	0	3.55508	0	0
GGAATAATCTTTACAC-1-1-0	A484_2	A484	KPC	0.782008	3.36839	5.02606	0	0	0	0	0	0	0	3.44254	0	0
GGACAGAAGCTGAAAT-1-1-0	A484_2	A484	KPC	2.65338	3.83629	0	0	0	0	0	0	0	0	0	0	0
GGACAGAGTCAGGACA-1-1-0	A484_2	A484	KPC	3.17306	5.48964	4.30181	0	0	0	0	4.98816	0	0	0	0	0
GGACATTCACATGACT-1-1-0	A484_2	A484	KPC	9.18692	7.59168	0	0	0	0	0	0	0	0	0	0	0
GGACGTCCAGGACCCT-1-1-0	A484_2	A484	KPC	4.41959	6.47526	5.84594	0	0	0	0	0	0	0	0	0	0
GGAGCAAGTCTCTTTA-1-1-0	A484_2	A484	KPC	2.36711	3.24424	5.60379	0	0	0	0	0	0	0	0	0	0
GGATGTTTCGTGGGAA-1-1-0	A484_2	A484	KPC	1.60145	1.24209	4.52485	0	0	0	0	0	0	0	0	0	0
GGCAATTGTGGTGTAG-1-1-0	A484_2	A484	KPC	3.93419	5.82728	0	0	0	0	0	0	0	0	4.6181	4.6181	0
GGCAATTTCAGCTTAG-1-1-0	A484_2	A484	KPC	-0.883215	7.16233	0	0	0	5.2638	0	0	0	0	3.89292	0	0
GGCCGATAGGATGGTC-1-1-0	A484_2	A484	KPC	-0.560608	-0.345588	4.01244	0	0	0	0	0	2.67899	0	0	0	3.33722
GGCCGATAGTCACGCC-1-1-0	A484_2	A484	KPC	-0.223049	1.30667	4.89452	0	0	0	0	0	0	0	0	0	3.31459
GGCCGATGTATTCTCT-1-1-0	A484_2	A484	KPC	1.07347	3.64417	4.37644	0	0	0	0	0	0	5.06329	0	0	0
GGCCGATGTGTTGAGG-1-1-0	A484_2	A484	KPC	1.02779	9.43954	0	0	0	0	0	0	0	0	0	0	0
GGCCGATGTTGATTGC-1-1-0	A484_2	A484	KPC	0.738823	3.428	5.15625	0	0	0	0	0	0	0	4.0691	0	0
GGCGACTCACTTCTGC-1-1-0	A484_2	A484	KPC	-1.51659	1.26021	4.844	0	0	0	0	0	0	0	0	0	0
GGCGACTCAGTATAAG-1-1-0	A484_2	A484	KPC	1.43896	4.93173	4.10304	0	0	0	0	0	0	0	0	0	0
GGCGACTTCAGCAACT-1-1-0	A484_2	A484	KPC	6.28968	5.49615	0	0	0	0	0	4.38267	0	0	0	0	0
GGCTCGACAGTAACGG-1-1-0	A484_2	A484	KPC	2.48897	4.08013	5.5424	0	0	0	0	0	0	0	4.16779	0	0
GGCTGGTCACGAAACG-1-1-0	A484_2	A484	KPC	11.4845	4.92761	0	0	0	0	0	0	0	0	0	0	0
GGCTGGTGTCCTCCAT-1-1-0	A484_2	A484	KPC	0.439631	4.48081	5.08406	0	0	0	0	0	0	0	3.99776	0	0
GGGAATGAGTCGCCGT-1-1-0	A484_2	A484	KPC	0.205891	3.88398	3.83315	0	0	0	0	0	0	0	0	3.83315	0
GGGAATGCATCCTAGA-1-1-0	A484_2	A484	KPC	10.0448	4.38148	0	0	4.40159	0	0	4.40159	0	0	0	0	0
GGGAATGGTAGGAGTC-1-1-0	A484_2	A484	KPC	11.626	5.76471	0	0	5.137	0	0	0	0	0	0	0	0
GGGACCTTCGCGATCG-1-1-0	A484_2	A484	KPC	6.22544	4.9422	0	4.39762	0	0	0	0	0	0	0	0	0
GGGCATCCACTCAGGC-1-1-0	A484_2	A484	KPC	8.77932	3.57751	0	4.03577	4.72004	0	0	4.03577	0	0	0	0	0
GGGCATCCATCTCCCA-1-1-0	A484_2	A484	KPC	2.95319	5.89282	4.83752	0	0	0	0	0	0	0	0	0	0
GGGCATCGTGCCTTGG-1-1-0	A484_2	A484	KPC	-0.743299	1.62846	4.18739	0	0	0	0	0	0	0	0	0	0
GGGCATCGTTGAGTTC-1-1-0	A484_2	A484	KPC	0.746554	2.13649	4.92241	0	0	0	0	0	0	0	3.55772	0	0
GGGTCTGAGCTAAACA-1-1-0	A484_2	A484	KPC	-2.6744	2.92769	3.96804	0	0	0	0	0	0	0	0	3.29362	0
GGGTCTGCAATCACAC-1-1-0	A484_2	A484	KPC	0.973206	5.61637	5.23925	0	0	0	0	0	0	0	0	0	0
GGTATTGAGTGCGTGA-1-1-0	A484_2	A484	KPC	-1.70692	7.95978	0	0	0	0	0	0	0	0	0	0	0
GGTATTGCATTAGCCA-1-1-0	A484_2	A484	KPC	-0.617908	8.8458	0	0	0	0	0	0	0	0	0	0	0
GGTGAAGTCCCGGATG-1-1-0	A484_2	A484	KPC	-0.537902	3.97277	3.74049	0	0	0	0	0	0	0	3.74049	0	0
GTAACTGTCTCGCTTG-1-1-0	A484_2	A484	KPC	0.246754	1.24385	3.95816	0	0	0	0	0	0	0	0	0	0
GTAACTGTCTGGCGTG-1-1-0	A484_2	A484	KPC	1.21665	4.41186	5.13322	0	0	0	0	0	0	0	0	0	0
GTACGTACAGTACACT-1-1-0	A484_2	A484	KPC	0.940225	9.18601	0	0	0	0	0	3.49063	0	0	0	0	0
GTACGTATCCGTACAA-1-1-0	A484_2	A484	KPC	8.64273	2.62089	0	3.83006	4.51229	0	0	0	0	0	0	0	0
GTACTCCCAATGGTCT-1-1-0	A484_2	A484	KPC	2.40983	5.26987	0	0	0	0	0	0	0	0	0	0	0
GTACTTTAGCTGAACG-1-1-0	A484_2	A484	KPC	11.7185	6.21453	0	0	0	0	0	0	0	0	0	0	0
GTAGGCCTCCCTAACC-1-1-0	A484_2	A484	KPC	11.2743	5.56861	0	0	0	0	0	0	0	0	0	0	0
GTAGTCACACGTGAGA-1-1-0	A484_2	A484	KPC	-2.21913	2.31379	5.14169	0	0	0	0	0	0	0	2.99018	0	0
GTAGTCAGTGTTAAGA-1-1-0	A484_2	A484	KPC	-1.45774	3.76147	5.14122	0	0	0	0	0	0	0	3.77232	3.77232	0
GTAGTCATCATAAAGG-1-1-0	A484_2	A484	KPC	0.796362	2.27264	5.15534	0	0	0	0	0	0	0	3.56871	0	0
GTATCTTAGGCGATAC-1-1-0	A484_2	A484	KPC	3.58335	5.82025	0	0	0	0	0	0	0	0	0	0	0
GTATCTTTCCGCGTTT-1-1-0	A484_2	A484	KPC	-1.92794	1.10133	4.79114	0	0	0	0	0	0	0	0	2.76819	0
GTATTCTAGATCTGAA-1-1-0	A484_2	A484	KPC	-2.49497	2.05806	3.78527	0	0	0	0	0	0	0	0	0	0
GTATTCTCACAGTCGC-1-1-0	A484_2	A484	KPC	-0.467614	3.58778	6.01485	0	0	0	0	0	0	0	0	0	4.72206
GTCAAGTGTATTACCG-1-1-0	A484_2	A484	KPC	0.944581	3.24821	5.40927	0	0	0	0	0	0	0	0	0	0
GTCAAGTGTGCAACTT-1-1-0	A484_2	A484	KPC	2.63656	5.29735	4.21788	0	0	0	0	0	0	0	0	0	0
GTCAAGTGTGCACCAC-1-1-0	A484_2	A484	KPC	4.9331	6.70124	5.13113	0	0	0	0	0	4.44388	0	0	0	0
GTCACAATCCGTCATC-1-1-0	A484_2	A484	KPC	5.84392	5.05106	3.87983	0	3.87983	0	0	0	0	3.87983	0	0	0
GTCCTCAGTAGGGACT-1-1-0	A484_2	A484	KPC	-1.29896	6.95771	0	0	0	3.4582	0	0	0	0	0	0	2.79605
GTCGGGTAGGAGTAGA-1-1-0	A484_2	A484	KPC	4.19373	6.85264	4.70963	0	0	0	0	0	0	0	0	0	0
GTCGGGTCAATGGACG-1-1-0	A484_2	A484	KPC	4.05311	6.69795	4.93672	0	0	0	0	0	0	0	0	0	0
GTCGGGTCATACGCCG-1-1-0	A484_2	A484	KPC	5.54505	7.45558	0	0	0	0	0	4.99469	0	0	0	0	0
GTCGTAAAGAGTAAGG-1-1-0	A484_2	A484	KPC	11.9309	5.86924	0	0	0	0	0	0	0	0	0	0	0
GTCGTAACAGGCGATA-1-1-0	A484_2	A484	KPC	4.62898	6.82758	0	0	0	0	0	0	0	0	0	0	0
GTCGTAACATCTGGTA-1-1-0	A484_2	A484	KPC	-1.92082	3.60951	3.3095	0	0	0	0	0	0	0	0	3.3095	0
GTCTCGTGTCAAACTC-1-1-0	A484_2	A484	KPC	2.04724	7.42407	0	0	0	0	0	4.42658	4.42658	0	0	0	0
GTGCAGCTCGGCATCG-1-1-0	A484_2	A484	KPC	5.0951	6.17047	0	0	4.94777	0	0	0	0	0	0	0	0
GTGCATAAGGATATAC-1-1-0	A484_2	A484	KPC	-1.79592	0.332565	4.45407	0	0	0	0	0	0	0	0	2.89011	0
GTGCATACAGGCTGAA-1-1-0	A484_2	A484	KPC	9.7784	6.68326	0	4.92715	4.92715	0	0	0	0	0	0	0	0
GTGCGGTGTGGTAACG-1-1-0	A484_2	A484	KPC	5.85993	5.58943	0	0	0	0	0	3.76983	0	0	0	0	0
GTGCGGTTCAACGGCC-1-1-0	A484_2	A484	KPC	-0.833916	9.35763	0	0	0	5.14885	5.14885	0	0	0	0	0	0
GTGTGCGCAATGAATG-1-1-0	A484_2	A484	KPC	2.95817	4.51424	0	0	0	0	0	0	0	0	0	0	0
GTGTGCGCAGGTCGTC-1-1-0	A484_2	A484	KPC	-0.513223	2.34247	5.51527	0	0	0	0	0	0	0	0	3.34974	0
GTGTGCGTCGCGATCG-1-1-0	A484_2	A484	KPC	1.72241	1.00422	4.71619	0	0	0	0	0	0	0	0	0	0
GTTAAGCTCGGCGGTT-1-1-0	A484_2	A484	KPC	-0.507252	0.115633	4.53972	0	0	0	0	0	0	0	0	2.79996	0
GTTACAGCAATGAATG-1-1-0	A484_2	A484	KPC	-1.34651	0.964929	5.0346	0	0	0	0	0	0	0	0	0	0
GTTACAGCAGGGTACA-1-1-0	A484_2	A484	KPC	1.58892	3.08451	5.03229	0	0	0	0	0	0	0	0	0	0
GTTCATTGTTCTCATT-1-1-0	A484_2	A484	KPC	6.04777	5.19358	0	0	0	0	0	0	0	0	0	0	0
GTTCGGGTCCGGGTGT-1-1-0	A484_2	A484	KPC	1.17681	4.26739	6.12734	0	0	0	0	0	0	0	0	0	0
GTTCTCGAGACACGAC-1-1-0	A484_2	A484	KPC	-2.66184	1.49573	3.9129	0	0	0	0	0	0	0	2.85347	0	0
GTTCTCGAGACGCACA-1-1-0	A484_2	A484	KPC	1.1824	8.12154	0	0	0	0	0	4.29536	0	0	0	0	0
GTTCTCGAGTGTCTCA-1-1-0	A484_2	A484	KPC	1.79895	3.92543	4.90121	0	0	0	0	0	0	0	0	0	0
GTTCTCGTCAACGGGA-1-1-0	A484_2	A484	KPC	-0.0215821	3.13466	4.49594	0	0	0	0	0	0	0	0	0	0
TAAACCGCAGTCGTGC-1-1-0	A484_2	A484	KPC	10.3334	6.15445	0	0	0	0	0	0	0	0	0	0	0
TAAACCGGTAAATGTG-1-1-0	A484_2	A484	KPC	-1.15776	6.53057	0	0	0	4.22715	0	0	0	0	4.22715	3.5485	0
TAAACCGGTCTGGTCG-1-1-0	A484_2	A484	KPC	-0.00997506	3.03656	0	0	0	0	0	0	3.52358	0	0	0	0
TAAACCGGTTGCGCAC-1-1-0	A484_2	A484	KPC	6.09123	5.99711	0	0	0	0	0	0	0	0	0	0	0
TAAGAGAAGAATCTCC-1-1-0	A484_2	A484	KPC	1.81223	1.07981	0	0	0	0	0	0	0	0	0	3.85734	0
TAAGAGACACTCGACG-1-1-0	A484_2	A484	KPC	-2.09916	3.61451	3.9262	0	3.9262	0	0	0	0	0	3.25258	3.25258	0
TAAGAGAGTTGCGTTA-1-1-0	A484_2	A484	KPC	11.4488	5.41951	0	0	0	0	0	0	0	0	0	0	0
TAAGAGATCGGTGTTA-1-1-0	A484_2	A484	KPC	-0.0969332	3.40593	4.12644	0	0	0	0	0	0	0	3.44931	0	0
TAAGTGCTCTTCTGGC-1-1-0	A484_2	A484	KPC	-2.94928	1.94227	4.94726	0	0	0	0	0	0	0	0	0	0
TACACGACATGTCTCC-1-1-0	A484_2	A484	KPC	6.07279	5.20824	0	0	4.59261	0	0	0	0	0	0	0	0
TACACGAGTTGTCTTT-1-1-0	A484_2	A484	KPC	-1.43472	2.40294	3.7439	0	0	0	0	0	0	0	0	0	0
TACAGTGCACAACGTT-1-1-0	A484_2	A484	KPC	-2.20691	3.42632	4.64774	0	0	0	0	0	0	0	0	0	3.07591
TACAGTGGTGTTCTTT-1-1-0	A484_2	A484	KPC	1.42507	1.97524	5.61941	0	0	0	0	0	0	0	0	0	0
TACCTATAGCTTCGCG-1-1-0	A484_2	A484	KPC	-1.24566	2.91104	4.89603	0	0	0	0	0	0	0	0	0	0
TACCTATGTCGGCATC-1-1-0	A484_2	A484	KPC	0.924366	4.79525	4.48461	0	0	0	0	0	0	0	0	0	0
TACCTTACAACGATCT-1-1-0	A484_2	A484	KPC	-1.43137	6.79166	0	0	0	0	0	0	0	0	0	0	3.51848
TACCTTAGTATTACCG-1-1-0	A484_2	A484	KPC	-2.16387	3.96021	4.99421	0	0	0	0	0	0	0	0	0	3.23577
TACCTTATCGGTTAAC-1-1-0	A484_2	A484	KPC	7.49767	2.19939	0	0	0	0	0	0	0	0	4.22118	0	0
TACGGGCGTGAGGCTA-1-1-0	A484_2	A484	KPC	0.354031	3.93636	5.16429	0	0	0	0	0	0	0	4.07705	0	0
TACGGGCTCCGCATAA-1-1-0	A484_2	A484	KPC	2.27544	5.40718	5.09905	0	0	0	0	0	0	0	0	0	0
TACTCATAGATGAGAG-1-1-0	A484_2	A484	KPC	10.885	3.56678	0	0	0	0	0	0	0	4.05563	0	0	0
TACTCATGTGAGCGAT-1-1-0	A484_2	A484	KPC	11.1478	5.06356	0	0	0	0	0	0	0	0	0	0	0
TACTTACCACATGACT-1-1-0	A484_2	A484	KPC	-0.781825	6.41929	0	0	0	3.72338	0	0	0	0	0	0	3.72338
TACTTACTCCGCATAA-1-1-0	A484_2	A484	KPC	-0.878211	3.70862	4.99703	0	0	0	0	0	0	0	0	3.41426	0
TACTTGTCACGACGAA-1-1-0	A484_2	A484	KPC	6.53089	2.13693	0	3.19852	3.87104	0	0	3.19852	0	0	0	0	0
TAGACCAAGAGTAAGG-1-1-0	A484_2	A484	KPC	-2.46444	2.57285	3.17515	0	0	0	0	0	0	0	0	0	0
TAGAGCTAGCGCCTTG-1-1-0	A484_2	A484	KPC	0.379115	3.75646	5.46391	0	0	0	0	0	0	0	0	4.09024	0
TAGCCGGTCACGGTTA-1-1-0	A484_2	A484	KPC	-0.446114	1.70773	4.06318	0	0	0	0	0	0	0	0	0	0
TAGCCGGTCCACGACG-1-1-0	A484_2	A484	KPC	11.006	5.62193	0	0	0	0	0	0	0	0	0	0	4.50563
TAGGCATTCCTCATTA-1-1-0	A484_2	A484	KPC	9.9896	3.39487	4.16529	4.16529	0	0	0	0	4.16529	0	0	0	0
TAGTGGTTCCCAAGTA-1-1-0	A484_2	A484	KPC	-0.983074	2.70167	3.34788	0	0	3.34788	0	0	0	0	3.34788	3.34788	0
TATCTCACATCGGTTA-1-1-0	A484_2	A484	KPC	11.0677	3.40465	0	0	0	0	0	0	0	0	0	0	0
TATTACCCATCGGACC-1-1-0	A484_2	A484	KPC	9.64543	5.28344	0	4.50652	4.50652	0	0	0	0	0	4.50652	0	0
TCAATCTAGGTGATAT-1-1-0	A484_2	A484	KPC	1.12582	3.45176	5.55997	0	0	0	0	0	0	0	4.87067	3.50712	0
TCAATCTCACGGTAAG-1-1-0	A484_2	A484	KPC	2.29009	7.53907	0	0	0	3.96018	0	3.96018	0	0	0	0	0
TCACAAGCAGCATGAG-1-1-0	A484_2	A484	KPC	11.4206	5.53469	0	0	4.75881	0	0	0	0	0	0	0	0
TCACAAGCATGATCCA-1-1-0	A484_2	A484	KPC	-0.87343	4.32937	4.3508	0	0	0	0	0	0	0	0	0	0
TCACGAAGTAAGGATT-1-1-0	A484_2	A484	KPC	-2.18446	0.993394	3.91066	0	0	0	0	0	2.85132	3.51515	0	0	0
TCACGAAGTAGTAGTA-1-1-0	A484_2	A484	KPC	9.71212	3.85202	0	4.97309	0	0	0	0	0	0	0	0	0
TCAGATGGTATAGGTA-1-1-0	A484_2	A484	KPC	0.668754	3.29029	5.44459	0	0	0	0	0	0	0	0	3.6742	0
TCAGCAATCAGATAAG-1-1-0	A484_2	A484	KPC	-0.927758	5.11381	4.10304	0	4.10304	0	0	0	0	0	0	0	0
TCAGCAATCAGCATGT-1-1-0	A484_2	A484	KPC	-0.597703	4.67419	3.4894	0	0	0	0	0	0	0	0	0	0
TCAGCAATCCACGTGG-1-1-0	A484_2	A484	KPC	6.2172	3.66943	0	0	3.61259	0	0	3.61259	0	0	0	0	0
TCAGCAATCCTTAATC-1-1-0	A484_2	A484	KPC	-0.797848	3.42486	3.91747	0	0	0	0	0	0	0	0	3.24402	0
TCAGCTCCACTAGTAC-1-1-0	A484_2	A484	KPC	1.91902	5.7307	0	0	0	0	0	4.69771	0	0	0	0	0
TCAGCTCTCACGCATA-1-1-0	A484_2	A484	KPC	11.4899	5.04883	0	0	5.36066	0	0	0	0	0	0	0	0
TCAGGATAGCGCTTAT-1-1-0	A484_2	A484	KPC	1.1157	3.10015	3.84562	0	0	0	0	0	0	0	0	0	0
TCAGGATGTCTAAAGA-1-1-0	A484_2	A484	KPC	0.289575	2.87041	4.94869	0	0	0	0	0	0	0	4.54677	4.54677	3.86417
TCAGGATTCGGAATCT-1-1-0	A484_2	A484	KPC	10.5305	5.48912	0	0	0	0	0	0	0	0	0	0	0
TCATTTGGTCCCGACA-1-1-0	A484_2	A484	KPC	5.76893	4.94673	0	0	0	0	0	4.13942	0	4.13942	0	0	0
TCGGGACCACGTAAGG-1-1-0	A484_2	A484	KPC	4.5008	6.74583	0	0	0	0	0	0	0	0	0	5.0153	0
TCGGTAAAGAGGGCTT-1-1-0	A484_2	A484	KPC	-0.726961	9.59462	0	0	0	0	0	0	0	0	0	0	0
TCGGTAAAGTTGTAGA-1-1-0	A484_2	A484	KPC	6.10976	5.59354	0	0	0	0	0	0	0	0	0	0	0
TCGGTAATCATGCAAC-1-1-0	A484_2	A484	KPC	-0.760359	3.72851	4.56966	0	0	0	0	0	0	0	3.49156	0	0
TCGTACCCAAAGCGGT-1-1-0	A484_2	A484	KPC	5.21051	6.61054	0	0	0	0	0	0	0	0	0	0	0
TCGTACCTCCCTCAGT-1-1-0	A484_2	A484	KPC	1.88804	1.15643	0	0	0	0	0	0	0	0	0	0	0
TCGTAGACAATAACGA-1-1-0	A484_2	A484	KPC	0.0440049	9.64346	0	0	0	0	0	0	0	0	0	0	0
TCTCTAAGTGGCCCTA-1-1-0	A484_2	A484	KPC	3.49232	4.93982	0	0	0	0	0	0	0	5.16429	0	0	0
TCTCTAATCATTATCC-1-1-0	A484_2	A484	KPC	4.26933	2.54768	0	0	0	0	0	0	0	3.91242	0	0	0
TCTCTAATCCAGGGCT-1-1-0	A484_2	A484	KPC	10.5491	5.53362	0	0	5.24815	0	0	0	0	0	0	0	0
TCTGGAAAGACACGAC-1-1-0	A484_2	A484	KPC	-1.31151	8.75734	0	0	0	0	5.25761	0	0	0	0	4.56966	0
TCTGGAAAGACTGGGT-1-1-0	A484_2	A484	KPC	10.8468	7.03297	0	0	0	0	0	0	0	0	0	0	0
TCTTTCCTCGGTTAAC-1-1-0	A484_2	A484	KPC	8.39909	3.69584	0	0	5.54355	0	0	3.94964	0	3.94964	0	0	0
TGAAAGAAGTCCGGTC-1-1-0	A484_2	A484	KPC	1.8499	3.22606	5.72167	0	0	0	0	0	0	0	0	0	4.34515
TGAAAGACACCGAATT-1-1-0	A484_2	A484	KPC	11.4365	4.25147	0	0	4.55093	0	0	0	0	0	0	0	0
TGAAAGATCATTCACT-1-1-0	A484_2	A484	KPC	0.0897797	5.27351	4.86874	0	0	0	0	0	0	0	0	3.50524	0
TGACGGCAGGAATGGA-1-1-0	A484_2	A484	KPC	0.248737	5.70596	3.98992	0	0	0	0	0	0	0	0	0	0
TGACGGCCATCGACGC-1-1-0	A484_2	A484	KPC	9.5379	5.86259	0	0	0	4.02275	0	0	0	0	0	0	0
TGACTAGGTAGGAGTC-1-1-0	A484_2	A484	KPC	2.12306	3.12437	0	0	0	0	0	0	0	0	0	0	0
TGACTTTAGATCTGAA-1-1-0	A484_2	A484	KPC	-1.1757	1.0551	3.96305	0	0	0	0	0	0	0	0	2.90174	3.56704
TGAGAGGGTAGCACGA-1-1-0	A484_2	A484	KPC	-0.759008	3.51776	4.90132	0	0	0	0	0	0	3.53709	0	3.53709	4.21558
TGAGCATGTCAGATAA-1-1-0	A484_2	A484	KPC	1.43493	3.59616	5.50858	0	0	0	0	0	0	0	0	0	0
TGAGCATGTCTCCCTA-1-1-0	A484_2	A484	KPC	-2.25768	0.0291959	4.13345	0	0	0	0	0	0	0	0	0	0
TGAGCCGCAGGATCGA-1-1-0	A484_2	A484	KPC	9.28764	4.55762	0	0	0	0	0	0	0	0	0	0	0
TGAGGGAAGGTGATTA-1-1-0	A484_2	A484	KPC	11.1336	6.21521	0	0	0	0	0	0	0	0	0	4.89504	0
TGAGGGATCACAAACC-1-1-0	A484_2	A484	KPC	8.69729	1.83029	0	3.02269	4.92599	0	0	0	0	0	0	0	0
TGCACCTCATTGTGCA-1-1-0	A484_2	A484	KPC	-0.866906	3.05605	5.75579	0	0	0	0	0	0	0	0	0	0
TGCACCTGTATTCTCT-1-1-0	A484_2	A484	KPC	1.63516	1.02842	4.01577	0	0	0	0	0	0	0	4.01577	0	0
TGCCAAACAACTGCGC-1-1-0	A484_2	A484	KPC	-2.54636	0.508255	4.40469	0	0	0	0	0	0	0	2.94249	0	0
TGCCAAAGTTTGGGCC-1-1-0	A484_2	A484	KPC	2.48415	2.95363	0	0	0	4.5226	0	0	0	0	0	4.5226	0
TGCCCTATCATCATTC-1-1-0	A484_2	A484	KPC	10.5694	3.79322	0	0	5.69031	0	0	0	0	0	0	0	0
TGCCCTATCCGAGCCA-1-1-0	A484_2	A484	KPC	3.45336	7.82036	0	0	0	0	0	0	0	0	0	4.75196	0
TGCGCAGAGTATGACA-1-1-0	A484_2	A484	KPC	-2.25946	4.47525	0	0	0	3.11808	0	3.11808	3.11808	0	0	0	0
TGCGGGTCAGATGGGT-1-1-0	A484_2	A484	KPC	0.910398	4.35407	5.60527	0	0	0	0	0	0	0	0	0	0
TGCGGGTTCGCGTTTC-1-1-0	A484_2	A484	KPC	11.4046	4.4507	0	4.31556	5.40522	0	0	0	0	0	0	0	0
TGCTGCTTCGTTACGA-1-1-0	A484_2	A484	KPC	-2.66099	2.30051	4.83597	0	0	0	0	0	0	0	0	3.47322	0
TGGACGCAGAGGGATA-1-1-0	A484_2	A484	KPC	-0.695066	1.09446	4.81512	0	0	0	0	0	0	0	0	0	0
TGGACGCCACGAAACG-1-1-0	A484_2	A484	KPC	1.06213	4.62914	0	0	0	0	0	0	0	0	3.94914	3.94914	0
TGGACGCGTACGAAAT-1-1-0	A484_2	A484	KPC	1.80957	0.910634	5.40155	0	0	0	0	0	0	0	0	0	0
TGGCCAGAGGTAGCTG-1-1-0	A484_2	A484	KPC	-1.466	6.18287	0	0	0	0	0	0	0	0	0	0	0
TGGCGCACAGGGATTG-1-1-0	A484_2	A484	KPC	1.21852	8.69459	0	0	0	0	0	0	0	0	0	0	0
TGGCGCAGTCTGCCAG-1-1-0	A484_2	A484	KPC	4.73961	4.7602	0	0	0	0	0	3.69886	0	0	0	0	0
TGGCTGGTCTGATACG-1-1-0	A484_2	A484	KPC	-0.525028	3.40196	5.02877	0	0	0	0	0	0	0	0	0	0
TGGGAAGCACTGAAGG-1-1-0	A484_2	A484	KPC	2.63698	7.35618	0	0	0	0	0	0	0	0	0	0	0
TGGGAAGCAGTCCTTC-1-1-0	A484_2	A484	KPC	11.63	5.97686	0	0	4.6764	0	0	0	0	0	0	0	0
TGGGAAGGTGTTGAGG-1-1-0	A484_2	A484	KPC	10.09	6.40772	0	0	0	0	0	0	0	0	0	0	0
TGGGCGTAGAAGGTGA-1-1-0	A484_2	A484	KPC	9.12668	4.63599	0	0	0	0	0	4.1747	0	0	0	0	0
TGGGCGTGTTTGACAC-1-1-0	A484_2	A484	KPC	2.70317	8.90411	0	0	0	0	0	0	0	0	0	0	0
TGGTTAGGTCGTGGCT-1-1-0	A484_2	A484	KPC	5.35767	5.99483	0	0	0	0	0	0	0	0	0	0	0
TGTCCCAAGATCCGAG-1-1-0	A484_2	A484	KPC	0.190017	3.63688	5.66706	0	0	0	0	0	0	0	3.89245	4.57534	0
TGTGTTTAGCGGCTTC-1-1-0	A484_2	A484	KPC	-0.488372	3.76068	0	0	0	0	0	0	0	0	0	0	0
TTAGGACAGTTAGCGG-1-1-0	A484_2	A484	KPC	-1.34289	1.37069	4.95814	3.05352	0	0	0	0	0	0	0	0	3.05352
TTAGGACTCCTTGCCA-1-1-0	A484_2	A484	KPC	9.29402	6.54398	0	0	4.46573	4.46573	0	0	0	0	0	0	0
TTAGGCACATGACATC-1-1-0	A484_2	A484	KPC	10.2404	2.97111	0	0	0	0	0	0	0	0	0	0	0
TTAGTTCGTGTCCTCT-1-1-0	A484_2	A484	KPC	1.40731	4.49412	4.41199	0	0	0	0	0	0	0	0	4.41199	0
TTAGTTCGTTAAAGAC-1-1-0	A484_2	A484	KPC	10.4592	5.70541	0	0	0	0	0	0	0	0	0	0	0
TTCCCAGCATCGGGTC-1-1-0	A484_2	A484	KPC	-2.45542	4.02241	3.48265	0	0	3.48265	0	0	3.48265	0	3.48265	0	0
TTCTACAGTCCGAATT-1-1-0	A484_2	A484	KPC	-0.516934	3.52791	4.87388	0	0	0	0	0	0	0	0	0	3.51026
TTCTACATCGGATGGA-1-1-0	A484_2	A484	KPC	3.29036	4.1936	0	0	0	0	0	0	0	0	0	4.42658	0
TTCTCCTTCCCAGGTG-1-1-0	A484_2	A484	KPC	-2.11566	0.451066	3.53531	0	0	0	0	0	0	0	3.53531	0	2.87089
TTGAACGCAGACACTT-1-1-0	A484_2	A484	KPC	-0.797095	4.23764	3.85598	0	0	0	0	0	0	0	0	0	0
TTGAACGTCCCACTTG-1-1-0	A484_2	A484	KPC	10.4802	5.056	0	0	0	0	0	0	0	0	0	0	0
TTGAACGTCTTGCATT-1-1-0	A484_2	A484	KPC	2.70097	4.2975	5.79305	0	0	0	0	0	0	0	0	0	0
TTGACTTAGAGACTTA-1-1-0	A484_2	A484	KPC	1.36966	3.76372	5.17822	0	0	0	0	0	0	0	4.27035	0	3.59108
TTGCGTCAGACAGGCT-1-1-0	A484_2	A484	KPC	11.1874	4.41785	0	0	0	0	0	0	0	0	0	0	0
TTGCGTCCATACAGCT-1-1-0	A484_2	A484	KPC	3.09621	3.75524	0	0	0	5.22307	0	0	0	0	0	0	0
TTGCGTCGTCATATGC-1-1-0	A484_2	A484	KPC	3.38184	4.09641	0	0	0	0	0	0	0	0	0	0	0
TTGCGTCTCTGGTATG-1-1-0	A484_2	A484	KPC	-0.496432	2.2901	5.37095	0	0	0	0	0	0	0	0	0	0
TTGTAGGCAGCCAATT-1-1-0	A484_2	A484	KPC	0.167211	8.74021	0	0	0	0	0	0	4.85633	4.85633	0	0	0
TTGTAGGTCCTCAATT-1-1-0	A484_2	A484	KPC	-0.876739	8.26699	0	0	0	0	0	0	0	0	0	0	0
TTTACTGAGAGTAATC-1-1-0	A484_2	A484	KPC	1.80558	2.65621	5.56806	0	0	0	0	0	0	0	0	0	0
TTTACTGTCTTGCATT-1-1-0	A484_2	A484	KPC	-2.06858	0.570674	0	0	2.6181	0	0	2.6181	0	0	0	0	0
TTTATGCCACATAACC-1-1-0	A484_2	A484	KPC	10.2614	4.53568	0	0	0	0	0	0	0	0	0	0	0
TTTATGCCATTCGACA-1-1-0	A484_2	A484	KPC	-2.76566	4.15698	0	0	4.69109	0	0	0	0	2.94419	0	0	0
TTTATGCGTCACACGC-1-1-0	A484_2	A484	KPC	-2.11822	1.42249	3.02213	0	0	0	0	0	0	0	3.02213	3.02213	4.37122
TTTATGCTCTCGAGTA-1-1-0	A484_2	A484	KPC	11.0683	4.06238	0	0	0	0	0	0	0	0	0	0	0
TTTCCTCAGGGCTCTC-1-1-0	A484_2	A484	KPC	10.7123	3.60367	0	0	0	0	0	0	0	0	0	0	0
TTTGTCAAGATCCGAG-1-1-0	A484_2	A484	KPC	-0.986935	-0.124622	0	0	0	3.99955	0	0	0	0	0	2.46084	0
TTTGTCAAGTGGTCCC-1-1-0	A484_2	A484	KPC	2.8451	3.87884	5.1514	0	0	0	0	0	0	0	0	0	4.46403
TTTGTCAGTCAGGACA-1-1-0	A484_2	A484	KPC	-0.331518	3.3282	5.85902	0	0	0	0	0	0	0	0	0	0
TTTGTCAGTCTTCTCG-1-1-0	A484_2	A484	KPC	6.27679	5.53703	0	0	0	0	0	4.37026	0	0	0	0	0
AAACCTGAGTCGAGTG-1-2-0	A484_3	A484	KPC	10.8372	5.25517	0	0	0	0	0	0	0	0	0	0	0
AAAGATGAGGAGTACC-1-2-0	A484_3	A484	KPC	3.45555	4.44989	0	0	0	0	0	0	0	0	0	0	0
AAAGATGAGGCTAGAC-1-2-0	A484_3	A484	KPC	10.534	4.87016	0	0	0	0	0	0	0	0	0	0	0
AAAGCAAGTCAACTGT-1-2-0	A484_3	A484	KPC	9.28351	2.26217	0	0	5.27293	0	0	0	0	0	0	3.9019	0
AAAGCAATCCATTCTA-1-2-0	A484_3	A484	KPC	9.07987	4.27816	0	0	0	0	0	4.18995	0	0	0	0	0
AAATGCCCACGACGAA-1-2-0	A484_3	A484	KPC	1.52832	3.17605	4.64019	0	0	0	0	0	0	0	0	3.95665	0
AAATGCCTCAGTGTTG-1-2-0	A484_3	A484	KPC	-2.11595	3.23144	5.11757	0	0	3.35532	0	0	3.35532	0	0	0	0
AACACGTGTGGTTTCA-1-2-0	A484_3	A484	KPC	0.988815	0.927735	4.6771	0	0	0	0	0	0	0	0	0	0
AACACGTTCCTCAATT-1-2-0	A484_3	A484	KPC	2.81317	6.12026	0	0	0	3.79034	0	0	0	0	0	0	0
AACCATGAGTGTTGAA-1-2-0	A484_3	A484	KPC	9.39851	5.52578	0	4.71839	5.81103	0	0	0	0	0	0	0	0
AACCATGGTCCATGAT-1-2-0	A484_3	A484	KPC	5.79803	4.81696	0	0	5.18232	0	0	0	0	0	0	0	4.09488
AACGTTGAGAGTAAGG-1-2-0	A484_3	A484	KPC	10.1553	2.79246	0	0	0	0	0	0	0	0	0	0	0
AACGTTGGTCGCGTGT-1-2-0	A484_3	A484	KPC	7.80631	3.77535	0	0	3.93576	0	0	0	0	0	0	0	0
AACTCAGGTCCAGTTA-1-2-0	A484_3	A484	KPC	5.36325	5.32243	0	0	0	0	0	0	0	0	0	0	0
AACTCCCGTCGCGGTT-1-2-0	A484_3	A484	KPC	1.92144	3.10568	4.90364	0	0	0	0	0	0	0	0	4.21788	0
AACTCTTGTGCGGTAA-1-2-0	A484_3	A484	KPC	9.22081	4.22901	0	0	0	0	0	0	0	0	0	0	0
AACTGGTCACCAGGTC-1-2-0	A484_3	A484	KPC	1.85828	0.609103	5.95038	0	0	0	0	0	0	0	0	0	0
AACTGGTTCTGGTATG-1-2-0	A484_3	A484	KPC	-0.987029	1.92277	4.89067	0	0	0	0	0	0	0	3.1358	0	0
AACTTTCAGGAGTTTA-1-2-0	A484_3	A484	KPC	-0.275296	4.86353	4.29465	0	0	0	0	0	3.89598	0	0	3.22296	0
AACTTTCTCATCGCTC-1-2-0	A484_3	A484	KPC	-2.06213	0.853905	4.12255	0	0	0	0	0	0	0	0	0	0
AAGACCTAGCTACCTA-1-2-0	A484_3	A484	KPC	1.90213	0.987572	6.2501	0	0	0	0	0	4.64835	0	5.3367	0	0
AAGACCTAGTGCCAGA-1-2-0	A484_3	A484	KPC	9.43811	3.40805	0	4.05619	0	0	0	0	0	0	0	0	0
AAGACCTGTGATGATA-1-2-0	A484_3	A484	KPC	2.57168	5.02082	5.8845	0	0	0	0	0	0	0	0	0	0
AAGACCTGTTTGACTG-1-2-0	A484_3	A484	KPC	0.375235	3.48843	4.81948	0	0	0	0	0	0	0	0	3.73688	0
AAGCCGCCAAGTTGTC-1-2-0	A484_3	A484	KPC	10.4186	4.14551	0	4.17533	5.26365	0	0	0	0	0	0	0	0
AAGCCGCTCCGATATG-1-2-0	A484_3	A484	KPC	10.3184	6.4129	0	0	4.91768	0	0	0	0	0	0	0	0
AAGCCGCTCGGACAAG-1-2-0	A484_3	A484	KPC	0.633787	4.00336	5.5072	0	0	0	0	0	0	0	3.91386	0	3.91386
AAGGAGCTCAGCACAT-1-2-0	A484_3	A484	KPC	0.881721	4.1474	4.73951	0	0	0	0	0	0	0	4.73951	0	0
AAGGCAGCACTGAAGG-1-2-0	A484_3	A484	KPC	1.3681	0.879779	4.84584	0	0	0	0	0	0	0	0	3.76282	0
AAGGCAGTCCGTTGCT-1-2-0	A484_3	A484	KPC	11.1082	5.5132	0	0	4.88849	0	0	0	0	0	0	0	0
AAGGTTCCAATGAATG-1-2-0	A484_3	A484	KPC	-0.149666	3.28171	3.88775	0	0	0	0	0	0	0	0	0	3.88775
AAGTCTGAGTATGACA-1-2-0	A484_3	A484	KPC	-0.796923	3.8399	5.04672	0	0	0	0	0	0	0	4.14003	3.46268	0
AATCCAGAGATGTGTA-1-2-0	A484_3	A484	KPC	6.53528	5.20341	0	0	0	0	0	0	0	0	0	0	0
AATCCAGCACCGTTGG-1-2-0	A484_3	A484	KPC	10.6925	5.39227	0	0	0	0	0	0	0	0	0	0	0
AATCCAGCAGTATGCT-1-2-0	A484_3	A484	KPC	0.769183	2.52678	4.74572	0	0	0	0	0	0	0	0	0	4.06122
AATCCAGGTACCTACA-1-2-0	A484_3	A484	KPC	-1.60587	3.71156	5.57684	0	0	0	0	0	0	0	3.40944	0	0
AATCCAGGTATCAGTC-1-2-0	A484_3	A484	KPC	9.59073	4.17205	0	0	0	0	0	0	0	0	0	0	0
AATCCAGTCCGTCATC-1-2-0	A484_3	A484	KPC	-1.2575	3.85903	4.44111	0	0	0	0	0	0	0	0	0	3.36579
ACACCAAAGTTAGGTA-1-2-0	A484_3	A484	KPC	0.838369	5.6012	4.38658	0	0	0	0	0	0	0	4.38658	0	0
ACACCAAGTAGCGTAG-1-2-0	A484_3	A484	KPC	9.82883	4.00103	0	0	0	0	0	0	0	0	0	4.5417	0
ACACCAAGTTATTCTC-1-2-0	A484_3	A484	KPC	-1.71235	0.554135	4.46031	0	0	0	0	0	0	0	0	2.89607	0
ACACCCTGTTATGCGT-1-2-0	A484_3	A484	KPC	10.158	5.81129	0	5.34289	5.74676	0	0	4.65452	0	0	0	0	0
ACACCCTGTTTGTTTC-1-2-0	A484_3	A484	KPC	0.0965024	5.5157	4.83711	0	0	0	0	0	0	0	3.75423	0	0
ACACCCTTCCTGCTTG-1-2-0	A484_3	A484	KPC	8.79334	3.34972	0	0	0	0	0	0	0	0	0	4.25346	0
ACACCGGAGAATTGTG-1-2-0	A484_3	A484	KPC	2.37426	5.37013	0	0	0	0	0	0	0	0	0	0	4.3332
ACACCGGGTCGAAAGC-1-2-0	A484_3	A484	KPC	-1.83734	0.686856	0	0	0	0	0	0	0	0	0	0	0
ACACCGGGTGACGGTA-1-2-0	A484_3	A484	KPC	-1.01952	9.29509	0	0	0	0	5.90072	0	0	0	0	0	0
ACACCGGTCCTCCTAG-1-2-0	A484_3	A484	KPC	0.0572326	2.91476	4.5833	0	0	0	0	0	0	3.50492	3.50492	3.50492	3.50492
ACAGCCGAGGCGATAC-1-2-0	A484_3	A484	KPC	10.231	4.03331	0	0	0	0	0	0	0	0	0	0	0
ACAGCCGTCCTCAATT-1-2-0	A484_3	A484	KPC	6.78822	1.11511	0	4.74008	4.5595	0	0	0	0	0	0	0	0
ACAGCTAAGCTAGGCA-1-2-0	A484_3	A484	KPC	0.384251	5.27785	4.56777	0	0	0	0	0	0	0	0	0	0
ACATACGAGATGTTAG-1-2-0	A484_3	A484	KPC	1.24448	1.54362	4.88414	0	0	0	0	0	0	0	0	0	0
ACATACGGTGCCTGGT-1-2-0	A484_3	A484	KPC	0.385092	3.38188	4.35876	0	0	0	0	0	0	0	0	0	0
ACATGGTAGACCCACC-1-2-0	A484_3	A484	KPC	3.45589	5.33712	4.36105	0	0	0	0	0	0	0	0	0	0
ACCAGTAAGCGTCAAG-1-2-0	A484_3	A484	KPC	1.27147	3.27791	4.12016	0	0	0	0	0	0	0	0	0	0
ACCAGTACAAGTACCT-1-2-0	A484_3	A484	KPC	0.287772	5.32978	3.95565	0	0	0	0	0	0	3.95565	3.95565	0	0
ACCAGTAGTGACTCAT-1-2-0	A484_3	A484	KPC	-2.67459	3.0474	4.593	0	3.02325	3.02325	0	3.02325	0	0	3.69177	0	0
ACCCACTTCCAAACTG-1-2-0	A484_3	A484	KPC	1.03475	3.86685	0	0	0	0	0	0	0	0	4.02437	0	0
ACCGTAAAGAGATGAG-1-2-0	A484_3	A484	KPC	7.0597	3.13348	0	0	5.26748	0	0	0	0	3.50117	0	0	0
ACCTTTAGTAGAGGAA-1-2-0	A484_3	A484	KPC	11.5965	4.423	0	0	0	0	0	0	0	0	0	0	0
ACCTTTAGTCCTGCTT-1-2-0	A484_3	A484	KPC	9.81729	5.66178	0	0	0	0	0	0	0	0	0	0	0
ACCTTTATCTGTCAAG-1-2-0	A484_3	A484	KPC	2.01521	1.20939	3.19402	0	0	0	0	0	3.19402	0	0	0	5.72039
ACGAGCCGTACGCTGC-1-2-0	A484_3	A484	KPC	9.60726	5.19029	0	0	0	0	0	0	0	4.29751	0	0	0
ACGAGCCGTTAGGGTG-1-2-0	A484_3	A484	KPC	10.469	6.53871	0	0	0	0	0	0	0	0	0	5.02726	0
ACGAGGAAGTGCGATG-1-2-0	A484_3	A484	KPC	2.77188	4.41015	0	0	0	0	0	0	0	0	0	4.64528	0
ACGAGGAAGTTAGCGG-1-2-0	A484_3	A484	KPC	0.686022	3.35271	0	0	0	0	0	0	0	0	0	0	0
ACGAGGACAAGTACCT-1-2-0	A484_3	A484	KPC	11.3409	5.26367	0	0	4.0451	0	0	0	0	0	0	0	0
ACGAGGAGTCGAGATG-1-2-0	A484_3	A484	KPC	1.8068	3.52257	0	0	0	0	0	0	0	0	0	0	0
ACGATGTGTGGCGAAT-1-2-0	A484_3	A484	KPC	5.20094	5.99349	0	0	0	0	0	0	0	0	0	0	0
ACGGAGAGTCTCCATC-1-2-0	A484_3	A484	KPC	10.2658	3.88723	0	0	4.06178	0	0	0	0	0	0	0	0
ACGGAGAGTTCCCTTG-1-2-0	A484_3	A484	KPC	1.20962	4.02162	0	0	0	0	0	0	0	0	4.15536	0	0
ACGGGCTAGTACATGA-1-2-0	A484_3	A484	KPC	3.09252	5.99864	4.91566	0	0	0	0	0	0	0	0	0	0
ACGGGCTCATGAGCGA-1-2-0	A484_3	A484	KPC	1.56879	9.05678	0	0	0	0	0	0	0	0	0	0	0
ACGGGTCAGAGGTTAT-1-2-0	A484_3	A484	KPC	-0.392988	3.39042	4.79738	0	0	0	0	0	0	0	0	0	0
ACGGGTCCACGAGAGT-1-2-0	A484_3	A484	KPC	-1.42511	0.668232	4.04657	0	0	0	0	0	0	0	0	2.98232	3.64981
ACGTCAAAGACTCGGA-1-2-0	A484_3	A484	KPC	-0.630991	4.0902	4.68806	0	0	0	0	0	0	0	0	0	0
ACGTCAACAAAGTCAA-1-2-0	A484_3	A484	KPC	1.07832	3.32952	5.1574	0	0	0	0	0	0	0	4.07023	0	0
ACGTCAAGTTACGGAG-1-2-0	A484_3	A484	KPC	6.25791	5.13218	0	0	0	0	0	0	0	0	0	0	0
ACTATCTGTTTGGCGC-1-2-0	A484_3	A484	KPC	10.591	5.01832	0	0	0	0	0	0	0	0	0	0	0
ACTGAACAGGGTTCCC-1-2-0	A484_3	A484	KPC	3.65907	3.41698	5.53128	0	0	0	0	0	0	0	0	0	0
ACTGAACAGTAATCCC-1-2-0	A484_3	A484	KPC	10.0329	4.40028	0	0	4.50033	0	0	0	0	0	0	0	0
ACTGAGTAGAAACGAG-1-2-0	A484_3	A484	KPC	10.622	3.32602	0	0	5.24408	0	0	0	0	0	0	0	0
ACTGAGTGTGCACCAC-1-2-0	A484_3	A484	KPC	0.82906	3.64009	3.86554	0	0	0	0	0	0	0	0	0	0
ACTGAGTTCGTCACGG-1-2-0	A484_3	A484	KPC	-0.233068	2.51439	4.47799	0	0	0	0	0	0	0	0	3.40184	0
ACTGATGCATTGAGCT-1-2-0	A484_3	A484	KPC	10.9385	4.39405	0	0	0	0	0	0	0	0	0	0	0
ACTGCTCCACGCGAAA-1-2-0	A484_3	A484	KPC	0.60045	2.69442	0	0	0	0	0	0	0	0	4.64375	3.96018	0
ACTTACTAGATACACA-1-2-0	A484_3	A484	KPC	9.03873	3.76942	0	0	0	0	0	4.42169	0	0	0	0	0
ACTTACTCAGCTGCAC-1-2-0	A484_3	A484	KPC	0.632357	1.62408	4.88457	0	0	0	0	0	0	0	0	0	0
ACTTACTGTGCACCAC-1-2-0	A484_3	A484	KPC	4.35867	6.05958	4.29322	0	0	0	0	0	4.29322	0	0	0	0
ACTTGTTTCATGTCTT-1-2-0	A484_3	A484	KPC	8.26325	2.21747	0	3.77732	0	0	0	0	0	0	0	0	0
ACTTTCAAGTATCGAA-1-2-0	A484_3	A484	KPC	10.4422	6.82173	0	4.80456	5.4936	0	0	0	0	0	0	0	0
ACTTTCAAGTTAAGTG-1-2-0	A484_3	A484	KPC	10.2578	6.86862	0	5.21758	0	0	0	0	0	0	0	0	0
ACTTTCAAGTTGCAGG-1-2-0	A484_3	A484	KPC	2.24124	4.97412	5.15226	0	0	0	0	0	0	0	0	0	0
AGACGTTGTGCGGTAA-1-2-0	A484_3	A484	KPC	5.3355	6.66686	0	0	0	0	0	4.54078	0	0	0	0	0
AGACGTTGTTCCATGA-1-2-0	A484_3	A484	KPC	1.92193	2.88097	0	0	0	4.46191	0	0	0	0	3.78024	3.78024	0
AGAGCGAAGCCTTGAT-1-2-0	A484_3	A484	KPC	0.413856	4.09023	3.88682	0	0	0	0	0	0	0	0	0	0
AGAGCGACAATGAATG-1-2-0	A484_3	A484	KPC	4.18539	6.13929	0	0	0	0	0	0	0	0	0	0	0
AGAGCTTTCTAACTCT-1-2-0	A484_3	A484	KPC	10.0857	3.45503	0	0	4.25004	0	0	0	0	0	0	0	0
AGAGTGGCATACTACG-1-2-0	A484_3	A484	KPC	8.54551	5.01253	0	0	0	0	0	0	0	0	0	0	0
AGAGTGGTCTGTCTAT-1-2-0	A484_3	A484	KPC	2.38539	4.03278	4.70149	0	0	0	0	0	0	0	0	0	0
AGATCTGAGTGTACCT-1-2-0	A484_3	A484	KPC	2.25154	3.26554	0	0	0	0	0	0	0	0	0	0	0
AGATCTGCACATCCGG-1-2-0	A484_3	A484	KPC	-0.396753	7.05485	0	0	0	0	0	0	0	0	0	0	3.53547
AGATCTGCAGACTCGC-1-2-0	A484_3	A484	KPC	1.3266	5.00684	0	0	0	0	0	0	0	0	0	0	0
AGATCTGGTGAAAGAG-1-2-0	A484_3	A484	KPC	11.1087	6.58281	0	0	0	0	0	0	0	0	0	0	0
AGATCTGTCGCCAAAT-1-2-0	A484_3	A484	KPC	2.12545	5.16823	4.24732	0	0	0	0	0	0	0	0	4.24732	0
AGATTGCTCCGCGGTA-1-2-0	A484_3	A484	KPC	10.4467	5.66424	0	0	4.59649	0	0	0	0	0	0	0	0
AGCAGCCGTGGCAAAC-1-2-0	A484_3	A484	KPC	11.6018	5.39114	0	0	0	0	0	0	0	0	0	0	0
AGCAGCCTCGCGGATC-1-2-0	A484_3	A484	KPC	-2.00937	1.19947	4.06346	0	0	0	0	0	0	0	0	2.99865	0
AGCGGTCCAGGTCGTC-1-2-0	A484_3	A484	KPC	0.325475	3.21711	0	0	0	0	0	0	0	0	0	0	0
AGCGTCGAGATCTGAA-1-2-0	A484_3	A484	KPC	3.64454	4.51853	4.65865	0	0	4.65865	0	0	0	0	4.65865	0	0
AGCTCCTAGCGACGTA-1-2-0	A484_3	A484	KPC	1.67325	4.27663	0	0	0	0	0	0	0	0	0	0	0
AGCTCCTCATAACCTG-1-2-0	A484_3	A484	KPC	10.069	4.30083	0	0	5.32476	0	0	4.23584	0	0	0	0	0
AGCTCCTTCGTCGTTC-1-2-0	A484_3	A484	KPC	-0.275429	3.96145	3.73488	0	0	0	0	0	0	0	0	4.41602	0
AGCTCTCTCAGCTCGG-1-2-0	A484_3	A484	KPC	0.330023	5.29349	4.61265	0	0	0	0	3.92938	0	0	0	0	0
AGGCCACGTTTAGGAA-1-2-0	A484_3	A484	KPC	0.746568	0.9566	4.88197	0	0	0	0	0	0	0	3.30241	3.30241	0
AGGCCGTAGGCAATTA-1-2-0	A484_3	A484	KPC	-0.547265	3.47685	4.66522	0	0	0	0	0	0	3.58527	4.26446	0	3.58527
AGGCCGTTCGCAAGCC-1-2-0	A484_3	A484	KPC	10.5035	3.24597	0	0	4.27418	0	0	0	0	0	0	0	0
AGGGTGAAGCTAAACA-1-2-0	A484_3	A484	KPC	-0.431339	3.03906	4.57503	0	0	0	0	0	0	0	0	3.49682	0
AGGGTGAGTAGAGTGC-1-2-0	A484_3	A484	KPC	10.4147	4.91144	0	0	0	0	0	0	0	0	0	0	0
AGTCTTTCATAGACTC-1-2-0	A484_3	A484	KPC	-2.66354	2.3675	5.58568	0	0	0	0	0	0	0	0	0	0
AGTCTTTCATTGCGGC-1-2-0	A484_3	A484	KPC	5.56309	3.42952	4.90165	0	0	0	0	3.8178	0	0	3.8178	0	0
AGTCTTTTCTGCTTGC-1-2-0	A484_3	A484	KPC	6.45387	2.01683	0	0	3.3813	0	0	0	0	0	0	0	3.3813
AGTGAGGTCTCAAACG-1-2-0	A484_3	A484	KPC	-0.396859	6.2912	0	0	0	0	0	0	0	0	0	0	0
AGTGGGACATTGAGCT-1-2-0	A484_3	A484	KPC	10.1562	5.48667	0	0	4.85759	0	0	0	0	0	0	0	0
AGTGTCATCACAATGC-1-2-0	A484_3	A484	KPC	1.04778	1.93952	4.53712	0	0	0	0	0	0	0	0	3.85462	0
ATAACGCAGATGCCAG-1-2-0	A484_3	A484	KPC	-2.66763	3.16027	4.91212	0	3.67758	0	0	0	0	0	0	3.0094	0
ATAACGCTCACAACGT-1-2-0	A484_3	A484	KPC	6.37245	3.11886	0	3.69886	5.28829	0	0	0	0	0	0	0	0
ATAAGAGAGCGTCAAG-1-2-0	A484_3	A484	KPC	9.80385	7.98455	0	5.1835	0	0	0	0	0	0	0	0	0
ATCACGAGTCTAACGT-1-2-0	A484_3	A484	KPC	1.8802	1.90181	0	0	0	0	0	0	0	0	0	0	0
ATCACGATCTTTAGGG-1-2-0	A484_3	A484	KPC	-1.09604	8.92055	0	0	0	4.4777	0	0	0	0	0	5.16515	0
ATCATCTGTTCCGTCT-1-2-0	A484_3	A484	KPC	-2.52273	4.31264	0	0	0	0	0	3.94914	0	0	0	0	0
ATCATCTTCATAGCAC-1-2-0	A484_3	A484	KPC	0.5636	4.09632	4.30469	0	0	0	0	0	0	0	0	0	0
ATCATGGGTGTCGCTG-1-2-0	A484_3	A484	KPC	0.939865	3.2882	4.68204	0	0	0	0	0	0	0	0	0	0
ATCCACCTCAAACAAG-1-2-0	A484_3	A484	KPC	1.12169	2.33327	0	0	0	0	0	0	0	0	0	0	0
ATCCGAAAGGCGATAC-1-2-0	A484_3	A484	KPC	-2.94716	3.0764	4.37451	0	0	4.77576	0	0	0	0	0	0	0
ATCGAGTAGAGGGATA-1-2-0	A484_3	A484	KPC	11.3598	5.17236	0	4.9788	0	0	0	0	0	0	0	0	0
ATCTACTAGACAAGCC-1-2-0	A484_3	A484	KPC	-0.203255	7.51952	0	0	0	3.90476	0	0	0	0	0	0	4.58778
ATCTGCCCACGCGAAA-1-2-0	A484_3	A484	KPC	2.17919	5.12246	0	0	0	0	0	4.71181	4.31083	0	0	0	0
ATCTGCCCAGCATGAG-1-2-0	A484_3	A484	KPC	2.86453	4.7344	4.27349	0	0	0	0	0	0	0	0	0	0
ATGAGGGTCCACTGGG-1-2-0	A484_3	A484	KPC	1.08767	7.60805	0	0	0	0	0	0	0	0	0	0	0
ATGCGATAGCAATCTC-1-2-0	A484_3	A484	KPC	-2.05616	4.18736	0	0	3.29763	0	0	3.29763	0	0	0	0	0
ATGCGATTCCGCTGTT-1-2-0	A484_3	A484	KPC	-1.07565	6.35509	0	0	0	3.94341	0	0	0	0	0	0	0
ATGGGAGGTAGTGAAT-1-2-0	A484_3	A484	KPC	-0.628479	7.22533	0	0	0	5.24206	0	0	0	4.55418	0	0	0
ATGTGTGAGAGCCCAA-1-2-0	A484_3	A484	KPC	0.914366	6.22025	0	0	0	4.01257	0	0	0	0	0	0	0
ATTACTCAGCGTGTCC-1-2-0	A484_3	A484	KPC	3.7378	3.44147	5.61941	0	0	0	0	0	0	0	0	0	0
ATTCTACTCCGCATCT-1-2-0	A484_3	A484	KPC	-0.30378	4.12969	4.48765	0	0	0	0	0	0	0	0	0	0
ATTCTACTCTCCGGTT-1-2-0	A484_3	A484	KPC	0.617876	3.9355	5.80222	0	0	0	0	0	0	0	0	0	0
ATTGGACTCCTCGCAT-1-2-0	A484_3	A484	KPC	-0.395963	2.64847	5.29464	0	0	0	0	0	0	0	0	0	0
ATTGGTGGTGAGGGTT-1-2-0	A484_3	A484	KPC	-1.16721	0.792326	4.76034	0	0	0	0	0	3.0105	0	0	3.0105	0
ATTGGTGTCCGAACGC-1-2-0	A484_3	A484	KPC	-1.04195	6.49397	0	0	0	4.96422	0	0	0	0	3.59866	3.59866	0
ATTTCTGCATTGGTAC-1-2-0	A484_3	A484	KPC	3.49574	5.78436	5.82468	0	0	0	0	0	0	0	0	0	0
CAACCTCAGTCGATAA-1-2-0	A484_3	A484	KPC	0.68243	3.9665	4.81826	0	0	0	0	0	0	0	0	0	3.73568
CAACCTCTCACTGGGC-1-2-0	A484_3	A484	KPC	0.296901	5.1306	4.36987	0	0	0	0	0	0	0	0	3.6893	0
CAACCTCTCATCTGCC-1-2-0	A484_3	A484	KPC	-2.5933	0.395988	5.2739	0	0	0	0	0	0	0	0	3.17154	0
CAAGAAACAAGCGAGT-1-2-0	A484_3	A484	KPC	6.11779	6.81392	0	0	0	0	0	0	0	0	0	0	0
CAAGGCCTCGTCACGG-1-2-0	A484_3	A484	KPC	0.520623	4.54569	4.88849	0	0	0	0	0	0	0	0	0	3.80483
CAAGTTGAGGTGCTAG-1-2-0	A484_3	A484	KPC	9.25934	3.45547	0	0	0	0	0	0	0	0	0	0	0
CACACAAGTCTTTCAT-1-2-0	A484_3	A484	KPC	8.89771	3.55588	0	0	0	0	0	0	0	0	0	0	0
CACACCTAGGCGACAT-1-2-0	A484_3	A484	KPC	9.52653	5.85266	0	0	0	0	0	0	0	0	0	4.73503	0
CACACTCAGTTCGCGC-1-2-0	A484_3	A484	KPC	9.58786	6.03741	0	0	4.9788	0	0	0	0	0	0	0	0
CACACTCCACGAAGCA-1-2-0	A484_3	A484	KPC	9.67046	3.57476	0	0	5.38773	0	0	0	0	0	0	0	0
CACACTCCAGCATGAG-1-2-0	A484_3	A484	KPC	3.15254	7.07268	4.67115	0	0	0	0	0	0	0	0	0	0
CACATAGAGATCTGAA-1-2-0	A484_3	A484	KPC	1.31622	5.59203	4.45474	0	0	0	0	0	0	0	0	0	4.45474
CACATAGAGGACGAAA-1-2-0	A484_3	A484	KPC	9.50812	4.86068	0	0	0	0	0	0	0	0	0	0	0
CACATAGGTGTTGAGG-1-2-0	A484_3	A484	KPC	0.787056	5.0199	5.55323	0	0	0	0	0	0	0	0	0	4.17849
CACATTTAGAGGTAGA-1-2-0	A484_3	A484	KPC	0.661163	8.35347	0	0	0	4.51766	0	0	0	0	0	0	0
CACCACTAGTGGTAAT-1-2-0	A484_3	A484	KPC	3.14756	7.04933	4.76687	0	0	0	0	0	0	0	0	0	0
CACCACTCACCGGAAA-1-2-0	A484_3	A484	KPC	9.02941	4.63013	0	0	4.38111	0	0	0	0	0	0	0	0
CACCACTGTACAGTGG-1-2-0	A484_3	A484	KPC	0.65558	1.16424	4.14736	0	0	0	0	0	0	0	0	3.46989	0
CACCACTGTCAAAGAT-1-2-0	A484_3	A484	KPC	10.3089	5.92113	0	0	0	0	0	0	0	0	0	0	0
CACCAGGGTATCTGCA-1-2-0	A484_3	A484	KPC	1.48703	4.2071	5.66077	0	0	0	0	0	0	0	4.74968	0	0
CACCTTGGTAAACGCG-1-2-0	A484_3	A484	KPC	1.32596	7.5715	0	0	0	0	0	4.14308	0	0	0	0	0
CACTCCACAAAGGTGC-1-2-0	A484_3	A484	KPC	-2.65067	1.26707	0	0	0	0	0	0	0	0	2.89236	0	0
CAGAATCTCCGCATCT-1-2-0	A484_3	A484	KPC	0.532154	5.37842	5.61503	0	0	0	0	0	0	0	0	0	0
CAGATCAGTAAACGCG-1-2-0	A484_3	A484	KPC	5.87696	3.87582	3.64145	0	0	0	0	0	0	3.64145	0	0	0
CAGCAGCAGCAGGCTA-1-2-0	A484_3	A484	KPC	-2.49479	2.38395	4.11778	0	0	0	0	0	0	0	4.11778	0	3.05121
CAGCAGCCAGCCACCA-1-2-0	A484_3	A484	KPC	-0.724601	2.55364	4.81907	0	0	0	0	0	0	0	0	0	0
CAGCATAGTCTGCGGT-1-2-0	A484_3	A484	KPC	4.2038	5.80664	0	0	0	0	0	0	0	0	0	0	0
CAGCCGAAGAGTACAT-1-2-0	A484_3	A484	KPC	4.36596	4.59166	4.55465	0	0	0	0	0	0	0	0	4.55465	4.55465
CAGCCGAAGTAGGCCA-1-2-0	A484_3	A484	KPC	5.30046	5.00229	4.0473	0	0	0	0	4.0473	4.0473	0	0	0	0
CAGCCGAGTGATAAGT-1-2-0	A484_3	A484	KPC	5.68681	5.79462	0	0	0	0	0	4.84313	0	0	0	0	0
CAGCGACAGACTAGGC-1-2-0	A484_3	A484	KPC	-0.468563	-0.0947667	3.86067	0	0	0	0	0	0	0	3.46568	0	2.8033
CAGCTGGAGGAGTTTA-1-2-0	A484_3	A484	KPC	11.2471	5.742	0	0	0	0	0	0	0	0	0	0	0
CAGCTGGGTCCGAAGA-1-2-0	A484_3	A484	KPC	9.91443	4.33428	0	0	0	0	0	0	0	0	0	0	0
CAGTAACAGCTTTGGT-1-2-0	A484_3	A484	KPC	1.24986	3.26151	4.42372	0	0	0	0	0	0	0	0	3.74249	0
CAGTCCTCAGCTGCAC-1-2-0	A484_3	A484	KPC	-1.11618	8.53378	0	0	0	0	4.23584	0	0	0	0	0	0
CATATGGAGTAGGCCA-1-2-0	A484_3	A484	KPC	-0.55657	5.8477	0	0	0	3.86508	0	0	0	0	0	0	0
CATATGGTCGACGGAA-1-2-0	A484_3	A484	KPC	10.391	3.71873	0	0	0	0	0	0	0	0	0	0	0
CATATTCAGCACCGTC-1-2-0	A484_3	A484	KPC	2.97531	3.91857	5.93584	0	0	0	0	0	0	0	0	0	0
CATATTCAGGATGTAT-1-2-0	A484_3	A484	KPC	-1.64766	3.49627	4.56338	0	0	0	0	0	0	0	0	4.16311	0
CATATTCTCTCGAGTA-1-2-0	A484_3	A484	KPC	-0.870135	2.39791	4.73056	0	0	0	0	0	0	0	3.1558	0	0
CATCAAGAGTAGGCCA-1-2-0	A484_3	A484	KPC	-0.52173	1.87213	5.232	0	0	0	0	0	0	0	3.38916	0	0
CATCAGAGTAAGGGCT-1-2-0	A484_3	A484	KPC	-0.812065	3.38198	5.42796	0	0	0	0	0	0	0	0	0	0
CATCCACGTCCCTTGT-1-2-0	A484_3	A484	KPC	9.63557	3.92021	0	0	0	0	0	0	0	0	0	0	0
CATCCACTCAGGATCT-1-2-0	A484_3	A484	KPC	0.31523	5.80139	4.01953	0	0	0	0	0	0	0	0	0	0
CATCGAAAGCTAGTTC-1-2-0	A484_3	A484	KPC	-0.205651	0.306035	4.70927	0	0	0	0	0	0	0	4.3083	0	3.62852
CATCGAACAGCCTGTG-1-2-0	A484_3	A484	KPC	2.51689	5.19861	0	0	0	0	0	0	0	0	0	4.29966	0
CATCGAATCTGATACG-1-2-0	A484_3	A484	KPC	-1.53855	3.15821	4.4356	0	0	4.4356	0	0	0	0	0	0	0
CATCGGGAGTGAACGC-1-2-0	A484_3	A484	KPC	9.23329	7.36643	0	0	0	0	0	0	0	0	0	0	0
CATCGGGGTTTACTCT-1-2-0	A484_3	A484	KPC	-0.54457	2.40205	4.2918	0	0	0	0	0	0	0	3.61224	0	0
CATGACAGTGTTTGTG-1-2-0	A484_3	A484	KPC	0.617922	5.23725	5.07585	0	0	0	0	0	0	0	0	0	0
CATGCCTGTGTGAAAT-1-2-0	A484_3	A484	KPC	-2.48656	2.91653	3.29113	0	0	3.29113	0	0	0	0	0	3.29113	0
CATTATCAGATCCCGC-1-2-0	A484_3	A484	KPC	2.78571	9.58495	0	0	0	0	0	0	0	0	0	0	0
CATTATCGTAGCGTCC-1-2-0	A484_3	A484	KPC	7.51879	4.60378	0	0	0	0	0	4.32729	0	0	0	0	0
CATTCGCAGAAGGCCT-1-2-0	A484_3	A484	KPC	10.1641	5.97307	0	0	4.7611	0	0	4.7611	0	0	0	0	0
CCACTACCACGAGAGT-1-2-0	A484_3	A484	KPC	1.093	4.57945	5.27004	0	0	0	0	0	0	0	0	0	0
CCACTACGTATGAATG-1-2-0	A484_3	A484	KPC	5.05128	5.38812	0	0	0	0	0	0	0	0	0	0	0
CCACTACGTTGTGGCC-1-2-0	A484_3	A484	KPC	1.49547	0.819898	3.60178	0	0	0	0	0	0	0	0	3.60178	0
CCAGCGATCACTTACT-1-2-0	A484_3	A484	KPC	-2.35977	2.85654	0	0	3.92987	0	0	2.86979	0	0	2.86979	3.92987	0
CCATGTCGTAAACCTC-1-2-0	A484_3	A484	KPC	1.77492	1.07184	3.82654	0	0	0	0	0	0	0	0	0	0
CCATTCGGTTCACGGC-1-2-0	A484_3	A484	KPC	9.9186	4.64164	0	0	4.60429	0	0	0	0	0	0	0	0
CCATTCGTCGCCAGCA-1-2-0	A484_3	A484	KPC	-0.695398	3.61912	3.37966	0	0	0	0	0	0	0	0	0	0
CCCAATCGTCCTCTTG-1-2-0	A484_3	A484	KPC	5.43034	2.90318	3.89268	0	3.89268	0	0	3.89268	0	0	0	0	0
CCCTCCTAGATCGGGT-1-2-0	A484_3	A484	KPC	11.6368	5.98699	0	0	0	0	0	0	0	0	0	0	0
CCCTCCTAGCCAGAAC-1-2-0	A484_3	A484	KPC	-0.160709	4.10506	4.93398	0	0	0	0	0	0	0	0	3.84966	0
CCCTCCTGTGATAAGT-1-2-0	A484_3	A484	KPC	5.68575	2.71071	0	0	0	0	0	0	3.65824	3.65824	0	0	0
CCGGGATCAACCGCCA-1-2-0	A484_3	A484	KPC	0.589826	5.73322	4.56871	0	0	0	0	0	0	0	0	0	0
CCGGTAGGTAAAGGAG-1-2-0	A484_3	A484	KPC	2.71912	2.83433	0	0	0	0	0	0	0	0	0	0	0
CCGTACTAGCTAGCCC-1-2-0	A484_3	A484	KPC	10.949	6.16243	0	0	0	0	0	0	0	0	0	0	0
CCGTACTAGTGTTGAA-1-2-0	A484_3	A484	KPC	2.05955	2.88086	4.93329	0	0	0	0	0	0	0	0	0	0
CCGTGGAAGCGTGTCC-1-2-0	A484_3	A484	KPC	2.92321	2.27522	4.48895	0	0	0	0	0	0	0	0	0	0
CCTAAAGCAAGCGCTC-1-2-0	A484_3	A484	KPC	9.11312	3.14241	0	0	0	0	0	0	0	0	0	0	0
CCTAAAGCATGCTGGC-1-2-0	A484_3	A484	KPC	7.77034	2.7564	0	0	0	0	0	0	0	0	0	0	0
CCTACACCATACGCTA-1-2-0	A484_3	A484	KPC	8.55405	2.68416	0	0	0	0	0	0	0	0	0	0	0
CCTACACTCCAATGGT-1-2-0	A484_3	A484	KPC	5.88384	4.77576	0	0	5.02276	0	0	0	0	4.33618	0	0	0
CCTACACTCCAGATCA-1-2-0	A484_3	A484	KPC	-0.675038	5.94974	0	0	0	3.91627	0	0	0	0	0	0	0
CCTACCACAGCCTTTC-1-2-0	A484_3	A484	KPC	1.98182	4.04185	4.72059	0	0	0	0	0	0	0	4.03632	4.03632	0
CCTACCAGTCCGTCAG-1-2-0	A484_3	A484	KPC	1.74542	6.1209	5.65635	0	4.96669	0	0	0	0	0	4.28049	0	0
CCTACCATCGTAGGAG-1-2-0	A484_3	A484	KPC	-0.279239	6.83486	0	0	0	0	0	0	0	0	4.44804	0	0
CCTAGCTCACACCGAC-1-2-0	A484_3	A484	KPC	10.5096	5.29641	0	4.2192	4.90497	0	0	0	0	0	0	0	0
CCTAGCTTCATGTGGT-1-2-0	A484_3	A484	KPC	6.23671	4.44496	0	0	0	0	0	0	0	0	0	0	0
CCTATTAGTGTGTGCC-1-2-0	A484_3	A484	KPC	2.9449	4.95918	0	0	0	0	0	0	0	0	4.34065	0	0
CCTTACGGTCCTGCTT-1-2-0	A484_3	A484	KPC	5.37998	6.27449	0	0	0	0	0	4.48548	0	0	0	0	0
CCTTACGGTTCCACTC-1-2-0	A484_3	A484	KPC	-1.0372	3.79161	5.52545	0	0	0	0	0	0	0	0	3.60317	0
CCTTCGAAGGTTACCT-1-2-0	A484_3	A484	KPC	1.23614	2.05632	5.07665	0	0	0	0	0	0	0	0	0	4.6743
CCTTCGACAAGCGAGT-1-2-0	A484_3	A484	KPC	-1.54329	1.12386	4.54839	0	0	0	0	0	0	0	0	3.19335	0
CCTTCGAGTCCTCCAT-1-2-0	A484_3	A484	KPC	2.17664	5.42724	5.87266	0	0	0	0	0	0	0	0	0	0
CCTTTCTCAGCATGAG-1-2-0	A484_3	A484	KPC	2.98241	5.4829	0	0	0	0	0	4.12375	0	0	0	0	0
CGAATGTAGTTATCGC-1-2-0	A484_3	A484	KPC	-2.35752	2.96767	4.98059	0	0	0	0	0	0	0	3.6147	0	0
CGAATGTCAGCTCGCA-1-2-0	A484_3	A484	KPC	-2.71107	1.52746	4.34906	0	3.84681	0	0	0	0	0	2.79001	0	0
CGACCTTAGGACACCA-1-2-0	A484_3	A484	KPC	1.03956	4.35029	5.00151	0	0	0	0	0	0	0	0	3.91627	4.59941
CGACCTTCATTACGAC-1-2-0	A484_3	A484	KPC	0.642629	3.18597	5.62655	0	0	0	0	0	0	0	0	4.71564	4.03141
CGACTTCCAGTAACGG-1-2-0	A484_3	A484	KPC	-2.02056	3.35483	4.43334	0	0	0	0	0	0	0	3.75199	0	0
CGACTTCCATCGGTTA-1-2-0	A484_3	A484	KPC	10.3947	3.05416	0	4.68328	0	0	0	0	0	0	0	0	0
CGAGAAGAGATATGCA-1-2-0	A484_3	A484	KPC	-0.0449408	6.58478	0	0	0	4.88587	0	0	0	0	0	0	0
CGAGAAGCACAACTGT-1-2-0	A484_3	A484	KPC	11.1978	4.92039	0	0	5.47924	0	0	0	0	0	0	0	0
CGAGAAGGTTCGGGCT-1-2-0	A484_3	A484	KPC	9.77685	6.54743	0	0	0	0	0	0	0	0	0	0	0
CGAGAAGTCAGGCCCA-1-2-0	A484_3	A484	KPC	10.4376	6.46047	0	0	0	0	0	0	0	0	0	0	0
CGAGCACCATTGGCGC-1-2-0	A484_3	A484	KPC	9.47369	4.84287	0	0	0	0	0	0	4.17218	0	0	0	0
CGAGCACGTTAAGGGC-1-2-0	A484_3	A484	KPC	9.46332	6.9054	0	0	0	0	0	0	0	0	0	0	0
CGAGCCATCAGTACGT-1-2-0	A484_3	A484	KPC	10.376	4.96	0	0	0	0	0	0	0	4.55093	0	0	0
CGATGTATCGTGGTCG-1-2-0	A484_3	A484	KPC	6.16195	6.08386	0	0	0	0	0	0	0	4.39524	0	0	0
CGATGTATCTACTATC-1-2-0	A484_3	A484	KPC	-2.99569	0.80473	3.44001	0	2.40355	0	0	0	0	0	2.40355	0	0
CGATTGACACATGACT-1-2-0	A484_3	A484	KPC	7.60335	2.68105	0	0	3.70425	0	0	0	0	0	0	3.70425	0
CGCGGTAAGTACGCGA-1-2-0	A484_3	A484	KPC	6.20176	6.52205	0	0	0	0	0	0	0	0	0	0	0
CGCGGTAGTGCGGTAA-1-2-0	A484_3	A484	KPC	5.86117	8.00038	0	0	0	0	0	0	0	0	0	0	0
CGCTATCTCCTGCAGG-1-2-0	A484_3	A484	KPC	1.85125	4.48515	5.04959	0	0	0	0	0	0	0	0	0	0
CGCTGGAAGGTGTGGT-1-2-0	A484_3	A484	KPC	4.00421	4.37415	4.44056	0	0	0	0	0	0	0	0	0	0
CGCTTCACATTGGGCC-1-2-0	A484_3	A484	KPC	2.26529	5.09731	0	0	0	0	0	0	0	0	0	0	0
CGGACACCAAGAGGCT-1-2-0	A484_3	A484	KPC	9.74979	5.44192	0	0	0	0	0	0	0	0	0	0	0
CGGACACCAGACGCCT-1-2-0	A484_3	A484	KPC	9.5111	7.11788	0	0	0	0	0	0	0	0	0	0	0
CGGACACGTATATGAG-1-2-0	A484_3	A484	KPC	3.32633	5.37524	5.02952	0	0	0	0	0	0	0	0	5.02952	4.3429
CGGACGTGTTGGAGGT-1-2-0	A484_3	A484	KPC	-0.470289	7.10104	0	0	0	0	0	0	0	0	0	0	0
CGGACGTTCAAACAAG-1-2-0	A484_3	A484	KPC	4.58253	4.05098	4.46403	0	0	0	0	0	0	0	0	0	0
CGGACTGAGGAGTAGA-1-2-0	A484_3	A484	KPC	-1.36129	2.35229	4.08909	0	0	0	0	0	0	0	3.41256	3.41256	0
CGGACTGCAAAGGAAG-1-2-0	A484_3	A484	KPC	8.24402	1.74989	3.77732	0	4.45895	0	0	0	0	0	0	0	0
CGGACTGTCGCCAGCA-1-2-0	A484_3	A484	KPC	-2.2292	2.84288	0	0	0	4.11087	0	0	0	0	0	3.71357	0
CGGAGCTGTAAACCTC-1-2-0	A484_3	A484	KPC	-1.64601	1.94429	4.88783	0	0	0	0	0	0	3.13307	0	3.13307	0
CGGAGCTGTGAAATCA-1-2-0	A484_3	A484	KPC	6.29138	3.73767	3.47049	0	0	0	0	3.47049	0	3.47049	0	0	0
CGGAGTCGTTAGGGTG-1-2-0	A484_3	A484	KPC	0.553362	3.42663	3.92499	0	0	0	0	0	0	0	0	0	0
CGGCTAGCAGGTTTCA-1-2-0	A484_3	A484	KPC	-1.49674	3.61858	3.28023	0	0	0	0	0	0	0	3.28023	3.28023	0
CGGCTAGGTCAGAGGT-1-2-0	A484_3	A484	KPC	3.99305	7.08284	0	0	0	0	0	0	0	0	0	0	0
CGGGTCACATTCCTGC-1-2-0	A484_3	A484	KPC	1.47016	2.88531	3.70735	0	0	0	0	0	0	0	0	0	0
CGTAGCGCACCCTATC-1-2-0	A484_3	A484	KPC	-0.638687	1.57176	4.26619	0	0	0	0	0	3.58698	0	0	0	0
CGTAGCGGTCAGCTAT-1-2-0	A484_3	A484	KPC	4.682	6.91569	0	0	0	0	0	0	0	0	0	0	0
CGTAGCGTCAGTTGAC-1-2-0	A484_3	A484	KPC	9.91007	7.67578	0	0	0	0	0	0	0	0	0	0	0
CGTAGGCCAGTCGATT-1-2-0	A484_3	A484	KPC	0.764742	3.63139	4.72834	0	0	0	0	0	3.64726	0	0	0	0
CGTCACTCACAAGCCC-1-2-0	A484_3	A484	KPC	1.93171	2.23039	3.6049	0	0	0	0	0	0	0	3.6049	0	0
CGTCAGGAGATGTAAC-1-2-0	A484_3	A484	KPC	0.668685	4.58613	5.83228	0	0	0	0	0	0	0	0	0	0
CGTCAGGAGTGACTCT-1-2-0	A484_3	A484	KPC	7.56301	2.73097	0	0	0	0	0	0	0	0	0	0	0
CGTCAGGCATATACGC-1-2-0	A484_3	A484	KPC	0.976044	3.30453	5.01331	0	0	0	0	0	0	0	0	3.92791	0
CGTCAGGCATTGAGCT-1-2-0	A484_3	A484	KPC	9.79542	4.09246	3.9894	3.9894	0	0	0	0	0	0	0	0	0
CGTCTACCAACGATCT-1-2-0	A484_3	A484	KPC	0.703253	3.80038	5.6807	0	0	0	0	0	0	0	0	0	0
CGTGAGCCACAAGCCC-1-2-0	A484_3	A484	KPC	2.439	5.09483	4.2074	0	0	0	0	4.2074	0	0	0	0	0
CGTGAGCTCATGCTCC-1-2-0	A484_3	A484	KPC	10.371	6.31713	0	0	0	0	0	0	0	0	0	0	0
CGTGAGCTCGTCACGG-1-2-0	A484_3	A484	KPC	4.90604	5.81958	0	0	0	0	0	4.93535	0	0	0	0	0
CGTGTAAAGAATAGGG-1-2-0	A484_3	A484	KPC	6.25799	6.98995	0	0	0	0	0	0	0	0	0	0	0
CGTGTAACAGTCCTTC-1-2-0	A484_3	A484	KPC	2.79854	7.55526	0	0	0	0	0	0	0	0	0	0	0
CGTGTAAGTCTGGTCG-1-2-0	A484_3	A484	KPC	1.79783	5.86796	4.16842	0	0	0	0	0	0	0	0	0	4.16842
CGTGTCTTCGAGAGCA-1-2-0	A484_3	A484	KPC	3.99955	6.17302	0	0	0	0	0	0	0	0	0	0	0
CGTTAGAAGACCGGAT-1-2-0	A484_3	A484	KPC	-1.27086	1.04004	3.30873	0	0	0	0	0	0	0	3.30873	0	3.98343
CGTTAGAAGCGAAGGG-1-2-0	A484_3	A484	KPC	3.91207	7.93641	0	0	0	0	0	0	0	0	0	4.77499	0
CGTTAGACATCACAAC-1-2-0	A484_3	A484	KPC	10.572	3.93631	0	0	4.60233	0	0	0	0	0	0	0	0
CGTTAGATCGCATGAT-1-2-0	A484_3	A484	KPC	-1.42722	3.02645	4.36373	0	0	0	0	0	0	0	0	0	0
CGTTGGGTCCGAATGT-1-2-0	A484_3	A484	KPC	9.8591	6.31226	0	0	0	0	0	0	0	0	0	0	0
CTAACTTAGAAACCGC-1-2-0	A484_3	A484	KPC	-1.17775	3.27207	4.58875	0	0	0	0	0	0	0	4.18835	0	0
CTAACTTCAGAGCCAA-1-2-0	A484_3	A484	KPC	-0.195667	3.68232	0	0	0	3.73249	0	0	0	0	0	0	0
CTAACTTGTACCGTAT-1-2-0	A484_3	A484	KPC	-0.00917924	2.97662	3.64	0	0	0	0	0	0	0	0	0	0
CTAAGACCATCCTTGC-1-2-0	A484_3	A484	KPC	0.475586	4.04046	5.20894	0	0	0	0	0	0	0	0	0	0
CTAATGGAGGAGTCTG-1-2-0	A484_3	A484	KPC	11.0684	6.81828	0	0	0	0	0	0	0	0	0	0	0
CTACATTAGGCCGAAT-1-2-0	A484_3	A484	KPC	8.58174	1.96525	0	0	0	0	0	3.25426	0	0	0	0	0
CTACATTGTAGCGATG-1-2-0	A484_3	A484	KPC	-0.93578	1.56973	3.68987	0	0	0	0	0	0	0	0	0	3.02139
CTACCCAGTTCTCATT-1-2-0	A484_3	A484	KPC	7.74276	1.08906	0	0	0	0	0	0	0	0	2.16825	2.16825	0
CTACGTCTCACCGTAA-1-2-0	A484_3	A484	KPC	8.62899	2.84962	0	3.84562	0	0	0	0	0	0	0	0	0
CTACGTCTCAGATAAG-1-2-0	A484_3	A484	KPC	11.0977	6.50528	0	4.85633	0	0	0	0	0	0	0	0	0
CTACGTCTCCAAAGTC-1-2-0	A484_3	A484	KPC	-1.29296	2.32845	4.13236	0	0	0	0	0	0	0	3.06533	3.06533	0
CTCAGAAAGGCCCTTG-1-2-0	A484_3	A484	KPC	1.14443	1.94721	0	0	0	0	0	0	0	0	0	0	3.9622
CTCATTAGTTGGTTTG-1-2-0	A484_3	A484	KPC	1.25509	8.45771	0	0	0	0	0	0	0	4.44554	0	0	0
CTCATTATCAAAGTAG-1-2-0	A484_3	A484	KPC	-1.87653	0.902471	4.21263	0	0	0	0	0	0	0	0	3.1432	0
CTCATTATCCAAATGC-1-2-0	A484_3	A484	KPC	2.4057	4.44586	4.47684	0	0	0	0	0	0	0	0	0	0
CTCCTAGAGCAATATG-1-2-0	A484_3	A484	KPC	1.29747	3.90186	4.62607	0	0	0	0	0	0	0	3.94267	0	0
CTCCTAGAGTCCTCCT-1-2-0	A484_3	A484	KPC	11.4786	3.91192	0	0	0	0	0	0	0	0	0	0	4.45643
CTCCTAGCACCTATCC-1-2-0	A484_3	A484	KPC	-2.18823	1.92366	4.6571	0	0	0	0	0	0	0	0	0	3.9734
CTCGAGGAGACCACGA-1-2-0	A484_3	A484	KPC	0.021972	5.16314	3.88495	0	0	3.88495	0	0	0	0	0	0	0
CTCGGAGAGGGATGGG-1-2-0	A484_3	A484	KPC	6.04002	2.73457	3.97186	0	0	0	0	0	0	3.97186	0	0	0
CTCGGAGTCAGCGATT-1-2-0	A484_3	A484	KPC	1.26664	1.39765	0	0	0	0	0	0	0	0	0	0	0
CTCGTACAGTCAAGCG-1-2-0	A484_3	A484	KPC	2.23979	7.72264	0	0	0	0	0	0	4.79381	0	0	0	0
CTCGTACTCCATTCTA-1-2-0	A484_3	A484	KPC	9.82891	3.73916	0	0	0	0	0	0	0	4.24461	0	0	0
CTCGTCACACCGTTGG-1-2-0	A484_3	A484	KPC	6.40449	6.47498	0	0	0	0	0	0	0	0	0	0	0
CTCTAATCATGTCTCC-1-2-0	A484_3	A484	KPC	1.95378	9.05487	0	0	0	0	0	0	0	4.41199	0	0	0
CTCTGGTCAAAGGAAG-1-2-0	A484_3	A484	KPC	-1.85212	2.85286	4.72568	0	0	0	0	0	0	0	0	0	0
CTCTGGTGTTTAGCTG-1-2-0	A484_3	A484	KPC	3.60232	5.80526	0	0	0	0	0	4.24936	0	0	0	0	0
CTCTGGTTCTGTTGAG-1-2-0	A484_3	A484	KPC	-1.36723	3.58495	4.25209	0	0	0	0	0	0	0	0	3.57308	3.57308
CTGAAACTCCTGCTTG-1-2-0	A484_3	A484	KPC	9.30383	6.15024	0	0	4.50918	0	0	0	0	0	0	0	0
CTGAAGTAGAGTCTGG-1-2-0	A484_3	A484	KPC	-0.387171	0.304307	3.88666	0	0	0	0	0	0	0	0	0	0
CTGATAGTCAGTCCCT-1-2-0	A484_3	A484	KPC	5.97755	5.74566	0	0	0	0	0	4.60136	0	0	0	0	0
CTGATCCCAACCGCCA-1-2-0	A484_3	A484	KPC	0.431667	5.5093	5.15055	0	0	0	0	0	0	0	0	0	0
CTGATCCCAATACGCT-1-2-0	A484_3	A484	KPC	-0.228062	3.34412	5.06056	0	0	3.69311	0	0	0	0	3.69311	0	0
CTGATCCGTAACGCGA-1-2-0	A484_3	A484	KPC	10.0487	4.52517	0	0	0	0	0	0	0	0	0	0	0
CTGCCTAAGCATCATC-1-2-0	A484_3	A484	KPC	-0.183647	4.63144	4.46107	0	0	3.7794	0	0	0	0	3.7794	0	3.7794
CTGCGGACACCAGTTA-1-2-0	A484_3	A484	KPC	5.40304	3.68481	3.91169	0	4.99688	0	0	3.23836	0	0	0	0	0
CTGCTGTGTGAGTGAC-1-2-0	A484_3	A484	KPC	-2.65524	3.90375	4.66418	0	0	3.58425	3.58425	0	0	0	0	3.58425	0
CTGCTGTTCGGCGCTA-1-2-0	A484_3	A484	KPC	9.10662	5.67373	0	4.66905	0	0	0	0	0	0	0	0	0
CTGTGCTAGACACGAC-1-2-0	A484_3	A484	KPC	7.79475	1.86381	3.64217	0	3.64217	0	0	0	0	0	0	4.32214	0
CTGTTTAGTTGGAGGT-1-2-0	A484_3	A484	KPC	0.488601	3.69551	3.95214	0	0	0	0	0	0	0	0	0	0
CTTAACTAGAACTCGG-1-2-0	A484_3	A484	KPC	4.25752	6.03422	0	0	0	0	0	0	0	0	0	0	0
CTTAACTAGCACAGGT-1-2-0	A484_3	A484	KPC	-2.95302	0.791336	4.78318	0	0	0	0	0	0	0	0	0	2.38634
CTTAACTTCCTAGAAC-1-2-0	A484_3	A484	KPC	7.66784	2.05684	0	3.15516	0	0	0	0	0	0	0	0	0
CTTAGGAAGGTGATAT-1-2-0	A484_3	A484	KPC	10.9043	5.0236	0	0	0	0	0	0	0	0	0	0	0
CTTAGGAGTGTTAAGA-1-2-0	A484_3	A484	KPC	-1.34401	5.07363	0	0	0	0	0	0	0	4.02114	4.02114	0	0
CTTCTCTCAGCTGCAC-1-2-0	A484_3	A484	KPC	-0.405146	4.87732	0	0	4.09256	0	0	0	0	0	0	0	0
CTTCTCTGTACTTAGC-1-2-0	A484_3	A484	KPC	0.896981	4.9103	4.87356	0	0	0	0	0	0	0	0	0	0
CTTGGCTCATCCGCGA-1-2-0	A484_3	A484	KPC	-1.42056	1.1485	4.67587	0	0	0	0	0	0	0	0	3.31715	0
CTTTGCGAGGTTCCTA-1-2-0	A484_3	A484	KPC	5.87798	4.32074	0	0	0	0	0	0	0	0	0	0	0
GAAACTCAGTGCTGCC-1-2-0	A484_3	A484	KPC	9.74573	4.59824	0	0	0	0	0	0	0	0	0	0	0
GAAACTCGTTACCAGT-1-2-0	A484_3	A484	KPC	2.46663	4.52549	0	0	0	0	0	0	0	0	0	0	0
GAAATGAGTAAGTAGT-1-2-0	A484_3	A484	KPC	-1.69011	4.04698	3.4038	0	0	0	0	0	0	0	3.4038	0	0
GAACATCCACTCGACG-1-2-0	A484_3	A484	KPC	2.14654	5.17151	3.83759	0	0	0	0	0	0	0	0	0	0
GAACATCTCGTTTATC-1-2-0	A484_3	A484	KPC	6.44867	5.71138	0	0	0	0	0	0	0	0	0	0	0
GAACCTAAGGATATAC-1-2-0	A484_3	A484	KPC	-1.60132	0.785203	3.09827	0	0	0	0	0	0	0	3.09827	0	0
GAACCTAAGTCCGTAT-1-2-0	A484_3	A484	KPC	-3.17368	1.24129	3.14703	0	0	0	0	0	0	0	0	0	0
GAACGGACAAGCCGTC-1-2-0	A484_3	A484	KPC	3.83617	5.45788	0	0	0	0	0	0	0	0	0	0	0
GAACGGACAATCGAAA-1-2-0	A484_3	A484	KPC	0.991462	5.86337	5.70711	0	0	0	0	0	0	0	0	0	0
GAACGGAGTTCCGGCA-1-2-0	A484_3	A484	KPC	10.5501	6.4583	0	0	0	0	0	0	0	0	0	0	0
GAACGGATCTAACCGA-1-2-0	A484_3	A484	KPC	0.816561	8.47043	0	0	0	5.3123	0	0	0	0	0	0	0
GAAGCAGAGGACGAAA-1-2-0	A484_3	A484	KPC	9.68342	5.12142	0	0	4.70311	0	0	0	0	0	0	0	0
GAAGCAGAGTAGGTGC-1-2-0	A484_3	A484	KPC	-3.30886	1.92797	4.95777	0	0	0	0	0	0	0	0	0	3.87312
GAAGCAGTCTATGTGG-1-2-0	A484_3	A484	KPC	9.44549	4.12258	0	0	4.25073	0	0	0	0	0	0	0	0
GAATAAGCAGCTGCTG-1-2-0	A484_3	A484	KPC	2.03686	1.61667	0	0	0	0	0	0	0	0	0	0	0
GAATGAACAGACACTT-1-2-0	A484_3	A484	KPC	1.16345	5.27452	0	0	0	0	0	0	0	0	0	4.0534	4.0534
GACAGAGTCGAATGGG-1-2-0	A484_3	A484	KPC	8.74507	2.97743	0	0	3.94267	0	0	0	0	0	0	0	0
GACGCGTCACATTCGA-1-2-0	A484_3	A484	KPC	-1.81357	1.8927	4.59843	0	0	0	0	0	0	0	0	0	2.85578
GACGGCTGTTACGTCA-1-2-0	A484_3	A484	KPC	-2.51092	0.811138	3.68068	0	0	0	0	2.36728	0	2.36728	3.01243	3.01243	0
GACGTGCAGGCGTACA-1-2-0	A484_3	A484	KPC	10.5894	5.81896	0	0	4.79144	0	0	0	0	0	0	0	0
GACGTTATCATTATCC-1-2-0	A484_3	A484	KPC	10.0637	5.73158	0	0	0	0	0	0	0	0	0	0	0
GACTAACCAAGGACTG-1-2-0	A484_3	A484	KPC	-0.173886	4.1472	0	0	0	0	0	0	0	0	3.90001	0	0
GACTAACTCGTTGCCT-1-2-0	A484_3	A484	KPC	7.63594	2.04357	0	0	4.02114	0	0	4.02114	0	0	0	0	0
GACTACAAGTTTCCTT-1-2-0	A484_3	A484	KPC	2.38701	4.07904	5.14658	0	0	0	0	0	0	0	0	0	0
GACTGCGCAAGTTCTG-1-2-0	A484_3	A484	KPC	3.21691	4.6121	0	0	0	0	0	0	0	0	0	0	0
GAGCAGAAGACCCACC-1-2-0	A484_3	A484	KPC	4.81816	6.65956	5.18703	0	0	0	0	0	0	0	5.18703	0	0
GAGCAGACAGGCAGTA-1-2-0	A484_3	A484	KPC	2.14849	1.9641	4.98024	0	0	0	0	0	0	4.29394	0	0	0
GAGCAGAGTCGGCTCA-1-2-0	A484_3	A484	KPC	-0.616822	9.39436	0	0	0	0	4.99324	0	0	0	0	0	0
GAGCAGAGTTGATTGC-1-2-0	A484_3	A484	KPC	-0.832624	3.18187	5.67604	0	0	0	0	0	0	0	0	3.50586	0
GAGGTGATCCGCAAGC-1-2-0	A484_3	A484	KPC	11.2148	3.78603	0	0	5.02501	0	0	0	0	4.33841	0	0	0
GATCAGTCAGTGAGTG-1-2-0	A484_3	A484	KPC	11.026	4.90273	0	0	0	0	0	0	0	0	0	0	0
GATCGCGGTAAATACG-1-2-0	A484_3	A484	KPC	-2.0188	4.34155	0	0	3.60525	0	0	0	0	0	3.60525	0	0
GATGAAACATGGTCAT-1-2-0	A484_3	A484	KPC	3.62016	4.77007	5.81463	0	0	0	0	0	0	0	0	0	0
GATGAAACATTGCGGC-1-2-0	A484_3	A484	KPC	2.95646	3.39891	0	0	0	0	0	0	0	4.0601	4.0601	0	0
GATGCTACAATTCCTT-1-2-0	A484_3	A484	KPC	10.8463	4.65703	0	0	0	0	0	0	0	0	0	0	0
GATTCAGCAATCCAAC-1-2-0	A484_3	A484	KPC	-0.439075	1.84841	4.19573	0	0	0	0	0	0	0	3.79777	3.12679	0
GCAATCACATACGCCG-1-2-0	A484_3	A484	KPC	0.129134	3.1256	4.18675	0	0	0	0	0	0	0	0	3.50869	0
GCACATAAGTGTACTC-1-2-0	A484_3	A484	KPC	0.924139	4.3607	3.78401	0	0	0	0	0	0	0	0	0	0
GCACTCTCAACTGCGC-1-2-0	A484_3	A484	KPC	0.870696	1.52216	5.55425	0	0	0	0	0	0	0	3.28591	0	0
GCACTCTGTATATCCG-1-2-0	A484_3	A484	KPC	7.98795	2.19936	0	0	4.51215	0	0	3.43525	0	0	0	0	0
GCACTCTTCATGCATG-1-2-0	A484_3	A484	KPC	3.21647	5.57612	5.2662	0	0	0	0	0	0	0	0	0	0
GCACTCTTCTATCCCG-1-2-0	A484_3	A484	KPC	0.422097	5.49964	5.08739	0	0	0	0	0	0	0	3.71944	0	3.71944
GCAGTTACAAGTTCTG-1-2-0	A484_3	A484	KPC	0.156436	5.38287	5.30596	0	0	0	0	0	0	0	0	0	0
GCAGTTATCCCAACGG-1-2-0	A484_3	A484	KPC	5.30304	6.29176	4.84125	0	0	0	0	0	0	0	0	4.84125	0
GCATACACAATAACGA-1-2-0	A484_3	A484	KPC	1.14077	5.67237	4.29751	0	0	0	0	0	0	0	0	0	0
GCATGATAGGTGATTA-1-2-0	A484_3	A484	KPC	-0.506198	7.07224	3.92062	0	0	5.29193	0	0	0	0	0	0	0
GCATGCGTCTAAGCCA-1-2-0	A484_3	A484	KPC	2.58113	5.50497	5.14771	0	0	0	0	0	0	0	0	0	0
GCCTCTATCAAACAAG-1-2-0	A484_3	A484	KPC	0.412801	5.46451	4.79619	0	0	0	0	0	0	0	0	0	0
GCGACCAAGAGATGAG-1-2-0	A484_3	A484	KPC	1.29453	0.70732	4.74402	0	0	0	0	0	0	0	3.3835	0	0
GCGACCATCATTGCGA-1-2-0	A484_3	A484	KPC	0.101984	6.37398	0	0	0	0	0	0	0	0	3.66415	0	0
GCGAGAACATGACGGA-1-2-0	A484_3	A484	KPC	-1.02004	2.2558	4.00805	0	0	0	0	0	0	0	0	0	0
GCGCAACCAGACGCAA-1-2-0	A484_3	A484	KPC	9.63995	4.12344	0	0	0	0	0	0	0	0	0	0	0
GCGCAGTAGCGATTCT-1-2-0	A484_3	A484	KPC	-0.874878	6.52931	3.41171	0	0	4.77295	0	0	0	0	4.77295	0	0
GCGCAGTAGGAACTGC-1-2-0	A484_3	A484	KPC	9.38896	3.97371	0	0	0	0	0	0	0	0	0	0	0
GCGCAGTAGTATTGGA-1-2-0	A484_3	A484	KPC	-0.805603	0.32857	3.87012	0	0	0	0	0	0	0	0	0	0
GCGCCAATCCTTTCGG-1-2-0	A484_3	A484	KPC	10.1633	6.3829	0	0	0	0	0	0	0	0	0	0	0
GCGCGATCACCGAATT-1-2-0	A484_3	A484	KPC	4.17261	5.71988	0	0	0	0	0	0	0	0	0	0	0
GCGGGTTGTAAAGTCA-1-2-0	A484_3	A484	KPC	-0.586442	-0.343483	3.74895	0	0	0	0	0	0	0	0	0	0
GCGGGTTGTCTAGAGG-1-2-0	A484_3	A484	KPC	8.7166	2.5496	0	3.68968	0	0	0	0	0	3.68968	0	0	0
GCTGCAGCAGCGTAAG-1-2-0	A484_3	A484	KPC	-0.00541297	9.59193	0	0	0	0	0	0	0	0	0	0	0
GCTTCCAGTCCCGACA-1-2-0	A484_3	A484	KPC	-1.44881	2.27047	3.20055	0	0	0	0	0	0	0	0	0	0
GCTTGAAAGTGGTAAT-1-2-0	A484_3	A484	KPC	-1.48087	1.25096	3.78612	0	0	0	0	0	0	0	0	0	0
GCTTGAATCCTGCCAT-1-2-0	A484_3	A484	KPC	-1.19016	1.88903	4.67115	0	0	0	0	0	0	0	0	0	0
GCTTGAATCGCGTAGC-1-2-0	A484_3	A484	KPC	10.0454	4.87653	0	4.37412	5.4643	0	0	0	0	0	0	0	0
GGAAAGCAGCTTATCG-1-2-0	A484_3	A484	KPC	8.54163	2.0602	0	0	0	0	0	0	0	0	0	0	0
GGAATAATCCATTCTA-1-2-0	A484_3	A484	KPC	0.625582	7.2961	0	0	0	4.25894	0	4.25894	0	0	0	0	0
GGACAGACATATGCTG-1-2-0	A484_3	A484	KPC	10.4807	4.65639	0	0	0	0	0	0	0	0	0	0	0
GGACATTCATGCATGT-1-2-0	A484_3	A484	KPC	0.408873	4.76185	3.89151	0	0	0	0	0	0	0	0	0	0
GGACGTCCACATCCAA-1-2-0	A484_3	A484	KPC	10.6056	5.43769	0	0	0	0	0	0	0	0	0	0	0
GGATGTTCATGGTCTA-1-2-0	A484_3	A484	KPC	5.75227	4.79146	0	0	0	0	0	0	0	0	0	0	0
GGCAATTGTCATCCCT-1-2-0	A484_3	A484	KPC	9.01445	2.25768	0	2.84779	0	0	0	0	0	0	0	0	0
GGCAATTGTCCCGACA-1-2-0	A484_3	A484	KPC	2.00858	5.14152	0	0	0	0	0	0	4.30397	0	0	0	0
GGCGACTGTGATGCCC-1-2-0	A484_3	A484	KPC	4.26457	6.78137	0	0	0	0	0	0	0	5.00641	0	0	0
GGCGACTGTTGAGGTG-1-2-0	A484_3	A484	KPC	-0.475183	3.33112	4.86586	0	0	0	0	0	0	0	3.50242	3.50242	0
GGCTCGATCTTGCATT-1-2-0	A484_3	A484	KPC	10.8227	4.66229	0	4.06459	5.15169	0	0	0	0	0	0	0	0
GGCTGGTAGACCGGAT-1-2-0	A484_3	A484	KPC	5.76675	2.89759	0	0	0	3.93134	0	0	0	0	0	0	0
GGCTGGTTCTTGTCAT-1-2-0	A484_3	A484	KPC	1.06402	2.40261	3.85011	0	0	0	0	0	0	0	0	0	0
GGGAATGTCAGGATCT-1-2-0	A484_3	A484	KPC	11.2115	4.87876	0	0	0	0	0	0	0	0	0	0	0
GGGACCTCACCAGTTA-1-2-0	A484_3	A484	KPC	0.0729308	4.4774	4.98599	0	0	0	0	0	0	0	0	3.90095	0
GGGACCTTCATCTGCC-1-2-0	A484_3	A484	KPC	-1.52295	5.78587	0	0	0	3.70657	0	0	0	0	0	0	0
GGGAGATCATGGTTGT-1-2-0	A484_3	A484	KPC	7.98072	3.41701	0	4.04896	0	0	0	0	0	4.04896	0	0	0
GGGAGATTCCAAACAC-1-2-0	A484_3	A484	KPC	3.01874	4.34931	4.84375	0	0	0	0	0	0	0	0	0	0
GGGATGAGTGCAACGA-1-2-0	A484_3	A484	KPC	-0.655191	4.29005	4.21624	0	0	0	0	0	0	0	0	3.53774	0
GGGCACTGTACAGTGG-1-2-0	A484_3	A484	KPC	9.38732	4.19153	0	0	0	0	0	0	0	0	0	0	0
GGGCACTTCCACGCAG-1-2-0	A484_3	A484	KPC	8.06072	2.42306	0	0	4.52893	0	0	0	0	0	0	0	0
GGGCACTTCCTATGTT-1-2-0	A484_3	A484	KPC	1.70025	3.94522	5.21818	0	0	0	0	0	0	0	0	0	0
GGGTTGCGTCTCTTAT-1-2-0	A484_3	A484	KPC	1.72098	3.83507	4.70636	0	0	0	0	0	0	0	4.02221	0	0
GGTATTGCAAAGGCGT-1-2-0	A484_3	A484	KPC	10.6039	6.18858	0	0	0	0	0	0	0	0	0	0	0
GGTATTGTCAGGATCT-1-2-0	A484_3	A484	KPC	1.26028	4.29249	4.36335	0	0	0	0	0	0	0	0	0	0
GGTGTTAAGTAAGTAC-1-2-0	A484_3	A484	KPC	-0.121995	1.37416	3.26703	0	0	0	0	0	0	0	0	0	3.26703
GTAACGTCAATCAGAA-1-2-0	A484_3	A484	KPC	0.120829	2.60972	4.23149	0	0	0	0	0	0	0	0	0	0
GTAACGTCAGTTAACC-1-2-0	A484_3	A484	KPC	-1.05053	8.75	0	0	0	0	0	0	0	0	0	4.38501	0
GTAACTGGTACCGAGA-1-2-0	A484_3	A484	KPC	11.1861	4.96895	0	0	0	0	0	0	0	0	0	0	0
GTAACTGGTCCATCCT-1-2-0	A484_3	A484	KPC	2.14864	4.10135	4.21131	0	0	0	0	0	0	0	0	0	0
GTACTCCGTCGCTTCT-1-2-0	A484_3	A484	KPC	10.4182	4.8605	0	0	0	0	0	0	0	0	0	4.78789	0
GTACTCCTCAGTCCCT-1-2-0	A484_3	A484	KPC	0.304519	5.25842	0	0	0	0	0	0	0	0	0	0	0
GTACTCCTCGTACGGC-1-2-0	A484_3	A484	KPC	-0.0164923	3.98701	3.96778	0	0	0	0	0	0	0	0	0	0
GTACTTTCACCTATCC-1-2-0	A484_3	A484	KPC	6.18848	5.52375	0	0	4.44305	0	0	0	0	0	0	0	0
GTACTTTCAGCAGTTT-1-2-0	A484_3	A484	KPC	-1.94378	4.26728	4.89768	0	0	0	0	0	3.81389	0	0	0	0
GTACTTTTCAACACGT-1-2-0	A484_3	A484	KPC	-0.405101	9.55047	0	0	0	0	4.93261	0	0	0	0	0	0
GTAGGCCAGCCACTAT-1-2-0	A484_3	A484	KPC	10.0499	3.02287	0	3.95214	0	0	0	3.95214	0	0	3.95214	0	0
GTAGTCACAAACCTAC-1-2-0	A484_3	A484	KPC	-2.19937	3.2121	4.76456	0	0	0	0	0	0	0	3.18866	0	0
GTAGTCACAATAGAGT-1-2-0	A484_3	A484	KPC	1.61034	5.09093	5.64529	0	0	0	0	0	0	0	0	5.24159	0
GTATCTTGTATTAGCC-1-2-0	A484_3	A484	KPC	1.72597	4.37187	5.02726	0	0	0	0	0	0	0	3.94168	0	0
GTATTCTAGTTAGGTA-1-2-0	A484_3	A484	KPC	0.0523571	0.673648	5.10299	0	0	0	0	0	0	0	0	0	0
GTCAAGTGTGCACGAA-1-2-0	A484_3	A484	KPC	9.6399	5.8731	0	0	0	0	0	0	0	0	0	0	0
GTCAAGTTCATTGCGA-1-2-0	A484_3	A484	KPC	11.4757	4.809	0	0	0	0	0	0	0	0	0	0	0
GTCAAGTTCCAGATCA-1-2-0	A484_3	A484	KPC	-3.32264	1.66074	4.62058	0	2.40291	0	0	0	0	0	3.04978	0	0
GTCAAGTTCCCTAACC-1-2-0	A484_3	A484	KPC	0.405756	4.50521	4.5725	0	0	0	0	0	0	0	0	3.88963	0
GTCACAATCCCATTAT-1-2-0	A484_3	A484	KPC	7.31731	5.48774	0	0	4.5244	0	0	0	0	0	0	0	0
GTCACAATCTGATACG-1-2-0	A484_3	A484	KPC	1.19837	2.5807	4.14247	0	0	0	0	0	0	0	0	0	0
GTCACGGAGCTAGTGG-1-2-0	A484_3	A484	KPC	4.56266	7.36444	0	0	0	4.79381	0	5.48281	0	0	0	0	0
GTCACGGAGGCATGGT-1-2-0	A484_3	A484	KPC	10.6839	6.66639	0	0	0	0	0	0	0	0	0	0	0
GTCCTCAAGATCGATA-1-2-0	A484_3	A484	KPC	10.8926	5.8913	0	0	0	0	0	0	0	0	0	0	0
GTCCTCAAGCAATCTC-1-2-0	A484_3	A484	KPC	0.616214	4.36648	4.98059	0	0	0	0	0	0	0	0	3.6147	3.6147
GTCCTCAAGTTCGCAT-1-2-0	A484_3	A484	KPC	-2.19717	2.19307	3.54932	0	0	0	0	0	0	0	0	0	0
GTCGGGTCAAAGGTGC-1-2-0	A484_3	A484	KPC	10.6955	5.1918	0	0	0	0	0	0	0	0	0	0	0
GTCGGGTGTGATGCCC-1-2-0	A484_3	A484	KPC	0.356074	5.52076	0	0	0	4.14003	0	0	0	0	0	0	0
GTCGTAATCAAACGGG-1-2-0	A484_3	A484	KPC	1.31971	2.92253	4.5321	0	0	0	0	0	0	0	0	3.84966	4.5321
GTCGTAATCTCGTTTA-1-2-0	A484_3	A484	KPC	0.144284	5.2833	4.86682	0	0	0	0	0	0	0	0	0	0
GTCTTCGAGGAGTCTG-1-2-0	A484_3	A484	KPC	-2.1789	6.56021	0	0	0	0	4.04786	0	0	0	0	3.37202	0
GTCTTCGAGTACGCCC-1-2-0	A484_3	A484	KPC	0.0706795	4.1606	4.86395	0	0	0	0	0	0	0	0	0	0
GTGAAGGAGAAACGCC-1-2-0	A484_3	A484	KPC	1.88986	6.27941	5.50167	0	0	0	0	0	0	0	0	0	0
GTGAAGGAGACACTAA-1-2-0	A484_3	A484	KPC	2.19775	3.58255	5.47528	0	0	0	0	0	0	0	0	0	0
GTGAAGGTCATCACCC-1-2-0	A484_3	A484	KPC	2.53255	4.67958	5.09582	0	0	0	0	0	0	0	0	0	0
GTGCAGCTCACTCCTG-1-2-0	A484_3	A484	KPC	11.2321	4.59614	0	0	0	0	0	0	0	0	0	0	0
GTGCATATCATGCTCC-1-2-0	A484_3	A484	KPC	3.03571	3.46297	0	0	0	0	0	0	0	0	0	0	0
GTGCGGTGTAAATGTG-1-2-0	A484_3	A484	KPC	-0.0323193	0.313241	4.18846	0	0	0	0	0	0	0	0	3.11973	0
GTGCGGTTCAGGTTCA-1-2-0	A484_3	A484	KPC	-1.50562	6.16213	0	0	0	0	4.31957	3.63964	0	0	0	0	0
GTGCGGTTCAGTCAGT-1-2-0	A484_3	A484	KPC	2.82994	3.57262	4.19509	0	0	0	0	0	0	0	0	0	0
GTGCGGTTCGGTGTTA-1-2-0	A484_3	A484	KPC	1.9608	5.37424	0	0	0	0	0	0	4.77092	0	0	0	0
GTGCGGTTCTGGCGAC-1-2-0	A484_3	A484	KPC	-0.777013	0.57891	5.38393	0	0	0	0	0	0	0	0	0	0
GTGCTTCAGCTAGCCC-1-2-0	A484_3	A484	KPC	10.5922	7.15728	0	0	5.10392	0	0	0	0	0	0	0	0
GTGGGTCAGTCGTTTG-1-2-0	A484_3	A484	KPC	1.39999	3.15429	5.00249	0	0	0	0	0	0	0	0	4.60038	0
GTGTTAGGTCGGCATC-1-2-0	A484_3	A484	KPC	1.6648	3.494	5.98562	0	0	0	0	0	0	0	0	0	3.70541
GTTAAGCTCCTCAACC-1-2-0	A484_3	A484	KPC	9.14872	4.94789	0	0	0	0	0	0	0	0	0	0	0
GTTACAGCATCGGAAG-1-2-0	A484_3	A484	KPC	-0.927872	9.25724	0	0	0	0	4.56966	0	0	0	0	0	0
GTTCATTAGTAGCCGA-1-2-0	A484_3	A484	KPC	-0.0929862	3.31649	5.17254	0	0	0	0	0	0	0	0	3.80311	0
GTTCATTGTACCTACA-1-2-0	A484_3	A484	KPC	-0.73827	3.22698	0	0	0	0	0	0	0	0	0	0	0
GTTCGGGAGTACGCGA-1-2-0	A484_3	A484	KPC	3.90228	6.42699	0	0	0	0	0	0	0	0	0	0	0
GTTCGGGTCAAAGTAG-1-2-0	A484_3	A484	KPC	10.1154	4.88465	0	0	0	0	0	0	0	0	0	0	0
GTTCTCGCATGGATGG-1-2-0	A484_3	A484	KPC	2.49202	4.11917	5.17385	0	0	0	0	0	0	0	0	0	0
GTTTCTATCACAATGC-1-2-0	A484_3	A484	KPC	7.76529	2.32288	0	0	4.68328	0	0	0	0	0	0	0	0
TAAACCGCACCTGGTG-1-2-0	A484_3	A484	KPC	3.77239	5.24464	4.63109	0	0	0	0	0	0	0	0	0	0
TAAGCGTCATCACCCT-1-2-0	A484_3	A484	KPC	10.4622	7.06744	0	0	0	0	0	0	0	0	0	0	0
TAAGCGTTCTTTAGTC-1-2-0	A484_3	A484	KPC	2.50684	7.98216	0	0	0	0	0	4.3429	0	0	0	0	0
TAAGTGCTCCGTTGTC-1-2-0	A484_3	A484	KPC	1.94468	2.33167	5.07309	0	0	0	0	0	0	0	0	0	0
TACCTTACAGGGTACA-1-2-0	A484_3	A484	KPC	11.1362	4.77191	0	0	0	0	0	0	0	0	0	0	4.73391
TACCTTAGTTGAACTC-1-2-0	A484_3	A484	KPC	10.0587	6.02295	0	0	0	0	0	0	0	0	0	0	0
TACGGATAGGCCGAAT-1-2-0	A484_3	A484	KPC	11.7501	5.11277	0	0	0	0	0	0	0	0	0	4.65452	0
TACGGATGTCGGGTCT-1-2-0	A484_3	A484	KPC	0.825524	3.36713	4.66801	0	0	0	0	0	0	0	0	0	4.66801
TACGGGCTCACAAACC-1-2-0	A484_3	A484	KPC	-0.199568	3.64106	5.54558	0	0	0	0	0	0	0	4.45474	3.77315	0
TACGGGCTCTCTGTCG-1-2-0	A484_3	A484	KPC	10.7889	6.75359	0	0	0	0	0	0	0	0	0	0	0
TACGGTAGTATAGGTA-1-2-0	A484_3	A484	KPC	0.109707	6.18096	0	0	0	0	0	0	4.25688	0	4.25688	4.25688	0
TACGGTATCCGCGTTT-1-2-0	A484_3	A484	KPC	-0.493296	3.66254	4.11749	0	0	0	0	0	0	0	3.44049	0	0
TACGGTATCGGTTAAC-1-2-0	A484_3	A484	KPC	11.4551	5.61551	0	0	4.65246	0	0	0	0	0	0	0	0
TACTCGCTCTAGCACA-1-2-0	A484_3	A484	KPC	-1.7935	8.17119	0	0	0	0	4.7412	0	0	0	0	4.05675	0
TACTTACTCCAAGTAC-1-2-0	A484_3	A484	KPC	9.51906	3.97643	0	0	4.15536	0	0	0	0	0	0	0	0
TACTTGTTCCTATTCA-1-2-0	A484_3	A484	KPC	0.843393	3.65015	4.9043	0	0	0	0	0	0	0	0	0	0
TACTTGTTCGTAGGAG-1-2-0	A484_3	A484	KPC	1.41407	5.24121	0	0	0	0	0	0	0	0	0	0	0
TAGACCACACTGAAGG-1-2-0	A484_3	A484	KPC	-1.28093	4.11904	5.12863	0	0	0	0	0	0	0	0	3.54261	0
TAGAGCTCATACTCTT-1-2-0	A484_3	A484	KPC	0.416371	0.65952	4.09314	0	0	0	0	0	0	0	0	0	0
TAGAGCTGTTCCACGG-1-2-0	A484_3	A484	KPC	-0.228335	3.5841	4.68133	0	0	0	0	0	0	0	0	3.60108	0
TAGAGCTTCACTGGGC-1-2-0	A484_3	A484	KPC	8.9972	3.32132	0	0	3.65713	0	0	0	0	0	0	0	0
TAGAGCTTCACTTCAT-1-2-0	A484_3	A484	KPC	8.64554	4.13912	0	0	4.24732	0	0	0	0	0	0	0	0
TAGCCGGCAAACCTAC-1-2-0	A484_3	A484	KPC	2.68686	5.27775	0	0	0	0	0	0	4.11482	0	0	4.11482	0
TAGGCATCAATCAGAA-1-2-0	A484_3	A484	KPC	-3.03075	2.65899	5.07181	0	0	0	0	0	0	0	3.42465	2.38912	2.38912
TAGTGGTCAGGCTCAC-1-2-0	A484_3	A484	KPC	9.60334	4.47324	0	0	0	0	0	0	0	0	0	0	0
TAGTGGTGTTCAGACT-1-2-0	A484_3	A484	KPC	0.162883	1.80767	3.52518	0	0	0	0	0	0	0	3.52518	0	0
TATCAGGAGAATGTGT-1-2-0	A484_3	A484	KPC	-2.16036	2.85715	4.56494	0	0	0	0	0	0	0	0	0	0
TATCAGGAGGTGTGGT-1-2-0	A484_3	A484	KPC	3.12507	5.52686	0	0	0	0	0	0	0	0	0	0	0
TATCAGGCATGACGGA-1-2-0	A484_3	A484	KPC	9.81547	5.49905	0	0	0	0	0	0	0	0	0	0	0
TATCTCAAGGAGTAGA-1-2-0	A484_3	A484	KPC	9.06602	1.91079	0	0	5.11373	0	0	0	0	0	0	0	3.35159
TATCTCACAGCTTCGG-1-2-0	A484_3	A484	KPC	11.0893	6.30966	0	0	0	0	0	0	0	0	0	0	0
TATGCCCAGGGTGTGT-1-2-0	A484_3	A484	KPC	2.12538	1.76857	5.15482	0	0	0	0	0	0	0	0	0	3.7857
TATTACCCAGCGATCC-1-2-0	A484_3	A484	KPC	-0.131683	3.82524	0	0	0	0	0	0	0	0	0	3.70078	0
TATTACCTCCACGTGG-1-2-0	A484_3	A484	KPC	-2.1128	2.59032	3.50822	0	0	4.58666	0	0	0	0	3.50822	0	3.90365
TCAACGACATAGAAAC-1-2-0	A484_3	A484	KPC	-1.79476	7.54812	0	0	0	3.83714	4.92128	0	3.83714	0	0	0	0
TCAACGATCTTGAGGT-1-2-0	A484_3	A484	KPC	1.48177	3.85594	5.10446	0	0	0	0	0	0	0	0	0	0
TCAATCTCATAGAAAC-1-2-0	A484_3	A484	KPC	-0.0408628	2.71613	0	0	0	3.79245	0	0	0	0	0	3.79245	0
TCACGAACATTACGAC-1-2-0	A484_3	A484	KPC	0.294209	6.13402	4.1938	0	0	0	0	4.1938	0	0	0	0	0
TCACGAATCTTAGAGC-1-2-0	A484_3	A484	KPC	5.68891	5.32687	0	0	0	0	0	0	0	0	0	0	0
TCAGCTCAGCTATGCT-1-2-0	A484_3	A484	KPC	0.338096	2.64511	4.97823	0	0	0	0	0	0	3.39596	0	3.39596	0
TCAGGATCACCTCGTT-1-2-0	A484_3	A484	KPC	1.35667	4.77652	0	0	0	0	0	0	0	0	0	0	0
TCAGGATTCACAGTAC-1-2-0	A484_3	A484	KPC	7.83842	3.39595	0	0	0	0	0	3.96829	0	0	0	0	0
TCAGGATTCTTGTACT-1-2-0	A484_3	A484	KPC	10.1329	3.93677	0	0	4.33024	0	0	0	0	0	0	0	0
TCAGGTACAAACGTGG-1-2-0	A484_3	A484	KPC	3.31731	7.54919	0	0	0	4.9083	0	0	0	0	0	0	0
TCAGGTATCTGACCTC-1-2-0	A484_3	A484	KPC	-0.281287	3.0454	4.43108	0	0	0	0	0	0	0	0	3.74976	3.74976
TCATTTGCATGTCCTC-1-2-0	A484_3	A484	KPC	9.94834	5.52852	0	4.60233	0	0	0	0	0	0	0	0	0
TCCACACAGTGCTGCC-1-2-0	A484_3	A484	KPC	10.6591	3.23449	0	0	0	0	0	0	0	0	0	0	0
TCCACACGTCTCCCTA-1-2-0	A484_3	A484	KPC	11.5581	5.63633	0	0	5.44421	0	0	0	0	0	0	4.75538	0
TCCCGATAGTTAGGTA-1-2-0	A484_3	A484	KPC	5.12584	6.68038	0	0	0	0	0	0	0	0	0	0	0
TCCCGATTCATAAAGG-1-2-0	A484_3	A484	KPC	-0.826789	6.40804	0	0	0	0	0	0	0	3.38653	0	0	4.46234
TCGAGGCGTAGAGCTG-1-2-0	A484_3	A484	KPC	2.22215	6.03251	0	0	0	0	0	0	0	0	0	0	0
TCGAGGCGTTTGTTTC-1-2-0	A484_3	A484	KPC	10.6552	6.50427	0	0	0	0	0	0	0	0	0	0	0
TCGCGTTAGGGCTCTC-1-2-0	A484_3	A484	KPC	0.121639	4.10548	5.09865	0	0	0	0	0	0	0	0	0	0
TCGCGTTTCTTGTCAT-1-2-0	A484_3	A484	KPC	-0.178337	3.27867	0	0	0	0	0	0	0	0	0	0	0
TCGGTAAAGGGATGGG-1-2-0	A484_3	A484	KPC	0.356785	0.886723	5.24308	0	0	0	0	0	0	0	0	0	0
TCGTACCAGAAACGCC-1-2-0	A484_3	A484	KPC	-1.33893	8.46723	0	0	0	0	4.98167	0	0	0	0	0	0
TCGTAGATCTTCGAGA-1-2-0	A484_3	A484	KPC	9.99354	5.84238	0	4.35496	5.04167	0	0	4.35496	0	0	0	0	0
TCTATTGTCCGTAGTA-1-2-0	A484_3	A484	KPC	-2.15476	0.574893	4.78868	0	0	0	0	0	0	0	0	0	0
TCTCATAAGGCTAGCA-1-2-0	A484_3	A484	KPC	2.21112	5.22713	0	0	0	0	0	0	0	0	0	0	0
TCTCTAAGTGGGTATG-1-2-0	A484_3	A484	KPC	7.85956	5.40217	0	0	0	0	0	0	0	0	0	0	0
TCTCTAATCAACGAAA-1-2-0	A484_3	A484	KPC	1.56038	8.77618	0	0	0	0	0	0	0	0	0	0	0
TCTGGAACACAGAGGT-1-2-0	A484_3	A484	KPC	11.6133	5.18475	0	0	0	0	0	0	0	0	0	0	0
TGACAACAGTGGACGT-1-2-0	A484_3	A484	KPC	11.761	5.03899	0	0	0	0	0	0	0	0	0	0	0
TGACAACCAGCGATCC-1-2-0	A484_3	A484	KPC	11.2071	5.82056	0	0	0	0	0	0	0	0	0	0	0
TGACTAGAGCCAACAG-1-2-0	A484_3	A484	KPC	7.38355	5.41014	0	0	0	0	0	0	0	0	0	4.61909	0
TGACTAGAGGTAGCTG-1-2-0	A484_3	A484	KPC	-1.94898	3.05717	3.95665	0	0	0	0	0	0	0	0	0	3.28245
TGACTAGTCATTGCGA-1-2-0	A484_3	A484	KPC	-0.415468	3.23624	3.8178	0	0	0	0	3.14639	0	0	0	0	0
TGACTTTAGAGTACCG-1-2-0	A484_3	A484	KPC	5.80258	5.40628	0	0	0	0	0	0	0	0	0	0	0
TGACTTTAGCATCATC-1-2-0	A484_3	A484	KPC	10.4201	4.87812	0	0	0	0	0	0	0	0	0	0	0
TGACTTTCAAACCTAC-1-2-0	A484_3	A484	KPC	-1.93208	1.64454	3.06397	0	0	0	0	0	0	0	0	0	0
TGAGCATTCGCCGTGA-1-2-0	A484_3	A484	KPC	9.05308	3.73414	0	0	4.08104	0	0	0	0	0	0	0	0
TGAGCCGAGTCCATAC-1-2-0	A484_3	A484	KPC	-0.0210141	2.2321	0	0	0	0	0	0	0	0	0	0	0
TGAGGGAGTCAGCTAT-1-2-0	A484_3	A484	KPC	0.0179929	1.53225	4.02978	0	0	0	0	0	0	0	0	3.35426	0
TGATTTCCAAGACACG-1-2-0	A484_3	A484	KPC	9.53313	3.56651	0	0	0	0	0	0	0	0	0	0	0
TGATTTCCACACCGCA-1-2-0	A484_3	A484	KPC	11.0196	4.70275	0	0	0	0	0	0	0	0	0	0	0
TGCACCTTCAGTTTGG-1-2-0	A484_3	A484	KPC	0.953438	4.75968	4.73951	0	0	0	0	0	0	0	0	0	0
TGCACCTTCATGCTCC-1-2-0	A484_3	A484	KPC	0.219923	4.09365	4.53666	0	0	0	0	0	0	0	0	0	0
TGCCAAAGTGCACTTA-1-2-0	A484_3	A484	KPC	-2.18259	1.95641	2.99432	0	0	0	4.05898	0	0	0	2.99432	4.05898	0
TGCCCTACACTGCCAG-1-2-0	A484_3	A484	KPC	3.94536	5.35053	3.84651	0	0	0	0	0	0	0	0	0	0
TGCCCTAGTACCGTAT-1-2-0	A484_3	A484	KPC	1.41755	3.94686	4.99033	0	0	0	0	0	0	0	0	0	0
TGCGGGTCACCCATGG-1-2-0	A484_3	A484	KPC	-0.118265	-0.686163	3.89186	0	0	0	0	0	0	0	0	0	0
TGCGGGTCATGGTCTA-1-2-0	A484_3	A484	KPC	9.79029	3.82099	0	0	0	0	0	0	0	0	0	0	0
TGCGTGGGTGGGTATG-1-2-0	A484_3	A484	KPC	3.89501	8.25785	0	0	0	0	0	0	0	0	0	0	0
TGCTACCTCTAACTCT-1-2-0	A484_3	A484	KPC	0.282832	4.97214	5.54685	0	0	0	0	0	0	0	0	3.7744	0
TGCTGCTAGATGGGTC-1-2-0	A484_3	A484	KPC	-0.0978974	5.25343	4.44056	0	0	0	0	0	0	0	0	3.75913	0
TGCTGCTAGGCTCTTA-1-2-0	A484_3	A484	KPC	8.58781	4.01031	0	0	0	0	0	0	0	0	0	0	0
TGGACGCCATATACGC-1-2-0	A484_3	A484	KPC	1.31878	8.79557	0	0	0	4.45558	0	0	0	0	0	0	0
TGGACGCTCAACACCA-1-2-0	A484_3	A484	KPC	10.0804	3.4281	0	0	4.85002	0	0	4.16467	0	0	0	0	0
TGGCCAGAGTCAAGGC-1-2-0	A484_3	A484	KPC	-0.0973828	3.4966	3.53644	0	0	0	0	0	0	0	0	0	3.53644
TGGCCAGCAAACAACA-1-2-0	A484_3	A484	KPC	10.2381	6.85823	0	0	0	0	0	0	0	0	0	0	0
TGGCGCAGTCCAACTA-1-2-0	A484_3	A484	KPC	2.45143	5.01118	4.74346	0	0	0	0	0	0	0	0	0	0
TGGCTGGTCCCAAGTA-1-2-0	A484_3	A484	KPC	0.658813	3.1761	4.94269	0	0	0	0	0	0	0	0	0	0
TGGGAAGCACGAGAGT-1-2-0	A484_3	A484	KPC	9.5808	4.1812	0	0	5.25856	0	0	0	0	0	0	0	0
TGGGAAGGTCAAAGAT-1-2-0	A484_3	A484	KPC	-1.7	6.84673	0	0	0	0	0	0	0	0	0	0	0
TGGGCGTAGTTTAGGA-1-2-0	A484_3	A484	KPC	0.726955	3.95789	5.50086	0	0	0	0	0	0	0	0	0	0
TGGGCGTGTGACGCCT-1-2-0	A484_3	A484	KPC	1.37727	5.56585	0	0	0	0	0	0	0	0	0	0	0
TGGGCGTGTGCGAAAC-1-2-0	A484_3	A484	KPC	0.364063	3.17502	0	0	0	0	0	0	0	0	0	3.87704	0
TGGTTAGAGGAGTACC-1-2-0	A484_3	A484	KPC	0.408197	3.53931	5.5772	0	0	0	0	0	0	0	0	0	0
TGGTTCCGTCCGTTAA-1-2-0	A484_3	A484	KPC	10.6613	5.77447	0	0	0	0	0	0	0	0	0	0	0
TGTCCCAAGCTGGAAC-1-2-0	A484_3	A484	KPC	9.40517	3.04239	4.62208	3.93871	0	0	0	0	0	0	0	0	0
TGTCCCATCATGTGGT-1-2-0	A484_3	A484	KPC	1.13515	3.53315	5.62986	0	0	0	0	0	0	0	0	0	0
TGTCCCATCTCTGTCG-1-2-0	A484_3	A484	KPC	-0.0483917	3.23472	3.48724	0	0	0	0	0	0	0	0	0	0
TGTGGTATCAAAGTAG-1-2-0	A484_3	A484	KPC	0.596808	3.57002	4.04896	0	0	0	0	0	0	0	0	0	0
TGTTCCGAGAATGTGT-1-2-0	A484_3	A484	KPC	3.69731	5.73652	0	0	0	0	0	0	0	0	0	0	0
TGTTCCGGTGGTTTCA-1-2-0	A484_3	A484	KPC	-0.876107	-0.0416149	4.89096	0	0	0	0	0	0	0	0	0	0
TGTTCCGTCCTTCAAT-1-2-0	A484_3	A484	KPC	0.169052	3.98905	3.33239	0	0	0	0	0	0	0	0	4.00752	0
TTAGGCAAGGCTAGGT-1-2-0	A484_3	A484	KPC	1.13239	2.54863	3.88029	0	0	0	0	0	0	0	0	0	0
TTAGGCACAGTTCATG-1-2-0	A484_3	A484	KPC	0.0425876	8.01436	0	0	0	0	0	4.24055	0	0	0	0	0
TTAGGCAGTTCGTCTC-1-2-0	A484_3	A484	KPC	8.92816	3.37882	4.75766	0	0	0	0	0	0	0	0	0	0
TTAGTTCCAGCGAACA-1-2-0	A484_3	A484	KPC	-1.74602	1.16274	4.5476	0	0	0	0	0	0	0	0	0	0
TTATGCTCACTGTTAG-1-2-0	A484_3	A484	KPC	10.4576	5.73444	0	0	0	0	0	0	0	0	0	0	0
TTCCCAGCACCATCCT-1-2-0	A484_3	A484	KPC	1.10267	0.716289	4.41602	0	0	0	0	0	0	0	0	3.73488	3.73488
TTCGAAGAGGAATCGC-1-2-0	A484_3	A484	KPC	1.25374	9.62392	0	0	0	0	0	0	0	0	0	0	0
TTCGAAGAGTGAAGAG-1-2-0	A484_3	A484	KPC	0.959082	0.307127	4.76802	0	0	0	0	0	0	0	0	0	0
TTCGAAGGTGTGTGCC-1-2-0	A484_3	A484	KPC	2.46722	3.70206	4.30109	0	0	0	0	0	4.30109	4.30109	0	0	0
TTCGGTCTCCTGTACC-1-2-0	A484_3	A484	KPC	9.95545	4.18784	0	4.09778	0	0	0	0	0	0	0	0	0
TTCTACATCAGGTAAA-1-2-0	A484_3	A484	KPC	9.83243	5.49449	0	0	0	0	0	0	0	0	0	0	0
TTCTACATCCAAATGC-1-2-0	A484_3	A484	KPC	0.29367	7.63255	0	0	0	4.13035	0	0	0	0	0	0	0
TTCTCCTCACCAGGCT-1-2-0	A484_3	A484	KPC	8.11502	1.67669	0	0	0	0	0	0	0	0	0	0	0
TTCTCCTGTATTAGCC-1-2-0	A484_3	A484	KPC	10.5931	6.75267	0	0	0	0	0	0	0	0	0	0	0
TTCTCCTTCGTCCAGG-1-2-0	A484_3	A484	KPC	10.3511	4.26632	0	0	0	0	0	0	0	0	0	0	0
TTCTTAGCAATTGCTG-1-2-0	A484_3	A484	KPC	6.88436	2.52008	0	0	0	0	0	3.82874	0	0	0	0	0
TTCTTAGCACCTGGTG-1-2-0	A484_3	A484	KPC	1.02528	4.31569	3.91965	0	0	0	0	0	0	0	0	0	0
TTGAACGGTCTGCGGT-1-2-0	A484_3	A484	KPC	9.60712	5.23561	0	0	0	0	0	0	0	0	0	0	0
TTGAACGGTTAAGACA-1-2-0	A484_3	A484	KPC	5.86134	4.47464	0	0	0	0	0	0	3.89292	0	0	0	0
TTGAACGTCGGTTAAC-1-2-0	A484_3	A484	KPC	9.90015	2.89907	0	3.95766	3.95766	0	0	3.95766	0	0	0	0	0
TTGACTTAGGGTTTCT-1-2-0	A484_3	A484	KPC	5.11933	2.97881	5.04686	0	0	0	0	0	0	0	0	0	0
TTGGAACCAGGTGGAT-1-2-0	A484_3	A484	KPC	-3.44538	1.47052	3.30856	0	0	2.28054	2.28054	0	0	0	0	0	2.28054
TTGGAACGTATCACCA-1-2-0	A484_3	A484	KPC	4.13711	4.53406	0	0	0	0	0	0	0	0	0	0	0
TTGGCAATCACCCGAG-1-2-0	A484_3	A484	KPC	-1.30628	2.78741	4.41199	0	0	0	0	0	0	0	0	3.7309	0
TTGTAGGCAGATTGCT-1-2-0	A484_3	A484	KPC	4.44896	6.35378	5.12863	0	0	0	0	0	0	0	0	0	0
TTGTAGGTCCCGGATG-1-2-0	A484_3	A484	KPC	5.5049	3.95806	0	0	4.845	0	0	4.44346	0	0	0	0	0
TTTACTGCATTAGGCT-1-2-0	A484_3	A484	KPC	9.50136	2.61241	0	0	4.43026	0	0	0	0	0	0	0	0
TTTACTGTCCACGTGG-1-2-0	A484_3	A484	KPC	11.3097	5.30993	0	0	0	0	0	0	0	0	0	0	0
TTTACTGTCCATTCTA-1-2-0	A484_3	A484	KPC	9.06067	6.17333	0	4.29966	0	0	0	0	0	0	0	0	0
TTTATGCTCTCTTGAT-1-2-0	A484_3	A484	KPC	1.11418	4.30465	4.12974	0	0	0	0	0	0	0	0	4.12974	0
TTTCCTCAGCGATAGC-1-2-0	A484_3	A484	KPC	0.189853	3.34402	4.40597	0	0	0	0	0	0	0	0	3.72496	3.72496
TTTCCTCGTCCTCTTG-1-2-0	A484_3	A484	KPC	-0.964334	3.1591	4.9706	0	0	0	0	0	0	0	4.28436	0	0
TTTGGTTAGACATAAC-1-2-0	A484_3	A484	KPC	-0.102003	3.6752	4.80056	0	0	0	0	0	0	0	3.71827	0	0
TTTGGTTTCTTTACAC-1-2-0	A484_3	A484	KPC	9.97567	3.11082	0	0	5.3285	0	0	0	0	0	0	0	0
TTTGTCACATTCGACA-1-2-0	A484_3	A484	KPC	-1.16846	2.41055	5.03894	0	0	0	0	0	0	0	0	0	0
TTTGTCATCCAGAAGG-1-2-0	A484_3	A484	KPC	9.14011	4.07701	0	0	4.13699	0	0	0	0	0	0	0	0
AAACGGGCACGACGAA-1-3-0	A484_4	A484	KPC	-0.542579	4.04073	4.41723	0	0	0	0	0	0	0	0	0	0
AAAGATGCAGCAGTTT-1-3-0	A484_4	A484	KPC	2.69185	6.20608	5.83568	0	0	0	0	0	0	0	0	0	0
AAAGCAAAGAGGGCTT-1-3-0	A484_4	A484	KPC	3.66781	2.85707	5.17647	0	0	0	0	0	0	0	0	0	0
AAATGCCGTCATACTG-1-3-0	A484_4	A484	KPC	7.94132	2.87204	3.9734	0	0	0	0	0	0	0	0	0	0
AAATGCCTCGGAAACG-1-3-0	A484_4	A484	KPC	4.32379	7.29557	0	0	0	0	0	0	0	0	0	0	0
AACACGTCAATCTGCA-1-3-0	A484_4	A484	KPC	1.36154	5.58287	5.09582	0	0	0	0	0	0	0	4.40878	0	0
AACACGTTCCGTTGCT-1-3-0	A484_4	A484	KPC	0.199079	9.7654	0	0	0	0	0	0	0	0	0	0	0
AACACGTTCTTTACAC-1-3-0	A484_4	A484	KPC	6.08399	4.54761	0	0	0	0	0	0	0	4.03087	0	0	0
AACCATGAGACAGGCT-1-3-0	A484_4	A484	KPC	9.22126	6.90145	0	0	0	0	0	0	0	0	0	0	0
AACCATGCAGCTCCGA-1-3-0	A484_4	A484	KPC	2.29639	8.5453	0	0	0	0	0	5.01678	0	0	0	0	0
AACCATGGTGTGACGA-1-3-0	A484_4	A484	KPC	0.956292	2.15403	0	0	0	0	0	0	0	0	0	0	0
AACCGCGGTTCATGGT-1-3-0	A484_4	A484	KPC	11.2866	6.56887	0	0	0	0	0	0	0	0	0	0	0
AACGTTGAGATCCCGC-1-3-0	A484_4	A484	KPC	9.09865	2.72575	0	0	4.06572	0	0	0	0	0	0	0	0
AACTCAGAGAGGGCTT-1-3-0	A484_4	A484	KPC	-3.58782	1.10661	3.48553	0	0	1.99169	0	0	0	0	0	1.99169	0
AACTCAGGTTGGACCC-1-3-0	A484_4	A484	KPC	3.97178	5.53981	0	0	0	0	0	0	0	0	0	0	0
AACTCCCAGGTGTTAA-1-3-0	A484_4	A484	KPC	-0.324702	-0.183204	5.43425	0	0	0	0	0	0	0	0	3.74895	0
AACTCTTGTTCCGTCT-1-3-0	A484_4	A484	KPC	11.4447	5.51732	0	4.78435	5.47331	0	0	0	0	0	0	0	0
AACTCTTTCGGTTCGG-1-3-0	A484_4	A484	KPC	8.05797	3.66223	0	0	4.97594	0	0	0	0	0	0	0	0
AACTGGTGTACTCTCC-1-3-0	A484_4	A484	KPC	9.16163	6.44828	0	4.49682	0	0	0	0	0	0	0	0	0
AACTGGTGTCAGAATA-1-3-0	A484_4	A484	KPC	0.488428	6.06228	4.72557	0	0	0	0	0	4.04124	0	0	0	0
AACTGGTTCGTGACAT-1-3-0	A484_4	A484	KPC	3.83195	4.64898	5.27293	0	0	0	0	0	0	0	0	0	0
AAGACCTGTTACCAGT-1-3-0	A484_4	A484	KPC	3.54061	5.40802	5.60987	0	0	0	0	0	0	0	0	0	0
AAGCCGCAGGCTACGA-1-3-0	A484_4	A484	KPC	10.0039	4.21151	0	0	5.81747	0	0	0	0	0	0	0	0
AAGGAGCAGGCGACAT-1-3-0	A484_4	A484	KPC	10.8233	6.60209	0	0	0	0	0	0	0	0	0	0	0
AAGTCTGCAGTAACGG-1-3-0	A484_4	A484	KPC	5.0608	5.3495	0	0	0	0	0	4.76687	0	0	0	0	0
AAGTCTGCAGTCCTTC-1-3-0	A484_4	A484	KPC	2.34121	3.30866	4.84375	0	0	0	0	0	0	0	0	0	0
AATCCAGAGAGTACCG-1-3-0	A484_4	A484	KPC	1.13424	3.10987	5.38197	0	0	0	0	0	0	0	4.00938	0	0
AATCCAGGTATCGCAT-1-3-0	A484_4	A484	KPC	11.5427	5.10893	0	0	0	0	0	0	0	0	0	0	0
ACACCAATCCAAACAC-1-3-0	A484_4	A484	KPC	10.454	6.27824	0	0	6.1215	0	0	0	0	0	0	0	0
ACACCCTAGAAACCAT-1-3-0	A484_4	A484	KPC	6.68743	2.09504	0	0	4.55605	0	0	0	0	3.20078	0	0	0
ACAGCCGCAAGGGTCA-1-3-0	A484_4	A484	KPC	3.51354	5.8562	5.29636	0	0	0	0	0	0	0	0	0	0
ACAGCCGCAGCTCCGA-1-3-0	A484_4	A484	KPC	4.75589	6.85053	0	0	0	0	0	0	0	0	0	0	0
ACATACGAGCCTTGAT-1-3-0	A484_4	A484	KPC	10.9835	5.10943	0	0	0	0	0	0	0	0	0	0	0
ACATACGGTGAAATCA-1-3-0	A484_4	A484	KPC	7.67615	2.43361	0	0	0	0	0	0	0	0	0	0	0
ACATCAGTCGGACAAG-1-3-0	A484_4	A484	KPC	3.51024	5.36728	5.6642	0	0	0	0	0	0	0	0	0	0
[truncated: 11,945 more rows]

## Sheet: 6C
cluster	B16_NTX_1	B16_NTX_2	B16_NTX_3	B16_NTX_4	KPC_NTX_1	KPC_NTX_2	KPC_NTX_3	KPC_NTX_4	KPC_NTX_5	B16_aPD1_1	B16_aPD1_2	B16_aPD1_3	B16_aPD1_4	KPC_aPD1_1	KPC_aPD1_2	KPC_aPD1_4	KPC_aPD1_5	B16_AC484_1	B16_AC484_2	B16_AC484_3	B16_AC484_4	KPC_AC484_1	KPC_AC484_2	KPC_AC484_3	KPC_AC484_4	KPC_AC484_5	KPC_AC484_6
CD4+	2.40838	5.73951	1.45695	3.9801	6.52819	9.64126	9.67742	12.6521	5.45775	18.5455	25.8649	19.8333	19.3548	11.9816	10.0858	7.25034	11.7647	5.00736	7.46667	11.6431	6.20525	5.80411	6.4877	6.55629	4.30309	8.39446	6.70436
CD8+ Effectors	1.98953	4.85651	0.794702	0.331675	0	0.224215	0	1.70316	0	0.242424	0.164745	0.333333	0.111235	0.921659	0.429185	1.64159	0	17.9676	15.6	14.7987	10.9785	18.8029	20.8054	17.7483	8.32554	5.54197	7.83522
CD8+	1.88482	0.883002	1.5894	2.48756	18.3976	6.05381	11.828	3.89294	65.1408	11.3939	12.1911	11.6667	4.67186	3.68664	30.9013	16.4159	16.4706	0.589102	1.06667	2.17628	1.19332	1.02781	1.78971	1.52318	2.80636	0.814996	2.34249
Early Effector CD8+	19.4764	3.09051	14.0397	8.29187	11.276	12.1076	15.0538	14.8418	2.28873	16.1212	12.8501	27.3333	25.3615	6.45161	13.0901	25.3078	11.1765	10.4566	18.2667	8.37867	4.53461	16.445	16.5548	17.2185	30.3087	17.0334	22.2132
Foxp3+Cd4+	8.58639	7.50552	12.1854	5.97015	5.34125	3.81166	9.13978	2.6764	1.93662	5.45455	3.13015	5.16667	3.33704	2.76498	6.22318	1.50479	8.82353	1.7673	2.13333	2.61153	4.77327	3.08343	2.68456	2.38411	1.68382	3.17848	2.26171
Gzmb High NK Cells	11.9372	32.4503	9.66887	19.2371	9.19881	14.1256	6.45161	9.48905	1.40845	1.93939	1.31796	0.333333	1.00111	38.7097	6.65236	15.7319	10.5882	34.3152	25.7333	23.9391	39.8568	22.8537	21.7002	21.457	23.2928	27.0579	31.7447
Mki67+CD8	1.67539	5.51876	1.0596	0.66335	2.07715	3.58744	1.07527	4.13625	0.176056	4	2.47117	6.33333	8.56507	1.84332	0.858369	2.18878	0.588235	17.0839	15.7333	18.8248	16.4678	11.3059	13.7211	10.9272	5.145	6.60147	4.20032
Mki67+CD8+Tox+	33.2984	14.3488	42.1192	33.3333	10.6825	28.9238	14.5161	25.5474	7.21831	1.93939	1.31796	2.16667	0.778643	4.14747	9.01288	11.7647	11.7647	1.47275	2.13333	1.63221	1.43198	6.83192	4.62342	7.28477	8.51263	5.21597	4.6042
Gzmb low NK Cells	1.67539	10.596	1.0596	1.49254	22.5519	7.3991	15.0538	13.1387	5.80986	33.2121	33.4432	22.1667	30.2558	19.8157	11.588	9.71272	15.8824	2.65096	2.26667	4.679	2.6253	7.07376	4.62342	7.61589	7.57717	12.0619	9.2084
Progenitor CD8+	17.0681	15.011	16.0265	24.2123	13.9466	14.1256	17.2043	11.9221	10.5634	7.15152	7.24876	4.66667	6.56285	9.67742	11.1588	8.48153	12.9412	8.68925	9.6	11.3166	11.9332	6.77146	7.00969	7.28477	8.0449	14.0994	8.8853

## Sheet: 6D
Normalized expression of Gzmb, Prf1, and Ifng in UMAP of T/NK cells
cell_name	repname	condition	type	umap_1	umap_2	Gzmb	Prf1	Ifng
AAACCTGTCATGGTCA-1-0-0	A484_1	A484	KPC	0.449739	5.72167	0	0	3.88963
AAACGGGGTCCGAATT-1-0-0	A484_1	A484	KPC	8.29789	1.58225	4.1296	3.45241	0
AAACGGGGTCCTGCTT-1-0-0	A484_1	A484	KPC	3.17069	5.35606	0	0	0
AAAGCAACAAGTTAAG-1-0-0	A484_1	A484	KPC	1.33823	3.60565	6.33724	3.7933	0
AAAGTAGAGCCTCGTG-1-0-0	A484_1	A484	KPC	3.50558	1.86704	3.9622	0	0
AAAGTAGCAGGCTGAA-1-0-0	A484_1	A484	KPC	1.49904	2.45467	6.17008	3.79288	4.4747
AACACGTAGTATGACA-1-0-0	A484_1	A484	KPC	0.235175	3.52873	5.18306	0	4.4955
AACACGTAGTCGATAA-1-0-0	A484_1	A484	KPC	10.3231	4.29655	4.18675	0	0
AACCGCGTCCCAACGG-1-0-0	A484_1	A484	KPC	-0.634366	4.52406	3.88916	0	0
AACCGCGTCGAACTGT-1-0-0	A484_1	A484	KPC	-1.448	8.51694	5.64155	0	0
AACGTTGAGTACTTGC-1-0-0	A484_1	A484	KPC	1.82544	4.01485	0	0	0
AACGTTGGTTCCCGAG-1-0-0	A484_1	A484	KPC	1.31718	4.20997	0	0	0
AACGTTGGTTGGTAAA-1-0-0	A484_1	A484	KPC	2.46767	3.74282	0	4.03905	4.03905
AACTCAGCAAAGCAAT-1-0-0	A484_1	A484	KPC	10.0025	2.5694	3.84405	3.84405	3.84405
AACTCAGCAAGCGCTC-1-0-0	A484_1	A484	KPC	6.2632	5.10157	5.06095	0	0
AACTCAGGTGCTGTAT-1-0-0	A484_1	A484	KPC	2.27	3.2293	6.05427	0	0
AACTCCCAGCAATCTC-1-0-0	A484_1	A484	KPC	10.5465	3.85738	0	0	0
AACTCCCCATGTAGTC-1-0-0	A484_1	A484	KPC	3.72764	4.0889	5.66764	0	0
AACTCTTAGGCTAGAC-1-0-0	A484_1	A484	KPC	0.738922	3.7743	4.88154	4.47986	3.79798
AACTCTTCAGTTCCCT-1-0-0	A484_1	A484	KPC	-1.27174	3.18162	6.17098	0	0
AACTCTTGTACAGTTC-1-0-0	A484_1	A484	KPC	9.73504	3.19592	5.01678	5.01678	0
AACTGGTGTACCGTTA-1-0-0	A484_1	A484	KPC	0.635581	3.37946	5.63319	0	3.70851
AACTTTCGTAGGGACT-1-0-0	A484_1	A484	KPC	0.351243	2.73058	7.34205	0	0
AACTTTCGTATGGTTC-1-0-0	A484_1	A484	KPC	1.88499	2.40172	0	0	0
AAGACCTAGTCTCCTC-1-0-0	A484_1	A484	KPC	10.213	6.0191	0	0	0
AAGACCTCATCTATGG-1-0-0	A484_1	A484	KPC	0.422689	3.43386	4.97131	0	0
AAGACCTGTATGGTTC-1-0-0	A484_1	A484	KPC	11.8755	4.5703	6.02723	0	0
AAGACCTGTCTGGTCG-1-0-0	A484_1	A484	KPC	9.48824	3.07888	4.08391	0	0
AAGCCGCAGATCCGAG-1-0-0	A484_1	A484	KPC	4.64105	7.09699	0	0	0
AAGCCGCTCCAGTATG-1-0-0	A484_1	A484	KPC	-2.43582	0.799483	4.22666	2.88323	0
AAGGAGCGTACTTGAC-1-0-0	A484_1	A484	KPC	0.961646	8.17725	0	0	0
AAGGCAGAGATCCTGT-1-0-0	A484_1	A484	KPC	9.65294	5.11904	0	0	4.55372
AAGGCAGAGCCCTAAT-1-0-0	A484_1	A484	KPC	0.22219	3.4504	4.72354	4.72354	0
AAGTCTGCAGACAAAT-1-0-0	A484_1	A484	KPC	-1.62112	1.00212	3.71033	2.65949	4.39116
AAGTCTGGTTACGTCA-1-0-0	A484_1	A484	KPC	-0.633509	3.00136	5.51241	3.15408	3.82566
AATCCAGGTGCGCTTG-1-0-0	A484_1	A484	KPC	0.873	7.55491	4.59019	0	0
AATCGGTAGGAATCGC-1-0-0	A484_1	A484	KPC	3.01928	5.65943	4.44056	4.44056	0
AATCGGTGTAAGGATT-1-0-0	A484_1	A484	KPC	-2.73371	3.68508	5.36066	0	0
AATCGGTGTAATAGCA-1-0-0	A484_1	A484	KPC	-1.16055	3.53507	0	0	0
AATCGGTGTCACACGC-1-0-0	A484_1	A484	KPC	10.5728	6.66728	5.62627	4.93672	0
AATCGGTGTGTGAAAT-1-0-0	A484_1	A484	KPC	-2.9782	1.32317	4.19023	2.10736	0
ACACCAAGTATGGTTC-1-0-0	A484_1	A484	KPC	-0.278161	0.792497	4.94916	0	0
ACACCCTAGACTTGAA-1-0-0	A484_1	A484	KPC	-0.928442	5.29169	5.1574	3.57072	0
ACACCCTAGGGCTTGA-1-0-0	A484_1	A484	KPC	-2.50998	2.17271	4.00867	2.94573	3.61224
ACACCCTCATGTTCCC-1-0-0	A484_1	A484	KPC	4.82577	6.45395	0	0	0
ACACCCTTCTGCAGTA-1-0-0	A484_1	A484	KPC	-3.30096	1.48134	5.15025	0	0
ACACCGGAGGACAGAA-1-0-0	A484_1	A484	KPC	9.53084	2.2491	5.62009	4.64528	0
ACACCGGCAGATCCAT-1-0-0	A484_1	A484	KPC	10.8274	5.99352	0	4.55558	0
ACACCGGCATACGCTA-1-0-0	A484_1	A484	KPC	2.61495	4.98393	0	0	0
ACACCGGGTAGCACGA-1-0-0	A484_1	A484	KPC	7.29003	2.56744	5.46508	0	0
ACACTGACACGGTAGA-1-0-0	A484_1	A484	KPC	11.2484	6.56291	4.51096	0	0
ACACTGAGTTATCCGA-1-0-0	A484_1	A484	KPC	0.501769	3.04613	4.25277	0	5.49532
ACACTGATCAAAGTAG-1-0-0	A484_1	A484	KPC	1.70275	4.44348	6.62453	0	4.15412
ACAGCCGTCGTTGCCT-1-0-0	A484_1	A484	KPC	0.941872	4.64061	6.23638	0	0
ACAGCTATCACAGGCC-1-0-0	A484_1	A484	KPC	-0.352709	4.84302	5.76587	0	0
ACAGCTATCTGTCTCG-1-0-0	A484_1	A484	KPC	1.35004	2.32112	0	0	5.10514
ACATACGGTAAATGTG-1-0-0	A484_1	A484	KPC	0.638661	3.61948	5.36277	5.07665	4.6743
ACATCAGAGTGGTAGC-1-0-0	A484_1	A484	KPC	7.58258	6.39785	0	0	0
ACCAGTAAGCACCGCT-1-0-0	A484_1	A484	KPC	-0.65915	0.948766	6.03635	4.21624	0
ACCAGTACAGGGTACA-1-0-0	A484_1	A484	KPC	-0.607703	3.20788	6.22356	4.44166	3.36633
ACCAGTATCTCTTATG-1-0-0	A484_1	A484	KPC	-1.97679	7.70726	5.33814	0	0
ACCAGTATCTGAGGGA-1-0-0	A484_1	A484	KPC	1.52555	1.24573	5.7242	0	0
ACCCACTGTATGAAAC-1-0-0	A484_1	A484	KPC	8.37803	7.32568	0	0	0
ACCCACTGTCATATGC-1-0-0	A484_1	A484	KPC	-2.73516	0.763468	6.36425	3.04405	4.39396
ACCGTAAAGAGAACAG-1-0-0	A484_1	A484	KPC	10.1355	6.36943	0	4.86013	0
ACCTTTACATCCCACT-1-0-0	A484_1	A484	KPC	4.7671	6.02219	6.33105	0	0
ACGAGGATCATGCTCC-1-0-0	A484_1	A484	KPC	2.07261	3.67996	5.753	3.58085	3.58085
ACGATACAGTGTGAAT-1-0-0	A484_1	A484	KPC	2.32114	2.96391	5.26237	0	0
ACGATACCAATCAGAA-1-0-0	A484_1	A484	KPC	8.85399	3.5597	3.87797	0	0
ACGATACTCGTGGACC-1-0-0	A484_1	A484	KPC	0.865001	1.29605	6.26561	3.8014	0
ACGATGTCATCCTTGC-1-0-0	A484_1	A484	KPC	0.272106	3.1576	6.32713	0	0
ACGCAGCCACAGGCCT-1-0-0	A484_1	A484	KPC	9.27551	3.04216	0	4.54446	0
ACGCAGCGTTGCTCCT-1-0-0	A484_1	A484	KPC	0.829013	2.99128	6.05994	3.77815	0
ACGCCGATCGGATGGA-1-0-0	A484_1	A484	KPC	-2.07373	0.0419854	4.46488	3.78317	0
ACGGAGAGTTAGGGTG-1-0-0	A484_1	A484	KPC	6.29782	5.76194	0	0	0
ACGTCAACACAGGAGT-1-0-0	A484_1	A484	KPC	9.88389	2.97658	6.2278	4.76802	0
ACGTCAAGTGTTGGGA-1-0-0	A484_1	A484	KPC	0.995522	0.692553	5.4319	0	0
ACTATCTCACTGAAGG-1-0-0	A484_1	A484	KPC	1.06872	5.07362	5.18644	0	0
ACTGAACCATCACCCT-1-0-0	A484_1	A484	KPC	10.2671	6.56022	0	0	0
ACTGAACGTATCAGTC-1-0-0	A484_1	A484	KPC	-2.02553	3.04661	3.61752	2.95087	4.01399
ACTGAACGTCTCTTTA-1-0-0	A484_1	A484	KPC	-2.62694	1.80114	4.3542	3.00574	3.00574
ACTGAGTAGGTCATCT-1-0-0	A484_1	A484	KPC	9.98408	6.19498	0	0	0
ACTGATGAGGGAAACA-1-0-0	A484_1	A484	KPC	-0.274241	0.739646	4.18442	3.11581	0
ACTGATGTCTGCAGTA-1-0-0	A484_1	A484	KPC	-0.984122	1.36243	6.25584	3.34537	0
ACTGCTCAGTCGTTTG-1-0-0	A484_1	A484	KPC	10.9697	5.06485	5.10311	0	0
ACTGCTCTCCGCGGTA-1-0-0	A484_1	A484	KPC	9.35371	4.24557	0	0	0
ACTGCTCTCTCCAGGG-1-0-0	A484_1	A484	KPC	9.13174	5.4456	0	0	0
ACTGTCCAGGCTAGGT-1-0-0	A484_1	A484	KPC	6.44598	6.95985	0	0	0
ACTGTCCCAGGTGCCT-1-0-0	A484_1	A484	KPC	0.476332	3.84748	5.37638	3.78527	0
ACTGTCCGTGCACTTA-1-0-0	A484_1	A484	KPC	-0.786059	6.12602	0	0	4.23887
ACTTACTCACGACGAA-1-0-0	A484_1	A484	KPC	-1.03537	3.34645	5.27734	3.12015	0
ACTTACTTCAGCAACT-1-0-0	A484_1	A484	KPC	10.9563	4.01449	0	0	0
ACTTACTTCTGCCCTA-1-0-0	A484_1	A484	KPC	11.1755	6.82763	5.7859	0	0
ACTTGTTTCACTTACT-1-0-0	A484_1	A484	KPC	2.31312	5.16387	5.19057	0	0
ACTTGTTTCTAACCGA-1-0-0	A484_1	A484	KPC	10.1181	3.19562	0	4.17093	0
ACTTTCAAGGAATGGA-1-0-0	A484_1	A484	KPC	10.5986	7.02852	5.39063	0	0
ACTTTCAAGGTAGCTG-1-0-0	A484_1	A484	KPC	2.73684	5.02617	4.12614	0	4.12614
AGACGTTAGGGTCTCC-1-0-0	A484_1	A484	KPC	1.35689	3.22933	4.6743	5.36277	0
AGACGTTCACACCGAC-1-0-0	A484_1	A484	KPC	9.74072	3.16617	4.3622	3.68172	0
AGAGCGAAGCAGATCG-1-0-0	A484_1	A484	KPC	10.4605	4.05679	6.16588	4.23249	0
AGAGCGACAGGAATCG-1-0-0	A484_1	A484	KPC	9.56761	5.70398	5.10229	0	0
AGAGCGAGTTCACCTC-1-0-0	A484_1	A484	KPC	3.19722	4.13245	5.19502	4.5074	0
AGAGCTTCAATGGTCT-1-0-0	A484_1	A484	KPC	0.2698	3.72151	6.76481	3.53515	0
AGAGCTTGTCACACGC-1-0-0	A484_1	A484	KPC	2.86396	3.73717	6.29442	4.91365	0
AGAGTGGGTCATGCCG-1-0-0	A484_1	A484	KPC	11.3707	4.81663	6.49964	0	0
AGAGTGGGTGCACGAA-1-0-0	A484_1	A484	KPC	10.1808	7.34108	5.2249	5.2249	0
AGAGTGGTCTGATTCT-1-0-0	A484_1	A484	KPC	-0.81298	2.14236	4.16633	3.76859	0
AGATCTGAGCCAGTAG-1-0-0	A484_1	A484	KPC	8.16534	3.11842	0	4.12674	0
AGATTGCCACTCGACG-1-0-0	A484_1	A484	KPC	-0.257127	3.58583	4.32876	4.32876	0
AGCAGCCCATCGGAAG-1-0-0	A484_1	A484	KPC	2.18973	3.86663	5.28295	0	0
AGCAGCCGTCTAGCCG-1-0-0	A484_1	A484	KPC	11.1752	5.50945	4.4389	0	0
AGCCTAAAGCGAAGGG-1-0-0	A484_1	A484	KPC	8.48275	6.78712	0	0	0
AGCCTAAAGGTGCAAC-1-0-0	A484_1	A484	KPC	0.311174	2.73356	0	0	0
AGCGTCGGTCTCGTTC-1-0-0	A484_1	A484	KPC	3.32558	2.61006	0	0	0
AGCTCCTAGTGCAAGC-1-0-0	A484_1	A484	KPC	10.2195	3.68376	7.06351	4.7686	0
AGCTCCTCATTGTGCA-1-0-0	A484_1	A484	KPC	5.29928	4.66443	0	0	0
AGCTCCTTCGTAGATC-1-0-0	A484_1	A484	KPC	10.4986	5.07953	4.53165	4.53165	0
AGCTCCTTCTTACCGC-1-0-0	A484_1	A484	KPC	-0.313566	6.55551	4.8697	0	0
AGCTCTCAGTTGCAGG-1-0-0	A484_1	A484	KPC	8.92523	2.78921	3.88076	0	0
AGCTCTCTCAGGTAAA-1-0-0	A484_1	A484	KPC	5.98951	5.64924	4.13035	0	0
AGCTTGACAGGTCTCG-1-0-0	A484_1	A484	KPC	5.8874	4.16249	0	0	0
AGCTTGATCAAGATCC-1-0-0	A484_1	A484	KPC	-1.78142	8.04568	3.70271	0	0
AGGCCACCAACCGCCA-1-0-0	A484_1	A484	KPC	10.5382	3.48706	4.6743	3.99044	0
AGGCCACTCGGACAAG-1-0-0	A484_1	A484	KPC	8.92282	2.69598	0	3.47564	0
AGGCCGTAGGAGCGTT-1-0-0	A484_1	A484	KPC	1.55923	1.7038	0	4.4225	0
AGGGAGTAGACAATAC-1-0-0	A484_1	A484	KPC	8.80065	6.77303	0	0	0
AGGGAGTAGACAGGCT-1-0-0	A484_1	A484	KPC	3.33781	7.67525	0	0	0
AGGGAGTAGAGACTTA-1-0-0	A484_1	A484	KPC	-0.724483	4.43674	0	3.51468	0
AGGGAGTAGTGCAAGC-1-0-0	A484_1	A484	KPC	-0.31039	2.11427	5.33361	0	0
AGGGAGTTCTCGATGA-1-0-0	A484_1	A484	KPC	5.13589	5.92724	4.06346	0	0
AGGGATGGTAAACACA-1-0-0	A484_1	A484	KPC	1.50074	7.89304	0	0	0
AGGGATGGTACCGCTG-1-0-0	A484_1	A484	KPC	1.67384	5.12404	5.88898	0	0
AGGGATGGTCACCTAA-1-0-0	A484_1	A484	KPC	11.3722	5.73754	5.78752	6.19196	0
AGGGTGACACTAAGTC-1-0-0	A484_1	A484	KPC	-0.146836	2.77394	3.77232	0	0
AGGTCATCACGTCTCT-1-0-0	A484_1	A484	KPC	1.53629	2.90117	3.86417	0	0
AGGTCATTCATTTGGG-1-0-0	A484_1	A484	KPC	9.62216	4.77976	0	0	0
AGGTCCGAGGCAGGTT-1-0-0	A484_1	A484	KPC	0.120082	2.3779	5.07524	3.98905	4.67289
AGGTCCGCATACAGCT-1-0-0	A484_1	A484	KPC	-0.878289	0.889058	5.38263	2.87137	0
AGGTCCGGTCTCTTAT-1-0-0	A484_1	A484	KPC	-0.856481	3.10228	5.92308	4.2009	0
AGTAGTCCAAGCCTAT-1-0-0	A484_1	A484	KPC	8.58485	2.66756	5.60312	4.35953	0
AGTCTTTCAAATACAG-1-0-0	A484_1	A484	KPC	5.61158	4.47582	0	0	0
AGTGAGGTCTGCCCTA-1-0-0	A484_1	A484	KPC	0.933201	1.88255	0	0	0
AGTGGGACATGGAATA-1-0-0	A484_1	A484	KPC	2.96306	5.30661	4.60087	0	0
AGTGTCAAGGCGACAT-1-0-0	A484_1	A484	KPC	-0.711031	4.24145	5.98535	0	0
AGTGTCATCGACGGAA-1-0-0	A484_1	A484	KPC	1.00186	2.99964	5.52338	3.75139	3.75139
AGTTGGTGTGTGAAAT-1-0-0	A484_1	A484	KPC	-0.999848	2.70862	4.34565	0	0
ATAACGCAGCAAATCA-1-0-0	A484_1	A484	KPC	7.73236	1.45691	5.36171	4.92248	2.78187
ATAAGAGCACATGGGA-1-0-0	A484_1	A484	KPC	5.31837	6.07292	0	0	5.10881
ATAAGAGTCACCATAG-1-0-0	A484_1	A484	KPC	2.96547	5.34214	5.99112	0	0
ATAGACCCATATGCTG-1-0-0	A484_1	A484	KPC	-1.96069	1.97988	6.09628	0	0
ATCATCTCAACACCTA-1-0-0	A484_1	A484	KPC	10.3838	2.95536	4.33209	0	0
ATCATCTGTCGCCATG-1-0-0	A484_1	A484	KPC	-1.21796	3.4984	4.746	0	0
ATCATCTGTGTTGGGA-1-0-0	A484_1	A484	KPC	1.85603	3.39963	0	0	0
ATCATGGTCACGGTTA-1-0-0	A484_1	A484	KPC	2.47951	3.439	6.00938	4.91566	0
ATCATGGTCTACTATC-1-0-0	A484_1	A484	KPC	-0.846804	5.59461	3.0767	3.0767	3.74653
ATCATGGTCTTCGAGA-1-0-0	A484_1	A484	KPC	10.0005	4.2872	0	4.01631	0
ATCCGAAAGCTAAGAT-1-0-0	A484_1	A484	KPC	11.8399	5.28425	7.98507	5.90801	0
ATCCGAATCGGAAACG-1-0-0	A484_1	A484	KPC	-0.887361	1.74262	5.90123	4.37077	3.29713
ATCTACTCAGTGAGTG-1-0-0	A484_1	A484	KPC	-0.529961	4.26047	5.29297	0	0
ATCTGCCTCCCTGACT-1-0-0	A484_1	A484	KPC	0.51633	4.95247	5.02014	3.65346	0
ATCTGCCTCTTAGCCC-1-0-0	A484_1	A484	KPC	-0.259238	8.31747	0	0	0
ATGAGGGCAGACACTT-1-0-0	A484_1	A484	KPC	8.53612	2.7149	3.46238	0	0
ATGAGGGTCGAGAGCA-1-0-0	A484_1	A484	KPC	1.87903	2.99286	4.67587	3.992	0
ATGAGGGTCTAAGCCA-1-0-0	A484_1	A484	KPC	1.93829	2.88867	6.02075	0	0
ATGCGATCAAGCCATT-1-0-0	A484_1	A484	KPC	-2.41975	2.98729	6.3302	4.17486	2.83367
ATGCGATCAAGCTGTT-1-0-0	A484_1	A484	KPC	-0.516236	4.34398	4.24551	0	0
ATGCGATTCAGCTTAG-1-0-0	A484_1	A484	KPC	5.94953	5.10278	0	0	0
ATGGGAGCACCGAAAG-1-0-0	A484_1	A484	KPC	10.6208	4.00811	0	0	0
ATGGGAGCACGGCCAT-1-0-0	A484_1	A484	KPC	10.0736	3.19194	5.74292	0	0
ATGGGAGGTAAACGCG-1-0-0	A484_1	A484	KPC	-1.59629	0.517757	4.97288	0	5.32748
ATGGGAGTCTGTGCAA-1-0-0	A484_1	A484	KPC	1.89644	2.60483	5.31935	3.94764	3.94764
ATGTGTGCATACGCCG-1-0-0	A484_1	A484	KPC	-0.700335	2.77181	6.29207	0	0
ATGTGTGGTAATTGGA-1-0-0	A484_1	A484	KPC	9.04215	1.9135	0	3.86714	3.1947
ATTCTACAGTCTCCTC-1-0-0	A484_1	A484	KPC	1.03594	8.08923	0	0	0
ATTGGACCAAGTAATG-1-0-0	A484_1	A484	KPC	0.633792	6.79496	0	0	0
ATTGGACGTTCAGCGC-1-0-0	A484_1	A484	KPC	5.22436	5.89437	4.60723	0	0
ATTGGTGGTGGACGAT-1-0-0	A484_1	A484	KPC	-2.09047	0.468738	3.82874	2.77268	2.77268
CAACCAACATCCGTGG-1-0-0	A484_1	A484	KPC	-1.86093	2.36342	3.2533	3.2533	3.92694
CAACCAAGTATAGGGC-1-0-0	A484_1	A484	KPC	9.68266	3.32933	0	4.0629	0
CAACCAATCATCGGAT-1-0-0	A484_1	A484	KPC	0.676479	5.32366	4.98888	0	0
CAACCTCTCCAGATCA-1-0-0	A484_1	A484	KPC	10.3626	4.24203	0	0	4.20349
CAACTAGAGATGGCGT-1-0-0	A484_1	A484	KPC	-1.12127	1.54639	4.07904	0	0
CAACTAGTCCACGACG-1-0-0	A484_1	A484	KPC	7.83834	2.31951	4.00752	4.00752	0
CAAGGCCAGCGTGAGT-1-0-0	A484_1	A484	KPC	-0.316174	3.45218	6.65681	5.48959	3.32487
CAAGGCCAGCTAGTTC-1-0-0	A484_1	A484	KPC	-0.193759	1.64437	4.99566	0	0
CAAGGCCGTCTAGCCG-1-0-0	A484_1	A484	KPC	8.94937	2.01366	3.48971	3.48971	0
CAAGTTGTCATCACCC-1-0-0	A484_1	A484	KPC	8.02683	1.73471	5.22385	3.30975	3.98447
CACAAACCACAGACTT-1-0-0	A484_1	A484	KPC	9.06588	7.514	0	0	0
CACACAACACGGTAAG-1-0-0	A484_1	A484	KPC	2.39125	2.98459	0	0	0
CACACAACATAGTAAG-1-0-0	A484_1	A484	KPC	-1.57717	1.81386	4.06755	2.73134	5.23428
CACACAAGTCACAAGG-1-0-0	A484_1	A484	KPC	-0.34669	0.384702	0	0	4.03468
CACACAAGTTATGTGC-1-0-0	A484_1	A484	KPC	-1.97399	2.66189	7.42998	4.43725	0
CACACCTTCATCTGCC-1-0-0	A484_1	A484	KPC	-2.70784	2.36279	3.40662	3.40662	0
CACAGGCTCATACGGT-1-0-0	A484_1	A484	KPC	8.67726	2.17919	3.37692	3.37692	0
CACATAGTCGGTGTCG-1-0-0	A484_1	A484	KPC	-0.775507	-0.00851139	5.69083	2.91024	0
CACATTTAGGCTCTTA-1-0-0	A484_1	A484	KPC	-0.181953	5.22838	5.31633	0	0
CACATTTGTAAGTGGC-1-0-0	A484_1	A484	KPC	10.4881	5.96073	0	5.00054	0
CACATTTGTATTACCG-1-0-0	A484_1	A484	KPC	-0.39561	2.97009	5.493	4.11897	0
CACCACTCAGGGAGAG-1-0-0	A484_1	A484	KPC	3.19748	4.04179	0	0	0
CACCTTGAGGCAATTA-1-0-0	A484_1	A484	KPC	10.793	3.50767	0	5.21758	0
CACTCCATCCACTGGG-1-0-0	A484_1	A484	KPC	-0.417401	3.89829	4.88783	0	0
CAGAATCAGGTGTGGT-1-0-0	A484_1	A484	KPC	0.941252	3.89789	5.61231	4.70149	0
CAGAGAGAGGCAATTA-1-0-0	A484_1	A484	KPC	8.2953	3.25149	0	4.27453	0
CAGAGAGTCTTACCTA-1-0-0	A484_1	A484	KPC	0.960784	2.88775	6.31276	0	0
CAGAGAGTCTTAGAGC-1-0-0	A484_1	A484	KPC	-0.876903	1.51229	5.64241	3.11911	0
CAGATCATCCAGAAGG-1-0-0	A484_1	A484	KPC	0.258057	3.28009	5.31451	3.72456	0
CAGCAGCGTAATCGTC-1-0-0	A484_1	A484	KPC	11.4977	5.23519	6.59498	4.21066	0
CAGCAGCTCTTAGCCC-1-0-0	A484_1	A484	KPC	-0.328019	2.22589	4.98888	0	0
CAGCCGACACGGATAG-1-0-0	A484_1	A484	KPC	6.29387	3.11146	0	0	0
CAGCCGACATTACGAC-1-0-0	A484_1	A484	KPC	11.5713	5.55775	7.42181	0	0
CAGCCGATCTATCCTA-1-0-0	A484_1	A484	KPC	0.425589	3.42228	5.78655	3.51121	0
CAGCGACGTTGGTTTG-1-0-0	A484_1	A484	KPC	11.1504	5.82005	4.83133	5.52049	0
CAGGTGCAGATGTGTA-1-0-0	A484_1	A484	KPC	9.34974	4.77361	4.32434	0	0
CAGTAACTCTTACCGC-1-0-0	A484_1	A484	KPC	1.03609	3.75444	5.09905	0	0
CATATGGAGATCACGG-1-0-0	A484_1	A484	KPC	1.9953	4.86237	5.16487	0	0
CATATGGCAAAGCAAT-1-0-0	A484_1	A484	KPC	3.58059	5.51392	4.5725	0	0
CATCAAGGTACGCACC-1-0-0	A484_1	A484	KPC	9.96485	4.55521	0	0	0
CATCAGAAGACAATAC-1-0-0	A484_1	A484	KPC	2.83078	1.9771	0	0	5.25256
CATCAGAAGCGTTGCC-1-0-0	A484_1	A484	KPC	0.992118	5.46445	0	0	0
CATCAGAGTCTAGCGC-1-0-0	A484_1	A484	KPC	3.01815	5.25043	0	0	0
CATCAGATCCCTAATT-1-0-0	A484_1	A484	KPC	1.52619	8.31639	4.27	0	0
CATCCACTCCCGGATG-1-0-0	A484_1	A484	KPC	8.8338	2.04276	0	0	3.41839
CATCGAAAGATACACA-1-0-0	A484_1	A484	KPC	10.3982	2.99155	6.22608	4.7289	0
CATCGAAGTATATGGA-1-0-0	A484_1	A484	KPC	0.243801	4.01235	5.73696	0	0
CATCGAAGTCTCGTTC-1-0-0	A484_1	A484	KPC	7.66925	2.91086	0	0	0
CATGACATCTTGGGTA-1-0-0	A484_1	A484	KPC	4.68375	5.82325	0	0	4.58011
CATGGCGAGCGTTCCG-1-0-0	A484_1	A484	KPC	3.7548	5.83785	0	4.26792	0
CATTATCAGATGTAAC-1-0-0	A484_1	A484	KPC	9.6102	2.53724	5.29419	4.38541	3.70464
CATTATCCAAGGTTTC-1-0-0	A484_1	A484	KPC	2.88846	2.99788	0	0	0
CATTATCGTCCGAATT-1-0-0	A484_1	A484	KPC	-1.0162	3.30437	5.89673	3.61858	0
CATTCGCTCATCTGCC-1-0-0	A484_1	A484	KPC	2.97957	5.44101	4.69341	0	4.69341
CCAATCCAGAATGTTG-1-0-0	A484_1	A484	KPC	-0.0353561	2.31566	0	0	0
CCAATCCAGCACCGCT-1-0-0	A484_1	A484	KPC	1.36579	4.87263	6.32485	0	0
CCAATCCAGCGTGTCC-1-0-0	A484_1	A484	KPC	9.94032	6.64486	0	0	0
CCAATCCTCCGCATCT-1-0-0	A484_1	A484	KPC	9.14659	2.97119	4.02924	4.02924	0
CCACCTAAGCCTATGT-1-0-0	A484_1	A484	KPC	1.59536	7.82444	0	0	0
CCACCTATCTGTCAAG-1-0-0	A484_1	A484	KPC	-1.91581	0.920038	4.23803	2.89413	4.63867
CCACGGATCGCGGATC-1-0-0	A484_1	A484	KPC	9.35599	2.24544	4.45685	0	0
CCACTACCATTCGACA-1-0-0	A484_1	A484	KPC	-3.21147	2.87477	5.15183	2.72866	0
CCACTACGTGGTAACG-1-0-0	A484_1	A484	KPC	9.22753	2.98434	4.49901	4.90077	0
CCAGCGAAGAAGCCCA-1-0-0	A484_1	A484	KPC	6.12993	5.68737	0	0	0
CCATGTCTCCTCATTA-1-0-0	A484_1	A484	KPC	11.8631	5.48992	0	0	0
CCATTCGGTGATGCCC-1-0-0	A484_1	A484	KPC	8.94531	3.68744	4.61463	0	0
CCCAATCCACGTAAGG-1-0-0	A484_1	A484	KPC	1.73286	1.00934	0	0	0
CCCAATCTCGTCCGTT-1-0-0	A484_1	A484	KPC	-2.80269	2.13028	5.32239	2.88979	0
CCCAGTTTCTAACGGT-1-0-0	A484_1	A484	KPC	9.55876	5.90313	0	0	0
CCCTCCTTCTAACTGG-1-0-0	A484_1	A484	KPC	10.7286	4.02041	5.87809	0	0
CCGGGATAGTGAAGAG-1-0-0	A484_1	A484	KPC	1.73648	7.87754	4.57155	0	0
CCGGGATGTCACAAGG-1-0-0	A484_1	A484	KPC	9.7858	2.7413	3.75179	3.75179	0
CCGGTAGCATGACGGA-1-0-0	A484_1	A484	KPC	-2.48549	1.58412	5.00105	4.37103	0
CCGGTAGGTGTTGAGG-1-0-0	A484_1	A484	KPC	10.7475	4.82098	5.28068	0	0
CCGTACTTCCAGGGCT-1-0-0	A484_1	A484	KPC	9.8788	4.72788	4.16654	0	0
CCGTGGAGTCGACTAT-1-0-0	A484_1	A484	KPC	-0.0246426	2.72777	4.18803	0	0
CCGTTCAAGCTGCCCA-1-0-0	A484_1	A484	KPC	5.70333	4.2275	3.8283	0	0
CCGTTCAGTGACCAAG-1-0-0	A484_1	A484	KPC	2.80093	5.30205	5.20308	0	0
CCTAAAGCAGCTCGCA-1-0-0	A484_1	A484	KPC	9.46075	6.88785	0	4.64121	0
CCTACACTCTCAAGTG-1-0-0	A484_1	A484	KPC	10.2589	3.5466	5.42678	0	0
CCTACCAAGGTGATAT-1-0-0	A484_1	A484	KPC	-0.902088	2.54095	0	0	3.90762
CCTACCACAGGAACGT-1-0-0	A484_1	A484	KPC	8.67057	3.7795	0	0	0
CCTAGCTCAGGTCGTC-1-0-0	A484_1	A484	KPC	1.90467	3.50344	4.84125	4.15597	4.15597
CCTAGCTCATACGCTA-1-0-0	A484_1	A484	KPC	0.543743	5.12927	4.99372	0	3.90858
CCTAGCTGTGTAACGG-1-0-0	A484_1	A484	KPC	2.31427	3.81307	0	3.93921	3.93921
CCTATTAGTGCTAGCC-1-0-0	A484_1	A484	KPC	9.73311	4.96183	0	3.87104	0
CCTCAGTAGCGTGAAC-1-0-0	A484_1	A484	KPC	5.4496	5.13681	0	0	0
CCTCTGAGTCCGTTAA-1-0-0	A484_1	A484	KPC	5.61603	5.65372	0	0	0
CCTTACGCACTAAGTC-1-0-0	A484_1	A484	KPC	0.347914	4.80953	5.03066	3.66378	0
CCTTACGGTGCTCTTC-1-0-0	A484_1	A484	KPC	2.5745	5.21105	0	4.05063	0
CCTTACGTCCTTGCCA-1-0-0	A484_1	A484	KPC	2.98952	5.08891	5.28555	0	0
CCTTCCCGTGTGACGA-1-0-0	A484_1	A484	KPC	11.5996	4.5522	5.38846	0	0
CCTTCCCGTTGACGTT-1-0-0	A484_1	A484	KPC	6.14792	4.59995	0	0	0
CCTTCCCTCATAACCG-1-0-0	A484_1	A484	KPC	8.4644	4.52814	4.28331	0	0
CCTTCCCTCGTTGACA-1-0-0	A484_1	A484	KPC	-1.47443	1.62408	6.34087	0	2.87105
CCTTTCTAGCGATATA-1-0-0	A484_1	A484	KPC	8.201	1.68391	5.36085	4.75862	0
CGAACATCAGGATCGA-1-0-0	A484_1	A484	KPC	0.963219	4.11415	0	0	4.69502
CGAACATTCTTCAACT-1-0-0	A484_1	A484	KPC	1.08735	5.15817	0	0	0
CGAATGTAGTGGGATC-1-0-0	A484_1	A484	KPC	0.985889	4.326	4.845	0	0
CGAATGTCACGTAAGG-1-0-0	A484_1	A484	KPC	-0.140894	3.01261	4.30938	0	0
CGACCTTAGACTTGAA-1-0-0	A484_1	A484	KPC	-0.748082	2.90051	6.90247	3.97596	3.97596
CGACCTTAGCGAGAAA-1-0-0	A484_1	A484	KPC	10.0578	6.00074	0	4.6701	0
CGACTTCCATCGGGTC-1-0-0	A484_1	A484	KPC	9.52189	5.594	0	0	0
CGAGAAGCATGCCCGA-1-0-0	A484_1	A484	KPC	9.99208	4.18729	4.75196	0	0
CGAGCACAGGAACTGC-1-0-0	A484_1	A484	KPC	2.81411	4.06652	4.18675	0	0
CGATCGGGTATGCTTG-1-0-0	A484_1	A484	KPC	10.8991	5.78032	5.62077	6.31211	0
CGATCGGGTTGCTCCT-1-0-0	A484_1	A484	KPC	0.51266	2.01165	4.8435	0	0
CGATGGCAGACTTGAA-1-0-0	A484_1	A484	KPC	-2.29986	4.00217	6.2564	0	4.96222
CGATGGCGTTAGTGGG-1-0-0	A484_1	A484	KPC	10.5737	5.19172	5.82552	0	0
CGATGTAAGATCTGCT-1-0-0	A484_1	A484	KPC	-1.2353	6.12765	0	0	0
CGATGTAAGTACGTAA-1-0-0	A484_1	A484	KPC	2.1112	4.89959	5.86913	0	0
CGATGTATCAGCTCGG-1-0-0	A484_1	A484	KPC	0.978619	4.72072	5.16429	0	0
CGATGTATCAGGTTCA-1-0-0	A484_1	A484	KPC	9.46573	4.97881	0	4.17281	0
CGATGTATCCTTGCCA-1-0-0	A484_1	A484	KPC	1.90143	3.07379	3.7429	3.7429	4.42413
CGCCAAGAGCACGCCT-1-0-0	A484_1	A484	KPC	4.75665	6.11903	0	0	0
CGCGGTAGTGGAAAGA-1-0-0	A484_1	A484	KPC	1.74071	3.55241	6.21927	4.21722	0
CGCGTTTCAGGTGGAT-1-0-0	A484_1	A484	KPC	2.17212	3.64378	5.03482	4.6326	3.94914
CGCGTTTTCACAAACC-1-0-0	A484_1	A484	KPC	-0.400224	3.25295	4.29358	3.614	0
CGCGTTTTCGTAGGAG-1-0-0	A484_1	A484	KPC	5.44876	3.7961	0	0	0
CGCTATCAGGTACTCT-1-0-0	A484_1	A484	KPC	1.38931	4.62735	6.09528	4.1628	0
CGCTATCGTCTGATTG-1-0-0	A484_1	A484	KPC	-1.8695	0.922104	4.65023	0	0
CGCTATCGTGATGATA-1-0-0	A484_1	A484	KPC	8.07304	1.62961	4.71108	4.86395	0
CGCTATCTCCAAACAC-1-0-0	A484_1	A484	KPC	-1.492	2.26353	5.70145	0	0
CGCTGGACAGGAATGC-1-0-0	A484_1	A484	KPC	0.206675	2.72594	0	0	4.02329
CGCTGGACATCACGTA-1-0-0	A484_1	A484	KPC	10.4159	5.20803	0	0	0
CGCTGGAGTCAGAAGC-1-0-0	A484_1	A484	KPC	9.59904	3.80261	0	0	0
CGCTTCAAGCAGCCTC-1-0-0	A484_1	A484	KPC	-1.16173	8.78678	6.26387	0	0
CGGACACGTGACGGTA-1-0-0	A484_1	A484	KPC	5.20207	5.88178	0	0	0
CGGACGTAGATATGGT-1-0-0	A484_1	A484	KPC	-2.77263	1.50664	5.18812	3.34656	2.68801
CGGACGTTCGTTTATC-1-0-0	A484_1	A484	KPC	6.2144	6.89891	0	0	0
CGGAGCTCATGAACCT-1-0-0	A484_1	A484	KPC	1.70493	3.18113	5.48639	0	0
CGGAGCTTCCCTAACC-1-0-0	A484_1	A484	KPC	0.274654	0.569858	6.22823	3.31869	0
CGGCTAGAGCGCCTTG-1-0-0	A484_1	A484	KPC	2.6503	5.38969	4.46828	0	4.46828
CGGCTAGAGCTGTTCA-1-0-0	A484_1	A484	KPC	0.197112	4.1118	5.67026	3.50024	0
CGGTTAAAGAATGTGT-1-0-0	A484_1	A484	KPC	-1.35692	0.452034	2.7204	2.7204	0
CGGTTAACATGAACCT-1-0-0	A484_1	A484	KPC	-2.08392	3.31671	5.24471	0	0
CGGTTAAGTCAATGTC-1-0-0	A484_1	A484	KPC	8.61999	1.95945	5.52933	5.27915	0
CGGTTAAGTTCAGACT-1-0-0	A484_1	A484	KPC	6.07435	4.94516	0	0	0
CGTAGCGCACTTAACG-1-0-0	A484_1	A484	KPC	0.758194	4.0972	4.31047	4.31047	5.40009
CGTAGGCTCTCCCTGA-1-0-0	A484_1	A484	KPC	9.30216	5.0714	4.95613	4.95613	0
CGTAGGCTCTCGCATC-1-0-0	A484_1	A484	KPC	1.90124	4.77022	4.20805	3.52967	0
CGTAGGCTCTCTGTCG-1-0-0	A484_1	A484	KPC	0.690202	4.16607	0	0	5.78683
CGTCACTGTAATTGGA-1-0-0	A484_1	A484	KPC	0.823794	2.11998	5.31676	3.39987	0
CGTCAGGGTTGACGTT-1-0-0	A484_1	A484	KPC	-0.990909	1.89974	6.26032	3.92694	3.2533
CGTCCATAGGTGCAAC-1-0-0	A484_1	A484	KPC	2.21312	5.65774	3.95164	3.95164	0
CGTCCATAGGTTACCT-1-0-0	A484_1	A484	KPC	-0.458261	0.795834	5.85366	4.41602	0
CGTCTACCAACTGCTA-1-0-0	A484_1	A484	KPC	-0.526002	3.09823	5.3561	3.58766	3.58766
CGTCTACCAGCTGCTG-1-0-0	A484_1	A484	KPC	2.93499	3.91774	5.28882	0	0
CGTCTACGTAGGAGTC-1-0-0	A484_1	A484	KPC	-1.62318	8.34721	6.62691	0	0
CGTCTACTCTTACCTA-1-0-0	A484_1	A484	KPC	9.68455	2.40141	5.70624	4.32987	3.64981
CGTGAGCCAGCCAGAA-1-0-0	A484_1	A484	KPC	-0.845307	5.69541	0	0	0
CGTGTAATCATTTGGG-1-0-0	A484_1	A484	KPC	0.484621	8.31705	0	0	0
CGTGTAATCGAACTGT-1-0-0	A484_1	A484	KPC	3.8304	5.61658	0	0	0
CGTGTCTAGATGAGAG-1-0-0	A484_1	A484	KPC	10.4673	4.48427	4.92308	0	0
CGTGTCTTCTGCAGTA-1-0-0	A484_1	A484	KPC	-1.12968	7.04516	0	0	0
CGTTAGAAGTCGAGTG-1-0-0	A484_1	A484	KPC	3.13462	5.31713	5.7244	4.12794	0
CGTTAGACATACCATG-1-0-0	A484_1	A484	KPC	-1.36951	0.00744904	5.72031	0	0
CGTTAGAGTAGCGTGA-1-0-0	A484_1	A484	KPC	0.777784	3.83569	5.68737	4.31119	0
CGTTGGGCAGCATACT-1-0-0	A484_1	A484	KPC	-1.92986	0.548549	5.10083	2.85162	0
CTAACTTAGCTACCTA-1-0-0	A484_1	A484	KPC	8.73988	2.64089	3.60421	4.28366	0
CTAACTTAGGGTCTCC-1-0-0	A484_1	A484	KPC	3.40138	2.62366	4.77966	0	0
CTAACTTGTGTGAATA-1-0-0	A484_1	A484	KPC	10.274	4.61989	4.47513	0	0
CTAAGACCAAGTAGTA-1-0-0	A484_1	A484	KPC	2.95722	2.30283	4.35118	0	0
CTAATGGCAGGGTTAG-1-0-0	A484_1	A484	KPC	2.25761	5.29182	5.9669	3.90524	0
CTAATGGGTATGGTTC-1-0-0	A484_1	A484	KPC	5.90336	4.49863	0	0	0
CTACACCAGACGCTTT-1-0-0	A484_1	A484	KPC	-0.152355	7.12189	0	0	5.43184
CTACATTTCGGAAATA-1-0-0	A484_1	A484	KPC	0.032246	9.893	0	0	0
CTACATTTCTCACATT-1-0-0	A484_1	A484	KPC	8.24164	2.0917	4.40637	3.72535	0
CTACCCAAGTTAAGTG-1-0-0	A484_1	A484	KPC	5.65199	4.72322	0	0	0
CTACCCACACCAGGCT-1-0-0	A484_1	A484	KPC	-2.14372	0.826738	3.91852	2.85888	0
CTACCCACAGTAGAGC-1-0-0	A484_1	A484	KPC	3.69681	4.39359	0	5.38737	0
CTACCCATCCTGCAGG-1-0-0	A484_1	A484	KPC	11.4551	4.66556	4.31701	0	0
CTACGTCCACAACGCC-1-0-0	A484_1	A484	KPC	0.548215	3.01909	6.7732	0	0
CTACGTCCAGGTTTCA-1-0-0	A484_1	A484	KPC	-2.78198	1.12707	6.33212	4.11324	0
CTAGTGAAGGTGCACA-1-0-0	A484_1	A484	KPC	-0.0491158	9.80248	0	0	0
CTAGTGAGTCGGGTCT-1-0-0	A484_1	A484	KPC	10.7216	6.34393	5.74936	0	0
CTCACACAGTAATCCC-1-0-0	A484_1	A484	KPC	-1.15387	1.3432	5.73307	2.95035	3.61699
CTCAGAAAGCCCAACC-1-0-0	A484_1	A484	KPC	-0.557964	2.71479	5.04156	3.1337	0
CTCAGAAGTAAAGGAG-1-0-0	A484_1	A484	KPC	10.5157	4.49397	6.12985	5.03558	0
CTCAGAAGTTGTGGCC-1-0-0	A484_1	A484	KPC	6.77366	4.60057	4.66592	0	0
CTCAGAATCACCACCT-1-0-0	A484_1	A484	KPC	0.395009	3.93123	4.78259	0	0
CTCCTAGAGCGCCTCA-1-0-0	A484_1	A484	KPC	9.98472	4.78305	0	0	0
CTCCTAGAGGAATTAC-1-0-0	A484_1	A484	KPC	-1.65095	2.29498	4.82396	0	6.07097
CTCCTAGAGGGTCTCC-1-0-0	A484_1	A484	KPC	-1.70844	1.71783	4.75366	3.67215	0
CTCGAGGAGAGACTTA-1-0-0	A484_1	A484	KPC	9.07405	4.16065	0	0	0
CTCGGAGTCTTATCTG-1-0-0	A484_1	A484	KPC	3.25483	8.04315	0	0	0
CTCGGGATCGTGGTCG-1-0-0	A484_1	A484	KPC	8.36333	3.73065	0	0	0
CTCGTACAGTATCTCG-1-0-0	A484_1	A484	KPC	10.9402	3.36163	6.07931	4.69987	0
CTCGTACTCTGCAGTA-1-0-0	A484_1	A484	KPC	7.43081	1.43931	0	2.6852	0
CTCGTCAAGAGGTTAT-1-0-0	A484_1	A484	KPC	9.8405	5.21267	4.37644	4.37644	0
CTCGTCAAGCTCAACT-1-0-0	A484_1	A484	KPC	10.7776	4.00026	5.94466	0	0
CTCGTCAAGTACTTGC-1-0-0	A484_1	A484	KPC	10.1528	3.20658	4.8338	4.43231	0
CTCGTCATCGTCTGAA-1-0-0	A484_1	A484	KPC	3.12385	7.42695	0	0	0
CTCTAATTCTATCGCC-1-0-0	A484_1	A484	KPC	-3.29563	1.1212	5.73644	2.25991	3.78217
CTCTACGCAGCTGCTG-1-0-0	A484_1	A484	KPC	2.97378	8.11173	4.51096	0	0
CTCTGGTGTCCGACGT-1-0-0	A484_1	A484	KPC	1.142	8.35264	0	0	0
CTCTGGTTCAGGCAAG-1-0-0	A484_1	A484	KPC	9.10252	3.44684	0	0	0
CTGAAGTAGCCACTAT-1-0-0	A484_1	A484	KPC	1.46376	2.85124	0	0	0
CTGAAGTAGTCCTCCT-1-0-0	A484_1	A484	KPC	-0.835949	0.882729	3.94242	0	0
CTGAAGTCAGTCAGAG-1-0-0	A484_1	A484	KPC	-0.045527	1.82708	4.94583	0	0
CTGATAGCAGCCTTTC-1-0-0	A484_1	A484	KPC	2.09143	3.0526	5.58378	4.2087	0
CTGCGGACAGTCAGCC-1-0-0	A484_1	A484	KPC	9.05157	2.18039	3.74814	0	0
CTGCTGTAGTGAACGC-1-0-0	A484_1	A484	KPC	1.6298	4.52054	4.81542	0	4.13035
CTGTTTAGTAGAGCTG-1-0-0	A484_1	A484	KPC	10.1193	3.30602	5.72562	0	0
CTGTTTATCTCGATGA-1-0-0	A484_1	A484	KPC	1.09804	7.84101	0	0	0
CTTAGGAGTCTAAAGA-1-0-0	A484_1	A484	KPC	1.31621	5.91266	5.0153	0	0
CTTAGGAGTTCGCGAC-1-0-0	A484_1	A484	KPC	0.0801216	7.65065	0	0	0
CTTCTCTAGTGGAGTC-1-0-0	A484_1	A484	KPC	10.8916	4.67828	5.78525	0	0
CTTCTCTGTGTCTGAT-1-0-0	A484_1	A484	KPC	4.14722	3.02777	0	0	0
CTTCTCTTCAGTTCGA-1-0-0	A484_1	A484	KPC	1.69514	4.99549	5.63458	3.86052	0
CTTGGCTGTCAATGTC-1-0-0	A484_1	A484	KPC	8.76361	2.13615	5.87066	3.59314	0
CTTTGCGCATGATCCA-1-0-0	A484_1	A484	KPC	10.1578	3.81727	0	3.44313	0
CTTTGCGGTAGTACCT-1-0-0	A484_1	A484	KPC	1.19141	6.07514	0	0	0
GAAACTCAGCCAACAG-1-0-0	A484_1	A484	KPC	-0.0788925	0.976213	5.63928	3.58442	4.26359
GAAACTCAGTCGTACT-1-0-0	A484_1	A484	KPC	0.398676	3.71728	4.94396	3.57882	0
GAACATCTCTCTTATG-1-0-0	A484_1	A484	KPC	0.129144	1.10891	4.26515	0	0
GAACCTACAGGCTCAC-1-0-0	A484_1	A484	KPC	6.03359	4.88537	0	0	0
GAACCTATCACGCATA-1-0-0	A484_1	A484	KPC	-0.89555	2.27719	5.3166	2.96663	4.71455
GAACCTATCCTATGTT-1-0-0	A484_1	A484	KPC	9.26717	4.47844	0	0	0
GAAGCAGAGATGCGAC-1-0-0	A484_1	A484	KPC	-0.890288	8.57183	0	0	0
GAAGCAGTCCGCATAA-1-0-0	A484_1	A484	KPC	-2.72536	3.09126	4.61992	2.87625	0
GACACGCAGATAGCAT-1-0-0	A484_1	A484	KPC	0.995411	3.41103	5.30809	0	0
GACAGAGAGGTGCTAG-1-0-0	A484_1	A484	KPC	0.21941	3.64644	5.86835	4.37412	0
GACCTGGTCAGAGCTT-1-0-0	A484_1	A484	KPC	-1.39036	1.15874	4.73019	0	2.98161
GACGCGTAGTGGGCTA-1-0-0	A484_1	A484	KPC	2.41103	4.02571	6.33925	4.27209	4.27209
GACGCGTTCGTTACAG-1-0-0	A484_1	A484	KPC	0.698278	4.14399	5.33413	0	0
GACGGCTCACTCTGTC-1-0-0	A484_1	A484	KPC	0.674231	3.4983	5.54863	5.32646	5.88399
GACGTGCGTCTAACGT-1-0-0	A484_1	A484	KPC	0.72768	4.14675	5.53735	4.84813	0
GACGTTAGTGTAACGG-1-0-0	A484_1	A484	KPC	0.267732	3.72965	4.66748	0	0
GACGTTAGTTAAAGAC-1-0-0	A484_1	A484	KPC	3.89134	4.18955	0	0	0
GACTAACTCCGCAGTG-1-0-0	A484_1	A484	KPC	0.204812	6.63216	0	0	0
GACTAACTCTATCGCC-1-0-0	A484_1	A484	KPC	3.09121	5.13796	6.13004	0	0
GACTACAGTACTTGAC-1-0-0	A484_1	A484	KPC	10.663	4.60608	0	0	0
GACTGCGGTGCACCAC-1-0-0	A484_1	A484	KPC	2.3565	3.18873	0	0	4.116
GATCAGTAGTCTTGCA-1-0-0	A484_1	A484	KPC	-1.66201	0.798498	5.59563	3.76942	0
GATCGATTCCTAAGTG-1-0-0	A484_1	A484	KPC	-1.22858	3.9811	4.12464	4.12464	0
GATCGCGAGATCGGGT-1-0-0	A484_1	A484	KPC	2.4422	3.77132	5.18173	0	0
GATCGCGGTAGAAGGA-1-0-0	A484_1	A484	KPC	-0.31623	4.71891	6.14073	0	0
GATCGCGGTCATACTG-1-0-0	A484_1	A484	KPC	5.21535	6.532	0	0	0
GATCGCGTCTGGCGAC-1-0-0	A484_1	A484	KPC	10.929	5.72508	0	0	0
GATCGTATCACGATGT-1-0-0	A484_1	A484	KPC	2.57993	4.21942	5.75758	0	0
GATGAAAGTAGTAGTA-1-0-0	A484_1	A484	KPC	10.0289	3.7931	3.92013	0	0
GATGAAATCACATACG-1-0-0	A484_1	A484	KPC	0.422947	4.7671	5.39717	3.6278	0
GATGAGGGTCCCGACA-1-0-0	A484_1	A484	KPC	6.30356	5.15473	0	0	0
GATGAGGTCCAAAGTC-1-0-0	A484_1	A484	KPC	-1.84585	3.56667	4.58706	3.90404	0
GATGCTAAGAAACCAT-1-0-0	A484_1	A484	KPC	-0.137337	3.09442	0	0	6.45489
GATTCAGTCATGCAAC-1-0-0	A484_1	A484	KPC	1.32214	4.32793	0	0	0
GATTCAGTCCTAGAAC-1-0-0	A484_1	A484	KPC	1.18792	4.53177	6.07411	0	3.79203
GCAATCAGTGAGGCTA-1-0-0	A484_1	A484	KPC	-0.988442	2.846	7.08396	4.40418	0
GCAATCAGTGATAAAC-1-0-0	A484_1	A484	KPC	10.3427	4.92563	6.25069	0	0
GCAATCATCGGAGCAA-1-0-0	A484_1	A484	KPC	9.95009	3.99663	4.31483	0	0
GCACATAAGATGCCAG-1-0-0	A484_1	A484	KPC	-2.57991	1.03084	4.16176	0	0
GCACATAGTAAGAGAG-1-0-0	A484_1	A484	KPC	-0.668278	6.94956	5.10922	0	0
GCACTCTAGTCTCGGC-1-0-0	A484_1	A484	KPC	1.46916	5.06649	3.80827	3.80827	0
GCACTCTCACACCGCA-1-0-0	A484_1	A484	KPC	10.53	3.71165	4.31337	4.9998	0
GCAGCCACAATACGCT-1-0-0	A484_1	A484	KPC	1.43423	7.99153	0	0	0
GCAGTTAAGAGCTTCT-1-0-0	A484_1	A484	KPC	1.38929	4.04647	0	0	0
GCAGTTAGTAGCGTCC-1-0-0	A484_1	A484	KPC	-0.834426	2.41012	5.45198	0	0
GCAGTTAGTGCTTCTC-1-0-0	A484_1	A484	KPC	10.4618	6.64319	0	4.8665	0
GCATACATCGCATGAT-1-0-0	A484_1	A484	KPC	-2.19308	1.41208	5.3033	0	0
GCATGATCAAGTCATC-1-0-0	A484_1	A484	KPC	1.1072	3.10228	0	0	3.09928
GCATGCGCATGGATGG-1-0-0	A484_1	A484	KPC	1.79607	3.7022	6.64056	0	0
GCATGTAGTCCTCTTG-1-0-0	A484_1	A484	KPC	2.08543	3.25943	3.93428	0	3.93428
GCCAAATCACGGTAAG-1-0-0	A484_1	A484	KPC	0.842172	3.91062	6.18174	4.00091	0
GCCAAATCATCGGAAG-1-0-0	A484_1	A484	KPC	-0.205229	1.05559	4.31848	4.31848	5.00494
GCCAAATTCCAGTATG-1-0-0	A484_1	A484	KPC	-2.17081	3.54818	4.43108	3.07987	3.74976
GCCAAATTCCTCATTA-1-0-0	A484_1	A484	KPC	0.993768	3.4575	0	0	0
GCCTCTACAATTGCTG-1-0-0	A484_1	A484	KPC	1.37757	2.24494	3.33552	0	7.85354
GCCTCTACATACGCTA-1-0-0	A484_1	A484	KPC	-2.48443	0.676704	6.19549	4.01444	2.68089
GCGACCAGTCGATTGT-1-0-0	A484_1	A484	KPC	1.03107	2.88408	4.35762	0	0
GCGACCATCCGCATCT-1-0-0	A484_1	A484	KPC	-0.415964	6.5277	4.21328	0	4.21328
GCGAGAACATTTGCCC-1-0-0	A484_1	A484	KPC	0.584746	4.14625	4.68275	0	0
GCGAGAATCAAGCCTA-1-0-0	A484_1	A484	KPC	0.65235	3.9965	4.40637	0	3.72535
GCGAGAATCTGTACGA-1-0-0	A484_1	A484	KPC	0.351571	3.90652	5.52695	4.61661	0
GCGCAACAGGTAGCTG-1-0-0	A484_1	A484	KPC	10.519	5.76042	0	0	0
GCGCAACCATGCTGGC-1-0-0	A484_1	A484	KPC	0.21733	3.51878	6.59577	3.62567	0
GCGCAGTAGATGTGGC-1-0-0	A484_1	A484	KPC	2.96398	7.70967	0	0	0
GCGCAGTCAAGGCTCC-1-0-0	A484_1	A484	KPC	1.64786	3.44734	3.84293	0	0
GCGCCAATCCTGCCAT-1-0-0	A484_1	A484	KPC	0.360466	2.66188	4.51274	4.51274	0
GCGCGATAGCGGATCA-1-0-0	A484_1	A484	KPC	3.26918	3.24711	0	4.10421	0
GCGGGTTAGATGTCGG-1-0-0	A484_1	A484	KPC	11.6573	6.18919	7.85457	5.08779	0
GCGGGTTAGCCACCTG-1-0-0	A484_1	A484	KPC	8.26013	2.44128	0	3.70774	0
GCGGGTTTCCAGTATG-1-0-0	A484_1	A484	KPC	-0.0120329	2.80917	5.78655	0	0
GCTCCTACACAGTCGC-1-0-0	A484_1	A484	KPC	-0.657609	4.79239	5.57248	3.40521	0
GCTCCTAGTCGGGTCT-1-0-0	A484_1	A484	KPC	2.24329	2.60951	4.50077	0	3.81867
GCTCTGTAGAATAGGG-1-0-0	A484_1	A484	KPC	-0.904684	0.353168	0	2.80316	4.14292
GCTGCAGAGACAGAGA-1-0-0	A484_1	A484	KPC	3.12027	3.68216	0	0	0
GCTGCAGAGTGTGAAT-1-0-0	A484_1	A484	KPC	10.343	4.87326	0	4.62008	0
GCTGCAGGTACTTGAC-1-0-0	A484_1	A484	KPC	1.56067	1.5858	5.65234	0	3.87797
GCTGCAGGTGTAACGG-1-0-0	A484_1	A484	KPC	11.8312	5.51173	5.38846	0	4.98527
GCTGCGACAAACGTGG-1-0-0	A484_1	A484	KPC	2.68925	3.84338	5.36594	5.36594	0
GCTGCTTAGACTGGGT-1-0-0	A484_1	A484	KPC	-1.39866	3.49033	5.81547	0	0
GCTTCCAAGGGCTTGA-1-0-0	A484_1	A484	KPC	7.92556	2.26036	6.40892	4.75766	0
GCTTCCACATGTTGAC-1-0-0	A484_1	A484	KPC	-0.928685	2.38986	5.61975	0	0
GCTTGAACAGATTGCT-1-0-0	A484_1	A484	KPC	3.05474	2.41289	0	0	0
GGAAAGCAGACATAAC-1-0-0	A484_1	A484	KPC	-0.212806	5.74176	3.51817	0	0
GGAAAGCCATAGAAAC-1-0-0	A484_1	A484	KPC	-2.3308	2.30913	0	0	2.8993
GGAACTTAGAGACGAA-1-0-0	A484_1	A484	KPC	0.123366	6.82304	0	0	0
GGAACTTAGTTCCACA-1-0-0	A484_1	A484	KPC	9.55856	3.57246	5.51702	0	0
GGAACTTCAAACGCGA-1-0-0	A484_1	A484	KPC	-0.264589	3.51575	5.33403	3.7437	0
GGAACTTCATGGTCAT-1-0-0	A484_1	A484	KPC	-0.549607	3.27569	4.9166	3.33604	0
GGACAAGCAGGCTGAA-1-0-0	A484_1	A484	KPC	10.2659	2.7343	3.56537	4.24427	0
GGACAAGGTGCCTGTG-1-0-0	A484_1	A484	KPC	-0.865178	2.856	6.07968	0	0
GGACAGACATATACCG-1-0-0	A484_1	A484	KPC	-3.43331	1.21745	5.13634	3.13791	2.12248
GGACAGATCAGCTGGC-1-0-0	A484_1	A484	KPC	-0.0538406	3.51525	5.69818	0	3.52742
GGACAGATCATCGATG-1-0-0	A484_1	A484	KPC	1.60066	0.835387	0	0	0
GGATTACAGGGATCTG-1-0-0	A484_1	A484	KPC	5.43641	4.16962	0	0	0
GGCAATTTCACAGGCC-1-0-0	A484_1	A484	KPC	0.459547	4.91853	0	0	0
GGCCGATCAAGTCTAC-1-0-0	A484_1	A484	KPC	-0.236358	0.286157	5.21502	0	3.23483
GGCGACTAGAACTCGG-1-0-0	A484_1	A484	KPC	5.91844	4.76197	0	0	0
GGCGACTAGAGTACCG-1-0-0	A484_1	A484	KPC	8.62006	3.44414	0	4.34929	0
GGCGACTCAAGAAGAG-1-0-0	A484_1	A484	KPC	10.4957	7.54424	5.14885	0	0
GGCGACTCAGGTGCCT-1-0-0	A484_1	A484	KPC	-1.30045	0.805882	6.16874	2.85841	2.85841
GGCTGGTTCTTGTCAT-1-0-0	A484_1	A484	KPC	-0.683671	1.23936	5.05396	0	0
GGGAATGAGATCACGG-1-0-0	A484_1	A484	KPC	5.60894	4.80729	0	0	0
GGGACCTTCCTAGAAC-1-0-0	A484_1	A484	KPC	0.271014	4.35655	0	0	0
GGGAGATCAATCTGCA-1-0-0	A484_1	A484	KPC	1.35579	3.3631	5.48162	3.71046	0
GGGATGACAAGCGATG-1-0-0	A484_1	A484	KPC	-1.24894	8.4763	0	0	0
GGGATGATCTGTTTGT-1-0-0	A484_1	A484	KPC	4.31255	4.41987	6.93098	4.63715	0
GGGCACTGTACCATCA-1-0-0	A484_1	A484	KPC	0.426204	7.93473	0	0	0
GGGCACTTCGAGAACG-1-0-0	A484_1	A484	KPC	10.8575	3.65743	4.04786	0	0
GGGCATCAGCGATTCT-1-0-0	A484_1	A484	KPC	9.50849	4.54625	0	0	4.02275
GGGCATCCACTAAGTC-1-0-0	A484_1	A484	KPC	9.85444	2.76804	5.37794	3.33031	3.33031
GGGCATCCATGGAATA-1-0-0	A484_1	A484	KPC	-0.0119766	4.12843	6.50379	0	0
GGGCATCGTACATCCA-1-0-0	A484_1	A484	KPC	9.22251	3.57795	0	0	0
GGGTCTGCATGCTAGT-1-0-0	A484_1	A484	KPC	-0.0437551	3.56298	3.66935	3.66935	0
GGGTCTGTCGCATGAT-1-0-0	A484_1	A484	KPC	2.71167	5.75759	0	0	0
GGGTTGCCACGAGAGT-1-0-0	A484_1	A484	KPC	11.3758	5.45045	5.63388	4.9443	0
GGTATTGAGTACGCCC-1-0-0	A484_1	A484	KPC	10.2766	5.31721	0	4.29038	0
GGTATTGGTATAAACG-1-0-0	A484_1	A484	KPC	-1.4726	8.43796	5.93659	0	0
GGTGAAGAGTCAATAG-1-0-0	A484_1	A484	KPC	-0.283878	0.821592	5.39063	3.3426	0
GGTGAAGCATGGTCAT-1-0-0	A484_1	A484	KPC	9.39033	3.27407	0	0	0
GGTGTTAAGGACATTA-1-0-0	A484_1	A484	KPC	0.21854	4.08617	5.53446	0	0
GTAACGTAGGAGCGAG-1-0-0	A484_1	A484	KPC	-0.0451556	2.04001	6.80901	0	4.4221
GTAACTGAGAGGGATA-1-0-0	A484_1	A484	KPC	1.49442	2.88125	8.17356	5.8014	0
GTACGTAAGTGGTCCC-1-0-0	A484_1	A484	KPC	10.3111	5.00371	0	4.3214	0
GTACGTATCGTTTAGG-1-0-0	A484_1	A484	KPC	9.81574	7.40241	5.26237	0	0
GTACTCCCACAGCGTC-1-0-0	A484_1	A484	KPC	1.11173	3.50727	4.96363	0	0
GTACTTTCAATACGCT-1-0-0	A484_1	A484	KPC	9.97062	2.58222	4.08621	4.48606	4.48606
GTACTTTTCACTGGGC-1-0-0	A484_1	A484	KPC	6.19084	4.88053	0	0	0
GTAGTCATCATGTAGC-1-0-0	A484_1	A484	KPC	9.20561	4.69206	0	0	0
GTATCTTAGTTGTAGA-1-0-0	A484_1	A484	KPC	-1.24946	1.36412	5.19515	0	4.63968
GTATCTTGTCACTGGC-1-0-0	A484_1	A484	KPC	-0.00325315	4.07494	6.07251	4.14033	0
GTATCTTGTCTAGGTT-1-0-0	A484_1	A484	KPC	-2.3071	3.47601	6.53014	4.17702	0
GTATTCTTCAGTTTGG-1-0-0	A484_1	A484	KPC	-0.0650404	3.56454	5.16187	0	3.5751
GTCAAGTAGCTGCGAA-1-0-0	A484_1	A484	KPC	10.4258	6.94583	4.67115	0	0
GTCAAGTGTATTCTCT-1-0-0	A484_1	A484	KPC	0.199832	4.04828	5.5039	4.81482	0
GTCACAAAGATCCCGC-1-0-0	A484_1	A484	KPC	9.58693	3.21235	0	0	0
GTCACAAAGGTAGCCA-1-0-0	A484_1	A484	KPC	10.123	4.19524	0	0	0
GTCATTTCATCCTTGC-1-0-0	A484_1	A484	KPC	0.408378	4.85908	4.23149	3.55277	0
GTCGGGTAGTGACTCT-1-0-0	A484_1	A484	KPC	4.54761	6.55862	0	0	0
GTCGGGTTCACGGTTA-1-0-0	A484_1	A484	KPC	2.3635	3.77259	4.7686	0	0
GTCGTAACAACGCACC-1-0-0	A484_1	A484	KPC	3.05191	3.49887	5.04473	0	0
GTCGTAACACGGACAA-1-0-0	A484_1	A484	KPC	7.33307	1.60667	5.74718	4.55062	2.81032
GTCGTAAGTGTCCTCT-1-0-0	A484_1	A484	KPC	2.73709	3.55347	4.90297	4.21722	0
GTCTCGTGTCCCTACT-1-0-0	A484_1	A484	KPC	1.00183	3.19983	6.89281	0	0
GTCTCGTGTGTGGCTC-1-0-0	A484_1	A484	KPC	1.92835	7.5404	0	0	0
GTCTTCGGTACCGTAT-1-0-0	A484_1	A484	KPC	-0.143435	7.89794	0	0	0
GTGAAGGCACGGCGTT-1-0-0	A484_1	A484	KPC	-0.252881	2.77769	6.28458	3.81997	5.18969
GTGAAGGGTGACGCCT-1-0-0	A484_1	A484	KPC	2.39265	2.50489	5.47007	3.41968	3.41968
GTGCAGCAGGCCGAAT-1-0-0	A484_1	A484	KPC	9.68383	6.25173	0	0	0
GTGCATAAGGCATTGG-1-0-0	A484_1	A484	KPC	3.41144	5.86355	0	0	0
GTGCATACAACACCTA-1-0-0	A484_1	A484	KPC	0.108672	4.23442	6.70371	0	0
GTGCATAGTTGGAGGT-1-0-0	A484_1	A484	KPC	8.49667	2.28641	6.59577	3.62567	0
GTGCGGTCAACACCTA-1-0-0	A484_1	A484	KPC	2.96146	5.49	0	4.11897	4.11897
GTGCGGTTCGACGGAA-1-0-0	A484_1	A484	KPC	2.21402	7.24845	0	0	0
GTGGGTCAGCCAGAAC-1-0-0	A484_1	A484	KPC	10.5993	4.13627	4.3295	4.3295	0
GTGTGCGGTCATCCCT-1-0-0	A484_1	A484	KPC	1.38688	4.1799	5.93048	0	0
GTGTTAGCATGCATGT-1-0-0	A484_1	A484	KPC	11.145	4.26017	5.72806	4.13155	0
GTTAAGCCAAGACACG-1-0-0	A484_1	A484	KPC	7.99558	2.66364	0	0	0
GTTACAGAGCTCTCGG-1-0-0	A484_1	A484	KPC	10.027	2.81988	4.2074	5.11472	0
GTTACAGGTGAAGGCT-1-0-0	A484_1	A484	KPC	10.9378	4.13572	5.3596	3.98732	3.98732
GTTCATTCAGAGCCAA-1-0-0	A484_1	A484	KPC	7.17774	2.4951	0	0	0
GTTCGGGAGACAGGCT-1-0-0	A484_1	A484	KPC	10.409	2.87189	4.69413	4.29322	3.61365
GTTCGGGTCACAACGT-1-0-0	A484_1	A484	KPC	0.973456	4.96518	4.18739	0	0
GTTTCTACACCAACCG-1-0-0	A484_1	A484	KPC	-1.28717	2.25789	5.13309	4.0462	2.98197
TAAACCGAGATCTGAA-1-0-0	A484_1	A484	KPC	-0.51071	3.44068	6.19656	3.39541	0
TAAACCGAGTCGTACT-1-0-0	A484_1	A484	KPC	1.49624	2.3372	5.95676	4.35762	0
TAAACCGCAAGTCTGT-1-0-0	A484_1	A484	KPC	10.1865	2.75003	5.00518	0	0
TAAACCGCACGGTGTC-1-0-0	A484_1	A484	KPC	-0.0799461	0.545985	5.53861	3.48632	4.16404
TAAACCGGTACCGTTA-1-0-0	A484_1	A484	KPC	7.72564	1.58555	2.93825	2.93825	0
TAAACCGTCAAGATCC-1-0-0	A484_1	A484	KPC	9.11795	4.25026	0	0	0
TAAGCGTTCGATAGAA-1-0-0	A484_1	A484	KPC	8.15278	3.18813	0	0	0
TAAGTGCCATCACGAT-1-0-0	A484_1	A484	KPC	-0.986739	-0.145601	6.44195	2.9127	0
TACAGTGAGCGTCAAG-1-0-0	A484_1	A484	KPC	0.768799	1.5491	6.07417	5.25044	0
TACAGTGGTTCGCGAC-1-0-0	A484_1	A484	KPC	10.4398	4.18477	4.78435	0	0
TACCTATAGATCCCAT-1-0-0	A484_1	A484	KPC	1.385	4.68264	6.58044	4.11068	0
TACCTATAGCGGATCA-1-0-0	A484_1	A484	KPC	6.39551	4.51414	0	0	0
TACCTATTCATGCAAC-1-0-0	A484_1	A484	KPC	0.807352	3.72932	5.29686	0	0
TACCTTAAGACTTTCG-1-0-0	A484_1	A484	KPC	10.0361	4.63642	4.80756	0	0
TACCTTATCCCAGGTG-1-0-0	A484_1	A484	KPC	0.708367	2.08707	0	0	0
TACCTTATCTGGAGCC-1-0-0	A484_1	A484	KPC	11.0002	6.67131	0	5.02726	0
TACGGATCAGAGCCAA-1-0-0	A484_1	A484	KPC	11.0766	4.60893	5.44345	0	0
TACGGATCATATGCTG-1-0-0	A484_1	A484	KPC	2.21952	7.67733	0	0	0
TACGGGCAGACCACGA-1-0-0	A484_1	A484	KPC	5.43167	6.94975	4.11127	4.11127	0
TACGGGCGTTTGTGTG-1-0-0	A484_1	A484	KPC	-0.339457	4.94087	4.55651	3.87381	0
TACGGTAAGCTAACAA-1-0-0	A484_1	A484	KPC	10.6001	4.09321	0	0	0
TACGGTAAGGAATGGA-1-0-0	A484_1	A484	KPC	3.16277	2.51493	5.92399	4.14552	5.92399
TACGGTATCATTGCGA-1-0-0	A484_1	A484	KPC	10.1201	4.93467	5.35435	0	0
TACTCATTCCAAACTG-1-0-0	A484_1	A484	KPC	0.48738	1.87749	0	0	3.29013
TACTCATTCTTTCCTC-1-0-0	A484_1	A484	KPC	9.53661	2.55286	3.47382	0	0
TACTCGCCAAGTAGTA-1-0-0	A484_1	A484	KPC	1.87602	4.57056	6.99206	0	0
TACTCGCCATAGTAAG-1-0-0	A484_1	A484	KPC	1.85112	5.27575	0	0	0
TACTTGTCAAGTTGTC-1-0-0	A484_1	A484	KPC	-0.236686	8.14296	3.66972	0	0
TACTTGTCACATTTCT-1-0-0	A484_1	A484	KPC	10.392	2.87325	0	0	0
TACTTGTGTCTTCGTC-1-0-0	A484_1	A484	KPC	-1.21923	2.19691	4.91785	2.88834	2.88834
TACTTGTTCTGATACG-1-0-0	A484_1	A484	KPC	-0.857492	2.39157	0	0	0
TAGACCAGTCAAACTC-1-0-0	A484_1	A484	KPC	1.31621	3.57325	6.91513	0	0
TAGACCAGTGTTGGGA-1-0-0	A484_1	A484	KPC	0.389463	7.48143	0	0	4.99688
TAGAGCTCAAGCCCAC-1-0-0	A484_1	A484	KPC	4.12828	4.79896	0	0	0
TAGAGCTCATCCCACT-1-0-0	A484_1	A484	KPC	0.912835	4.10992	4.84563	0	4.16031
TAGCCGGCACCCATGG-1-0-0	A484_1	A484	KPC	2.32933	1.86133	0	0	0
TAGCCGGCAGATCTGT-1-0-0	A484_1	A484	KPC	-2.21217	1.40423	5.88351	3.03939	0
TAGCCGGGTTCATGGT-1-0-0	A484_1	A484	KPC	2.87826	5.22606	0	0	0
TAGGCATAGGATATAC-1-0-0	A484_1	A484	KPC	-1.09012	0.791596	4.51918	3.61911	5.46797
TAGGCATTCAGTGCAT-1-0-0	A484_1	A484	KPC	8.84793	2.91227	3.76942	0	0
TAGTTGGAGTCGATAA-1-0-0	A484_1	A484	KPC	0.360762	3.99095	4.5235	3.44636	0
TAGTTGGGTAGGCTGA-1-0-0	A484_1	A484	KPC	10.5924	6.67735	0	0	0
TATCAGGAGCCGATTT-1-0-0	A484_1	A484	KPC	0.56058	2.85657	6.02379	0	0
TATCAGGCACGAGGTA-1-0-0	A484_1	A484	KPC	10.385	4.41057	4.49857	0	0
TATCTCAAGAGCCTAG-1-0-0	A484_1	A484	KPC	2.79511	4.23332	5.72471	4.34816	0
TATGCCCCACAGATTC-1-0-0	A484_1	A484	KPC	6.15002	5.27834	0	0	0
TATGCCCCACCAGGTC-1-0-0	A484_1	A484	KPC	3.65396	5.44804	5.0934	0	4.40637
TATGCCCGTACAGTTC-1-0-0	A484_1	A484	KPC	1.8734	4.90258	5.04447	0	0
TATGCCCTCGTTGACA-1-0-0	A484_1	A484	KPC	1.0249	2.36692	6.4587	4.52215	0
TATTACCCACAGTCGC-1-0-0	A484_1	A484	KPC	1.61898	7.70728	0	0	0
TCAACGAAGTCAATAG-1-0-0	A484_1	A484	KPC	10.9343	4.25826	4.31774	4.31774	5.0042
TCAACGAGTCTAGTCA-1-0-0	A484_1	A484	KPC	3.30992	7.53212	0	0	0
TCAATCTAGTTAACGA-1-0-0	A484_1	A484	KPC	-2.82067	3.11646	5.6129	4.66321	0
TCAATCTCAAGCGCTC-1-0-0	A484_1	A484	KPC	0.822706	4.96317	4.93626	0	0
TCAATCTGTCCAACTA-1-0-0	A484_1	A484	KPC	-2.34361	3.50899	4.7873	3.82027	0
TCACAAGGTTACCGAT-1-0-0	A484_1	A484	KPC	10.751	3.78264	5.59908	4.22383	0
TCACAAGTCCGTAGTA-1-0-0	A484_1	A484	KPC	-2.21996	3.06051	0	3.19537	0
TCACAAGTCTGTTTGT-1-0-0	A484_1	A484	KPC	10.8582	6.57227	4.97451	0	0
TCACGAACAAACCCAT-1-0-0	A484_1	A484	KPC	6.40152	4.84718	0	0	4.2707
TCACGAAGTAGCCTAT-1-0-0	A484_1	A484	KPC	5.68705	4.06434	0	0	0
TCAGATGCATAAAGGT-1-0-0	A484_1	A484	KPC	-0.684554	3.64986	7.4464	5.03938	0
TCAGCAACAAGAGGCT-1-0-0	A484_1	A484	KPC	7.81045	2.48542	0	0	0
TCAGCAACAAGTTCTG-1-0-0	A484_1	A484	KPC	0.349655	3.65845	6.31106	0	0
TCAGCAATCGTTGCCT-1-0-0	A484_1	A484	KPC	-1.59172	1.19433	0	0	0
TCAGCTCGTCGCGGTT-1-0-0	A484_1	A484	KPC	2.84127	3.67069	5.94188	0	0
TCAGCTCTCCTTTACA-1-0-0	A484_1	A484	KPC	-0.669056	4.98364	5.99796	0	0
TCAGGATAGGAATCGC-1-0-0	A484_1	A484	KPC	-1.13761	6.49102	3.8191	3.14766	5.8148
TCAGGATTCTTACCGC-1-0-0	A484_1	A484	KPC	0.70443	5.94668	4.8496	0	0
TCAGGTAAGGTGCTAG-1-0-0	A484_1	A484	KPC	9.99367	5.52638	0	0	4.38658
TCAGGTAGTAGAGGAA-1-0-0	A484_1	A484	KPC	6.2552	1.90772	4.49682	4.96263	5.18438
TCAGGTATCGGAGGTA-1-0-0	A484_1	A484	KPC	10.3917	2.9917	4.97523	0	0
TCATTACGTCTAGCCG-1-0-0	A484_1	A484	KPC	9.77092	3.35056	4.40717	0	3.72614
TCATTACGTGAGTATA-1-0-0	A484_1	A484	KPC	8.42906	2.63973	0	0	0
TCATTTGCAGCCTGTG-1-0-0	A484_1	A484	KPC	-2.64624	2.45745	3.21742	3.89033	0
TCCACACTCGAGCCCA-1-0-0	A484_1	A484	KPC	2.69251	4.01207	0	0	0
TCCCGATGTCAAAGAT-1-0-0	A484_1	A484	KPC	2.8343	4.53075	4.4717	0	0
TCCCGATGTTGAGTTC-1-0-0	A484_1	A484	KPC	-0.809353	2.35764	5.34347	0	0
TCGAGGCTCAAGAAGT-1-0-0	A484_1	A484	KPC	9.68589	4.54367	0	0	6.33222
TCGCGAGAGATGTGTA-1-0-0	A484_1	A484	KPC	1.2863	4.21267	0	0	0
TCGCGAGCAATGAAAC-1-0-0	A484_1	A484	KPC	1.82914	6.10191	4.15474	0	0
TCGCGAGGTCGAGTTT-1-0-0	A484_1	A484	KPC	1.57837	4.35906	5.50736	0	0
TCGCGTTAGGATATAC-1-0-0	A484_1	A484	KPC	2.52729	2.6524	0	3.78108	0
TCGCGTTCAAGTCATC-1-0-0	A484_1	A484	KPC	10.6097	4.27005	6.15116	0	0
TCGCGTTGTATATCCG-1-0-0	A484_1	A484	KPC	-1.22698	0.30725	0	0	3.73462
TCGGGACCAGTCGATT-1-0-0	A484_1	A484	KPC	3.52294	7.38713	0	0	0
TCGGGACTCTATCCTA-1-0-0	A484_1	A484	KPC	9.59113	2.55648	0	5.03058	0
TCGGTAACAGTGAGTG-1-0-0	A484_1	A484	KPC	0.192048	6.89515	0	0	0
TCGTACCCAGGGTTAG-1-0-0	A484_1	A484	KPC	0.575769	3.11582	5.81159	3.35907	0
TCGTAGAAGTGATCGG-1-0-0	A484_1	A484	KPC	4.29227	4.40212	0	0	0
TCGTAGAGTCGGCATC-1-0-0	A484_1	A484	KPC	1.33926	1.39008	5.54346	3.77108	0
TCTATTGAGCTTTGGT-1-0-0	A484_1	A484	KPC	0.104764	7.42882	0	3.72614	3.72614
TCTCATACACAGGCCT-1-0-0	A484_1	A484	KPC	10.2507	2.58235	6.75593	4.4	0
TCTCTAACACCGAATT-1-0-0	A484_1	A484	KPC	6.21128	5.08659	4.16031	0	0
TCTGAGACATTGGCGC-1-0-0	A484_1	A484	KPC	2.97256	5.21359	4.82457	0	4.13942
TCTGGAATCCACTGGG-1-0-0	A484_1	A484	KPC	8.49601	2.5969	0	0	0
TGAAAGAGTATTACCG-1-0-0	A484_1	A484	KPC	-0.581497	3.22399	5.87492	0	0
TGAAAGATCCAGTATG-1-0-0	A484_1	A484	KPC	1.26236	4.95368	4.56966	0	0
TGACGGCAGTCTCCTC-1-0-0	A484_1	A484	KPC	11.042	6.80051	4.43478	5.12198	0
TGACGGCGTATGCTTG-1-0-0	A484_1	A484	KPC	10.85	5.50361	4.0972	0	0
TGACTAGAGATGTTAG-1-0-0	A484_1	A484	KPC	-0.382341	3.3766	4.8837	3.80011	0
TGACTTTCAGTGGGAT-1-0-0	A484_1	A484	KPC	-2.0727	1.39048	5.33752	3.0773	0
TGAGAGGTCGTTTAGG-1-0-0	A484_1	A484	KPC	1.48395	1.85319	6.60446	4.05563	0
TGAGCATAGCCTCGTG-1-0-0	A484_1	A484	KPC	8.01583	2.89621	0	0	0
TGAGCATAGTCCGTAT-1-0-0	A484_1	A484	KPC	1.37553	3.74114	3.78401	0	4.86736
TGAGCATTCCTCAATT-1-0-0	A484_1	A484	KPC	1.10489	5.29222	4.46914	3.78738	0
TGAGCCGGTAGCGTGA-1-0-0	A484_1	A484	KPC	-2.06084	2.79576	6.70281	4.44471	0
TGAGGGAGTCGCGGTT-1-0-0	A484_1	A484	KPC	8.07394	3.00749	4.35193	0	0
TGATTTCCAACGCACC-1-0-0	A484_1	A484	KPC	1.15139	4.03296	0	0	0
TGATTTCCACATGGGA-1-0-0	A484_1	A484	KPC	3.07804	5.92909	0	0	0
TGATTTCCATCTGGTA-1-0-0	A484_1	A484	KPC	-0.984528	1.36881	5.17139	3.49186	0
TGATTTCCATTATCTC-1-0-0	A484_1	A484	KPC	1.43088	4.7965	5.68654	0	0
TGATTTCTCAGAGGTG-1-0-0	A484_1	A484	KPC	5.17948	4.62478	0	0	0
TGCCAAAGTGCGAAAC-1-0-0	A484_1	A484	KPC	1.70981	2.83187	5.62529	0	0
TGCCCTACATGCGCAC-1-0-0	A484_1	A484	KPC	3.45047	4.24068	6.67226	0	0
TGCGCAGAGTTCCACA-1-0-0	A484_1	A484	KPC	-0.265783	2.39061	4.09314	3.41654	0
TGCGCAGTCTGCTGCT-1-0-0	A484_1	A484	KPC	9.98377	4.87981	0	4.34816	0
TGCGGGTTCGGCATCG-1-0-0	A484_1	A484	KPC	3.59726	5.29029	0	0	0
TGCTACCGTGGCGAAT-1-0-0	A484_1	A484	KPC	1.07485	3.98048	5.95265	0	0
TGCTGCTAGGGATGGG-1-0-0	A484_1	A484	KPC	11.3736	4.66681	0	5.66039	0
TGCTGCTCATTGGCGC-1-0-0	A484_1	A484	KPC	-0.957393	4.30933	3.53385	0	0
TGGCCAGCACCACCAG-1-0-0	A484_1	A484	KPC	10.2488	4.15462	0	4.82335	0
TGGCTGGCAATACGCT-1-0-0	A484_1	A484	KPC	1.53261	5.11519	4.99712	4.59503	3.91193
TGGCTGGCAGTTAACC-1-0-0	A484_1	A484	KPC	-0.261859	3.32524	5.59407	0	0
TGGCTGGTCTAAGCCA-1-0-0	A484_1	A484	KPC	-0.454279	4.84596	4.31921	3.63928	0
TGGGAAGAGACAGACC-1-0-0	A484_1	A484	KPC	2.0576	3.64104	5.86898	0	0
TGGGAAGCACTGCCAG-1-0-0	A484_1	A484	KPC	-1.86042	6.20655	5.55579	3.86829	0
TGGGAAGCATTGAGCT-1-0-0	A484_1	A484	KPC	10.5755	5.48949	5.66372	3.88916	0
TGGGAAGTCCAATGGT-1-0-0	A484_1	A484	KPC	-1.49106	-0.177343	5.98972	4.17811	0
TGGTTAGAGCGATGAC-1-0-0	A484_1	A484	KPC	3.03228	5.16027	5.35855	4.26931	5.86749
TGGTTAGAGCGTCAAG-1-0-0	A484_1	A484	KPC	3.72828	4.52911	5.24346	0	0
TGTATTCAGAAGCCCA-1-0-0	A484_1	A484	KPC	-0.58616	2.91189	5.17676	0	0
TGTATTCAGCGATTCT-1-0-0	A484_1	A484	KPC	1.2529	3.75197	5.46508	0	0
TGTGGTAAGAGCTTCT-1-0-0	A484_1	A484	KPC	2.3191	5.15275	5.23661	0	0
TGTGGTAAGGACGAAA-1-0-0	A484_1	A484	KPC	1.47643	2.50178	3.80011	0	5.16949
TGTGGTAAGGTGCTTT-1-0-0	A484_1	A484	KPC	9.22321	3.83631	0	0	0
TGTGTTTAGTGTTGAA-1-0-0	A484_1	A484	KPC	0.643032	4.28916	6.21474	0	0
TGTGTTTGTGCAACTT-1-0-0	A484_1	A484	KPC	0.717751	1.93129	5.8989	4.12076	0
TGTGTTTTCACCACCT-1-0-0	A484_1	A484	KPC	9.07458	6.06528	0	0	0
TGTTCCGGTATGGTTC-1-0-0	A484_1	A484	KPC	1.58179	2.56378	3.36579	0	0
TTAACTCAGCTGAAAT-1-0-0	A484_1	A484	KPC	11.2686	3.85027	6.88437	5.15454	0
TTAGGACGTAATAGCA-1-0-0	A484_1	A484	KPC	10.3252	3.94743	0	0	0
TTAGGCACAGGTTTCA-1-0-0	A484_1	A484	KPC	8.12967	1.71165	5.81015	3.53418	0
TTAGGCATCTTAGCCC-1-0-0	A484_1	A484	KPC	1.57528	2.51761	0	0	0
TTAGTTCCATAGAAAC-1-0-0	A484_1	A484	KPC	-0.320958	5.48008	3.59246	0	0
TTAGTTCTCCTGTAGA-1-0-0	A484_1	A484	KPC	0.945502	4.09177	0	0	0
TTAGTTCTCTTGTATC-1-0-0	A484_1	A484	KPC	1.69998	2.95307	6.89621	3.96982	0
TTCCCAGCATGGTCAT-1-0-0	A484_1	A484	KPC	-1.36258	6.06913	0	3.87243	0
TTCGAAGCAGATGGCA-1-0-0	A484_1	A484	KPC	10.4141	4.73317	5.79044	0	0
TTCTACACAAGAGTCG-1-0-0	A484_1	A484	KPC	0.058574	3.05881	6.11955	0	0
TTCTACACATTCTCAT-1-0-0	A484_1	A484	KPC	-0.784815	3.99624	3.35773	0	0
TTCTCAACACCAACCG-1-0-0	A484_1	A484	KPC	-1.64393	0.395873	5.99669	2.37795	0
TTCTCAACACTGTTAG-1-0-0	A484_1	A484	KPC	-0.65064	0.717997	4.88616	0	0
TTCTCAAGTGCATCTA-1-0-0	A484_1	A484	KPC	10.7887	4.80604	5.56008	4.46914	0
TTCTCAATCCTCATTA-1-0-0	A484_1	A484	KPC	10.4117	5.49846	4.54816	0	0
TTCTCCTAGCGTTGCC-1-0-0	A484_1	A484	KPC	-0.792309	2.517	6.612	4.27331	2.92797
TTCTCCTAGGTTCCTA-1-0-0	A484_1	A484	KPC	10.2925	4.19934	0	4.23786	0
TTCTTAGAGCCACGTC-1-0-0	A484_1	A484	KPC	6.06412	5.09655	0	0	0
TTCTTAGCATTACGAC-1-0-0	A484_1	A484	KPC	-0.894948	4.65481	4.42821	3.74693	3.74693
TTGAACGGTTAAGAAC-1-0-0	A484_1	A484	KPC	6.49603	4.34338	0	0	0
TTGACTTCACGAGGTA-1-0-0	A484_1	A484	KPC	1.57287	2.46834	5.32829	0	5.10636
TTGCCGTCACAAGTAA-1-0-0	A484_1	A484	KPC	10.3653	7.63839	4.72834	0	0
TTGCCGTTCCTAGAAC-1-0-0	A484_1	A484	KPC	9.81646	2.59074	4.21328	3.53482	0
TTGCCGTTCTCCAGGG-1-0-0	A484_1	A484	KPC	-0.119313	3.79114	5.61463	0	0
TTGCCGTTCTGGAGCC-1-0-0	A484_1	A484	KPC	0.0740908	3.57762	7.46758	3.49063	0
TTGCGTCCACTGAAGG-1-0-0	A484_1	A484	KPC	-2.36266	4.11716	5.97645	0	0
TTGGAACCATAGACTC-1-0-0	A484_1	A484	KPC	3.86937	5.70271	0	0	0
TTGGAACCATCCGTGG-1-0-0	A484_1	A484	KPC	2.32374	7.6997	0	0	0
TTGTAGGCACATGGGA-1-0-0	A484_1	A484	KPC	0.382509	2.73994	5.2391	3.47352	0
TTGTAGGGTCTTTCAT-1-0-0	A484_1	A484	KPC	2.78809	4.33156	5.82132	0	0
TTTATGCCATCTCCCA-1-0-0	A484_1	A484	KPC	4.21123	7.54814	0	0	4.46488
TTTATGCGTAGCGCTC-1-0-0	A484_1	A484	KPC	2.76675	5.88484	0	0	4.79977
TTTGCGCAGATCCTGT-1-0-0	A484_1	A484	KPC	7.02687	4.4627	0	0	0
TTTGCGCCACTGAAGG-1-0-0	A484_1	A484	KPC	10.7432	5.32357	4.89834	0	0
TTTGGTTCAGCCACCA-1-0-0	A484_1	A484	KPC	2.9691	6.86397	0	0	0
TTTGGTTCATCTACGA-1-0-0	A484_1	A484	KPC	2.25995	1.66061	3.48786	0	0
AAACGGGCACTTGGAT-1-1-0	A484_2	A484	KPC	-2.57963	1.03539	3.68752	0	0
AAACGGGCATTACCTT-1-1-0	A484_2	A484	KPC	4.32203	7.8272	0	0	0
AAAGATGAGCTAGTCT-1-1-0	A484_2	A484	KPC	1.89547	5.27752	0	0	0
AAAGTAGAGAGCCCAA-1-1-0	A484_2	A484	KPC	7.47804	2.66351	4.15783	4.15783	0
AAAGTAGTCTCGCATC-1-1-0	A484_2	A484	KPC	10.0812	5.77266	0	4.77849	0
AAATGCCAGATAGGAG-1-1-0	A484_2	A484	KPC	10.3965	6.77872	5.86679	0	0
AAATGCCAGTCATCCA-1-1-0	A484_2	A484	KPC	9.73643	5.04275	0	0	0
AACACGTCAGTATGCT-1-1-0	A484_2	A484	KPC	11.8646	5.70716	5.02126	5.02126	0
AACACGTGTATCAGTC-1-1-0	A484_2	A484	KPC	10.2007	5.29085	0	0	0
AACCATGAGCTGTCTA-1-1-0	A484_2	A484	KPC	9.60039	5.15269	0	0	5.11784
AACTCAGAGAGATGAG-1-1-0	A484_2	A484	KPC	1.12643	8.14852	5.41038	0	0
AACTCAGCAAGGTTCT-1-1-0	A484_2	A484	KPC	10.06	5.32763	0	0	0
AACTCCCCATCGGAAG-1-1-0	A484_2	A484	KPC	6.5334	7.13956	0	0	0
AACTCCCGTCATGCAT-1-1-0	A484_2	A484	KPC	4.42103	6.08749	0	0	0
AACTCCCGTGTGGTTT-1-1-0	A484_2	A484	KPC	9.96942	6.57785	0	0	0
AACTCTTCACGTCAGC-1-1-0	A484_2	A484	KPC	10.0339	7.41058	0	0	0
AACTCTTTCCAGAAGG-1-1-0	A484_2	A484	KPC	0.954845	7.46526	4.63513	0	3.95164
AACTTTCAGGTGATTA-1-1-0	A484_2	A484	KPC	5.55201	4.73784	0	0	0
AACTTTCAGTGGTAAT-1-1-0	A484_2	A484	KPC	10.9422	3.73989	6.73241	4.18166	0
AAGGAGCTCCAAGCCG-1-1-0	A484_2	A484	KPC	3.78376	5.70226	5.79131	0	0
AAGGCAGCAATCCAAC-1-1-0	A484_2	A484	KPC	-0.941083	1.08366	0	0	0
AAGGCAGGTGTTCTTT-1-1-0	A484_2	A484	KPC	9.67432	7.36851	0	0	0
AAGGTTCAGTGCCATT-1-1-0	A484_2	A484	KPC	-0.232717	5.78476	0	0	0
AAGGTTCCAACACCCG-1-1-0	A484_2	A484	KPC	3.50393	5.40062	4.21854	0	0
AAGGTTCTCCCAGGTG-1-1-0	A484_2	A484	KPC	1.16175	3.81161	5.71834	0	0
AAGTCTGGTTACGACT-1-1-0	A484_2	A484	KPC	1.65069	4.52374	5.52359	0	0
AAGTCTGTCAGCACAT-1-1-0	A484_2	A484	KPC	11.3379	4.42518	4.49331	4.49331	0
AATCCAGAGAGCTTCT-1-1-0	A484_2	A484	KPC	1.16401	8.11893	0	0	0
AATCCAGAGGCCCTTG-1-1-0	A484_2	A484	KPC	1.99811	9.60218	0	0	0
AATCGGTAGCGAGAAA-1-1-0	A484_2	A484	KPC	10.0758	5.52051	0	0	0
ACACCAATCTTGTCAT-1-1-0	A484_2	A484	KPC	8.24864	4.53779	0	0	0
ACACCCTAGTGAAGTT-1-1-0	A484_2	A484	KPC	-2.58105	1.51867	3.95114	0	0
ACACCCTTCACTTATC-1-1-0	A484_2	A484	KPC	3.60715	5.37421	4.17849	4.17849	0
ACACCGGAGCTGATAA-1-1-0	A484_2	A484	KPC	9.82003	3.29361	0	0	4.03032
ACAGCCGAGCTACCGC-1-1-0	A484_2	A484	KPC	10.5784	4.72323	5.37606	0	0
ACATCAGAGATGCGAC-1-1-0	A484_2	A484	KPC	5.01425	6.30521	0	0	0
ACATCAGAGTGACATA-1-1-0	A484_2	A484	KPC	4.18132	5.93702	4.98167	0	0
ACATCAGGTTCAACCA-1-1-0	A484_2	A484	KPC	-0.0959031	2.8085	0	0	3.53676
ACATGGTAGGACACCA-1-1-0	A484_2	A484	KPC	3.16591	5.49971	0	0	0
ACCAGTACACCGCTAG-1-1-0	A484_2	A484	KPC	-1.49947	3.15729	5.63995	0	0
ACCCACTGTCTGCAAT-1-1-0	A484_2	A484	KPC	-0.659821	3.94908	4.70275	0	0
ACCCACTTCTATCGCC-1-1-0	A484_2	A484	KPC	-1.25415	0.53235	4.1446	2.42911	5.70749
ACCGTAATCGCGCCAA-1-1-0	A484_2	A484	KPC	-2.13818	2.89633	5.70092	3.58561	2.91981
ACCTTTACACCCATGG-1-1-0	A484_2	A484	KPC	0.67898	1.69129	0	0	0
ACGAGCCGTGTTTGTG-1-1-0	A484_2	A484	KPC	3.84686	4.35371	0	0	0
ACGAGGAAGTGATCGG-1-1-0	A484_2	A484	KPC	4.54112	7.05277	0	0	0
ACGATACGTTTACTCT-1-1-0	A484_2	A484	KPC	1.82524	5.15242	3.80655	0	0
ACGATGTAGAAGGCCT-1-1-0	A484_2	A484	KPC	5.71676	4.74388	0	0	0
ACGATGTTCACAACGT-1-1-0	A484_2	A484	KPC	10.5868	5.95515	0	0	0
ACGATGTTCCTGCAGG-1-1-0	A484_2	A484	KPC	-1.342	0.892459	5.77476	3.24639	0
ACGCAGCAGGCATTGG-1-1-0	A484_2	A484	KPC	11.2087	4.80329	0	4.79262	4.79262
ACGCCAGAGAATTCCC-1-1-0	A484_2	A484	KPC	11.1334	5.55577	5.43167	0	0
ACGCCAGAGCCAGTTT-1-1-0	A484_2	A484	KPC	4.7532	6.30417	0	0	0
ACGCCAGCACGGACAA-1-1-0	A484_2	A484	KPC	2.47552	8.04323	0	0	0
ACGCCGAAGACAGAGA-1-1-0	A484_2	A484	KPC	-0.201889	8.83197	0	0	0
ACGCCGAAGGCATGTG-1-1-0	A484_2	A484	KPC	11.7417	4.70909	4.45222	0	0
ACGCCGACATGCTAGT-1-1-0	A484_2	A484	KPC	-0.0656864	3.93677	5.97225	4.77421	3.69235
ACGGAGAAGGCCCGTT-1-1-0	A484_2	A484	KPC	11.3215	6.36896	6.10463	0	0
ACGGCCAAGCCACGTC-1-1-0	A484_2	A484	KPC	9.3296	2.63074	3.80913	3.80913	3.80913
ACGGCCAAGGAATCGC-1-1-0	A484_2	A484	KPC	-1.39448	1.40683	5.95337	4.31556	0
ACGGGCTGTAGGCTGA-1-1-0	A484_2	A484	KPC	0.370781	3.53544	0	0	0
ACGGGCTTCAGGTTCA-1-1-0	A484_2	A484	KPC	11.0589	5.7207	0	0	0
ACGGGTCCAGATCCAT-1-1-0	A484_2	A484	KPC	0.676804	5.82897	6.02352	3.74249	0
ACGGGTCTCCTAGGGC-1-1-0	A484_2	A484	KPC	1.66791	3.84534	4.2074	4.2074	0
ACGGGTCTCGGCGCAT-1-1-0	A484_2	A484	KPC	2.40744	5.45826	5.32341	0	0
ACGTCAAAGTGTCCAT-1-1-0	A484_2	A484	KPC	0.118441	3.45448	6.39706	4.93626	3.85191
ACGTCAACATGGTCTA-1-1-0	A484_2	A484	KPC	-0.897164	3.87443	4.87894	0	0
ACTATCTTCCTTCAAT-1-1-0	A484_2	A484	KPC	0.905248	0.9279	0	0	3.47898
ACTGAACGTGATGCCC-1-1-0	A484_2	A484	KPC	6.6782	4.28341	3.87427	0	4.95894
ACTGAGTTCATCACCC-1-1-0	A484_2	A484	KPC	0.507989	3.93637	7.14281	4.5873	0
ACTGATGTCAGTTGAC-1-1-0	A484_2	A484	KPC	-0.187781	2.32235	4.10391	0	0
ACTGCTCGTACAAGTA-1-1-0	A484_2	A484	KPC	0.163258	3.2784	4.03359	0	0
ACTGTCCGTACGCTGC-1-1-0	A484_2	A484	KPC	0.710481	4.25981	5.3302	4.92715	0
ACTGTCCTCTGTCCGT-1-1-0	A484_2	A484	KPC	1.61439	8.73491	0	0	0
ACTTGTTAGGCAAAGA-1-1-0	A484_2	A484	KPC	9.88769	5.03683	5.45924	0	0
ACTTGTTAGTCCGGTC-1-1-0	A484_2	A484	KPC	1.14003	8.42564	0	0	4.52531
ACTTGTTCATGGTAGG-1-1-0	A484_2	A484	KPC	4.67673	6.76611	4.85886	0	0
ACTTTCAAGAACTGTA-1-1-0	A484_2	A484	KPC	6.26384	3.36142	5.41817	4.0451	4.0451
ACTTTCAGTAAATGTG-1-1-0	A484_2	A484	KPC	0.578732	-0.151657	0	0	0
AGAATAGTCACAACGT-1-1-0	A484_2	A484	KPC	-1.04449	3.43655	4.67922	4.27838	0
AGAATAGTCAGGCAAG-1-1-0	A484_2	A484	KPC	0.687742	3.56885	5.37168	0	4.46234
AGAGCGATCTGGTGTA-1-1-0	A484_2	A484	KPC	9.43657	6.9502	0	0	0
AGAGTGGTCCCTCAGT-1-1-0	A484_2	A484	KPC	3.24175	4.75816	6.36715	0	0
AGATCTGGTAGCGTAG-1-1-0	A484_2	A484	KPC	10.1941	5.81634	0	4.46064	0
AGATTGCAGTTTCCTT-1-1-0	A484_2	A484	KPC	-0.782419	3.30512	5.04972	0	0
AGATTGCTCGTTTAGG-1-1-0	A484_2	A484	KPC	-0.881354	2.49171	6.81296	5.1753	0
AGCAGCCGTCTTGCGG-1-1-0	A484_2	A484	KPC	0.604845	4.36412	5.46977	0	0
AGCATACCATCGGGTC-1-1-0	A484_2	A484	KPC	0.706105	3.885	5.9453	0	5.9453
AGCCTAAAGTACGTAA-1-1-0	A484_2	A484	KPC	7.65486	2.73345	0	0	0
AGCCTAACAGATCCAT-1-1-0	A484_2	A484	KPC	-0.149245	1.49755	4.58011	0	0
AGCCTAAGTTATCGGT-1-1-0	A484_2	A484	KPC	-1.66982	3.36682	5.25603	0	0
AGCGGTCAGCTGCAAG-1-1-0	A484_2	A484	KPC	3.66037	5.67271	4.62607	0	0
AGCGTATAGAGCAATT-1-1-0	A484_2	A484	KPC	-1.03631	4.49335	5.61886	0	0
AGCGTATAGGGCTTCC-1-1-0	A484_2	A484	KPC	7.63292	6.31375	0	0	0
AGCGTATTCTAAGCCA-1-1-0	A484_2	A484	KPC	-1.65027	8.07147	5.62352	0	0
AGCGTCGCATTGGGCC-1-1-0	A484_2	A484	KPC	2.68057	3.46291	6.09171	0	0
AGCTCCTAGGGTGTTG-1-1-0	A484_2	A484	KPC	2.1596	3.84937	4.44222	4.44222	0
AGCTCTCAGGCTAGAC-1-1-0	A484_2	A484	KPC	-1.53369	3.30747	5.08459	0	0
AGCTTGATCTGTACGA-1-1-0	A484_2	A484	KPC	-0.91594	2.86487	5.62923	0	4.38541
AGGCCGTAGACGACGT-1-1-0	A484_2	A484	KPC	-0.669232	9.58131	0	0	0
AGGCCGTAGACTTGAA-1-1-0	A484_2	A484	KPC	2.17947	5.00485	0	0	0
AGGCCGTTCATGGTCA-1-1-0	A484_2	A484	KPC	7.89924	2.28206	4.09866	3.42197	0
AGGGAGTTCCGTCAAA-1-1-0	A484_2	A484	KPC	0.333102	2.77212	4.43354	0	0
AGGTCCGTCTGCAAGT-1-1-0	A484_2	A484	KPC	4.42707	5.34577	5.98469	0	0
AGTCTTTTCAGCGATT-1-1-0	A484_2	A484	KPC	4.18285	5.41391	0	0	0
AGTGAGGTCACTGGGC-1-1-0	A484_2	A484	KPC	-1.39974	0.574427	0	3.12201	3.12201
AGTGAGGTCCGGCACA-1-1-0	A484_2	A484	KPC	3.47616	5.54247	0	0	0
AGTGAGGTCTAACCGA-1-1-0	A484_2	A484	KPC	-1.26361	0.852299	0	0	0
AGTGGGATCTTACCGC-1-1-0	A484_2	A484	KPC	-2.64662	1.35581	5.45643	3.34788	0
AGTGTCATCGTTTGCC-1-1-0	A484_2	A484	KPC	-0.277495	3.1293	5.52895	3.93526	3.93526
AGTTGGTCATTAGCCA-1-1-0	A484_2	A484	KPC	10.0976	6.17592	0	0	0
ATAACGCCAGATCGGA-1-1-0	A484_2	A484	KPC	6.65936	6.45945	0	0	0
ATAACGCTCAGTCCCT-1-1-0	A484_2	A484	KPC	-0.678592	2.94548	5.57733	3.30823	0
ATAGACCGTCCATCCT-1-1-0	A484_2	A484	KPC	11.2422	5.11054	6.21661	4.43478	0
ATCCACCCATTCCTGC-1-1-0	A484_2	A484	KPC	2.95618	5.33347	4.64682	0	0
ATCCACCGTCATGCCG-1-1-0	A484_2	A484	KPC	-0.0215228	6.01115	4.93741	0	0
ATCCGAACAGGAATGC-1-1-0	A484_2	A484	KPC	-1.22215	3.77571	4.85456	0	0
ATCCGAAGTCGAAAGC-1-1-0	A484_2	A484	KPC	1.67305	5.27104	0	0	0
ATCCGAAGTTCGGCAC-1-1-0	A484_2	A484	KPC	-0.646967	1.87007	6.15866	3.06865	0
ATCCGAATCTCAACTT-1-1-0	A484_2	A484	KPC	5.74828	4.47147	0	0	0
ATCTACTTCGCCCTTA-1-1-0	A484_2	A484	KPC	9.86228	4.03465	0	3.84786	0
ATCTGCCTCCGCAAGC-1-1-0	A484_2	A484	KPC	-0.544439	2.95415	3.56537	0	3.56537
ATGAGGGAGCGATATA-1-1-0	A484_2	A484	KPC	1.45428	7.82368	0	0	4.54816
ATGCGATGTAAGTTCC-1-1-0	A484_2	A484	KPC	1.18571	4.76814	4.44596	0	3.76447
ATTATCCGTCTGCGGT-1-1-0	A484_2	A484	KPC	9.03631	3.03562	0	4.70582	0
ATTCTACAGCTGATAA-1-1-0	A484_2	A484	KPC	-1.19457	6.41603	0	0	0
ATTCTACAGTGAATTG-1-1-0	A484_2	A484	KPC	0.950365	3.70016	5.42738	0	5.60897
ATTCTACTCCAGAGGA-1-1-0	A484_2	A484	KPC	-0.323253	1.9357	6.72292	3.12888	0
ATTCTACTCCCTTGCA-1-1-0	A484_2	A484	KPC	-0.150324	4.98721	5.78461	0	0
ATTCTACTCCGTAGGC-1-1-0	A484_2	A484	KPC	3.68959	5.70589	4.64733	0	0
ATTCTACTCTTACCTA-1-1-0	A484_2	A484	KPC	-0.889722	3.03993	4.75595	0	0
ATTGGACCAGCCTTTC-1-1-0	A484_2	A484	KPC	10.9551	4.14818	0	0	0
ATTGGACCATTACGAC-1-1-0	A484_2	A484	KPC	11.5577	5.70781	5.41631	4.32655	4.32655
ATTTCTGAGTGCGTGA-1-1-0	A484_2	A484	KPC	3.34978	4.33013	0	0	0
ATTTCTGTCAGTTGAC-1-1-0	A484_2	A484	KPC	-0.611271	2.47541	0	3.89362	0
CAACCAAGTACCGGCT-1-1-0	A484_2	A484	KPC	0.536501	4.53703	5.35383	0	4.6654
CAACCTCCAGGGTACA-1-1-0	A484_2	A484	KPC	-0.98269	4.32582	5.42715	0	0
CAACCTCTCTTTACAC-1-1-0	A484_2	A484	KPC	11.2958	4.81386	4.84375	0	0
CAACTAGGTCGCGGTT-1-1-0	A484_2	A484	KPC	0.936709	2.44106	0	0	0
CAACTAGGTTATCGGT-1-1-0	A484_2	A484	KPC	10.1144	3.60101	0	4.26723	0
CAAGAAATCGGTGTTA-1-1-0	A484_2	A484	KPC	-1.10403	3.49374	4.6654	3.30696	0
CAAGATCAGAGCTTCT-1-1-0	A484_2	A484	KPC	4.76476	6.37243	0	0	0
CAAGATCTCATACGGT-1-1-0	A484_2	A484	KPC	1.69371	3.63346	3.95364	0	0
CAAGGCCGTAGGCATG-1-1-0	A484_2	A484	KPC	-1.09764	1.51994	5.15525	3.78612	0
CAAGTTGCAAACCTAC-1-1-0	A484_2	A484	KPC	-3.33856	1.33662	5.84164	4.04626	3.25696
CAAGTTGCACAGACAG-1-1-0	A484_2	A484	KPC	-2.51291	0.813316	5.25058	2.67747	2.67747
CAAGTTGTCGGATGGA-1-1-0	A484_2	A484	KPC	7.31939	1.41451	4.29351	4.47355	2.73726
CACAAACCAGAGCCAA-1-1-0	A484_2	A484	KPC	-1.68637	3.52346	4.93193	3.84764	0
CACAAACCATGCGCAC-1-1-0	A484_2	A484	KPC	4.55584	3.40194	0	0	0
CACAAACGTGCACCAC-1-1-0	A484_2	A484	KPC	-0.607773	3.43059	5.69983	0	0
CACAAACTCAGTGTTG-1-1-0	A484_2	A484	KPC	2.74998	5.55611	4.49419	0	0
CACACAAAGACGCAAC-1-1-0	A484_2	A484	KPC	-0.250039	4.00134	6.2742	0	0
CACACAACACTTCTGC-1-1-0	A484_2	A484	KPC	-2.78156	2.99528	3.19706	2.54398	3.5888
CACACCTAGCAGCCTC-1-1-0	A484_2	A484	KPC	-0.067662	3.60997	5.85457	4.07705	0
CACACCTCAAAGCGGT-1-1-0	A484_2	A484	KPC	2.38713	5.11346	5.24533	4.55745	0
CACACCTCACCAACCG-1-1-0	A484_2	A484	KPC	0.192031	3.7315	5.10067	0	0
CACACCTGTGCACTTA-1-1-0	A484_2	A484	KPC	-1.10904	6.61181	0	0	3.50117
CACACCTTCATAAAGG-1-1-0	A484_2	A484	KPC	1.1149	2.85679	0	0	4.23618
CACACTCAGTGTTTGC-1-1-0	A484_2	A484	KPC	9.33017	5.11032	0	4.5244	0
CACACTCTCGCATGGC-1-1-0	A484_2	A484	KPC	1.43731	3.92641	3.56905	0	0
CACACTCTCTTCAACT-1-1-0	A484_2	A484	KPC	10.6737	4.36596	4.29109	0	0
CACAGGCTCCGTTGTC-1-1-0	A484_2	A484	KPC	-0.745989	1.30084	5.61667	3.09444	0
CACAGTAAGGCGCTCT-1-1-0	A484_2	A484	KPC	-0.102581	3.30688	5.70939	3.78317	3.78317
CACAGTATCTTCATGT-1-1-0	A484_2	A484	KPC	2.84104	3.7166	6.9188	0	0
CACATAGAGTGAACAT-1-1-0	A484_2	A484	KPC	9.20987	4.58817	0	0	0
CACATAGTCAGAGCTT-1-1-0	A484_2	A484	KPC	3.39856	7.26155	0	0	0
CACATTTTCTAGCACA-1-1-0	A484_2	A484	KPC	-1.09229	3.28789	5.40817	4.31848	0
CACCACTCACAGAGGT-1-1-0	A484_2	A484	KPC	-0.719578	4.42985	4.19831	0	3.52007
CACCTTGAGTGTGAAT-1-1-0	A484_2	A484	KPC	2.45399	3.43773	0	0	0
CAGAGAGCATTGGTAC-1-1-0	A484_2	A484	KPC	2.70559	5.57297	5.56417	0	0
CAGAGAGGTAGTGAAT-1-1-0	A484_2	A484	KPC	1.88208	4.48574	3.92159	0	0
CAGATCAAGTTCGATC-1-1-0	A484_2	A484	KPC	2.07934	0.769381	3.67908	0	0
CAGATCAGTCCGAGTC-1-1-0	A484_2	A484	KPC	3.38279	5.53019	0	0	5.53966
CAGCATACACTTACGA-1-1-0	A484_2	A484	KPC	-1.67038	4.2862	4.05368	0	0
CAGCATACAGGTCCAC-1-1-0	A484_2	A484	KPC	1.53054	0.592068	5.80363	3.87566	0
CAGCCGACATTATCTC-1-1-0	A484_2	A484	KPC	1.74642	6.15242	5.15911	0	0
CAGCCGATCCATTCTA-1-1-0	A484_2	A484	KPC	-2.98024	2.91525	4.3121	0	3.63227
CAGCCGATCTTCTGGC-1-1-0	A484_2	A484	KPC	11.0868	4.75555	7.4569	6.51334	0
CAGCTAAAGTGGCACA-1-1-0	A484_2	A484	KPC	10.1143	5.19919	4.55745	0	0
CAGCTGGAGTACACCT-1-1-0	A484_2	A484	KPC	1.37712	2.1584	6.41325	3.40099	0
CAGGTGCAGTGTACTC-1-1-0	A484_2	A484	KPC	0.431976	4.07242	5.1721	3.80268	0
CAGGTGCTCAGAGCTT-1-1-0	A484_2	A484	KPC	-2.36594	1.70606	4.90696	2.58041	0
CAGTAACAGTAGCGGT-1-1-0	A484_2	A484	KPC	9.91207	4.24324	0	0	0
CAGTCCTGTTTGACAC-1-1-0	A484_2	A484	KPC	8.09365	2.72253	5.49722	5.21091	0
CATATGGAGATCACGG-1-1-0	A484_2	A484	KPC	10.7215	5.1383	4.37567	5.06251	0
CATATGGAGTACATGA-1-1-0	A484_2	A484	KPC	2.62384	2.77312	0	4.64579	0
CATATTCAGGCCATAG-1-1-0	A484_2	A484	KPC	-0.82398	6.80042	0	0	0
CATATTCCAAGCCTAT-1-1-0	A484_2	A484	KPC	-2.04161	2.76847	5.15568	0	3.39235
CATATTCGTGATGTCT-1-1-0	A484_2	A484	KPC	0.366228	7.75346	0	0	4.3718
CATCAAGGTGAACCTT-1-1-0	A484_2	A484	KPC	10.0244	6.3183	0	0	0
CATCAGAGTAGCTAAA-1-1-0	A484_2	A484	KPC	-1.65377	1.54826	6.12536	5.07959	4.92647
CATCCACAGGCTCATT-1-1-0	A484_2	A484	KPC	10.2995	5.11733	0	0	0
CATCCACTCAAGCCTA-1-1-0	A484_2	A484	KPC	-2.83509	2.35317	4.76597	0	3.29126
CATCGAAAGAGGTTAT-1-1-0	A484_2	A484	KPC	-0.763919	3.40957	5.56534	3.29663	0
CATGACAAGAGGTTGC-1-1-0	A484_2	A484	KPC	0.983104	4.95223	4.47555	3.79373	0
CATGCCTCACGGTGTC-1-1-0	A484_2	A484	KPC	2.02463	4.71985	6.29307	0	0
CATGGCGAGTCACGCC-1-1-0	A484_2	A484	KPC	1.25035	4.15171	4.01899	0	0
CATGGCGGTGTTAAGA-1-1-0	A484_2	A484	KPC	-0.541915	3.47486	0	3.5904	0
CATTATCAGCTAAGAT-1-1-0	A484_2	A484	KPC	2.92708	5.1634	0	0	0
CATTATCCATCAGTCA-1-1-0	A484_2	A484	KPC	-0.989443	3.79463	4.782	0	0
CATTCGCGTATAAACG-1-1-0	A484_2	A484	KPC	-1.09364	0.661538	5.49949	4.12539	2.78643
CCAATCCAGCCGGTAA-1-1-0	A484_2	A484	KPC	4.48693	7.32821	0	0	0
CCAATCCAGGTGTTAA-1-1-0	A484_2	A484	KPC	10.3147	4.9896	0	0	0
CCACCTAAGTACGACG-1-1-0	A484_2	A484	KPC	0.555836	3.41845	3.83759	0	0
CCACCTAGTCGCGTGT-1-1-0	A484_2	A484	KPC	-0.070252	6.86021	3.6049	3.6049	3.6049
CCACGGAGTTCATGGT-1-1-0	A484_2	A484	KPC	1.42004	3.63399	6.48502	0	3.93822
CCACTACTCCACGTTC-1-1-0	A484_2	A484	KPC	-1.26945	2.1995	5.6677	4.17565	0
CCACTACTCTATGTGG-1-1-0	A484_2	A484	KPC	4.46467	6.52994	5.45575	0	0
CCAGCGACACGACGAA-1-1-0	A484_2	A484	KPC	11.2603	5.59854	4.6902	5.78267	0
CCATGTCGTCTTGCGG-1-1-0	A484_2	A484	KPC	1.22216	5.2607	4.45811	0	0
CCATGTCTCTCACATT-1-1-0	A484_2	A484	KPC	-0.946413	0.0386099	3.12378	0	2.47368
CCATTCGAGAACTCGG-1-1-0	A484_2	A484	KPC	4.39714	5.76431	0	4.75196	0
CCCAATCAGGCGTACA-1-1-0	A484_2	A484	KPC	10.9754	6.48951	0	0	0
CCCAATCAGTTCGCAT-1-1-0	A484_2	A484	KPC	2.88549	7.753	0	0	0
CCCAATCTCCACGACG-1-1-0	A484_2	A484	KPC	0.575571	4.47938	0	4.13518	0
CCCAGTTCAACCGCCA-1-1-0	A484_2	A484	KPC	8.68097	4.23549	4.2707	0	0
CCCAGTTGTTAGTGGG-1-1-0	A484_2	A484	KPC	4.16711	5.47467	4.93261	0	0
CCCATACGTCCCTACT-1-1-0	A484_2	A484	KPC	2.12752	0.8989	0	3.795	0
CCCTCCTAGCAATCTC-1-1-0	A484_2	A484	KPC	3.93574	5.80567	5.61395	0	0
CCGGGATGTGACGGTA-1-1-0	A484_2	A484	KPC	4.54494	6.33999	0	0	4.78671
CCGGTAGAGTCATGCT-1-1-0	A484_2	A484	KPC	-0.663914	9.56299	0	0	0
CCGTGGAAGATGTTAG-1-1-0	A484_2	A484	KPC	3.4049	7.72827	0	0	0
CCGTGGACACATGTGT-1-1-0	A484_2	A484	KPC	1.08463	7.08209	0	4.12854	0
CCGTGGACATTCGACA-1-1-0	A484_2	A484	KPC	1.12549	0.542007	0	0	0
CCGTGGAGTAAGTGGC-1-1-0	A484_2	A484	KPC	10.2539	7.52639	0	5.07823	0
CCGTTCACAGCTGTGC-1-1-0	A484_2	A484	KPC	10.351	5.55751	4.71729	0	0
CCGTTCACATTTGCTT-1-1-0	A484_2	A484	KPC	9.21211	5.4461	0	0	0
CCGTTCAGTGACAAAT-1-1-0	A484_2	A484	KPC	0.921231	3.74246	3.99986	0	0
CCGTTCATCATGTCTT-1-1-0	A484_2	A484	KPC	-3.44844	1.19071	4.24269	0	3.71391
CCTAAAGAGCTATGCT-1-1-0	A484_2	A484	KPC	8.38616	2.75377	4.57534	0	0
CCTACACAGTACGTTC-1-1-0	A484_2	A484	KPC	11.4678	4.61616	0	0	0
CCTACACTCATGTCTT-1-1-0	A484_2	A484	KPC	-2.06577	2.5494	6.38345	4.44762	3.76612
CCTACCAGTCACACGC-1-1-0	A484_2	A484	KPC	10.0501	6.73661	0	0	0
CCTAGCTAGGCTAGAC-1-1-0	A484_2	A484	KPC	10.0058	4.30713	0	4.4539	0
CCTAGCTTCGCACTCT-1-1-0	A484_2	A484	KPC	11.3115	3.89391	5.56676	4.19187	4.19187
CCTCTGAAGTGCCAGA-1-1-0	A484_2	A484	KPC	8.91831	4.37788	0	0	4.08506
CCTCTGACAGTCGTGC-1-1-0	A484_2	A484	KPC	-1.19507	2.41745	6.69807	4.11068	0
CCTTACGAGGGATACC-1-1-0	A484_2	A484	KPC	5.70104	5.30142	0	0	0
CCTTACGGTCTCATCC-1-1-0	A484_2	A484	KPC	-0.314452	3.7593	6.61363	4.94546	0
CCTTCGACAGTGGAGT-1-1-0	A484_2	A484	KPC	-0.0361957	2.13074	0	3.49682	0
CCTTTCTGTAGGGTAC-1-1-0	A484_2	A484	KPC	1.65055	7.90704	0	0	0
CGAACATCATCTCGCT-1-1-0	A484_2	A484	KPC	10.2274	5.68252	0	0	0
CGAACATGTGGTCTCG-1-1-0	A484_2	A484	KPC	9.77813	3.94203	5.18614	0	0
CGAACATTCAAGGCTT-1-1-0	A484_2	A484	KPC	0.0298152	3.14756	6.04566	5.06876	3.98265
CGAATGTAGTATCTCG-1-1-0	A484_2	A484	KPC	4.19656	4.88224	4.38033	0	0
CGACCTTCATTGGTAC-1-1-0	A484_2	A484	KPC	2.67459	3.37573	4.34515	0	0
CGACCTTTCCGCATCT-1-1-0	A484_2	A484	KPC	-3.05421	1.75973	3.85406	0	0
CGACTTCCAAGTCTAC-1-1-0	A484_2	A484	KPC	6.55001	4.44616	0	0	0
CGACTTCGTAGTACCT-1-1-0	A484_2	A484	KPC	2.37941	7.0701	0	0	0
CGAGAAGCACTGTGTA-1-1-0	A484_2	A484	KPC	-1.15496	2.6206	3.7427	3.07296	3.07296
CGAGAAGCACTTGGAT-1-1-0	A484_2	A484	KPC	1.07933	1.86635	0	0	3.51595
CGAGCCATCGCGATCG-1-1-0	A484_2	A484	KPC	4.66651	6.81898	0	0	0
CGATCGGTCAGTACGT-1-1-0	A484_2	A484	KPC	4.52937	7.44283	0	0	0
CGATGGCGTCGAGTTT-1-1-0	A484_2	A484	KPC	6.73514	7.49606	0	0	0
CGATGTAGTGCTGTAT-1-1-0	A484_2	A484	KPC	0.64865	2.19445	4.41172	3.33709	4.0123
CGCCAAGAGTCAATAG-1-1-0	A484_2	A484	KPC	11.7298	4.49898	0	0	0
CGCGGTACAGATGGGT-1-1-0	A484_2	A484	KPC	1.98086	3.31081	0	4.85065	5.2535
CGCGGTATCTCGCATC-1-1-0	A484_2	A484	KPC	-1.10605	1.27153	0	0	0
CGCGTTTGTATAAACG-1-1-0	A484_2	A484	KPC	0.559337	5.53636	0	0	0
CGCGTTTGTGACTCAT-1-1-0	A484_2	A484	KPC	2.39465	4.07967	0	0	4.09778
CGCTGGACATGGTCTA-1-1-0	A484_2	A484	KPC	2.10142	3.40748	4.6952	0	0
CGCTGGATCAACGGCC-1-1-0	A484_2	A484	KPC	8.23514	3.61941	0	0	0
CGCTGGATCCGATATG-1-1-0	A484_2	A484	KPC	-1.86452	0.936633	5.46849	0	0
CGCTGGATCTTGAGGT-1-1-0	A484_2	A484	KPC	3.00751	4.19871	6.13635	0	0
CGCTTCAGTGCGATAG-1-1-0	A484_2	A484	KPC	-1.43465	0.529608	6.8898	2.86964	0
CGGACGTAGAGTACAT-1-1-0	A484_2	A484	KPC	0.851201	1.79167	5.87679	0	0
CGGACGTAGGCGTACA-1-1-0	A484_2	A484	KPC	7.86046	2.20393	3.57848	0	3.57848
CGGACGTCAAAGGAAG-1-1-0	A484_2	A484	KPC	-0.0902201	3.73642	6.092	4.49157	4.49157
CGGAGCTAGGAGTCTG-1-1-0	A484_2	A484	KPC	9.57236	6.04031	5.76192	0	0
CGGAGTCAGTGACATA-1-1-0	A484_2	A484	KPC	0.583489	3.80791	5.09474	3.33317	0
CGGAGTCCAGCCACCA-1-1-0	A484_2	A484	KPC	5.34204	6.22954	0	0	0
CGGAGTCTCAGCACAT-1-1-0	A484_2	A484	KPC	10.7502	3.68385	6.40217	5.55708	0
CGGGTCACAGGTCTCG-1-1-0	A484_2	A484	KPC	5.06492	5.8402	0	0	0
CGGGTCAGTATTCTCT-1-1-0	A484_2	A484	KPC	5.00946	4.84187	0	0	0
CGGGTCATCAGGTAAA-1-1-0	A484_2	A484	KPC	11.3012	5.9167	4.85506	0	4.85506
CGGGTCATCCATGAAC-1-1-0	A484_2	A484	KPC	0.526581	6.39974	0	0	0
CGTAGCGCAGGTGCCT-1-1-0	A484_2	A484	KPC	1.10631	4.58966	0	0	3.79076
CGTAGGCCACACTGCG-1-1-0	A484_2	A484	KPC	-1.96011	1.58172	3.62265	2.95586	0
CGTAGGCCATTTCAGG-1-1-0	A484_2	A484	KPC	-1.01853	4.48068	4.05312	0	0
CGTAGGCGTCACTGGC-1-1-0	A484_2	A484	KPC	-0.705229	9.47987	0	0	0
CGTCACTGTACATCCA-1-1-0	A484_2	A484	KPC	9.11141	4.39187	4.21722	0	0
CGTCACTGTCAGTGGA-1-1-0	A484_2	A484	KPC	2.36033	5.12491	5.96808	0	4.03741
CGTCACTTCGCATGAT-1-1-0	A484_2	A484	KPC	5.33868	5.21059	0	0	3.95414
CGTCAGGAGTACCGGA-1-1-0	A484_2	A484	KPC	-2.92052	2.86805	6.02503	4.12929	0
CGTCCATGTACTTCTT-1-1-0	A484_2	A484	KPC	-1.13142	9.11304	6.27096	0	0
CGTCTACGTGTCTGAT-1-1-0	A484_2	A484	KPC	-0.27267	0.538906	5.07964	2.93099	3.59711
CGTCTACTCCGTCATC-1-1-0	A484_2	A484	KPC	4.37393	2.79919	4.81239	0	0
CGTGAGCTCTACCTGC-1-1-0	A484_2	A484	KPC	0.510801	4.04787	5.35351	0	4.44429
CGTGTAAAGGCATTGG-1-1-0	A484_2	A484	KPC	9.55735	3.13886	5.34393	4.25482	4.25482
CGTGTAACAGCTGGCT-1-1-0	A484_2	A484	KPC	-1.62185	0.18025	4.28366	3.8219	0
CGTTAGAAGACTTTCG-1-1-0	A484_2	A484	KPC	10.5286	4.86855	7.49827	5.06173	0
CTAATGGAGAGTAAGG-1-1-0	A484_2	A484	KPC	10.1822	3.94247	0	5.36382	0
CTACACCAGCTGCGAA-1-1-0	A484_2	A484	KPC	-1.34727	7.38333	0	0	0
CTACACCAGTGATCGG-1-1-0	A484_2	A484	KPC	-2.89616	1.52814	4.65823	2.43755	0
CTAGAGTTCGTTACAG-1-1-0	A484_2	A484	KPC	1.29944	6.72248	4.21722	0	0
CTAGCCTGTTGCGCAC-1-1-0	A484_2	A484	KPC	10.2454	4.22794	0	0	0
CTAGTGATCCATGAAC-1-1-0	A484_2	A484	KPC	11.9268	5.65832	4.69556	4.69556	0
CTCAGAAGTCTAGTCA-1-1-0	A484_2	A484	KPC	12.0438	5.13135	4.6701	4.6701	4.6701
CTCATTATCATCTGCC-1-1-0	A484_2	A484	KPC	-1.21324	3.59022	5.05512	0	4.36833
CTCCTAGTCCCTAATT-1-1-0	A484_2	A484	KPC	10.144	6.66796	0	0	0
CTCCTAGTCCTTTACA-1-1-0	A484_2	A484	KPC	-2.39386	3.39085	5.65493	4.67992	0
CTCGAGGCAAGTACCT-1-1-0	A484_2	A484	KPC	-1.37002	4.45237	5.11127	0	3.7429
CTCGAGGCAGGCTGAA-1-1-0	A484_2	A484	KPC	1.33565	8.76997	0	0	0
CTCGAGGCATCGGGTC-1-1-0	A484_2	A484	KPC	-0.399536	3.93106	5.3369	3.74653	3.74653
CTCGAGGGTGACTACT-1-1-0	A484_2	A484	KPC	8.98641	4.33945	4.61215	0	0
CTCGAGGTCCTGTACC-1-1-0	A484_2	A484	KPC	5.692	5.49422	0	0	0
CTCGGAGGTGGTTTCA-1-1-0	A484_2	A484	KPC	9.43856	3.42621	0	0	0
CTCGTACTCGGTGTCG-1-1-0	A484_2	A484	KPC	4.39596	6.39036	0	0	0
CTCGTCAAGTTCGATC-1-1-0	A484_2	A484	KPC	1.13411	2.76577	0	0	3.68172
CTCGTCACAAGAAGAG-1-1-0	A484_2	A484	KPC	9.8595	3.93954	0	0	0
CTCTAATAGCATCATC-1-1-0	A484_2	A484	KPC	1.94329	5.17497	4.5208	0	0
CTCTAATGTTTGGGCC-1-1-0	A484_2	A484	KPC	9.46768	7.52251	0	0	0
CTCTACGCATTTCACT-1-1-0	A484_2	A484	KPC	9.71783	2.8753	6.38226	3.91578	0
CTCTACGTCGGCGCTA-1-1-0	A484_2	A484	KPC	1.2421	3.58518	0	0	3.94864
CTCTACGTCTTGTCAT-1-1-0	A484_2	A484	KPC	3.99754	4.68974	4.72612	0	4.72612
CTCTGGTGTCAGTGGA-1-1-0	A484_2	A484	KPC	5.27968	3.10755	0	0	0
CTGATAGGTGTTCGAT-1-1-0	A484_2	A484	KPC	9.83458	2.26489	5.09287	3.33135	0
CTGATAGGTTTAAGCC-1-1-0	A484_2	A484	KPC	-0.97347	2.8893	3.16315	3.16315	3.16315
CTGCTGTCATGCTGGC-1-1-0	A484_2	A484	KPC	3.89826	3.42587	5.35226	0	0
CTGCTGTCATTAGCCA-1-1-0	A484_2	A484	KPC	-1.18183	6.32665	0	3.5239	4.60266
CTGCTGTCATTCTCAT-1-1-0	A484_2	A484	KPC	-1.39456	2.38082	4.7996	3.56721	0
CTGGTCTGTCTTGATG-1-1-0	A484_2	A484	KPC	5.86768	5.05571	0	0	0
CTGTGCTCAGCTATTG-1-1-0	A484_2	A484	KPC	0.514255	2.40572	6.20816	5.29488	0
CTGTGCTCATCACAAC-1-1-0	A484_2	A484	KPC	-2.65586	1.00418	4.05382	0	2.71828
CTGTGCTGTCAAAGAT-1-1-0	A484_2	A484	KPC	-0.253859	2.77195	3.82522	3.82522	4.90919
CTGTTTAGTCTCTTAT-1-1-0	A484_2	A484	KPC	3.37577	6.47089	0	0	4.27139
CTTAACTAGCAGGTCA-1-1-0	A484_2	A484	KPC	10.9791	3.1276	0	0	0
CTTAACTTCCAGGGCT-1-1-0	A484_2	A484	KPC	10.5747	3.24959	4.19702	4.88262	0
CTTAGGACAATCGGTT-1-1-0	A484_2	A484	KPC	2.29216	4.72405	5.63458	0	0
CTTAGGAGTAGCGTAG-1-1-0	A484_2	A484	KPC	10.2607	4.12947	0	4.60625	0
CTTAGGAGTCTCAACA-1-1-0	A484_2	A484	KPC	10.9349	3.82457	4.54262	0	0
CTTAGGAGTGCCTGGT-1-1-0	A484_2	A484	KPC	9.97342	5.19424	0	0	0
CTTCTCTAGCGTTGCC-1-1-0	A484_2	A484	KPC	4.23173	6.06154	6.50779	0	0
CTTCTCTCAAGAGTCG-1-1-0	A484_2	A484	KPC	0.961697	3.49333	4.79977	0	0
CTTCTCTGTGTGACCC-1-1-0	A484_2	A484	KPC	2.12047	9.29318	0	0	0
CTTTGCGGTGGTCTCG-1-1-0	A484_2	A484	KPC	0.58321	3.72584	5.03735	0	0
GAAACTCCACCAGCAC-1-1-0	A484_2	A484	KPC	-1.05055	6.51766	0	0	0
GAAATGACATCCCATC-1-1-0	A484_2	A484	KPC	10.4401	6.27625	4.91903	4.91903	0
GAAATGATCCGCGGTA-1-1-0	A484_2	A484	KPC	-0.330733	3.24047	3.6278	3.6278	0
GAACATCCACCGCTAG-1-1-0	A484_2	A484	KPC	11.3537	3.97288	6.6575	5.45652	0
GAACATCGTAACGTTC-1-1-0	A484_2	A484	KPC	-1.78903	2.80951	6.03313	0	0
GAACATCGTGTAAGTA-1-1-0	A484_2	A484	KPC	9.76364	7.08805	5.06407	0	5.06407
GAACCTACAGCCTTGG-1-1-0	A484_2	A484	KPC	8.88768	4.63336	0	4.1823	0
GAACGGACATACGCTA-1-1-0	A484_2	A484	KPC	8.42215	2.11094	4.23316	4.23316	0
GAATAAGCAGCCAATT-1-1-0	A484_2	A484	KPC	-2.03527	1.35132	5.35249	3.19245	3.19245
GAATGAACAATGCCAT-1-1-0	A484_2	A484	KPC	11.1069	6.87578	4.53804	0	0
GAATGAATCGAACGGA-1-1-0	A484_2	A484	KPC	3.14354	5.28855	6.2693	0	0
GACACGCAGTTGAGAT-1-1-0	A484_2	A484	KPC	0.769905	3.41893	5.04818	4.36143	0
GACAGAGAGATAGGAG-1-1-0	A484_2	A484	KPC	-0.0440279	0.478706	0	0	0
GACAGAGCATCCCATC-1-1-0	A484_2	A484	KPC	10.4116	5.32789	0	0	0
GACCAATCAAGTAGTA-1-1-0	A484_2	A484	KPC	3.33203	4.8402	0	0	0
GACCAATTCAAGAAGT-1-1-0	A484_2	A484	KPC	-1.95723	3.86865	0	0	3.41057
GACCTGGGTTGTACAC-1-1-0	A484_2	A484	KPC	9.63377	3.19667	5.32138	0	4.23249
GACGCGTTCAATAAGG-1-1-0	A484_2	A484	KPC	4.96094	6.89026	0	0	5.65564
GACGTTATCCGCGTTT-1-1-0	A484_2	A484	KPC	-0.635627	2.78837	6.16234	4.43753	0
GACTGCGTCTGCGACG-1-1-0	A484_2	A484	KPC	-0.493799	3.32517	5.19413	3.82435	3.82435
GAGGTGAAGACACTAA-1-1-0	A484_2	A484	KPC	10.254	3.13903	4.0206	0	0
GAGGTGATCGCAGGCT-1-1-0	A484_2	A484	KPC	5.55279	6.89849	0	0	0
GAGTCCGGTCGACTAT-1-1-0	A484_2	A484	KPC	4.20124	7.8209	0	0	0
GAGTCCGTCCTAGGGC-1-1-0	A484_2	A484	KPC	6.37776	5.69439	4.94916	0	0
GATCAGTCATGATCCA-1-1-0	A484_2	A484	KPC	9.47376	3.83507	0	4.92988	0
GATCAGTGTCCCTACT-1-1-0	A484_2	A484	KPC	0.589176	2.90651	5.33773	0	0
GATCGATAGTGGAGTC-1-1-0	A484_2	A484	KPC	3.31822	5.57051	5.20669	0	0
GATCGATCATAGACTC-1-1-0	A484_2	A484	KPC	10.1311	3.7732	0	0	0
GATCGCGTCTGGTGTA-1-1-0	A484_2	A484	KPC	1.4301	5.2054	6.03515	0	0
GATGAGGAGATGTTAG-1-1-0	A484_2	A484	KPC	10.8922	3.88997	5.24034	5.24034	4.15227
GATGAGGGTGACCAAG-1-1-0	A484_2	A484	KPC	11.115	3.51913	5.78784	0	4.87614
GATGCTAAGGAATTAC-1-1-0	A484_2	A484	KPC	10.8437	3.90806	0	5.33259	4.64426
GATGCTACAAGCCGCT-1-1-0	A484_2	A484	KPC	-0.625392	2.23051	3.35027	0	4.42522
GATTCAGCAATAGCAA-1-1-0	A484_2	A484	KPC	0.988351	3.83904	0	0	0
GATTCAGCATGACATC-1-1-0	A484_2	A484	KPC	0.0780022	5.32834	5.41974	0	0
GCAAACTGTCTGCGGT-1-1-0	A484_2	A484	KPC	-0.488188	3.51161	0	3.50932	0
GCAATCACAAATCCGT-1-1-0	A484_2	A484	KPC	11.6677	4.34718	5.08539	4.39841	4.39841
GCACATAGTCTGATTG-1-1-0	A484_2	A484	KPC	-2.46427	2.46545	5.02257	0	0
GCACATATCGCAGGCT-1-1-0	A484_2	A484	KPC	11.1745	3.51322	5.18085	4.49331	0
GCACTCTAGGGATACC-1-1-0	A484_2	A484	KPC	9.96556	3.50522	4.45558	4.45558	4.45558
GCACTCTGTTTAGCTG-1-1-0	A484_2	A484	KPC	11.7534	4.70791	5.69621	4.31994	0
GCAGCCATCCAAACTG-1-1-0	A484_2	A484	KPC	10.3916	3.96669	4.34891	0	0
GCAGTTACATTAGGCT-1-1-0	A484_2	A484	KPC	-0.241071	5.06387	3.61928	3.61928	0
GCATACAAGGCCATAG-1-1-0	A484_2	A484	KPC	-1.50867	2.16594	5.99981	0	2.80185
GCATACAGTACCGGCT-1-1-0	A484_2	A484	KPC	1.57487	8.59482	0	0	0
GCATACAGTTAAGGGC-1-1-0	A484_2	A484	KPC	0.946138	4.13537	4.87614	0	0
GCATGCGAGTCTCAAC-1-1-0	A484_2	A484	KPC	10.9723	5.12005	5.68347	0	0
GCATGTAGTTTCGCTC-1-1-0	A484_2	A484	KPC	1.33614	3.94652	6.03172	4.10011	0
GCCAAATCAAGCGCTC-1-1-0	A484_2	A484	KPC	2.20291	4.46739	5.14432	0	0
GCCAAATCAAGTCATC-1-1-0	A484_2	A484	KPC	9.16851	7.74794	0	0	0
GCCTCTAGTGGGTATG-1-1-0	A484_2	A484	KPC	7.55031	5.45247	0	0	0
GCGAGAATCCAAGCCG-1-1-0	A484_2	A484	KPC	-3.15937	2.87734	5.22123	3.5405	0
GCGCAACAGATGGCGT-1-1-0	A484_2	A484	KPC	-0.462161	6.12942	0	0	0
GCGCCAAAGAGTACAT-1-1-0	A484_2	A484	KPC	3.05563	6.54682	0	0	0
GCGCCAATCGCTTGTC-1-1-0	A484_2	A484	KPC	-2.28649	0.750197	5.99216	0	2.63045
GCGGGTTAGCCACCTG-1-1-0	A484_2	A484	KPC	1.21621	4.71653	5.94774	0	0
GCTGCAGAGGACTGGT-1-1-0	A484_2	A484	KPC	-2.39668	2.95977	4.46956	4.18569	3.11705
GCTGCAGCACATGTGT-1-1-0	A484_2	A484	KPC	3.40545	5.33432	4.03741	0	4.03741
GCTGCGAAGTGTCCAT-1-1-0	A484_2	A484	KPC	9.36706	6.74105	0	0	0
GCTGCGATCCACGAAT-1-1-0	A484_2	A484	KPC	8.9616	2.00462	3.47929	4.1569	0
GCTTCCAGTTACGACT-1-1-0	A484_2	A484	KPC	8.029	3.52757	0	0	0
GCTTGAACATCACGTA-1-1-0	A484_2	A484	KPC	0.0833527	3.52611	6.68396	3.66415	0
GGAAAGCAGAAAGTGG-1-1-0	A484_2	A484	KPC	-0.271899	0.772249	6.09329	4.63445	0
GGAATAATCTTTACAC-1-1-0	A484_2	A484	KPC	0.782008	3.36839	5.61092	4.11957	3.44254
GGACAGAAGCTGAAAT-1-1-0	A484_2	A484	KPC	2.65338	3.83629	0	0	0
GGACAGAGTCAGGACA-1-1-0	A484_2	A484	KPC	3.17306	5.48964	0	0	0
GGACATTCACATGACT-1-1-0	A484_2	A484	KPC	9.18692	7.59168	0	0	0
GGACGTCCAGGACCCT-1-1-0	A484_2	A484	KPC	4.41959	6.47526	0	0	0
GGAGCAAGTCTCTTTA-1-1-0	A484_2	A484	KPC	2.36711	3.24424	4.91432	4.22849	0
GGATGTTTCGTGGGAA-1-1-0	A484_2	A484	KPC	1.60145	1.24209	5.61622	0	4.52485
GGCAATTGTGGTGTAG-1-1-0	A484_2	A484	KPC	3.93419	5.82728	0	0	0
GGCAATTTCAGCTTAG-1-1-0	A484_2	A484	KPC	-0.883215	7.16233	0	0	3.89292
GGCCGATAGGATGGTC-1-1-0	A484_2	A484	KPC	-0.560608	-0.345588	2.67899	0	5.38507
GGCCGATAGTCACGCC-1-1-0	A484_2	A484	KPC	-0.223049	1.30667	3.31459	0	3.9894
GGCCGATGTATTCTCT-1-1-0	A484_2	A484	KPC	1.07347	3.64417	4.37644	3.69579	0
GGCCGATGTGTTGAGG-1-1-0	A484_2	A484	KPC	1.02779	9.43954	0	0	0
GGCCGATGTTGATTGC-1-1-0	A484_2	A484	KPC	0.738823	3.428	5.44249	4.0691	4.0691
GGCGACTCACTTCTGC-1-1-0	A484_2	A484	KPC	-1.51659	1.26021	4.33841	0	0
GGCGACTCAGTATAAG-1-1-0	A484_2	A484	KPC	1.43896	4.93173	4.78789	4.10304	0
GGCGACTTCAGCAACT-1-1-0	A484_2	A484	KPC	6.28968	5.49615	0	0	0
GGCTCGACAGTAACGG-1-1-0	A484_2	A484	KPC	2.48897	4.08013	5.76476	0	4.16779
GGCTGGTCACGAAACG-1-1-0	A484_2	A484	KPC	11.4845	4.92761	6.49881	5.52049	0
GGCTGGTGTCCTCCAT-1-1-0	A484_2	A484	KPC	0.439631	4.48081	5.37019	5.08406	3.99776
GGGAATGAGTCGCCGT-1-1-0	A484_2	A484	KPC	0.205891	3.88398	5.76034	0	0
GGGAATGCATCCTAGA-1-1-0	A484_2	A484	KPC	10.0448	4.38148	0	0	4.40159
GGGAATGGTAGGAGTC-1-1-0	A484_2	A484	KPC	11.626	5.76471	0	6.23169	0
GGGACCTTCGCGATCG-1-1-0	A484_2	A484	KPC	6.22544	4.9422	0	0	0
GGGCATCCACTCAGGC-1-1-0	A484_2	A484	KPC	8.77932	3.57751	0	4.72004	0
GGGCATCCATCTCCCA-1-1-0	A484_2	A484	KPC	2.95319	5.89282	0	0	0
GGGCATCGTGCCTTGG-1-1-0	A484_2	A484	KPC	-0.743299	1.62846	3.50932	0	3.50932
GGGCATCGTTGAGTTC-1-1-0	A484_2	A484	KPC	0.746554	2.13649	4.63715	3.55772	4.63715
GGGTCTGAGCTAAACA-1-1-0	A484_2	A484	KPC	-2.6744	2.92769	5.65719	3.29362	3.29362
GGGTCTGCAATCACAC-1-1-0	A484_2	A484	KPC	0.973206	5.61637	0	0	0
GGTATTGAGTGCGTGA-1-1-0	A484_2	A484	KPC	-1.70692	7.95978	6.49832	5.05629	0
GGTATTGCATTAGCCA-1-1-0	A484_2	A484	KPC	-0.617908	8.8458	4.86906	0	0
GGTGAAGTCCCGGATG-1-1-0	A484_2	A484	KPC	-0.537902	3.97277	5.66583	3.74049	0
GTAACTGTCTCGCTTG-1-1-0	A484_2	A484	KPC	0.246754	1.24385	4.64172	3.28393	0
GTAACTGTCTGGCGTG-1-1-0	A484_2	A484	KPC	1.21665	4.41186	6.2279	4.84751	0
GTACGTACAGTACACT-1-1-0	A484_2	A484	KPC	0.940225	9.18601	0	0	0
GTACGTATCCGTACAA-1-1-0	A484_2	A484	KPC	8.64273	2.62089	5.60356	3.83006	0
GTACTCCCAATGGTCT-1-1-0	A484_2	A484	KPC	2.40983	5.26987	4.87743	0	0
GTACTTTAGCTGAACG-1-1-0	A484_2	A484	KPC	11.7185	6.21453	7.41254	5.80551	0
GTAGGCCTCCCTAACC-1-1-0	A484_2	A484	KPC	11.2743	5.56861	0	0	0
GTAGTCACACGTGAGA-1-1-0	A484_2	A484	KPC	-2.21913	2.31379	4.0547	3.65787	2.99018
GTAGTCAGTGTTAAGA-1-1-0	A484_2	A484	KPC	-1.45774	3.76147	5.14122	3.77232	0
GTAGTCATCATAAAGG-1-1-0	A484_2	A484	KPC	0.796362	2.27264	3.56871	0	0
GTATCTTAGGCGATAC-1-1-0	A484_2	A484	KPC	3.58335	5.82025	4.25551	0	4.25551
GTATCTTTCCGCGTTT-1-1-0	A484_2	A484	KPC	-1.92794	1.10133	5.19383	0	0
GTATTCTAGATCTGAA-1-1-0	A484_2	A484	KPC	-2.49497	2.05806	5.6118	3.78527	0
GTATTCTCACAGTCGC-1-1-0	A484_2	A484	KPC	-0.467614	3.58778	6.10166	0	4.32104
GTCAAGTGTATTACCG-1-1-0	A484_2	A484	KPC	0.944581	3.24821	4.72059	0	0
GTCAAGTGTGCAACTT-1-1-0	A484_2	A484	KPC	2.63656	5.29735	0	0	0
GTCAAGTGTGCACCAC-1-1-0	A484_2	A484	KPC	4.9331	6.70124	0	0	0
GTCACAATCCGTCATC-1-1-0	A484_2	A484	KPC	5.84392	5.05106	0	0	0
GTCCTCAGTAGGGACT-1-1-0	A484_2	A484	KPC	-1.29896	6.95771	0	0	0
GTCGGGTAGGAGTAGA-1-1-0	A484_2	A484	KPC	4.19373	6.85264	0	0	0
GTCGGGTCAATGGACG-1-1-0	A484_2	A484	KPC	4.05311	6.69795	6.31762	0	0
GTCGGGTCATACGCCG-1-1-0	A484_2	A484	KPC	5.54505	7.45558	4.99469	0	0
GTCGTAAAGAGTAAGG-1-1-0	A484_2	A484	KPC	11.9309	5.86924	5.81714	5.12696	0
GTCGTAACAGGCGATA-1-1-0	A484_2	A484	KPC	4.62898	6.82758	6.03468	0	4.94085
GTCGTAACATCTGGTA-1-1-0	A484_2	A484	KPC	-1.92082	3.60951	5.22359	3.3095	3.3095
GTCTCGTGTCAAACTC-1-1-0	A484_2	A484	KPC	2.04724	7.42407	0	0	0
GTGCAGCTCGGCATCG-1-1-0	A484_2	A484	KPC	5.0951	6.17047	4.94777	0	0
GTGCATAAGGATATAC-1-1-0	A484_2	A484	KPC	-1.79592	0.332565	3.95097	0	0
GTGCATACAGGCTGAA-1-1-0	A484_2	A484	KPC	9.7784	6.68326	0	0	0
GTGCGGTGTGGTAACG-1-1-0	A484_2	A484	KPC	5.85993	5.58943	0	0	0
GTGCGGTTCAACGGCC-1-1-0	A484_2	A484	KPC	-0.833916	9.35763	5.14885	0	0
GTGTGCGCAATGAATG-1-1-0	A484_2	A484	KPC	2.95817	4.51424	5.94974	4.85633	0
GTGTGCGCAGGTCGTC-1-1-0	A484_2	A484	KPC	-0.513223	2.34247	5.95566	3.34974	3.34974
GTGTGCGTCGCGATCG-1-1-0	A484_2	A484	KPC	1.72241	1.00422	6.41359	4.03195	0
GTTAAGCTCGGCGGTT-1-1-0	A484_2	A484	KPC	-0.507252	0.115633	5.8312	2.79996	5.14099
GTTACAGCAATGAATG-1-1-0	A484_2	A484	KPC	-1.34651	0.964929	5.65063	0	3.127
GTTACAGCAGGGTACA-1-1-0	A484_2	A484	KPC	1.58892	3.08451	0	0	0
GTTCATTGTTCTCATT-1-1-0	A484_2	A484	KPC	6.04777	5.19358	0	0	0
GTTCGGGTCCGGGTGT-1-1-0	A484_2	A484	KPC	1.17681	4.26739	5.28295	4.19444	0
GTTCTCGAGACACGAC-1-1-0	A484_2	A484	KPC	-2.66184	1.49573	4.74871	2.85347	0
GTTCTCGAGACGCACA-1-1-0	A484_2	A484	KPC	1.1824	8.12154	0	0	0
GTTCTCGAGTGTCTCA-1-1-0	A484_2	A484	KPC	1.79895	3.92543	6.28191	3.81736	0
GTTCTCGTCAACGGGA-1-1-0	A484_2	A484	KPC	-0.0215821	3.13466	6.22131	0	3.41939
TAAACCGCAGTCGTGC-1-1-0	A484_2	A484	KPC	10.3334	6.15445	4.47427	4.47427	0
TAAACCGGTAAATGTG-1-1-0	A484_2	A484	KPC	-1.15776	6.53057	0	0	4.22715
TAAACCGGTCTGGTCG-1-1-0	A484_2	A484	KPC	-0.00997506	3.03656	4.8875	0	0
TAAACCGGTTGCGCAC-1-1-0	A484_2	A484	KPC	6.09123	5.99711	0	4.30397	0
TAAGAGAAGAATCTCC-1-1-0	A484_2	A484	KPC	1.81223	1.07981	6.47659	4.53987	4.53987
TAAGAGACACTCGACG-1-1-0	A484_2	A484	KPC	-2.09916	3.61451	3.9262	0	0
TAAGAGAGTTGCGTTA-1-1-0	A484_2	A484	KPC	11.4488	5.41951	0	4.78789	0
TAAGAGATCGGTGTTA-1-1-0	A484_2	A484	KPC	-0.0969332	3.40593	5.98449	3.44931	0
TAAGTGCTCTTCTGGC-1-1-0	A484_2	A484	KPC	-2.94928	1.94227	4.34703	0	3.27398
TACACGACATGTCTCC-1-1-0	A484_2	A484	KPC	6.07279	5.20824	0	0	3.90954
TACACGAGTTGTCTTT-1-1-0	A484_2	A484	KPC	-1.43472	2.40294	5.33423	3.7439	3.7439
TACAGTGCACAACGTT-1-1-0	A484_2	A484	KPC	-2.20691	3.42632	5.43095	3.74572	0
TACAGTGGTGTTCTTT-1-1-0	A484_2	A484	KPC	1.42507	1.97524	0	0	0
TACCTATAGCTTCGCG-1-1-0	A484_2	A484	KPC	-1.24566	2.91104	5.45244	0	3.53192
TACCTATGTCGGCATC-1-1-0	A484_2	A484	KPC	0.924366	4.79525	0	0	0
TACCTTACAACGATCT-1-1-0	A484_2	A484	KPC	-1.43137	6.79166	0	0	0
TACCTTAGTATTACCG-1-1-0	A484_2	A484	KPC	-2.16387	3.96021	3.23577	0	3.90906
TACCTTATCGGTTAAC-1-1-0	A484_2	A484	KPC	7.49767	2.19939	4.22118	0	4.22118
TACGGGCGTGAGGCTA-1-1-0	A484_2	A484	KPC	0.354031	3.93636	4.76168	0	0
TACGGGCTCCGCATAA-1-1-0	A484_2	A484	KPC	2.27544	5.40718	5.09905	0	0
TACTCATAGATGAGAG-1-1-0	A484_2	A484	KPC	10.885	3.56678	4.05563	4.05563	0
TACTCATGTGAGCGAT-1-1-0	A484_2	A484	KPC	11.1478	5.06356	5.79403	0	0
TACTTACCACATGACT-1-1-0	A484_2	A484	KPC	-0.781825	6.41929	0	0	3.72338
TACTTACTCCGCATAA-1-1-0	A484_2	A484	KPC	-0.878211	3.70862	5.68679	3.41426	4.09082
TACTTGTCACGACGAA-1-1-0	A484_2	A484	KPC	6.53089	2.13693	0	3.19852	0
TAGACCAAGAGTAAGG-1-1-0	A484_2	A484	KPC	-2.46444	2.57285	5.53432	3.17515	0
TAGAGCTAGCGCCTTG-1-1-0	A484_2	A484	KPC	0.379115	3.75646	5.17764	0	0
TAGCCGGTCACGGTTA-1-1-0	A484_2	A484	KPC	-0.446114	1.70773	4.7477	0	0
TAGCCGGTCCACGACG-1-1-0	A484_2	A484	KPC	11.006	5.62193	0	0	0
TAGGCATTCCTCATTA-1-1-0	A484_2	A484	KPC	9.9896	3.39487	0	0	4.16529
TAGTGGTTCCCAAGTA-1-1-0	A484_2	A484	KPC	-0.983074	2.70167	5.39607	4.02329	0
TATCTCACATCGGTTA-1-1-0	A484_2	A484	KPC	11.0677	3.40465	5.64062	4.54908	0
TATTACCCATCGGACC-1-1-0	A484_2	A484	KPC	9.64543	5.28344	0	0	0
TCAATCTAGGTGATAT-1-1-0	A484_2	A484	KPC	1.12582	3.45176	5.09228	0	4.18516
TCAATCTCACGGTAAG-1-1-0	A484_2	A484	KPC	2.29009	7.53907	0	0	0
TCACAAGCAGCATGAG-1-1-0	A484_2	A484	KPC	11.4206	5.53469	0	5.44766	4.75881
TCACAAGCATGATCCA-1-1-0	A484_2	A484	KPC	-0.87343	4.32937	3.67047	0	4.3508
TCACGAAGTAAGGATT-1-1-0	A484_2	A484	KPC	-2.18446	0.993394	5.19527	0	0
TCACGAAGTAGTAGTA-1-1-0	A484_2	A484	KPC	9.71212	3.85202	0	0	0
TCAGATGGTATAGGTA-1-1-0	A484_2	A484	KPC	0.668754	3.29029	0	4.35458	0
TCAGCAATCAGATAAG-1-1-0	A484_2	A484	KPC	-0.927758	5.11381	0	0	0
TCAGCAATCAGCATGT-1-1-0	A484_2	A484	KPC	-0.597703	4.67419	0	0	0
TCAGCAATCCACGTGG-1-1-0	A484_2	A484	KPC	6.2172	3.66943	0	0	0
TCAGCAATCCTTAATC-1-1-0	A484_2	A484	KPC	-0.797848	3.42486	5.40596	0	3.24402
TCAGCTCCACTAGTAC-1-1-0	A484_2	A484	KPC	1.91902	5.7307	0	0	4.01364
TCAGCTCTCACGCATA-1-1-0	A484_2	A484	KPC	11.4899	5.04883	6.45613	4.95754	0
TCAGGATAGCGCTTAT-1-1-0	A484_2	A484	KPC	1.1157	3.10015	4.52802	4.92988	3.84562
TCAGGATGTCTAAAGA-1-1-0	A484_2	A484	KPC	0.289575	2.87041	5.2346	0	4.94869
TCAGGATTCGGAATCT-1-1-0	A484_2	A484	KPC	10.5305	5.48912	0	0	0
TCATTTGGTCCCGACA-1-1-0	A484_2	A484	KPC	5.76893	4.94673	0	0	0
TCGGGACCACGTAAGG-1-1-0	A484_2	A484	KPC	4.5008	6.74583	5.0153	0	0
TCGGTAAAGAGGGCTT-1-1-0	A484_2	A484	KPC	-0.726961	9.59462	6.20832	0	0
TCGGTAAAGTTGTAGA-1-1-0	A484_2	A484	KPC	6.10976	5.59354	5.08061	0	0
TCGGTAATCATGCAAC-1-1-0	A484_2	A484	KPC	-0.760359	3.72851	5.66134	4.16936	3.49156
TCGTACCCAAAGCGGT-1-1-0	A484_2	A484	KPC	5.21051	6.61054	5.0814	0	0
TCGTACCTCCCTCAGT-1-1-0	A484_2	A484	KPC	1.88804	1.15643	4.22251	0	4.22251
TCGTAGACAATAACGA-1-1-0	A484_2	A484	KPC	0.0440049	9.64346	0	0	0
TCTCTAAGTGGCCCTA-1-1-0	A484_2	A484	KPC	3.49232	4.93982	0	0	0
TCTCTAATCATTATCC-1-1-0	A484_2	A484	KPC	4.26933	2.54768	3.91242	0	0
TCTCTAATCCAGGGCT-1-1-0	A484_2	A484	KPC	10.5491	5.53362	6.34326	0	0
TCTGGAAAGACACGAC-1-1-0	A484_2	A484	KPC	-1.31151	8.75734	6.95809	0	0
TCTGGAAAGACTGGGT-1-1-0	A484_2	A484	KPC	10.8468	7.03297	7.13448	5.63319	0
TCTTTCCTCGGTTAAC-1-1-0	A484_2	A484	KPC	8.39909	3.69584	3.94964	0	0
TGAAAGAAGTCCGGTC-1-1-0	A484_2	A484	KPC	1.8499	3.22606	5.72167	4.34515	0
TGAAAGACACCGAATT-1-1-0	A484_2	A484	KPC	11.4365	4.25147	5.64248	5.64248	0
TGAAAGATCATTCACT-1-1-0	A484_2	A484	KPC	0.0897797	5.27351	0	0	0
TGACGGCAGGAATGGA-1-1-0	A484_2	A484	KPC	0.248737	5.70596	3.98992	0	0
TGACGGCCATCGACGC-1-1-0	A484_2	A484	KPC	9.5379	5.86259	0	0	4.70691
TGACTAGGTAGGAGTC-1-1-0	A484_2	A484	KPC	2.12306	3.12437	0	0	0
TGACTTTAGATCTGAA-1-1-0	A484_2	A484	KPC	-1.1757	1.0551	4.93193	3.56704	0
TGAGAGGGTAGCACGA-1-1-0	A484_2	A484	KPC	-0.759008	3.51776	5.81314	3.53709	0
TGAGCATGTCAGATAA-1-1-0	A484_2	A484	KPC	1.43493	3.59616	3.73688	0	3.73688
TGAGCATGTCTCCCTA-1-1-0	A484_2	A484	KPC	-2.25768	0.0291959	2.91997	0	3.80337
TGAGCCGCAGGATCGA-1-1-0	A484_2	A484	KPC	9.28764	4.55762	0	0	0
TGAGGGAAGGTGATTA-1-1-0	A484_2	A484	KPC	11.1336	6.21521	5.98866	0	0
TGAGGGATCACAAACC-1-1-0	A484_2	A484	KPC	8.69729	1.83029	3.02269	0	0
TGCACCTCATTGTGCA-1-1-0	A484_2	A484	KPC	-0.866906	3.05605	4.94881	4.26273	0
TGCACCTGTATTCTCT-1-1-0	A484_2	A484	KPC	1.63516	1.02842	5.10229	0	0
TGCCAAACAACTGCGC-1-1-0	A484_2	A484	KPC	-2.54636	0.508255	6.0043	3.82663	2.94249
TGCCAAAGTTTGGGCC-1-1-0	A484_2	A484	KPC	2.48415	2.95363	5.61395	4.5226	0
TGCCCTATCATCATTC-1-1-0	A484_2	A484	KPC	10.5694	3.79322	0	0	4.3141
TGCCCTATCCGAGCCA-1-1-0	A484_2	A484	KPC	3.45336	7.82036	0	0	0
TGCGCAGAGTATGACA-1-1-0	A484_2	A484	KPC	-2.25946	4.47525	3.11808	0	0
TGCGGGTCAGATGGGT-1-1-0	A484_2	A484	KPC	0.910398	4.35407	6.39172	0	0
TGCGGGTTCGCGTTTC-1-1-0	A484_2	A484	KPC	11.4046	4.4507	5.91425	4.31556	0
TGCTGCTTCGTTACGA-1-1-0	A484_2	A484	KPC	-2.66099	2.30051	5.23879	0	3.47322
TGGACGCAGAGGGATA-1-1-0	A484_2	A484	KPC	-0.695066	1.09446	5.62154	4.13005	3.45285
TGGACGCCACGAAACG-1-1-0	A484_2	A484	KPC	1.06213	4.62914	6.32936	3.94914	0
TGGACGCGTACGAAAT-1-1-0	A484_2	A484	KPC	1.80957	0.910634	3.48234	3.48234	3.48234
TGGCCAGAGGTAGCTG-1-1-0	A484_2	A484	KPC	-1.466	6.18287	0	0	0
TGGCGCACAGGGATTG-1-1-0	A484_2	A484	KPC	1.21852	8.69459	0	0	0
TGGCGCAGTCTGCCAG-1-1-0	A484_2	A484	KPC	4.73961	4.7602	0	0	0
TGGCTGGTCTGATACG-1-1-0	A484_2	A484	KPC	-0.525028	3.40196	6.22815	0	3.94317
TGGGAAGCACTGAAGG-1-1-0	A484_2	A484	KPC	2.63698	7.35618	0	0	0
TGGGAAGCAGTCCTTC-1-1-0	A484_2	A484	KPC	11.63	5.97686	5.76879	0	0
TGGGAAGGTGTTGAGG-1-1-0	A484_2	A484	KPC	10.09	6.40772	0	0	0
TGGGCGTAGAAGGTGA-1-1-0	A484_2	A484	KPC	9.12668	4.63599	4.1747	0	0
TGGGCGTGTTTGACAC-1-1-0	A484_2	A484	KPC	2.70317	8.90411	0	0	0
TGGTTAGGTCGTGGCT-1-1-0	A484_2	A484	KPC	5.35767	5.99483	0	0	0
TGTCCCAAGATCCGAG-1-1-0	A484_2	A484	KPC	0.190017	3.63688	6.17651	4.57534	0
TGTGTTTAGCGGCTTC-1-1-0	A484_2	A484	KPC	-0.488372	3.76068	4.92715	3.56237	3.56237
TTAGGACAGTTAGCGG-1-1-0	A484_2	A484	KPC	-1.34289	1.37069	5.8413	0	0
TTAGGACTCCTTGCCA-1-1-0	A484_2	A484	KPC	9.29402	6.54398	0	4.46573	0
TTAGGCACATGACATC-1-1-0	A484_2	A484	KPC	10.2404	2.97111	6.09367	3.91434	0
TTAGTTCGTGTCCTCT-1-1-0	A484_2	A484	KPC	1.40731	4.49412	4.41199	0	0
TTAGTTCGTTAAAGAC-1-1-0	A484_2	A484	KPC	10.4592	5.70541	5.43394	0	0
TTCCCAGCATCGGGTC-1-1-0	A484_2	A484	KPC	-2.45542	4.02241	4.56056	0	0
TTCTACAGTCCGAATT-1-1-0	A484_2	A484	KPC	-0.516934	3.52791	5.88061	4.18835	4.18835
TTCTACATCGGATGGA-1-1-0	A484_2	A484	KPC	3.29036	4.1936	6.20832	0	0
TTCTCCTTCCCAGGTG-1-1-0	A484_2	A484	KPC	-2.11566	0.451066	5.52462	4.6143	4.43395
TTGAACGCAGACACTT-1-1-0	A484_2	A484	KPC	-0.797095	4.23764	0	3.85598	0
TTGAACGTCCCACTTG-1-1-0	A484_2	A484	KPC	10.4802	5.056	4.65968	4.65968	4.65968
TTGAACGTCTTGCATT-1-1-0	A484_2	A484	KPC	2.70097	4.2975	0	4.19573	4.19573
TTGACTTAGAGACTTA-1-1-0	A484_2	A484	KPC	1.36966	3.76372	5.64611	3.59108	4.95649
TTGCGTCAGACAGGCT-1-1-0	A484_2	A484	KPC	11.1874	4.41785	6.1053	5.19235	0
TTGCGTCCATACAGCT-1-1-0	A484_2	A484	KPC	3.09621	3.75524	0	0	0
TTGCGTCGTCATATGC-1-1-0	A484_2	A484	KPC	3.38184	4.09641	5.76271	0	0
TTGCGTCTCTGGTATG-1-1-0	A484_2	A484	KPC	-0.496432	2.2901	3.45256	0	0
TTGTAGGCAGCCAATT-1-1-0	A484_2	A484	KPC	0.167211	8.74021	0	0	0
TTGTAGGTCCTCAATT-1-1-0	A484_2	A484	KPC	-0.876739	8.26699	0	0	0
TTTACTGAGAGTAATC-1-1-0	A484_2	A484	KPC	1.80558	2.65621	0	0	0
TTTACTGTCTTGCATT-1-1-0	A484_2	A484	KPC	-2.06858	0.570674	4.94739	0	0
TTTATGCCACATAACC-1-1-0	A484_2	A484	KPC	10.2614	4.53568	5.27132	5.27132	0
TTTATGCCATTCGACA-1-1-0	A484_2	A484	KPC	-2.76566	4.15698	5.37964	0	0
TTTATGCGTCACACGC-1-1-0	A484_2	A484	KPC	-2.11822	1.42249	4.77247	0	0
TTTATGCTCTCGAGTA-1-1-0	A484_2	A484	KPC	11.0683	4.06238	4.48201	0	0
TTTCCTCAGGGCTCTC-1-1-0	A484_2	A484	KPC	10.7123	3.60367	4.13821	4.13821	0
TTTGTCAAGATCCGAG-1-1-0	A484_2	A484	KPC	-0.986935	-0.124622	3.99955	3.78097	0
TTTGTCAAGTGGTCCC-1-1-0	A484_2	A484	KPC	2.8451	3.87884	5.84165	4.46403	4.46403
TTTGTCAGTCAGGACA-1-1-0	A484_2	A484	KPC	-0.331518	3.3282	5.96409	3.68437	0
TTTGTCAGTCTTCTCG-1-1-0	A484_2	A484	KPC	6.27679	5.53703	0	0	0
AAACCTGAGTCGAGTG-1-2-0	A484_3	A484	KPC	10.8372	5.25517	4.7151	4.7151	0
AAAGATGAGGAGTACC-1-2-0	A484_3	A484	KPC	3.45555	4.44989	0	0	0
AAAGATGAGGCTAGAC-1-2-0	A484_3	A484	KPC	10.534	4.87016	5.57132	4.48029	4.48029
AAAGCAAGTCAACTGT-1-2-0	A484_3	A484	KPC	9.28351	2.26217	5.27293	4.98696	0
AAAGCAATCCATTCTA-1-2-0	A484_3	A484	KPC	9.07987	4.27816	0	0	0
AAATGCCCACGACGAA-1-2-0	A484_3	A484	KPC	1.52832	3.17605	5.04243	3.95665	0
AAATGCCTCAGTGTTG-1-2-0	A484_3	A484	KPC	-2.11595	3.23144	5.11757	3.35532	0
AACACGTGTGGTTTCA-1-2-0	A484_3	A484	KPC	0.988815	0.927735	4.6771	0	0
AACACGTTCCTCAATT-1-2-0	A484_3	A484	KPC	2.81317	6.12026	5.15954	0	0
AACCATGAGTGTTGAA-1-2-0	A484_3	A484	KPC	9.39851	5.52578	0	0	0
AACCATGGTCCATGAT-1-2-0	A484_3	A484	KPC	5.79803	4.81696	0	0	0
AACGTTGAGAGTAAGG-1-2-0	A484_3	A484	KPC	10.1553	2.79246	4.62607	4.22549	0
AACGTTGGTCGCGTGT-1-2-0	A484_3	A484	KPC	7.80631	3.77535	0	0	0
AACTCAGGTCCAGTTA-1-2-0	A484_3	A484	KPC	5.36325	5.32243	4.0462	0	0
AACTCCCGTCGCGGTT-1-2-0	A484_3	A484	KPC	1.92144	3.10568	4.90364	0	0
AACTCTTGTGCGGTAA-1-2-0	A484_3	A484	KPC	9.22081	4.22901	4.14736	4.83257	0
AACTGGTCACCAGGTC-1-2-0	A484_3	A484	KPC	1.85828	0.609103	4.85696	0	0
AACTGGTTCTGGTATG-1-2-0	A484_3	A484	KPC	-0.987029	1.92277	4.20501	0	0
AACTTTCAGGAGTTTA-1-2-0	A484_3	A484	KPC	-0.275296	4.86353	0	0	3.22296
AACTTTCTCATCGCTC-1-2-0	A484_3	A484	KPC	-2.06213	0.853905	4.62687	0	4.40617
AAGACCTAGCTACCTA-1-2-0	A484_3	A484	KPC	1.90213	0.987572	6.83703	4.64835	0
AAGACCTAGTGCCAGA-1-2-0	A484_3	A484	KPC	9.43811	3.40805	4.74064	0	0
AAGACCTGTGATGATA-1-2-0	A484_3	A484	KPC	2.57168	5.02082	4.50652	0	0
AAGACCTGTTTGACTG-1-2-0	A484_3	A484	KPC	0.375235	3.48843	4.81948	3.73688	0
AAGCCGCCAAGTTGTC-1-2-0	A484_3	A484	KPC	10.4186	4.14551	0	0	0
AAGCCGCTCCGATATG-1-2-0	A484_3	A484	KPC	10.3184	6.4129	6.29847	0	0
AAGCCGCTCGGACAAG-1-2-0	A484_3	A484	KPC	0.633787	4.00336	0	3.91386	3.91386
AAGGAGCTCAGCACAT-1-2-0	A484_3	A484	KPC	0.881721	4.1474	5.14206	4.05507	0
AAGGCAGCACTGAAGG-1-2-0	A484_3	A484	KPC	1.3681	0.879779	5.13155	4.84584	0
AAGGCAGTCCGTTGCT-1-2-0	A484_3	A484	KPC	11.1082	5.5132	4.88849	0	0
AAGGTTCCAATGAATG-1-2-0	A484_3	A484	KPC	-0.149666	3.28171	3.88775	3.88775	0
AAGTCTGAGTATGACA-1-2-0	A484_3	A484	KPC	-0.796923	3.8399	5.91843	3.46268	0
AATCCAGAGATGTGTA-1-2-0	A484_3	A484	KPC	6.53528	5.20341	0	0	0
AATCCAGCACCGTTGG-1-2-0	A484_3	A484	KPC	10.6925	5.39227	0	0	0
AATCCAGCAGTATGCT-1-2-0	A484_3	A484	KPC	0.769183	2.52678	0	0	0
AATCCAGGTACCTACA-1-2-0	A484_3	A484	KPC	-1.60587	3.71156	4.08592	0	0
AATCCAGGTATCAGTC-1-2-0	A484_3	A484	KPC	9.59073	4.17205	0	0	0
AATCCAGTCCGTCATC-1-2-0	A484_3	A484	KPC	-1.2575	3.85903	5.28165	0	0
ACACCAAAGTTAGGTA-1-2-0	A484_3	A484	KPC	0.838369	5.6012	4.38658	0	0
ACACCAAGTAGCGTAG-1-2-0	A484_3	A484	KPC	9.82883	4.00103	0	0	0
ACACCAAGTTATTCTC-1-2-0	A484_3	A484	KPC	-1.71235	0.554135	5.78675	2.89607	0
ACACCCTGTTATGCGT-1-2-0	A484_3	A484	KPC	10.158	5.81129	4.65452	4.65452	0
ACACCCTGTTTGTTTC-1-2-0	A484_3	A484	KPC	0.0965024	5.5157	4.4356	3.75423	0
ACACCCTTCCTGCTTG-1-2-0	A484_3	A484	KPC	8.79334	3.34972	4.25346	0	0
ACACCGGAGAATTGTG-1-2-0	A484_3	A484	KPC	2.37426	5.37013	0	0	0
ACACCGGGTCGAAAGC-1-2-0	A484_3	A484	KPC	-1.83734	0.686856	4.82009	3.73748	3.06787
ACACCGGGTGACGGTA-1-2-0	A484_3	A484	KPC	-1.01952	9.29509	6.12331	0	0
ACACCGGTCCTCCTAG-1-2-0	A484_3	A484	KPC	0.0572326	2.91476	4.86842	0	3.50492
ACAGCCGAGGCGATAC-1-2-0	A484_3	A484	KPC	10.231	4.03331	4.37335	0	0
ACAGCCGTCCTCAATT-1-2-0	A484_3	A484	KPC	6.78822	1.11511	5.58237	5.2474	3.65879
ACAGCTAAGCTAGGCA-1-2-0	A484_3	A484	KPC	0.384251	5.27785	3.88495	0	4.96977
ACATACGAGATGTTAG-1-2-0	A484_3	A484	KPC	1.24448	1.54362	4.48245	0	3.80054
ACATACGGTGCCTGGT-1-2-0	A484_3	A484	KPC	0.385092	3.38188	6.05299	3.67833	0
ACATGGTAGACCCACC-1-2-0	A484_3	A484	KPC	3.45589	5.33712	0	0	0
ACCAGTAAGCGTCAAG-1-2-0	A484_3	A484	KPC	1.27147	3.27791	0	0	0
ACCAGTACAAGTACCT-1-2-0	A484_3	A484	KPC	0.287772	5.32978	5.32748	3.95565	0
ACCAGTAGTGACTCAT-1-2-0	A484_3	A484	KPC	-2.67459	3.0474	5.61609	3.69177	3.69177
ACCCACTTCCAAACTG-1-2-0	A484_3	A484	KPC	1.03475	3.86685	5.61941	0	0
ACCGTAAAGAGATGAG-1-2-0	A484_3	A484	KPC	7.0597	3.13348	3.50117	0	0
ACCTTTAGTAGAGGAA-1-2-0	A484_3	A484	KPC	11.5965	4.423	5.60942	4.51811	0
ACCTTTAGTCCTGCTT-1-2-0	A484_3	A484	KPC	9.81729	5.66178	4.68487	0	0
ACCTTTATCTGTCAAG-1-2-0	A484_3	A484	KPC	2.01521	1.20939	0	0	3.19402
ACGAGCCGTACGCTGC-1-2-0	A484_3	A484	KPC	9.60726	5.19029	0	4.29751	0
ACGAGCCGTTAGGGTG-1-2-0	A484_3	A484	KPC	10.469	6.53871	0	5.02726	0
ACGAGGAAGTGCGATG-1-2-0	A484_3	A484	KPC	2.77188	4.41015	0	0	0
ACGAGGAAGTTAGCGG-1-2-0	A484_3	A484	KPC	0.686022	3.35271	5.91989	0	0
ACGAGGACAAGTACCT-1-2-0	A484_3	A484	KPC	11.3409	5.26367	5.97589	4.0451	0
ACGAGGAGTCGAGATG-1-2-0	A484_3	A484	KPC	1.8068	3.52257	5.06303	0	0
ACGATGTGTGGCGAAT-1-2-0	A484_3	A484	KPC	5.20094	5.99349	0	0	0
ACGGAGAGTCTCCATC-1-2-0	A484_3	A484	KPC	10.2658	3.88723	4.06178	0	0
ACGGAGAGTTCCCTTG-1-2-0	A484_3	A484	KPC	1.20962	4.02162	6.33854	0	0
ACGGGCTAGTACATGA-1-2-0	A484_3	A484	KPC	3.09252	5.99864	4.91566	0	5.31868
ACGGGCTCATGAGCGA-1-2-0	A484_3	A484	KPC	1.56879	9.05678	0	0	0
ACGGGTCAGAGGTTAT-1-2-0	A484_3	A484	KPC	-0.392988	3.39042	3.71513	0	3.71513
ACGGGTCCACGAGAGT-1-2-0	A484_3	A484	KPC	-1.42511	0.668232	5.87756	3.64981	2.98232
ACGTCAAAGACTCGGA-1-2-0	A484_3	A484	KPC	-0.630991	4.0902	5.3766	0	0
ACGTCAACAAAGTCAA-1-2-0	A484_3	A484	KPC	1.07832	3.32952	6.13462	0	0
ACGTCAAGTTACGGAG-1-2-0	A484_3	A484	KPC	6.25791	5.13218	0	0	0
ACTATCTGTTTGGCGC-1-2-0	A484_3	A484	KPC	10.591	5.01832	5.44651	0	0
ACTGAACAGGGTTCCC-1-2-0	A484_3	A484	KPC	3.65907	3.41698	6.22244	0	0
ACTGAACAGTAATCCC-1-2-0	A484_3	A484	KPC	10.0329	4.40028	4.50033	0	0
ACTGAGTAGAAACGAG-1-2-0	A484_3	A484	KPC	10.622	3.32602	6.08836	4.15597	4.84125
ACTGAGTGTGCACCAC-1-2-0	A484_3	A484	KPC	0.82906	3.64009	6.04396	0	0
ACTGAGTTCGTCACGG-1-2-0	A484_3	A484	KPC	-0.233068	2.51439	5.31878	0	0
ACTGATGCATTGAGCT-1-2-0	A484_3	A484	KPC	10.9385	4.39405	4.53074	0	4.53074
ACTGCTCCACGCGAAA-1-2-0	A484_3	A484	KPC	0.60045	2.69442	3.96018	0	0
ACTTACTAGATACACA-1-2-0	A484_3	A484	KPC	9.03873	3.76942	4.42169	0	0
ACTTACTCAGCTGCAC-1-2-0	A484_3	A484	KPC	0.632357	1.62408	0	0	0
ACTTACTGTGCACCAC-1-2-0	A484_3	A484	KPC	4.35867	6.05958	0	0	0
ACTTGTTTCATGTCTT-1-2-0	A484_3	A484	KPC	8.26325	2.21747	0	4.45895	0
ACTTTCAAGTATCGAA-1-2-0	A484_3	A484	KPC	10.4422	6.82173	0	0	0
ACTTTCAAGTTAAGTG-1-2-0	A484_3	A484	KPC	10.2578	6.86862	5.21758	0	0
ACTTTCAAGTTGCAGG-1-2-0	A484_3	A484	KPC	2.24124	4.97412	5.15226	0	0
AGACGTTGTGCGGTAA-1-2-0	A484_3	A484	KPC	5.3355	6.66686	0	0	0
AGACGTTGTTCCATGA-1-2-0	A484_3	A484	KPC	1.92193	2.88097	3.78024	0	0
AGAGCGAAGCCTTGAT-1-2-0	A484_3	A484	KPC	0.413856	4.09023	5.25761	0	3.88682
AGAGCGACAATGAATG-1-2-0	A484_3	A484	KPC	4.18539	6.13929	5.19591	0	0
AGAGCTTTCTAACTCT-1-2-0	A484_3	A484	KPC	10.0857	3.45503	4.93603	0	0
AGAGTGGCATACTACG-1-2-0	A484_3	A484	KPC	8.54551	5.01253	0	4.33767	0
AGAGTGGTCTGTCTAT-1-2-0	A484_3	A484	KPC	2.38539	4.03278	6.08095	0	0
AGATCTGAGTGTACCT-1-2-0	A484_3	A484	KPC	2.25154	3.26554	0	0	0
AGATCTGCACATCCGG-1-2-0	A484_3	A484	KPC	-0.396753	7.05485	0	0	0
AGATCTGCAGACTCGC-1-2-0	A484_3	A484	KPC	1.3266	5.00684	4.26515	0	0
AGATCTGGTGAAAGAG-1-2-0	A484_3	A484	KPC	11.1087	6.58281	5.77945	5.08939	0
AGATCTGTCGCCAAAT-1-2-0	A484_3	A484	KPC	2.12545	5.16823	4.24732	0	4.24732
AGATTGCTCCGCGGTA-1-2-0	A484_3	A484	KPC	10.4467	5.66424	4.59649	0	0
AGCAGCCGTGGCAAAC-1-2-0	A484_3	A484	KPC	11.6018	5.39114	6.55852	0	4.77382
AGCAGCCTCGCGGATC-1-2-0	A484_3	A484	KPC	-2.00937	1.19947	3.66656	2.99865	0
AGCGGTCCAGGTCGTC-1-2-0	A484_3	A484	KPC	0.325475	3.21711	4.50874	0	0
AGCGTCGAGATCTGAA-1-2-0	A484_3	A484	KPC	3.64454	4.51853	0	0	0
AGCTCCTAGCGACGTA-1-2-0	A484_3	A484	KPC	1.67325	4.27663	5.00543	0	3.92013
AGCTCCTCATAACCTG-1-2-0	A484_3	A484	KPC	10.069	4.30083	0	0	0
AGCTCCTTCGTCGTTC-1-2-0	A484_3	A484	KPC	-0.275429	3.96145	0	3.73488	0
AGCTCTCTCAGCTCGG-1-2-0	A484_3	A484	KPC	0.330023	5.29349	5.0148	3.92938	0
AGGCCACGTTTAGGAA-1-2-0	A484_3	A484	KPC	0.746568	0.9566	5.21627	3.97699	5.34912
AGGCCGTAGGCAATTA-1-2-0	A484_3	A484	KPC	-0.547265	3.47685	5.86258	4.26446	3.58527
AGGCCGTTCGCAAGCC-1-2-0	A484_3	A484	KPC	10.5035	3.24597	6.78702	3.59486	3.59486
AGGGTGAAGCTAAACA-1-2-0	A484_3	A484	KPC	-0.431339	3.03906	6.3011	0	0
AGGGTGAGTAGAGTGC-1-2-0	A484_3	A484	KPC	10.4147	4.91144	0	5.00054	0
AGTCTTTCATAGACTC-1-2-0	A484_3	A484	KPC	-2.66354	2.3675	5.18209	2.92881	3.59486
AGTCTTTCATTGCGGC-1-2-0	A484_3	A484	KPC	5.56309	3.42952	6.1004	0	0
AGTCTTTTCTGCTTGC-1-2-0	A484_3	A484	KPC	6.45387	2.01683	5.14432	3.3813	0
AGTGAGGTCTCAAACG-1-2-0	A484_3	A484	KPC	-0.396859	6.2912	5.09905	0	4.01257
AGTGGGACATTGAGCT-1-2-0	A484_3	A484	KPC	10.1562	5.48667	0	0	0
AGTGTCATCACAATGC-1-2-0	A484_3	A484	KPC	1.04778	1.93952	3.85462	4.53712	0
ATAACGCAGATGCCAG-1-2-0	A484_3	A484	KPC	-2.66763	3.16027	4.57858	0	0
ATAACGCTCACAACGT-1-2-0	A484_3	A484	KPC	6.37245	3.11886	4.37955	0	0
ATAAGAGAGCGTCAAG-1-2-0	A484_3	A484	KPC	9.80385	7.98455	5.87383	0	0
ATCACGAGTCTAACGT-1-2-0	A484_3	A484	KPC	1.8802	1.90181	0	0	0
ATCACGATCTTTAGGG-1-2-0	A484_3	A484	KPC	-1.09604	8.92055	5.56871	0	0
ATCATCTGTTCCGTCT-1-2-0	A484_3	A484	KPC	-2.52273	4.31264	3.27508	3.27508	0
ATCATCTTCATAGCAC-1-2-0	A484_3	A484	KPC	0.5636	4.09632	5.99832	0	0
ATCATGGGTGTCGCTG-1-2-0	A484_3	A484	KPC	0.939865	3.2882	4.9674	0	3.60178
ATCCACCTCAAACAAG-1-2-0	A484_3	A484	KPC	1.12169	2.33327	3.76735	0	0
ATCCGAAAGGCGATAC-1-2-0	A484_3	A484	KPC	-2.94716	3.0764	5.86874	0	0
ATCGAGTAGAGGGATA-1-2-0	A484_3	A484	KPC	11.3598	5.17236	6.35992	6.35992	0
ATCTACTAGACAAGCC-1-2-0	A484_3	A484	KPC	-0.203255	7.51952	3.90476	0	0
ATCTGCCCACGCGAAA-1-2-0	A484_3	A484	KPC	2.17919	5.12246	0	0	0
ATCTGCCCAGCATGAG-1-2-0	A484_3	A484	KPC	2.86453	4.7344	4.27349	0	0
ATGAGGGTCCACTGGG-1-2-0	A484_3	A484	KPC	1.08767	7.60805	0	0	0
ATGCGATAGCAATCTC-1-2-0	A484_3	A484	KPC	-2.05616	4.18736	5.56637	3.29763	0
ATGCGATTCCGCTGTT-1-2-0	A484_3	A484	KPC	-1.07565	6.35509	0	0	5.71889
ATGGGAGGTAGTGAAT-1-2-0	A484_3	A484	KPC	-0.628479	7.22533	0	0	0
ATGTGTGAGAGCCCAA-1-2-0	A484_3	A484	KPC	0.914366	6.22025	0	0	0
ATTACTCAGCGTGTCC-1-2-0	A484_3	A484	KPC	3.7378	3.44147	4.92988	0	0
ATTCTACTCCGCATCT-1-2-0	A484_3	A484	KPC	-0.30378	4.12969	5.98294	0	0
ATTCTACTCTCCGGTT-1-2-0	A484_3	A484	KPC	0.617876	3.9355	0	0	0
ATTGGACTCCTCGCAT-1-2-0	A484_3	A484	KPC	-0.395963	2.64847	4.6065	3.24972	3.92329
ATTGGTGGTGAGGGTT-1-2-0	A484_3	A484	KPC	-1.16721	0.792326	4.07572	0	0
ATTGGTGTCCGAACGC-1-2-0	A484_3	A484	KPC	-1.04195	6.49397	0	0	4.27803
ATTTCTGCATTGGTAC-1-2-0	A484_3	A484	KPC	3.49574	5.78436	5.82468	0	0
CAACCTCAGTCGATAA-1-2-0	A484_3	A484	KPC	0.68243	3.9665	3.73568	0	4.81826
CAACCTCTCACTGGGC-1-2-0	A484_3	A484	KPC	0.296901	5.1306	5.46001	0	0
CAACCTCTCATCTGCC-1-2-0	A484_3	A484	KPC	-2.5933	0.395988	5.21359	3.17154	3.17154
CAAGAAACAAGCGAGT-1-2-0	A484_3	A484	KPC	6.11779	6.81392	0	0	5.06407
CAAGGCCTCGTCACGG-1-2-0	A484_3	A484	KPC	0.520623	4.54569	4.88849	0	0
CAAGTTGAGGTGCTAG-1-2-0	A484_3	A484	KPC	9.25934	3.45547	5.40082	0	0
CACACAAGTCTTTCAT-1-2-0	A484_3	A484	KPC	8.89771	3.55588	0	3.88963	0
CACACCTAGGCGACAT-1-2-0	A484_3	A484	KPC	9.52653	5.85266	0	4.73503	0
CACACTCAGTTCGCGC-1-2-0	A484_3	A484	KPC	9.58786	6.03741	0	0	0
CACACTCCACGAAGCA-1-2-0	A484_3	A484	KPC	9.67046	3.57476	0	0	4.29822
CACACTCCAGCATGAG-1-2-0	A484_3	A484	KPC	3.15254	7.07268	0	0	0
CACATAGAGATCTGAA-1-2-0	A484_3	A484	KPC	1.31622	5.59203	0	0	0
CACATAGAGGACGAAA-1-2-0	A484_3	A484	KPC	9.50812	4.86068	0	0	0
CACATAGGTGTTGAGG-1-2-0	A484_3	A484	KPC	0.787056	5.0199	5.7756	4.17849	0
CACATTTAGAGGTAGA-1-2-0	A484_3	A484	KPC	0.661163	8.35347	0	0	3.83537
CACCACTAGTGGTAAT-1-2-0	A484_3	A484	KPC	3.14756	7.04933	0	0	0
CACCACTCACCGGAAA-1-2-0	A484_3	A484	KPC	9.02941	4.63013	5.06798	0	0
CACCACTGTACAGTGG-1-2-0	A484_3	A484	KPC	0.65558	1.16424	5.52172	0	0
CACCACTGTCAAAGAT-1-2-0	A484_3	A484	KPC	10.3089	5.92113	4.95613	0	0
CACCAGGGTATCTGCA-1-2-0	A484_3	A484	KPC	1.48703	4.2071	6.75706	0	0
CACCTTGGTAAACGCG-1-2-0	A484_3	A484	KPC	1.32596	7.5715	0	0	0
CACTCCACAAAGGTGC-1-2-0	A484_3	A484	KPC	-2.65067	1.26707	2.89236	0	0
CAGAATCTCCGCATCT-1-2-0	A484_3	A484	KPC	0.532154	5.37842	4.70419	0	0
CAGATCAGTAAACGCG-1-2-0	A484_3	A484	KPC	5.87696	3.87582	5.41112	0	0
CAGCAGCAGCAGGCTA-1-2-0	A484_3	A484	KPC	-2.49479	2.38395	4.62208	3.05121	0
CAGCAGCCAGCCACCA-1-2-0	A484_3	A484	KPC	-0.724601	2.55364	6.09416	4.59795	0
CAGCATAGTCTGCGGT-1-2-0	A484_3	A484	KPC	4.2038	5.80664	4.62507	0	0
CAGCCGAAGAGTACAT-1-2-0	A484_3	A484	KPC	4.36596	4.59166	0	4.55465	4.55465
CAGCCGAAGTAGGCCA-1-2-0	A484_3	A484	KPC	5.30046	5.00229	0	0	0
CAGCCGAGTGATAAGT-1-2-0	A484_3	A484	KPC	5.68681	5.79462	0	0	0
CAGCGACAGACTAGGC-1-2-0	A484_3	A484	KPC	-0.468563	-0.0947667	5.38443	2.8033	0
CAGCTGGAGGAGTTTA-1-2-0	A484_3	A484	KPC	11.2471	5.742	4.86778	0	0
CAGCTGGGTCCGAAGA-1-2-0	A484_3	A484	KPC	9.91443	4.33428	5.30132	5.70512	0
CAGTAACAGCTTTGGT-1-2-0	A484_3	A484	KPC	1.24986	3.26151	5.80098	3.74249	0
CAGTCCTCAGCTGCAC-1-2-0	A484_3	A484	KPC	-1.11618	8.53378	4.92173	0	0
CATATGGAGTAGGCCA-1-2-0	A484_3	A484	KPC	-0.55657	5.8477	3.86508	3.86508	0
CATATGGTCGACGGAA-1-2-0	A484_3	A484	KPC	10.391	3.71873	0	4.75253	0
CATATTCAGCACCGTC-1-2-0	A484_3	A484	KPC	2.97531	3.91857	4.55745	4.55745	0
CATATTCAGGATGTAT-1-2-0	A484_3	A484	KPC	-1.64766	3.49627	5.07002	0	0
CATATTCTCTCGAGTA-1-2-0	A484_3	A484	KPC	-0.870135	2.39791	3.82742	3.1558	3.82742
CATCAAGAGTAGGCCA-1-2-0	A484_3	A484	KPC	-0.52173	1.87213	7.22677	4.06529	0
CATCAGAGTAAGGGCT-1-2-0	A484_3	A484	KPC	-0.812065	3.38198	4.5865	0	0
CATCCACGTCCCTTGT-1-2-0	A484_3	A484	KPC	9.63557	3.92021	4.10891	4.10891	0
CATCCACTCAGGATCT-1-2-0	A484_3	A484	KPC	0.31523	5.80139	4.01953	0	0
CATCGAAAGCTAGTTC-1-2-0	A484_3	A484	KPC	-0.205651	0.306035	3.62852	0	0
CATCGAACAGCCTGTG-1-2-0	A484_3	A484	KPC	2.51689	5.19861	0	0	0
CATCGAATCTGATACG-1-2-0	A484_3	A484	KPC	-1.53855	3.15821	4.83711	0	0
CATCGGGAGTGAACGC-1-2-0	A484_3	A484	KPC	9.23329	7.36643	5.002	0	0
CATCGGGGTTTACTCT-1-2-0	A484_3	A484	KPC	-0.54457	2.40205	6.582	3.61224	0
CATGACAGTGTTTGTG-1-2-0	A484_3	A484	KPC	0.617922	5.23725	5.07585	0	4.38893
CATGCCTGTGTGAAAT-1-2-0	A484_3	A484	KPC	-2.48656	2.91653	3.29113	4.36462	0
CATTATCAGATCCCGC-1-2-0	A484_3	A484	KPC	2.78571	9.58495	0	0	0
CATTATCGTAGCGTCC-1-2-0	A484_3	A484	KPC	7.51879	4.60378	0	0	0
CATTCGCAGAAGGCCT-1-2-0	A484_3	A484	KPC	10.1641	5.97307	0	0	0
CCACTACCACGAGAGT-1-2-0	A484_3	A484	KPC	1.093	4.57945	4.18166	0	0
CCACTACGTATGAATG-1-2-0	A484_3	A484	KPC	5.05128	5.38812	0	0	0
CCACTACGTTGTGGCC-1-2-0	A484_3	A484	KPC	1.49547	0.819898	0	0	0
CCAGCGATCACTTACT-1-2-0	A484_3	A484	KPC	-2.35977	2.85654	5.38098	4.76588	2.86979
CCATGTCGTAAACCTC-1-2-0	A484_3	A484	KPC	1.77492	1.07184	5.4184	0	0
CCATTCGGTTCACGGC-1-2-0	A484_3	A484	KPC	9.9186	4.64164	0	4.60429	0
CCATTCGTCGCCAGCA-1-2-0	A484_3	A484	KPC	-0.695398	3.61912	5.83285	4.05563	0
CCCAATCGTCCTCTTG-1-2-0	A484_3	A484	KPC	5.43034	2.90318	0	0	0
CCCTCCTAGATCGGGT-1-2-0	A484_3	A484	KPC	11.6368	5.98699	6.92168	0	0
CCCTCCTAGCCAGAAC-1-2-0	A484_3	A484	KPC	-0.160709	4.10506	4.93398	0	0
CCCTCCTGTGATAAGT-1-2-0	A484_3	A484	KPC	5.68575	2.71071	0	0	3.65824
CCGGGATCAACCGCCA-1-2-0	A484_3	A484	KPC	0.589826	5.73322	0	0	0
CCGGTAGGTAAAGGAG-1-2-0	A484_3	A484	KPC	2.71912	2.83433	5.26301	0	4.1747
CCGTACTAGCTAGCCC-1-2-0	A484_3	A484	KPC	10.949	6.16243	6.13366	0	0
CCGTACTAGTGTTGAA-1-2-0	A484_3	A484	KPC	2.05955	2.88086	0	0	4.93329
CCGTGGAAGCGTGTCC-1-2-0	A484_3	A484	KPC	2.92321	2.27522	0	4.48895	0
CCTAAAGCAAGCGCTC-1-2-0	A484_3	A484	KPC	9.11312	3.14241	3.94366	3.94366	0
CCTAAAGCATGCTGGC-1-2-0	A484_3	A484	KPC	7.77034	2.7564	3.68474	0	0
CCTACACCATACGCTA-1-2-0	A484_3	A484	KPC	8.55405	2.68416	5.59667	0	0
CCTACACTCCAATGGT-1-2-0	A484_3	A484	KPC	5.88384	4.77576	0	0	0
CCTACACTCCAGATCA-1-2-0	A484_3	A484	KPC	-0.675038	5.94974	0	0	0
CCTACCACAGCCTTTC-1-2-0	A484_3	A484	KPC	1.98182	4.04185	4.72059	0	0
CCTACCAGTCCGTCAG-1-2-0	A484_3	A484	KPC	1.74542	6.1209	0	4.28049	0
CCTACCATCGTAGGAG-1-2-0	A484_3	A484	KPC	-0.279239	6.83486	0	0	4.44804
CCTAGCTCACACCGAC-1-2-0	A484_3	A484	KPC	10.5096	5.29641	4.90497	4.90497	4.2192
CCTAGCTTCATGTGGT-1-2-0	A484_3	A484	KPC	6.23671	4.44496	0	0	0
CCTATTAGTGTGTGCC-1-2-0	A484_3	A484	KPC	2.9449	4.95918	5.02726	0	0
CCTTACGGTCCTGCTT-1-2-0	A484_3	A484	KPC	5.37998	6.27449	0	0	0
CCTTACGGTTCCACTC-1-2-0	A484_3	A484	KPC	-1.0372	3.79161	5.77588	0	0
CCTTCGAAGGTTACCT-1-2-0	A484_3	A484	KPC	1.23614	2.05632	0	0	0
CCTTCGACAAGCGAGT-1-2-0	A484_3	A484	KPC	-1.54329	1.12386	6.76352	3.19335	0
CCTTCGAGTCCTCCAT-1-2-0	A484_3	A484	KPC	2.17664	5.42724	4.77966	0	0
CCTTTCTCAGCATGAG-1-2-0	A484_3	A484	KPC	2.98241	5.4829	4.12375	4.12375	0
CGAATGTAGTTATCGC-1-2-0	A484_3	A484	KPC	-2.35752	2.96767	4.98059	0	0
CGAATGTCAGCTCGCA-1-2-0	A484_3	A484	KPC	-2.71107	1.52746	4.34906	0	4.34906
CGACCTTAGGACACCA-1-2-0	A484_3	A484	KPC	1.03956	4.35029	4.59941	4.59941	0
CGACCTTCATTACGAC-1-2-0	A484_3	A484	KPC	0.642629	3.18597	0	4.03141	4.71564
CGACTTCCAGTAACGG-1-2-0	A484_3	A484	KPC	-2.02056	3.35483	5.12053	0	0
CGACTTCCATCGGTTA-1-2-0	A484_3	A484	KPC	10.3947	3.05416	5.37179	4.68328	0
CGAGAAGAGATATGCA-1-2-0	A484_3	A484	KPC	-0.0449408	6.58478	3.80225	0	0
CGAGAAGCACAACTGT-1-2-0	A484_3	A484	KPC	11.1978	4.92039	0	0	0
CGAGAAGGTTCGGGCT-1-2-0	A484_3	A484	KPC	9.77685	6.54743	0	0	0
CGAGAAGTCAGGCCCA-1-2-0	A484_3	A484	KPC	10.4376	6.46047	0	0	0
CGAGCACCATTGGCGC-1-2-0	A484_3	A484	KPC	9.47369	4.84287	4.17218	0	0
CGAGCACGTTAAGGGC-1-2-0	A484_3	A484	KPC	9.46332	6.9054	0	0	0
CGAGCCATCAGTACGT-1-2-0	A484_3	A484	KPC	10.376	4.96	4.55093	0	0
CGATGTATCGTGGTCG-1-2-0	A484_3	A484	KPC	6.16195	6.08386	0	0	0
CGATGTATCTACTATC-1-2-0	A484_3	A484	KPC	-2.99569	0.80473	5.71331	4.26881	0
CGATTGACACATGACT-1-2-0	A484_3	A484	KPC	7.60335	2.68105	3.70425	0	0
CGCGGTAAGTACGCGA-1-2-0	A484_3	A484	KPC	6.20176	6.52205	0	0	5.28068
CGCGGTAGTGCGGTAA-1-2-0	A484_3	A484	KPC	5.86117	8.00038	5.86854	0	0
CGCTATCTCCTGCAGG-1-2-0	A484_3	A484	KPC	1.85125	4.48515	0	0	3.96372
CGCTGGAAGGTGTGGT-1-2-0	A484_3	A484	KPC	4.00421	4.37415	4.44056	4.44056	0
CGCTTCACATTGGGCC-1-2-0	A484_3	A484	KPC	2.26529	5.09731	5.4249	0	0
CGGACACCAAGAGGCT-1-2-0	A484_3	A484	KPC	9.74979	5.44192	5.09986	0	0
CGGACACCAGACGCCT-1-2-0	A484_3	A484	KPC	9.5111	7.11788	0	0	0
CGGACACGTATATGAG-1-2-0	A484_3	A484	KPC	3.32633	5.37524	5.43281	0	0
CGGACGTGTTGGAGGT-1-2-0	A484_3	A484	KPC	-0.470289	7.10104	5.94829	0	0
CGGACGTTCAAACAAG-1-2-0	A484_3	A484	KPC	4.58253	4.05098	4.46403	0	0
CGGACTGAGGAGTAGA-1-2-0	A484_3	A484	KPC	-1.36129	2.35229	4.48895	3.41256	0
CGGACTGCAAAGGAAG-1-2-0	A484_3	A484	KPC	8.24402	1.74989	6.05909	4.45895	0
CGGACTGTCGCCAGCA-1-2-0	A484_3	A484	KPC	-2.2292	2.84288	5.77144	3.71357	3.04452
CGGAGCTGTAAACCTC-1-2-0	A484_3	A484	KPC	-1.64601	1.94429	4.88783	0	0
CGGAGCTGTGAAATCA-1-2-0	A484_3	A484	KPC	6.29138	3.73767	0	0	0
CGGAGTCGTTAGGGTG-1-2-0	A484_3	A484	KPC	0.553362	3.42663	5.29636	0	3.92499
CGGCTAGCAGGTTTCA-1-2-0	A484_3	A484	KPC	-1.49674	3.61858	6.28827	0	0
CGGCTAGGTCAGAGGT-1-2-0	A484_3	A484	KPC	3.99305	7.08284	0	4.89242	4.89242
CGGGTCACATTCCTGC-1-2-0	A484_3	A484	KPC	1.47016	2.88531	3.70735	0	0
CGTAGCGCACCCTATC-1-2-0	A484_3	A484	KPC	-0.638687	1.57176	4.26619	0	0
CGTAGCGGTCAGCTAT-1-2-0	A484_3	A484	KPC	4.682	6.91569	0	0	0
CGTAGCGTCAGTTGAC-1-2-0	A484_3	A484	KPC	9.91007	7.67578	5.95868	0	0
CGTAGGCCAGTCGATT-1-2-0	A484_3	A484	KPC	0.764742	3.63139	6.45563	0	0
CGTCACTCACAAGCCC-1-2-0	A484_3	A484	KPC	1.93171	2.23039	4.28436	0	0
CGTCAGGAGATGTAAC-1-2-0	A484_3	A484	KPC	0.668685	4.58613	0	0	0
CGTCAGGAGTGACTCT-1-2-0	A484_3	A484	KPC	7.56301	2.73097	0	0	0
CGTCAGGCATATACGC-1-2-0	A484_3	A484	KPC	0.976044	3.30453	5.01331	0	3.92791
CGTCAGGCATTGAGCT-1-2-0	A484_3	A484	KPC	9.79542	4.09246	5.58391	0	3.9894
CGTCTACCAACGATCT-1-2-0	A484_3	A484	KPC	0.703253	3.80038	5.34559	0	0
CGTGAGCCACAAGCCC-1-2-0	A484_3	A484	KPC	2.439	5.09483	5.58246	0	0
CGTGAGCTCATGCTCC-1-2-0	A484_3	A484	KPC	10.371	6.31713	0	0	0
CGTGAGCTCGTCACGG-1-2-0	A484_3	A484	KPC	4.90604	5.81958	0	0	0
CGTGTAAAGAATAGGG-1-2-0	A484_3	A484	KPC	6.25799	6.98995	0	0	0
CGTGTAACAGTCCTTC-1-2-0	A484_3	A484	KPC	2.79854	7.55526	0	0	0
CGTGTAAGTCTGGTCG-1-2-0	A484_3	A484	KPC	1.79783	5.86796	0	0	0
CGTGTCTTCGAGAGCA-1-2-0	A484_3	A484	KPC	3.99955	6.17302	0	0	0
CGTTAGAAGACCGGAT-1-2-0	A484_3	A484	KPC	-1.27086	1.04004	6.04644	3.30873	0
CGTTAGAAGCGAAGGG-1-2-0	A484_3	A484	KPC	3.91207	7.93641	0	0	0
CGTTAGACATCACAAC-1-2-0	A484_3	A484	KPC	10.572	3.93631	5.29045	5.29045	0
CGTTAGATCGCATGAT-1-2-0	A484_3	A484	KPC	-1.42722	3.02645	4.36373	0	5.27235
CGTTGGGTCCGAATGT-1-2-0	A484_3	A484	KPC	9.8591	6.31226	0	0	0
CTAACTTAGAAACCGC-1-2-0	A484_3	A484	KPC	-1.17775	3.27207	4.18835	0	0
CTAACTTCAGAGCCAA-1-2-0	A484_3	A484	KPC	-0.195667	3.68232	5.5041	3.73249	0
CTAACTTGTACCGTAT-1-2-0	A484_3	A484	KPC	-0.00917924	2.97662	4.72096	0	0
CTAAGACCATCCTTGC-1-2-0	A484_3	A484	KPC	0.475586	4.04046	5.76621	0	0
CTAATGGAGGAGTCTG-1-2-0	A484_3	A484	KPC	11.0684	6.81828	5.00936	0	0
CTACATTAGGCCGAAT-1-2-0	A484_3	A484	KPC	8.58174	1.96525	3.92791	4.61117	0
CTACATTGTAGCGATG-1-2-0	A484_3	A484	KPC	-0.93578	1.56973	4.08697	0	0
CTACCCAGTTCTCATT-1-2-0	A484_3	A484	KPC	7.74276	1.08906	6.54802	5.18787	2.16825
CTACGTCTCACCGTAA-1-2-0	A484_3	A484	KPC	8.62899	2.84962	0	0	0
CTACGTCTCAGATAAG-1-2-0	A484_3	A484	KPC	11.0977	6.50528	4.85633	0	0
CTACGTCTCCAAAGTC-1-2-0	A484_3	A484	KPC	-1.29296	2.32845	5.50654	0	3.73488
CTCAGAAAGGCCCTTG-1-2-0	A484_3	A484	KPC	1.14443	1.94721	5.55631	0	0
CTCATTAGTTGGTTTG-1-2-0	A484_3	A484	KPC	1.25509	8.45771	0	0	0
CTCATTATCAAAGTAG-1-2-0	A484_3	A484	KPC	-1.87653	0.902471	3.81454	0	3.1432
CTCATTATCCAAATGC-1-2-0	A484_3	A484	KPC	2.4057	4.44586	5.85457	4.47684	0
CTCCTAGAGCAATATG-1-2-0	A484_3	A484	KPC	1.29747	3.90186	5.87182	0	0
CTCCTAGAGTCCTCCT-1-2-0	A484_3	A484	KPC	11.4786	3.91192	4.45643	5.54727	0
CTCCTAGCACCTATCC-1-2-0	A484_3	A484	KPC	-2.18823	1.92366	3.9734	3.9734	0
CTCGAGGAGACCACGA-1-2-0	A484_3	A484	KPC	0.021972	5.16314	5.47781	0	0
CTCGGAGAGGGATGGG-1-2-0	A484_3	A484	KPC	6.04002	2.73457	4.65555	0	0
CTCGGAGTCAGCGATT-1-2-0	A484_3	A484	KPC	1.26664	1.39765	3.94218	0	4.62557
CTCGTACAGTCAAGCG-1-2-0	A484_3	A484	KPC	2.23979	7.72264	0	0	0
CTCGTACTCCATTCTA-1-2-0	A484_3	A484	KPC	9.82891	3.73916	4.24461	0	0
CTCGTCACACCGTTGG-1-2-0	A484_3	A484	KPC	6.40449	6.47498	0	0	0
CTCTAATCATGTCTCC-1-2-0	A484_3	A484	KPC	1.95378	9.05487	0	0	0
CTCTGGTCAAAGGAAG-1-2-0	A484_3	A484	KPC	-1.85212	2.85286	6.36715	3.15108	0
CTCTGGTGTTTAGCTG-1-2-0	A484_3	A484	KPC	3.60232	5.80526	0	0	0
CTCTGGTTCTGTTGAG-1-2-0	A484_3	A484	KPC	-1.36723	3.58495	0	0	0
CTGAAACTCCTGCTTG-1-2-0	A484_3	A484	KPC	9.30383	6.15024	0	0	0
CTGAAGTAGAGTCTGG-1-2-0	A484_3	A484	KPC	-0.387171	0.304307	5.25745	2.82826	0
CTGATAGTCAGTCCCT-1-2-0	A484_3	A484	KPC	5.97755	5.74566	0	0	0
CTGATCCCAACCGCCA-1-2-0	A484_3	A484	KPC	0.431667	5.5093	0	0	0
CTGATCCCAATACGCT-1-2-0	A484_3	A484	KPC	-0.228062	3.34412	5.06056	3.69311	0
CTGATCCGTAACGCGA-1-2-0	A484_3	A484	KPC	10.0487	4.52517	5.02576	5.02576	0
CTGCCTAAGCATCATC-1-2-0	A484_3	A484	KPC	-0.183647	4.63144	6.06122	0	0
CTGCGGACACCAGTTA-1-2-0	A484_3	A484	KPC	5.40304	3.68481	0	0	0
CTGCTGTGTGAGTGAC-1-2-0	A484_3	A484	KPC	-2.65524	3.90375	4.94951	0	0
CTGCTGTTCGGCGCTA-1-2-0	A484_3	A484	KPC	9.10662	5.67373	0	4.66905	0
CTGTGCTAGACACGAC-1-2-0	A484_3	A484	KPC	7.79475	1.86381	5.56538	4.72317	3.64217
CTGTTTAGTTGGAGGT-1-2-0	A484_3	A484	KPC	0.488601	3.69551	4.63563	0	0
CTTAACTAGAACTCGG-1-2-0	A484_3	A484	KPC	4.25752	6.03422	0	0	0
CTTAACTAGCACAGGT-1-2-0	A484_3	A484	KPC	-2.95302	0.791336	6.07636	3.03241	2.38634
CTTAACTTCCTAGAAC-1-2-0	A484_3	A484	KPC	7.66784	2.05684	0	0	0
CTTAGGAAGGTGATAT-1-2-0	A484_3	A484	KPC	10.9043	5.0236	5.20398	4.51631	0
CTTAGGAGTGTTAAGA-1-2-0	A484_3	A484	KPC	-1.34401	5.07363	0	0	0
CTTCTCTCAGCTGCAC-1-2-0	A484_3	A484	KPC	-0.405146	4.87732	0	0	3.41597
CTTCTCTGTACTTAGC-1-2-0	A484_3	A484	KPC	0.896981	4.9103	0	4.87356	4.87356
CTTGGCTCATCCGCGA-1-2-0	A484_3	A484	KPC	-1.42056	1.1485	3.992	0	0
CTTTGCGAGGTTCCTA-1-2-0	A484_3	A484	KPC	5.87798	4.32074	0	0	0
GAAACTCAGTGCTGCC-1-2-0	A484_3	A484	KPC	9.74573	4.59824	0	0	5.09582
GAAACTCGTTACCAGT-1-2-0	A484_3	A484	KPC	2.46663	4.52549	6.06529	0	0
GAAATGAGTAAGTAGT-1-2-0	A484_3	A484	KPC	-1.69011	4.04698	4.48	0	0
GAACATCCACTCGACG-1-2-0	A484_3	A484	KPC	2.14654	5.17151	0	0	0
GAACATCTCGTTTATC-1-2-0	A484_3	A484	KPC	6.44867	5.71138	0	0	0
GAACCTAAGGATATAC-1-2-0	A484_3	A484	KPC	-1.60132	0.785203	5.76329	0	0
GAACCTAAGTCCGTAT-1-2-0	A484_3	A484	KPC	-3.17368	1.24129	5.63241	0	0
GAACGGACAAGCCGTC-1-2-0	A484_3	A484	KPC	3.83617	5.45788	4.99396	0	0
GAACGGACAATCGAAA-1-2-0	A484_3	A484	KPC	0.991462	5.86337	0	0	0
GAACGGAGTTCCGGCA-1-2-0	A484_3	A484	KPC	10.5501	6.4583	4.68593	0	0
GAACGGATCTAACCGA-1-2-0	A484_3	A484	KPC	0.816561	8.47043	0	0	0
GAAGCAGAGGACGAAA-1-2-0	A484_3	A484	KPC	9.68342	5.12142	0	0	4.70311
GAAGCAGAGTAGGTGC-1-2-0	A484_3	A484	KPC	-3.30886	1.92797	3.87312	3.87312	3.20055
GAAGCAGTCTATGTGG-1-2-0	A484_3	A484	KPC	9.44549	4.12258	4.25073	0	0
GAATAAGCAGCTGCTG-1-2-0	A484_3	A484	KPC	2.03686	1.61667	4.11127	0	0
GAATGAACAGACACTT-1-2-0	A484_3	A484	KPC	1.16345	5.27452	5.64885	0	0
GACAGAGTCGAATGGG-1-2-0	A484_3	A484	KPC	8.74507	2.97743	0	4.62607	0
GACGCGTCACATTCGA-1-2-0	A484_3	A484	KPC	-1.81357	1.8927	5.10522	3.51975	2.85578
GACGGCTGTTACGTCA-1-2-0	A484_3	A484	KPC	-2.51092	0.811138	5.21873	0	2.36728
GACGTGCAGGCGTACA-1-2-0	A484_3	A484	KPC	10.5894	5.81896	5.48043	0	0
GACGTTATCATTATCC-1-2-0	A484_3	A484	KPC	10.0637	5.73158	0	0	0
GACTAACCAAGGACTG-1-2-0	A484_3	A484	KPC	-0.173886	4.1472	6.36618	3.90001	0
GACTAACTCGTTGCCT-1-2-0	A484_3	A484	KPC	7.63594	2.04357	0	4.02114	0
GACTACAAGTTTCCTT-1-2-0	A484_3	A484	KPC	2.38701	4.07904	4.05954	4.05954	0
GACTGCGCAAGTTCTG-1-2-0	A484_3	A484	KPC	3.21691	4.6121	0	0	0
GAGCAGAAGACCCACC-1-2-0	A484_3	A484	KPC	4.81816	6.65956	0	0	0
GAGCAGACAGGCAGTA-1-2-0	A484_3	A484	KPC	2.14849	1.9641	5.38341	0	5.38341
GAGCAGAGTCGGCTCA-1-2-0	A484_3	A484	KPC	-0.616822	9.39436	0	0	0
GAGCAGAGTTGATTGC-1-2-0	A484_3	A484	KPC	-0.832624	3.18187	5.55869	0	3.50586
GAGGTGATCCGCAAGC-1-2-0	A484_3	A484	KPC	11.2148	3.78603	6.27307	4.33841	4.33841
GATCAGTCAGTGAGTG-1-2-0	A484_3	A484	KPC	11.026	4.90273	4.48115	4.48115	0
GATCGCGGTAAATACG-1-2-0	A484_3	A484	KPC	-2.0188	4.34155	5.19271	3.60525	0
GATGAAACATGGTCAT-1-2-0	A484_3	A484	KPC	3.62016	4.77007	5.12447	4.43725	0
GATGAAACATTGCGGC-1-2-0	A484_3	A484	KPC	2.95646	3.39891	0	0	0
GATGCTACAATTCCTT-1-2-0	A484_3	A484	KPC	10.8463	4.65703	0	4.44971	0
GATTCAGCAATCCAAC-1-2-0	A484_3	A484	KPC	-0.439075	1.84841	5.1671	4.70051	0
GCAATCACATACGCCG-1-2-0	A484_3	A484	KPC	0.129134	3.1256	3.50869	0	0
GCACATAAGTGTACTC-1-2-0	A484_3	A484	KPC	0.924139	4.3607	5.96083	0	0
GCACTCTCAACTGCGC-1-2-0	A484_3	A484	KPC	0.870696	1.52216	4.86497	0	3.96018
GCACTCTGTATATCCG-1-2-0	A484_3	A484	KPC	7.98795	2.19936	0	3.43525	0
GCACTCTTCATGCATG-1-2-0	A484_3	A484	KPC	3.21647	5.57612	7.20767	0	0
GCACTCTTCTATCCCG-1-2-0	A484_3	A484	KPC	0.422097	5.49964	4.80176	0	0
GCAGTTACAAGTTCTG-1-2-0	A484_3	A484	KPC	0.156436	5.38287	7.03647	0	0
GCAGTTATCCCAACGG-1-2-0	A484_3	A484	KPC	5.30304	6.29176	0	0	0
GCATACACAATAACGA-1-2-0	A484_3	A484	KPC	1.14077	5.67237	4.29751	0	0
GCATGATAGGTGATTA-1-2-0	A484_3	A484	KPC	-0.506198	7.07224	4.6038	0	0
GCATGCGTCTAAGCCA-1-2-0	A484_3	A484	KPC	2.58113	5.50497	0	0	0
GCCTCTATCAAACAAG-1-2-0	A484_3	A484	KPC	0.412801	5.46451	0	0	0
GCGACCAAGAGATGAG-1-2-0	A484_3	A484	KPC	1.29453	0.70732	4.74402	3.3835	4.05954
GCGACCATCATTGCGA-1-2-0	A484_3	A484	KPC	0.101984	6.37398	3.66415	0	0
GCGAGAACATGACGGA-1-2-0	A484_3	A484	KPC	-1.02004	2.2558	5.24775	0	3.33291
GCGCAACCAGACGCAA-1-2-0	A484_3	A484	KPC	9.63995	4.12344	0	0	0
GCGCAGTAGCGATTCT-1-2-0	A484_3	A484	KPC	-0.874878	6.52931	0	0	5.94573
GCGCAGTAGGAACTGC-1-2-0	A484_3	A484	KPC	9.38896	3.97371	5.10881	0	0
GCGCAGTAGTATTGGA-1-2-0	A484_3	A484	KPC	-0.805603	0.32857	4.55279	3.87012	0
GCGCCAATCCTTTCGG-1-2-0	A484_3	A484	KPC	10.1633	6.3829	0	0	0
GCGCGATCACCGAATT-1-2-0	A484_3	A484	KPC	4.17261	5.71988	4.57725	0	0
GCGGGTTGTAAAGTCA-1-2-0	A484_3	A484	KPC	-0.586442	-0.343483	2.69635	3.35519	0
GCGGGTTGTCTAGAGG-1-2-0	A484_3	A484	KPC	8.7166	2.5496	3.68968	3.68968	0
GCTGCAGCAGCGTAAG-1-2-0	A484_3	A484	KPC	-0.00541297	9.59193	5.21212	0	0
GCTTCCAGTCCCGACA-1-2-0	A484_3	A484	KPC	-1.44881	2.27047	5.11092	0	3.87312
GCTTGAAAGTGGTAAT-1-2-0	A484_3	A484	KPC	-1.48087	1.25096	4.46786	0	3.1154
GCTTGAATCCTGCCAT-1-2-0	A484_3	A484	KPC	-1.19016	1.88903	4.16654	0	0
GCTTGAATCGCGTAGC-1-2-0	A484_3	A484	KPC	10.0454	4.87653	4.37412	4.37412	0
GGAAAGCAGCTTATCG-1-2-0	A484_3	A484	KPC	8.54163	2.0602	3.4038	0	0
GGAATAATCCATTCTA-1-2-0	A484_3	A484	KPC	0.625582	7.2961	0	0	0
GGACAGACATATGCTG-1-2-0	A484_3	A484	KPC	10.4807	4.65639	4.60527	4.60527	0
GGACATTCATGCATGT-1-2-0	A484_3	A484	KPC	0.408873	4.76185	5.81976	0	0
GGACGTCCACATCCAA-1-2-0	A484_3	A484	KPC	10.6056	5.43769	0	0	0
GGATGTTCATGGTCTA-1-2-0	A484_3	A484	KPC	5.75227	4.79146	0	0	0
GGCAATTGTCATCCCT-1-2-0	A484_3	A484	KPC	9.01445	2.25768	6.0094	3.51152	0
GGCAATTGTCCCGACA-1-2-0	A484_3	A484	KPC	2.00858	5.14152	0	0	0
GGCGACTGTGATGCCC-1-2-0	A484_3	A484	KPC	4.26457	6.78137	5.00641	0	0
GGCGACTGTTGAGGTG-1-2-0	A484_3	A484	KPC	-0.475183	3.33112	6.60868	3.50242	0
GGCTCGATCTTGCATT-1-2-0	A484_3	A484	KPC	10.8227	4.66229	5.15169	4.06459	0
GGCTGGTAGACCGGAT-1-2-0	A484_3	A484	KPC	5.76675	2.89759	0	0	3.93134
GGCTGGTTCTTGTCAT-1-2-0	A484_3	A484	KPC	1.06402	2.40261	5.44238	0	3.85011
GGGAATGTCAGGATCT-1-2-0	A484_3	A484	KPC	11.2115	4.87876	7.45306	0	0
GGGACCTCACCAGTTA-1-2-0	A484_3	A484	KPC	0.0729308	4.4774	3.90095	0	0
GGGACCTTCATCTGCC-1-2-0	A484_3	A484	KPC	-1.52295	5.78587	4.78868	0	0
GGGAGATCATGGTTGT-1-2-0	A484_3	A484	KPC	7.98072	3.41701	0	0	0
GGGAGATTCCAAACAC-1-2-0	A484_3	A484	KPC	3.01874	4.34931	5.9371	0	4.15845
GGGATGAGTGCAACGA-1-2-0	A484_3	A484	KPC	-0.655191	4.29005	4.21624	0	0
GGGCACTGTACAGTGG-1-2-0	A484_3	A484	KPC	9.38732	4.19153	0	0	0
GGGCACTTCCACGCAG-1-2-0	A484_3	A484	KPC	8.06072	2.42306	0	0	0
GGGCACTTCCTATGTT-1-2-0	A484_3	A484	KPC	1.70025	3.94522	4.13035	0	0
GGGTTGCGTCTCTTAT-1-2-0	A484_3	A484	KPC	1.72098	3.83507	5.95265	0	4.70636
GGTATTGCAAAGGCGT-1-2-0	A484_3	A484	KPC	10.6039	6.18858	0	0	0
GGTATTGTCAGGATCT-1-2-0	A484_3	A484	KPC	1.26028	4.29249	5.96254	0	0
GGTGTTAAGTAAGTAC-1-2-0	A484_3	A484	KPC	-0.121995	1.37416	5.71637	3.26703	3.26703
GTAACGTCAATCAGAA-1-2-0	A484_3	A484	KPC	0.120829	2.60972	5.7242	3.55277	4.23149
GTAACGTCAGTTAACC-1-2-0	A484_3	A484	KPC	-1.05053	8.75	5.07191	0	0
GTAACTGGTACCGAGA-1-2-0	A484_3	A484	KPC	11.1861	4.96895	5.6521	0	0
GTAACTGGTCCATCCT-1-2-0	A484_3	A484	KPC	2.14864	4.10135	4.89702	0	0
GTACTCCGTCGCTTCT-1-2-0	A484_3	A484	KPC	10.4182	4.8605	5.47686	5.47686	4.78789
GTACTCCTCAGTCCCT-1-2-0	A484_3	A484	KPC	0.304519	5.25842	0	0	3.95214
GTACTCCTCGTACGGC-1-2-0	A484_3	A484	KPC	-0.0164923	3.98701	5.33979	3.96778	0
GTACTTTCACCTATCC-1-2-0	A484_3	A484	KPC	6.18848	5.52375	0	0	0
GTACTTTCAGCAGTTT-1-2-0	A484_3	A484	KPC	-1.94378	4.26728	5.66684	0	0
GTACTTTTCAACACGT-1-2-0	A484_3	A484	KPC	-0.405101	9.55047	0	0	0
GTAGGCCAGCCACTAT-1-2-0	A484_3	A484	KPC	10.0499	3.02287	7.1524	5.03786	0
GTAGTCACAAACCTAC-1-2-0	A484_3	A484	KPC	-2.19937	3.2121	6.09325	3.18866	3.18866
GTAGTCACAATAGAGT-1-2-0	A484_3	A484	KPC	1.61034	5.09093	6.1547	5.24159	0
GTATCTTGTATTAGCC-1-2-0	A484_3	A484	KPC	1.72597	4.37187	5.87081	3.94168	0
GTATTCTAGTTAGGTA-1-2-0	A484_3	A484	KPC	0.0523571	0.673648	0	0	0
GTCAAGTGTGCACGAA-1-2-0	A484_3	A484	KPC	9.6399	5.8731	4.46149	0	0
GTCAAGTTCATTGCGA-1-2-0	A484_3	A484	KPC	11.4757	4.809	4.61413	4.61413	0
GTCAAGTTCCAGATCA-1-2-0	A484_3	A484	KPC	-3.32264	1.66074	5.02276	3.93723	3.43932
GTCAAGTTCCCTAACC-1-2-0	A484_3	A484	KPC	0.405756	4.50521	4.97451	0	0
GTCACAATCCCATTAT-1-2-0	A484_3	A484	KPC	7.31731	5.48774	0	0	0
GTCACAATCTGATACG-1-2-0	A484_3	A484	KPC	1.19837	2.5807	4.14247	0	0
GTCACGGAGCTAGTGG-1-2-0	A484_3	A484	KPC	4.56266	7.36444	0	0	0
GTCACGGAGGCATGGT-1-2-0	A484_3	A484	KPC	10.6839	6.66639	0	0	0
GTCCTCAAGATCGATA-1-2-0	A484_3	A484	KPC	10.8926	5.8913	5.39826	4.70963	0
GTCCTCAAGCAATCTC-1-2-0	A484_3	A484	KPC	0.616214	4.36648	6.15448	3.6147	0
GTCCTCAAGTTCGCAT-1-2-0	A484_3	A484	KPC	-2.19717	2.19307	5.31683	3.54932	0
GTCGGGTCAAAGGTGC-1-2-0	A484_3	A484	KPC	10.6955	5.1918	0	4.51274	0
GTCGGGTGTGATGCCC-1-2-0	A484_3	A484	KPC	0.356074	5.52076	4.14003	0	4.14003
GTCGTAATCAAACGGG-1-2-0	A484_3	A484	KPC	1.31971	2.92253	0	0	0
GTCGTAATCTCGTTTA-1-2-0	A484_3	A484	KPC	0.144284	5.2833	4.18134	0	3.50336
GTCTTCGAGGAGTCTG-1-2-0	A484_3	A484	KPC	-2.1789	6.56021	5.28807	0	0
GTCTTCGAGTACGCCC-1-2-0	A484_3	A484	KPC	0.0706795	4.1606	4.57884	0	0
GTGAAGGAGAAACGCC-1-2-0	A484_3	A484	KPC	1.88986	6.27941	0	0	0
GTGAAGGAGACACTAA-1-2-0	A484_3	A484	KPC	2.19775	3.58255	5.76192	5.07191	0
GTGAAGGTCATCACCC-1-2-0	A484_3	A484	KPC	2.53255	4.67958	7.03647	0	0
GTGCAGCTCACTCCTG-1-2-0	A484_3	A484	KPC	11.2321	4.59614	4.75424	4.75424	0
GTGCATATCATGCTCC-1-2-0	A484_3	A484	KPC	3.03571	3.46297	0	0	0
GTGCGGTGTAAATGTG-1-2-0	A484_3	A484	KPC	-0.0323193	0.313241	4.18846	0	0
GTGCGGTTCAGGTTCA-1-2-0	A484_3	A484	KPC	-1.50562	6.16213	6.18005	0	0
GTGCGGTTCAGTCAGT-1-2-0	A484_3	A484	KPC	2.82994	3.57262	5.7924	4.19509	4.19509
GTGCGGTTCGGTGTTA-1-2-0	A484_3	A484	KPC	1.9608	5.37424	0	4.08621	0
GTGCGGTTCTGGCGAC-1-2-0	A484_3	A484	KPC	-0.777013	0.57891	4.09681	0	0
GTGCTTCAGCTAGCCC-1-2-0	A484_3	A484	KPC	10.5922	7.15728	0	5.10392	5.10392
GTGGGTCAGTCGTTTG-1-2-0	A484_3	A484	KPC	1.39999	3.15429	4.60038	0	0
GTGTTAGGTCGGCATC-1-2-0	A484_3	A484	KPC	1.6648	3.494	5.07309	3.70541	6.0807
GTTAAGCTCCTCAACC-1-2-0	A484_3	A484	KPC	9.14872	4.94789	0	0	0
GTTACAGCATCGGAAG-1-2-0	A484_3	A484	KPC	-0.927872	9.25724	4.56966	0	4.56966
GTTCATTAGTAGCCGA-1-2-0	A484_3	A484	KPC	-0.0929862	3.31649	3.80311	3.80311	0
GTTCATTGTACCTACA-1-2-0	A484_3	A484	KPC	-0.73827	3.22698	6.23378	3.43147	0
GTTCGGGAGTACGCGA-1-2-0	A484_3	A484	KPC	3.90228	6.42699	0	0	0
GTTCGGGTCAAAGTAG-1-2-0	A484_3	A484	KPC	10.1154	4.88465	4.02006	0	0
GTTCTCGCATGGATGG-1-2-0	A484_3	A484	KPC	2.49202	4.11917	5.57742	0	0
GTTTCTATCACAATGC-1-2-0	A484_3	A484	KPC	7.76529	2.32288	0	0	0
TAAACCGCACCTGGTG-1-2-0	A484_3	A484	KPC	3.77239	5.24464	4.63109	4.63109	0
TAAGCGTCATCACCCT-1-2-0	A484_3	A484	KPC	10.4622	7.06744	0	0	0
TAAGCGTTCTTTAGTC-1-2-0	A484_3	A484	KPC	2.50684	7.98216	0	0	0
TAAGTGCTCCGTTGTC-1-2-0	A484_3	A484	KPC	1.94468	2.33167	3.70541	0	0
TACCTTACAGGGTACA-1-2-0	A484_3	A484	KPC	11.1362	4.77191	5.98037	4.04952	0
TACCTTAGTTGAACTC-1-2-0	A484_3	A484	KPC	10.0587	6.02295	0	0	0
TACGGATAGGCCGAAT-1-2-0	A484_3	A484	KPC	11.7501	5.11277	4.65452	6.03364	0
TACGGATGTCGGGTCT-1-2-0	A484_3	A484	KPC	0.825524	3.36713	3.98421	0	0
TACGGGCTCACAAACC-1-2-0	A484_3	A484	KPC	-0.199568	3.64106	4.45474	0	0
TACGGGCTCTCTGTCG-1-2-0	A484_3	A484	KPC	10.7889	6.75359	4.92038	0	5.60987
TACGGTAGTATAGGTA-1-2-0	A484_3	A484	KPC	0.109707	6.18096	6.03676	0	0
TACGGTATCCGCGTTT-1-2-0	A484_3	A484	KPC	-0.493296	3.66254	4.51751	3.44049	0
TACGGTATCGGTTAAC-1-2-0	A484_3	A484	KPC	11.4551	5.61551	5.34082	5.34082	0
TACTCGCTCTAGCACA-1-2-0	A484_3	A484	KPC	-1.7935	8.17119	5.65224	0	0
TACTTACTCCAAGTAC-1-2-0	A484_3	A484	KPC	9.51906	3.97643	0	0	0
TACTTGTTCCTATTCA-1-2-0	A484_3	A484	KPC	0.843393	3.65015	5.99796	0	3.82041
TACTTGTTCGTAGGAG-1-2-0	A484_3	A484	KPC	1.41407	5.24121	4.21722	0	0
TAGACCACACTGAAGG-1-2-0	A484_3	A484	KPC	-1.28093	4.11904	4.62174	0	4.22118
TAGAGCTCATACTCTT-1-2-0	A484_3	A484	KPC	0.416371	0.65952	5.18056	0	0
TAGAGCTGTTCCACGG-1-2-0	A484_3	A484	KPC	-0.228335	3.5841	5.8788	0	0
TAGAGCTTCACTGGGC-1-2-0	A484_3	A484	KPC	8.9972	3.32132	3.65713	0	0
TAGAGCTTCACTTCAT-1-2-0	A484_3	A484	KPC	8.64554	4.13912	0	0	0
TAGCCGGCAAACCTAC-1-2-0	A484_3	A484	KPC	2.68686	5.27775	0	0	0
TAGGCATCAATCAGAA-1-2-0	A484_3	A484	KPC	-3.03075	2.65899	5.5549	3.03533	3.03533
TAGTGGTCAGGCTCAC-1-2-0	A484_3	A484	KPC	9.60334	4.47324	0	5.8014	0
TAGTGGTGTTCAGACT-1-2-0	A484_3	A484	KPC	0.162883	1.80767	4.60396	3.52518	0
TATCAGGAGAATGTGT-1-2-0	A484_3	A484	KPC	-2.16036	2.85715	3.2094	0	0
TATCAGGAGGTGTGGT-1-2-0	A484_3	A484	KPC	3.12507	5.52686	0	0	5.70512
TATCAGGCATGACGGA-1-2-0	A484_3	A484	KPC	9.81547	5.49905	0	0	4.65143
TATCTCAAGGAGTAGA-1-2-0	A484_3	A484	KPC	9.06602	1.91079	0	4.02707	0
TATCTCACAGCTTCGG-1-2-0	A484_3	A484	KPC	11.0893	6.30966	5.45924	0	0
TATGCCCAGGGTGTGT-1-2-0	A484_3	A484	KPC	2.12538	1.76857	4.86906	3.7857	0
TATTACCCAGCGATCC-1-2-0	A484_3	A484	KPC	-0.131683	3.82524	5.06837	0	3.70078
TATTACCTCCACGTGG-1-2-0	A484_3	A484	KPC	-2.1128	2.59032	4.58666	0	2.84458
TCAACGACATAGAAAC-1-2-0	A484_3	A484	KPC	-1.79476	7.54812	4.51945	3.83714	0
TCAACGATCTTGAGGT-1-2-0	A484_3	A484	KPC	1.48177	3.85594	4.70203	0	0
TCAATCTCATAGAAAC-1-2-0	A484_3	A484	KPC	-0.0408628	2.71613	0	0	3.79245
TCACGAACATTACGAC-1-2-0	A484_3	A484	KPC	0.294209	6.13402	4.87937	0	4.1938
TCACGAATCTTAGAGC-1-2-0	A484_3	A484	KPC	5.68891	5.32687	0	0	0
TCAGCTCAGCTATGCT-1-2-0	A484_3	A484	KPC	0.338096	2.64511	0	0	0
TCAGGATCACCTCGTT-1-2-0	A484_3	A484	KPC	1.35667	4.77652	4.09604	0	0
TCAGGATTCACAGTAC-1-2-0	A484_3	A484	KPC	7.83842	3.39595	0	0	3.96829
TCAGGATTCTTGTACT-1-2-0	A484_3	A484	KPC	10.1329	3.93677	5.42004	0	0
TCAGGTACAAACGTGG-1-2-0	A484_3	A484	KPC	3.31731	7.54919	0	0	0
TCAGGTATCTGACCTC-1-2-0	A484_3	A484	KPC	-0.281287	3.0454	5.6753	0	0
TCATTTGCATGTCCTC-1-2-0	A484_3	A484	KPC	9.94834	5.52852	0	5.29045	0
TCCACACAGTGCTGCC-1-2-0	A484_3	A484	KPC	10.6591	3.23449	0	4.22251	0
TCCACACGTCTCCCTA-1-2-0	A484_3	A484	KPC	11.5581	5.63633	5.44421	0	0
TCCCGATAGTTAGGTA-1-2-0	A484_3	A484	KPC	5.12584	6.68038	5.12863	0	0
TCCCGATTCATAAAGG-1-2-0	A484_3	A484	KPC	-0.826789	6.40804	0	0	0
TCGAGGCGTAGAGCTG-1-2-0	A484_3	A484	KPC	2.22215	6.03251	0	0	0
TCGAGGCGTTTGTTTC-1-2-0	A484_3	A484	KPC	10.6552	6.50427	0	0	0
TCGCGTTAGGGCTCTC-1-2-0	A484_3	A484	KPC	0.121639	4.10548	0	0	3.7305
TCGCGTTTCTTGTCAT-1-2-0	A484_3	A484	KPC	-0.178337	3.27867	3.73648	3.73648	0
TCGGTAAAGGGATGGG-1-2-0	A484_3	A484	KPC	0.356785	0.886723	5.82852	4.73578	3.65456
TCGTACCAGAAACGCC-1-2-0	A484_3	A484	KPC	-1.33893	8.46723	0	0	0
TCGTAGATCTTCGAGA-1-2-0	A484_3	A484	KPC	9.99354	5.84238	4.35496	0	0
TCTATTGTCCGTAGTA-1-2-0	A484_3	A484	KPC	-2.15476	0.574893	5.63121	0	4.10382
TCTCATAAGGCTAGCA-1-2-0	A484_3	A484	KPC	2.21112	5.22713	5.79457	0	4.01792
TCTCTAAGTGGGTATG-1-2-0	A484_3	A484	KPC	7.85956	5.40217	0	0	0
TCTCTAATCAACGAAA-1-2-0	A484_3	A484	KPC	1.56038	8.77618	0	0	0
TCTGGAACACAGAGGT-1-2-0	A484_3	A484	KPC	11.6133	5.18475	4.92173	0	0
TGACAACAGTGGACGT-1-2-0	A484_3	A484	KPC	11.761	5.03899	4.78671	4.78671	0
TGACAACCAGCGATCC-1-2-0	A484_3	A484	KPC	11.2071	5.82056	4.73839	4.73839	0
TGACTAGAGCCAACAG-1-2-0	A484_3	A484	KPC	7.38355	5.41014	0	0	4.61909
TGACTAGAGGTAGCTG-1-2-0	A484_3	A484	KPC	-1.94898	3.05717	4.35572	0	0
TGACTAGTCATTGCGA-1-2-0	A484_3	A484	KPC	-0.415468	3.23624	5.4095	0	0
TGACTTTAGAGTACCG-1-2-0	A484_3	A484	KPC	5.80258	5.40628	0	0	0
TGACTTTAGCATCATC-1-2-0	A484_3	A484	KPC	10.4201	4.87812	0	0	0
TGACTTTCAAACCTAC-1-2-0	A484_3	A484	KPC	-1.93208	1.64454	4.13095	0	0
TGAGCATTCGCCGTGA-1-2-0	A484_3	A484	KPC	9.05308	3.73414	0	0	0
TGAGCCGAGTCCATAC-1-2-0	A484_3	A484	KPC	-0.0210141	2.2321	5.85379	0	0
TGAGGGAGTCAGCTAT-1-2-0	A484_3	A484	KPC	0.0179929	1.53225	7.05723	3.35426	3.35426
TGATTTCCAAGACACG-1-2-0	A484_3	A484	KPC	9.53313	3.56651	5.32697	0	0
TGATTTCCACACCGCA-1-2-0	A484_3	A484	KPC	11.0196	4.70275	4.5235	0	0
TGCACCTTCAGTTTGG-1-2-0	A484_3	A484	KPC	0.953438	4.75968	4.05507	0	0
TGCACCTTCATGCTCC-1-2-0	A484_3	A484	KPC	0.219923	4.09365	4.53666	0	0
TGCCAAAGTGCACTTA-1-2-0	A484_3	A484	KPC	-2.18259	1.95641	5.25079	3.66211	0
TGCCCTACACTGCCAG-1-2-0	A484_3	A484	KPC	3.94536	5.35053	0	0	0
TGCCCTAGTACCGTAT-1-2-0	A484_3	A484	KPC	1.41755	3.94686	4.58826	0	0
TGCGGGTCACCCATGG-1-2-0	A484_3	A484	KPC	-0.118265	-0.686163	0	0	0
TGCGGGTCATGGTCTA-1-2-0	A484_3	A484	KPC	9.79029	3.82099	0	0	0
TGCGTGGGTGGGTATG-1-2-0	A484_3	A484	KPC	3.89501	8.25785	0	0	0
TGCTACCTCTAACTCT-1-2-0	A484_3	A484	KPC	0.282832	4.97214	5.70044	0	0
TGCTGCTAGATGGGTC-1-2-0	A484_3	A484	KPC	-0.0978974	5.25343	5.34975	0	0
TGCTGCTAGGCTCTTA-1-2-0	A484_3	A484	KPC	8.58781	4.01031	0	0	0
TGGACGCCATATACGC-1-2-0	A484_3	A484	KPC	1.31878	8.79557	0	0	0
TGGACGCTCAACACCA-1-2-0	A484_3	A484	KPC	10.0804	3.4281	4.16467	0	0
TGGCCAGAGTCAAGGC-1-2-0	A484_3	A484	KPC	-0.0973828	3.4966	5.45708	3.53644	3.53644
TGGCCAGCAAACAACA-1-2-0	A484_3	A484	KPC	10.2381	6.85823	0	0	0
TGGCGCAGTCCAACTA-1-2-0	A484_3	A484	KPC	2.45143	5.01118	5.14601	0	0
TGGCTGGTCCCAAGTA-1-2-0	A484_3	A484	KPC	0.658813	3.1761	5.22859	3.85825	3.85825
TGGGAAGCACGAGAGT-1-2-0	A484_3	A484	KPC	9.5808	4.1812	0	0	4.5706
TGGGAAGGTCAAAGAT-1-2-0	A484_3	A484	KPC	-1.7	6.84673	4.61562	0	0
TGGGCGTAGTTTAGGA-1-2-0	A484_3	A484	KPC	0.726955	3.95789	5.21454	0	0
TGGGCGTGTGACGCCT-1-2-0	A484_3	A484	KPC	1.37727	5.56585	4.64579	0	0
TGGGCGTGTGCGAAAC-1-2-0	A484_3	A484	KPC	0.364063	3.17502	5.46977	0	0
TGGTTAGAGGAGTACC-1-2-0	A484_3	A484	KPC	0.408197	3.53931	4.20219	0	0
TGGTTCCGTCCGTTAA-1-2-0	A484_3	A484	KPC	10.6613	5.77447	0	5.56352	0
TGTCCCAAGCTGGAAC-1-2-0	A484_3	A484	KPC	9.40517	3.04239	4.62208	0	0
TGTCCCATCATGTGGT-1-2-0	A484_3	A484	KPC	1.13515	3.53315	4.03468	0	0
TGTCCCATCTCTGTCG-1-2-0	A484_3	A484	KPC	-0.0483917	3.23472	0	0	0
TGTGGTATCAAAGTAG-1-2-0	A484_3	A484	KPC	0.596808	3.57002	5.42209	0	0
TGTTCCGAGAATGTGT-1-2-0	A484_3	A484	KPC	3.69731	5.73652	0	0	0
TGTTCCGGTGGTTTCA-1-2-0	A484_3	A484	KPC	-0.876107	-0.0416149	2.75211	0	0
TGTTCCGTCCTTCAAT-1-2-0	A484_3	A484	KPC	0.169052	3.98905	5.49736	0	0
TTAGGCAAGGCTAGGT-1-2-0	A484_3	A484	KPC	1.13239	2.54863	3.88029	0	0
TTAGGCACAGTTCATG-1-2-0	A484_3	A484	KPC	0.0425876	8.01436	0	0	0
TTAGGCAGTTCGTCTC-1-2-0	A484_3	A484	KPC	8.92816	3.37882	4.07307	0	0
TTAGTTCCAGCGAACA-1-2-0	A484_3	A484	KPC	-1.74602	1.16274	5.70344	2.97966	0
TTATGCTCACTGTTAG-1-2-0	A484_3	A484	KPC	10.4576	5.73444	3.96982	4.65348	3.96982
TTCCCAGCACCATCCT-1-2-0	A484_3	A484	KPC	1.10267	0.716289	3.73488	0	5.10311
TTCGAAGAGGAATCGC-1-2-0	A484_3	A484	KPC	1.25374	9.62392	0	0	0
TTCGAAGAGTGAAGAG-1-2-0	A484_3	A484	KPC	0.959082	0.307127	0	0	0
TTCGAAGGTGTGTGCC-1-2-0	A484_3	A484	KPC	2.46722	3.70206	4.30109	0	0
TTCGGTCTCCTGTACC-1-2-0	A484_3	A484	KPC	9.95545	4.18784	5.69384	4.78259	0
TTCTACATCAGGTAAA-1-2-0	A484_3	A484	KPC	9.83243	5.49449	0	0	0
TTCTACATCCAAATGC-1-2-0	A484_3	A484	KPC	0.29367	7.63255	0	0	0
TTCTCCTCACCAGGCT-1-2-0	A484_3	A484	KPC	8.11502	1.67669	0	4.31459	0
TTCTCCTGTATTAGCC-1-2-0	A484_3	A484	KPC	10.5931	6.75267	5.61531	5.61531	0
TTCTCCTTCGTCCAGG-1-2-0	A484_3	A484	KPC	10.3511	4.26632	0	4.69987	0
TTCTTAGCAATTGCTG-1-2-0	A484_3	A484	KPC	6.88436	2.52008	4.91275	0	0
TTCTTAGCACCTGGTG-1-2-0	A484_3	A484	KPC	1.02528	4.31569	5.00494	0	0
TTGAACGGTCTGCGGT-1-2-0	A484_3	A484	KPC	9.60712	5.23561	0	0	0
TTGAACGGTTAAGACA-1-2-0	A484_3	A484	KPC	5.86134	4.47464	0	0	0
TTGAACGTCGGTTAAC-1-2-0	A484_3	A484	KPC	9.90015	2.89907	0	0	0
TTGACTTAGGGTTTCT-1-2-0	A484_3	A484	KPC	5.11933	2.97881	0	0	0
TTGGAACCAGGTGGAT-1-2-0	A484_3	A484	KPC	-3.44538	1.47052	4.3825	2.28054	2.28054
TTGGAACGTATCACCA-1-2-0	A484_3	A484	KPC	4.13711	4.53406	5.65849	0	0
TTGGCAATCACCCGAG-1-2-0	A484_3	A484	KPC	-1.30628	2.78741	4.41199	0	3.06144
TTGTAGGCAGATTGCT-1-2-0	A484_3	A484	KPC	4.44896	6.35378	5.81881	0	0
TTGTAGGTCCCGGATG-1-2-0	A484_3	A484	KPC	5.5049	3.95806	0	0	0
TTTACTGCATTAGGCT-1-2-0	A484_3	A484	KPC	9.50136	2.61241	5.92503	5.11743	0
TTTACTGTCCACGTGG-1-2-0	A484_3	A484	KPC	11.3097	5.30993	5.89799	5.20759	0
TTTACTGTCCATTCTA-1-2-0	A484_3	A484	KPC	9.06067	6.17333	0	0	0
TTTATGCTCTCTTGAT-1-2-0	A484_3	A484	KPC	1.11418	4.30465	4.12974	0	0
TTTCCTCAGCGATAGC-1-2-0	A484_3	A484	KPC	0.189853	3.34402	3.72496	0	3.72496
TTTCCTCGTCCTCTTG-1-2-0	A484_3	A484	KPC	-0.964334	3.1591	5.88271	3.6049	0
TTTGGTTAGACATAAC-1-2-0	A484_3	A484	KPC	-0.102003	3.6752	5.64315	4.3992	3.71827
TTTGGTTTCTTTACAC-1-2-0	A484_3	A484	KPC	9.97567	3.11082	5.3285	4.64019	0
TTTGTCACATTCGACA-1-2-0	A484_3	A484	KPC	-1.16846	2.41055	5.03894	0	0
TTTGTCATCCAGAAGG-1-2-0	A484_3	A484	KPC	9.14011	4.07701	0	4.13699	0
AAACGGGCACGACGAA-1-3-0	A484_4	A484	KPC	-0.542579	4.04073	5.10433	5.10433	0
AAAGATGCAGCAGTTT-1-3-0	A484_4	A484	KPC	2.69185	6.20608	0	0	0
AAAGCAAAGAGGGCTT-1-3-0	A484_4	A484	KPC	3.66781	2.85707	3.80698	3.80698	0
AAATGCCGTCATACTG-1-3-0	A484_4	A484	KPC	7.94132	2.87204	5.05939	3.9734	0
AAATGCCTCGGAAACG-1-3-0	A484_4	A484	KPC	4.32379	7.29557	0	0	0
AACACGTCAATCTGCA-1-3-0	A484_4	A484	KPC	1.36154	5.58287	4.40878	0	0
AACACGTTCCGTTGCT-1-3-0	A484_4	A484	KPC	0.199079	9.7654	0	0	0
AACACGTTCTTTACAC-1-3-0	A484_4	A484	KPC	6.08399	4.54761	0	0	0
AACCATGAGACAGGCT-1-3-0	A484_4	A484	KPC	9.22126	6.90145	0	0	0
AACCATGCAGCTCCGA-1-3-0	A484_4	A484	KPC	2.29639	8.5453	0	0	0
AACCATGGTGTGACGA-1-3-0	A484_4	A484	KPC	0.956292	2.15403	5.48162	4.57155	0
AACCGCGGTTCATGGT-1-3-0	A484_4	A484	KPC	11.2866	6.56887	0	4.91633	0
AACGTTGAGATCCCGC-1-3-0	A484_4	A484	KPC	9.09865	2.72575	4.06572	4.06572	0
AACTCAGAGAGGGCTT-1-3-0	A484_4	A484	KPC	-3.58782	1.10661	5.65514	4.98731	1.99169
AACTCAGGTTGGACCC-1-3-0	A484_4	A484	KPC	3.97178	5.53981	5.28555	0	0
AACTCCCAGGTGTTAA-1-3-0	A484_4	A484	KPC	-0.324702	-0.183204	5.92503	4.43026	0
AACTCTTGTTCCGTCT-1-3-0	A484_4	A484	KPC	11.4447	5.51732	5.47331	5.47331	0
AACTCTTTCGGTTCGG-1-3-0	A484_4	A484	KPC	8.05797	3.66223	0	4.28967	0
AACTGGTGTACTCTCC-1-3-0	A484_4	A484	KPC	9.16163	6.44828	0	0	0
AACTGGTGTCAGAATA-1-3-0	A484_4	A484	KPC	0.488428	6.06228	0	4.04124	4.04124
AACTGGTTCGTGACAT-1-3-0	A484_4	A484	KPC	3.83195	4.64898	4.5849	0	0
AAGACCTGTTACCAGT-1-3-0	A484_4	A484	KPC	3.54061	5.40802	5.60987	0	0
AAGCCGCAGGCTACGA-1-3-0	A484_4	A484	KPC	10.0039	4.21151	0	4.21986	0
AAGGAGCAGGCGACAT-1-3-0	A484_4	A484	KPC	10.8233	6.60209	5.09743	5.09743	0
AAGTCTGCAGTAACGG-1-3-0	A484_4	A484	KPC	5.0608	5.3495	4.08219	0	0
AAGTCTGCAGTCCTTC-1-3-0	A484_4	A484	KPC	2.34121	3.30866	0	4.84375	0
AATCCAGAGAGTACCG-1-3-0	A484_4	A484	KPC	1.13424	3.10987	5.7859	4.00938	4.00938
AATCCAGGTATCGCAT-1-3-0	A484_4	A484	KPC	11.5427	5.10893	0	4.68063	0
ACACCAATCCAAACAC-1-3-0	A484_4	A484	KPC	10.454	6.27824	6.1215	4.74177	0
ACACCCTAGAAACCAT-1-3-0	A484_4	A484	KPC	6.68743	2.09504	3.87335	0	0
ACAGCCGCAAGGGTCA-1-3-0	A484_4	A484	KPC	3.51354	5.8562	0	0	0
ACAGCCGCAGCTCCGA-1-3-0	A484_4	A484	KPC	4.75589	6.85053	4.75881	0	0
ACATACGAGCCTTGAT-1-3-0	A484_4	A484	KPC	10.9835	5.10943	0	0	0
ACATACGGTGAAATCA-1-3-0	A484_4	A484	KPC	7.67615	2.43361	5.16741	0	0
ACATCAGTCGGACAAG-1-3-0	A484_4	A484	KPC	3.51024	5.36728	0	0	0
[truncated: 11,945 more rows]

## Sheet: 6E
Effector Geneset Score				IL2-STAT5 Geneset Score
NTX	aPD1	AC484		NTX	aPD1	AC484
0.744713	0.566444	0.954736		0.168273	0.159419	0.226165
0.711971	0.492698	0.928104		0.175962	0.147966	0.197627
0.755637	0.604773	0.891342		0.155682	0.150231	0.227569
0.637925	0.679288	0.91571		0.145519	0.157523	0.213991
0.410401	0.412975	0.714793		0.117174	0.143709	0.195283
0.453927	0.357154	0.693393		0.162695	0.138273	0.174175
0.33803	0.446111	0.659071		0.117216	0.128983	0.175168
0.454969	0.361562	0.561219		0.180615	0.122884	0.138463
0.253622		0.528649		0.100968		0.130811
		0.519393				0.144248
