# Supplementary material for: The PTPN2/PTPN1 inhibitor ABBV-CLS-484 unleashes potent anti-tumour immunity
Source: Nature. 2023 Oct 4;622(7984):850–62. doi: 10.1038/s41586-023-06575-7 (PMC10599993; doi:10.1038/s41586-023-06575-7)
Supplement: Supplementary file 25 — Source Data Extended Data Fig. 7 [file 41586_2023_6575_MOESM25_ESM.xlsx]

## Sheet: Table of Contents
Figure	Description
Extended Data Figure 7b	Number of ATAC-seq Peaks in each condition
Extended Data Figure 7c	Number of Differential ATAC Peaks between conditions
Extended Data Figure 7e	Average RNA-seq Expression in Tim3+ samples for specific genes
Extended Data Figure 7f	AC484 Tim3+ vs PD1 Tim3+ ATAC-seq GSEA of Genesets from Hashimoto et al, 2022

## Sheet: 7B
Number of peaks in each Condition
Condition	Number of peaks
AC484 Slamf6+	50358
a-PD1 Slamf6+	54728
NTX Slamf6+	53585
AC484 Tim3+	48928
a-PD1 Tim3+	48568
NTX Tim3+	50831

## Sheet: 7C
Number of significantly differential peaks between conditions
Condition One	Condition 2	Differentially open in condition 1	Differentially open in condition 2
AC484 Slamf6+	a-PD1 Slamf6+	35	525
AC484 Tim3+	a-PD1 Tim3+	2933	1545
AC484 Slamf6+	NTX Slamf6+	911	1717
AC484 Tim3+	NTX Tim3+	4033	4222
a-PD1 Slamf6+	NTX Slamf6+	0	0
a-PD1 Tim3+	NTX Tim3+	511	1674
AC484 Slamf6+	AC484 Tim3+	7304	7799
a-PD1 Slamf6+	a-PD1 Tim3+	7445	5581
NTX Slamf6+	NTX Tim3+	18225	16335

## Sheet: 7E
Average RNA-seq Expression Normalized by Variance Stabilizing Transformation (from DEseq2)
Gene	AC484 Tim3+	aPD1 Tim3+	NTX Tim3+
Tox	11.1942	12.4955	12.5171
Itgav	11.725	12.5179	12.5847
Epas1	10.2761	11.1441	11.6892
Gzma	12.6723	9.86372	9.39244
Il7r	10.4193	9.67386	9.58834
Sell	9.35225	8.91405	8.84435
Tcf7	9.40608	8.89685	8.87887
S1pr1	9.45236	8.97244	8.95664
Lef1	9.9304	9.38684	9.22859

## Sheet: 7F
Geneset	Comparison	Hypergeometric Test P-value	FDR (Benjamini-Hochberg)	Enriched in?
IL-2+PD-L1 Open Peaks, PD-L1 Closed Peaks	AC484 Tim3 vs aPD1 Tim3	6.87932e-30	3.71483e-28	AC484 Tim3+
PD-L1 Open Peaks, IL-2+PD-L1 Closed Peaks	AC484 Tim3 vs aPD1 Tim3	2.5886e-24	6.98922e-23	PD1 Tim3+
