# Supplementary material for: The PTPN2/PTPN1 inhibitor ABBV-CLS-484 unleashes potent anti-tumour immunity
Source: Nature. 2023 Oct 4;622(7984):850–62. doi: 10.1038/s41586-023-06575-7 (PMC10599993; doi:10.1038/s41586-023-06575-7)
Supplement: Supplementary file 26 — Source Data Extended Data Fig. 8 [file 41586_2023_6575_MOESM26_ESM.xlsx]

## Sheet: 8A
Quantification of total CD45+ cells of tumour-infiltrating lymphocytes
NTX	aPD1	AC484
40134.4	368091	245622
5686.6	109408	217562
112382	347785	154293
86894.9	119051	317774
140290	81828.9	192958

## Sheet: 8B
pSTAT5 MFI in peripheral blood T cells of CT26 tumor bearing animals 8 days post-dosing start
Vehicle	aPD1	AC484
426	752	441
580	543	1104
562	535	1317
490	444	1456
496	515	591
481	561	945
568	470	1044

## Sheet: 8C
Immunophenotying in CT26 tumor bearing animals 8 days post-dosing start
% ICOS+ CD8 T cells
Blood
Vehicle	aPD1	AC484
2.18	6.08	22.51
2.68	3.98	8.43
2.42	2.43	6.89
1.44	1.93	7.44
1.31	3.17	9.03
1.92	3.49	5.49
2.6	2.96	5.36
% Granzyme B+ CD8 T cells
Blood
Vehicle	aPD1	AC484
2.03	4.09	7.52
1.31	2.46	7.24
1.33	0.56	6.16
0.6	1.19	7.05
0.88	1.83	9.39
0.65	2.55	2.53
1.36	1.08	4.25

## Sheet: 8D
Immunophenotying in CT26 tumor bearing animals 8 days post-dosing start
% ICOS+ CD8 T cells
Tumor
Vehicle	aPD1	AC484
85.72	82.01	77.55
90.06	91.2	96.72
72.02	86.26	91.29
68.2	92.29	85.94
64.29	71	80.48
91.4	90.39	95.68
84.67	91.81	95.61
% Granzyme B+ CD8 T cells
Tumor
Vehicle	aPD1	AC484
81.18	77.93	76.46
84.36	85.31	95.43
76.18	85.47	89.87
64.68	86.98	84.2
79.45	64.85	78
80.68	87.14	93.24
81.23	87.55	91.84
% CD8 T cells within CD45+ immune cells
Tumor
Vehicle	aPD1	AC484
15.69	14.74	22.07
18.79	21.53	29.7
12.24	19.86	24.29
11.87	21.97	20.32
12.8	29.94	37.2
19.52	13.23	27.11
13.12	23.31	15.38

## Sheet: 8E
Immunophenotying in CT26 tumor bearing animals 8 days post-dosing start
% GzB+ NK cells
Tumor
Vehicle	aPD1	AC484
15.05	6.29	23.69
17.4	13.43	31.07
7.49	5.64	20.63
16.83	11.81	23.82
17.82	6.95	24.86
15.97	11.76	39.38
23.49	13.33	17.03
CD86 and MHC I expression on intratumoural macrophages
CD86 MFI
Tumor
Vehicle	aPD1	AC484
20850	19218	22996
21439	19484	23548
20508	19770	23133
19906	22265	23039
18190	21718	24392
21570	21180	23574
18898	20923	23929
MCH II MFI
Tumor
Vehicle	aPD1	AC484
23166	37216	75126
50181	29921	64301
34488	27884	82562
31252	43051	87991
22868	33431	73450
36615	42619	60531
34735	57776	40045

## Sheet: 8F
phospho STAT5 MFI
		1 hour				20 hours
	iso	NTX	IL-2	AC484	IL-2+AC484	NTX	IL-2	AC484	IL-2+AC484
	6201	29073	56540	70046	124055	17166	86542	22947	124755
total STAT5 MFI
		1 hour				20 hours
	iso	NTX	IL-2	AC484	IL-2+AC484	NTX	IL-2	AC484	IL-2+AC484
	3586	25578	27096	24676	25747	18842	23067	18035	24295

## Sheet: 8J
Oxygen consumption rate over time via the Seahorse assay
Time (minutes)	No Treatment						AC484						AC484 + IFNg						IFNg
1.21914	103.327	92.6367	85.5895	96.2197	92.9533	95.1387	56.2874	51.1267	51.6458	54.9791	54.5911	49.0727	68.3388	68.6558	67.1827	69.5449	69.7304	61.5143	104.87	106.577	108.308	102.453	100.892	98.2481
7.79013	99.159	77.7362	85.3451	96.5832	94.7543	95.128	55.8794	48.8164	52.8985	54.8498	55.0472	51.4248	69.0481	68.3252	68.7422	71.3554	71.0358	65.1175	102.186	107.522	105.231	101.714	98.6908	96.2903
14.3616	99.5312	86.4597	85.5091	96.2454	95.5208	98.0881	56.0762	48.8115	52.3242	52.1337	54.8418	49.321	70.4709	66.7792	67.3356	70.1863	69.854	64.5721	103.962	106.31	104.59	101.795	97.3568	97.1453
20.9144	102.72	102.277	90.4744	100.193	99.3744	99.1083	57.9931	50.9979	51.2668	52.6707	54.6546	49.7179	72.66	68.4922	68.7438	71.8165	71.8257	66.09	108.662	107.901	107.095	105.532	99.8547	101.354
27.474	104.792	101.654	94.2193	105.086	105.667	104.818	59.4828	51.8549	53.2005	54.9437	56.2158	51.3509	76.7772	71.4474	70.5995	74.0107	74.0323	68.6483	114.846	110.218	110.421	110.151	102.969	106.505
34.1043	60.7637	80.8832	68.3918	65.8208	62.2787	71.4197	40.9895	37.96	48.0871	42.732	46.6643	42.1393	47.9397	43.2586	45.412	46.7302	47.1911	45.3806	60.7583	69.1489	57.4101	68.7265	62.1453	78.5818
40.6594	51.4075	67.3558	66.7527	60.8011	60.3253	63.8744	35.7159	34.159	41.9235	35.5791	40.0805	34.1598	43.0131	40.5801	42.3079	42.3578	43.599	40.8537	54.5436	59.1126	53.1705	62.3525	56.2636	59.0095
47.2101	52.2555	69.0772	68.1354	61.2365	60.2706	63.3993	35.7243	33.2257	41.698	35.7205	40.7881	34.2137	43.6469	40.182	41.794	43.9611	44.3386	40.2348	52.0683	58.6353	52.2129	62.9344	55.3929	55.4347
53.8747	571.099	677.512	628.098	571.852	662.384	692.662	336.965	320.955	475.419	383.91	412.758	335.488	402.1	312.345	409.093	411.213	398.026	480.723	588.709	402.882	528.34	525.505	545.073	672.524
60.4639	422.228	485.339	350.504	392.637	453.849	414.061	393.99	391.956	555.932	429.206	451.923	398.673	466.009	401.014	496.206	479.868	483.659	582.218	484.387	529.696	676.345	105.553	481.96	400.396
67.0505	380.525	390.462	312.021	357.523	398.071	350.835	436.41	427.677	588.904	472.825	485.351	434.238	504.25	445.363	531.595	515.192	480.72	644.233	446.105	527.562	587.318	73.7243	422.424	343.532
73.6022	360.794	350.009	293.875	339.355	363.654	326.266	461.048	448.438	579.407	498.463	502.82	428.716	525.71	462.192	545.234	534.745	432.723	632.994	426.153	502.293	556.842	69.0994	397.517	316.001
80.1618	353.664	334.268	287.135	331.988	344.97	319.943	467.337	455.557	563.867	500.774	505.558	420.559	519.618	458.676	547.005	550.717	389.903	621.024	417.491	489.614	562.342	67.146	395.298	304.121
86.8144	82.8295	96.4489	98.1637	75.0475	74.3013	77.2496	54.7378	57.6041	57.7922	52.0261	54.921	54.9677	61.982	53.7261	58.9854	56.9634	67.3602	47.9429	187.098	68.8461	81.292	61.171	89.2655	87.7901
93.33	75.7495	94.4839	95.8741	82.6691	79.7757	85.1002	56.0001	57.7552	63.8854	55.1761	58.7102	54.2258	65.2979	59.1129	65.0259	65.9134	65.1239	63.0336	86.8719	69.4363	82.4758	59.5152	74.153	77.0566
99.9164	73.0228	98.6326	95.9628	84.1353	80.8254	86.1282	56.3099	57.8923	64.8982	56.3976	59.7318	54.1843	63.8981	58.8311	64.3391	67.1004	64.4408	65.823	73.1044	68.5483	79.2626	57.3329	74.1213	77.2004

## Sheet: 8K
Oxygen Consumption Rate
NTX	AC484	IFNg	AC484+IFNg
264.584	407.908	321.833	456.28
253.799	395.298	397.973	392.762
197.665	526.267	452.522	475.804
243.145	445.323	-35.2206	465.315
267.444	449.68	293.197	363.293
230.056	375.576	211.681	563.564

## Sheet: 8L
Quantification of extracellular acidification rate (ECAR) over time
IL-2						IL-2 + AC484
146.058	142.391	151.485	153.2	126.263	141.742	160.907	162.696	168.157	155.788	147.008	150.66
135.577	130.033	138.718	145.141	117.819	132.912	159.586	151.585	157.556	151.777	143.124	145.024
130.642	123.597	130.861	138.023	110.895	127.935	156.138	148.43	154.297	149.645	139.864	144.003
127.024	118.292	125.677	132.733	106.928	124.003	153.194	144.662	151.438	147.143	138.777	142.809
122.318	114.324	120.797	126.529	102.617	118.185	149.138	141.733	147.27	143.567	135.533	140.153
130.102	120.352	134.599	124.8	121.827	116.848	153.13	148.436	153.328	143.22	145.376	144.459
122.759	113.441	121.803	117.498	111.338	112.777	146.371	132.856	152.35	143.379	144.84	147.421
122.479	114.682	125.614	115.453	115.272	113.639	149.075	130.469	155.151	148.257	146.582	147.633
112.737	120.563	125.696	127.072	121.027	120.151	142.028	132.485	146.837	134.371	139.498	138.409
102.662	108.07	113.715	118.025	107.328	105.63	133.775	124.785	136.791	128.472	129.011	126.145
97.218	102.395	107.87	113.07	100.849	105.962	134.077	123.31	131.15	127.502	125.987	129.737
94.6454	102.548	108.757	114.013	102.717	108.889	134.463	129.038	133.792	131.221	127.998	130.083
99.1722	101.916	112.942	117.751	106.138	108.245	137.133	132.356	136.737	131.667	128.695	129.037
122.928	118.507	132.019	117.77	106.116	113.307	138.908	139.177	146.838	135.623	135.661	130.771
113.376	111.899	125.184	115.485	106.696	108.829	137.371	135.911	140.358	126.278	132.306	130.442
112.665	113.338	123.128	114.779	107.5	109.313	136.096	135.473	139.541	125.57	132.364	133.103
Mean ECAR
		IL-2					IL-2 + AC484
Basal respiration		143.523	133.367	126.992	122.443	117.462	157.536	151.442	148.729	146.337	142.899
Glycolytic capacity		124.755	116.603	117.856			147.991	144.536	146.195

## Sheet: 8M
Quantifying Mitotracker dye staining of stimulated naïve T cells
AC484 + IL-2 100 ng	IL-2 100 ng
573000	264078
615000	352713
610000	191011
