# Supplementary material for: The PTPN2/PTPN1 inhibitor ABBV-CLS-484 unleashes potent anti-tumour immunity
Source: Nature. 2023 Oct 4;622(7984):850–62. doi: 10.1038/s41586-023-06575-7 (PMC10599993; doi:10.1038/s41586-023-06575-7)
Supplement: Supplementary file 27 — Source Data Extended Data Fig. 9 [file 41586_2023_6575_MOESM27_ESM.xlsx]

## Sheet: Figure 9b
Percent redirected killing of A375 melanoma cells
1:4_restim_% tumor killing
	Vehicle						0.1uM AC484						1.0uM AC484
1	72.9864	75.7361	80.9603	83.6278	81.788	84.9519	87.4019	78.5625	88.1474	89.8573	82.795	85.0821	95.3591	94.8157	94.5951	92.5358	92.0278	96.4724
2	74.6983	78.8993	80.0818	89.1989	91.0557		89.381	90.6002	92.072	91.7619	89.0194		93.8491	94.7104	93.7456	94.4366	97.283
3	58.6984	54.8248	58.1623	61.2752	55.7625	69.7339	74.4036	74.0474	74.1688	68.5528	72.0312	81.7519	93.1487	94.0336	98.2554	94.5205	98.384	96.9969
4	52.4104	55.7033	60.6927	55.8707	60.6558	63.1044	31.4436	35.6854	39.9227	35.6523	46.1297	57.3911	93.0436	93.8566	94.1746	94.5606	97.5036	94.4251
5	27.8895	38.3707	40.8059	53.1443	40.5174	54.6534	49.0275	53.1216	33.2313	46.7029	51.7905	52.8723	82.3938	82.6894	80.0121	80.7126	93.4551	86.3287
6	-0.21147	4.96193	7.32616	18.1746	24.8659	42.6915	13.5884	8.69019	15.7116	19.7047	30.9448	36.7977	73.3588	68.2161	68.7644	71.9102	79.0373	91.2006
1:2_restim_% tumor killing
	Vehicle						0.1uM AC484						1.0uM AC484
1	87.3286	89.0481	89.3954	91.4248	92.834	90.5923	96.7598	94.2958	95.088	96.5668	97.0236	96.4997	98.4438	98.8103	99.0421	98.7094	98.4097	95.3495
2	85.4756	93.5549	90.7961	90.5279	91.4756		94.1202	98.7856	98.2452	97.5853	98.4229		99.2426	98.9859	99.5174	99.3568	99.3691
3	81.6631	75.1108	75.0862	80.9204	80.1518	77.9961	87.6692	86.7192	81.1884	82.855	85.0692	87.1079	98.0033	92.0781	91.8035	92.8676	94.4736	94.3363
4	67.2992	73.3041	68.9002	69.901	71.8439	69.5782	78.5802	73.4546	79.4844	77.6468	80.4295	79.4505	67.0155	77.1212	76.9304	77.2498	74.9265	78.578
5	29.869	30.368	25.5658	30.257	29.1386	38.0764	87.0966	39.5261	41.9568	46.2877	43.7058	43.9064	15.3544	90.9668	93.3869	90.6899	87.856	90.6707
6	-17.9232	-5.62006	7.49446	-8.69195	10.1834	7.06112	-3.9571	-13.3028	10.414	5.84917	8.86197	15.2212	74.3529	81.5383	81.7581	81.447	75.1017	82.1767
